# Supplementary material for: Catalog of Differentially Expressed Long Non-Coding RNA following Activation of Human and Mouse Innate Immune Response
Source: Front Immunol. 2017 Aug 29;8:1038. doi: 10.3389/fimmu.2017.01038 (PMC5581803; doi:10.3389/fimmu.2017.01038)
Supplement: Table S1 — LNA antisense sequence and qRT-PCR probes. [file table_1.xlsx]

## Sheet: Primers
		Primers
	Human
	Gene ID	Name	Forward	Reverse
		18S	AAACGGCTACCACATCCAAG	CCTCCAATGGATCCTCGTTA
		GAPDH	AAGGTGAAGGTCGGAGTCAAC	GGGGTCATTGATGGCAACAATA
	hXLOC_259846	hXLOC_259847	TTTCGTGCATCACAGGGTCA	ATCTCGCTGGTAACTCGCAG
	hXLOC_369945	hXLOC_369946	CGAGAAAAAGCAGCGGTGAC	GACATGAGCCAGATAGGGGC
	hXLOC_386685	hXLOC_386685	GGCATGCAAAGCTGTCTTGT	CCCAGAGGACATCCCACAAC
	hXLOC_391910	hXLOC_391910	TACGGAGTACAGGTCTGCCA	GCTGAGGTGACGGTCTCAAA
	hXLOC_416981	hXLOC_416981	ACACCACCACCATCAATCTCC	GTTGGGGCAGTAGGCAACTA
	hXLOC_405581	IL7-AS	GTGGACGATGCCAAGTCGT	AGGTGCATGTACAGCAGACG
		IL7	TTGGACTTCCTCCCCTGATCC	TCGATGCTGACCATTAGAACAC
		MT-CYB	TAGACAGTCCCACCCTCACA	CGTGCAAGAATAGGAGGTGGA
		NEAT-1	TGCTTCATGGACCGTGGTTT	GACTCCATGTCTCCCGGTTC
		IL6	ACTCACCTCTTCAGAACGAATTG	CCATCTTTGGAAGGTTCAGGTTG
	Mouse
	Gene ID	Name	Forward	Reverse
		18S	AAACGGCTACCACATCCAAG	CCTCCAATGGATCCTCGTTA
	mXLOC_025443	mIL7-AS	GGCTGCATTGAAGAGATGGC	CTGCTGGGGAATTAACGGGT
		mIL7	TTCCTCCACTGATCCTTGTTCT	AGCAGCTTCCTTTGTATCATCAC
		mIL6	TCTATACCACTTCACAAGTCGGA	GAATTGCCATTGCACAACTCTTT
		LNAs
		Human
		Name	Sequence
		Scramble	TACTACTATATGACAG
		LNA 1 (exon 1)	AGAGACTGATTAGAGA
		LNA 2 (exon 5)	GTATGGAGTTGAGGAG
		Mouse
		Name	Sequence
		Scramble	TACTACTATATGACAG
		LNA 1 (exon 1)	GTCAGACTCCACAAGT
		LNA 2 (exon 4)	AGGTCGGTTAAAGTTA
