# Supplementary material for: Catalog of Differentially Expressed Long Non-Coding RNA following Activation of Human and Mouse Innate Immune Response
Source: Front Immunol. 2017 Aug 29;8:1038. doi: 10.3389/fimmu.2017.01038 (PMC5581803; doi:10.3389/fimmu.2017.01038)
Supplement: Table S3 — Gencode v23 protein-coding genes across four human cell types. [file table_3.xlsx]

## Sheet: Human Protein Coding Genes
gene_id	gene		locus	Monocytes - Control (FPKM)	Monocytes - LPS (FPKM)	Absolute Change (FPKM)	log2(fold_change)	p_value	q_value	significant	Gene	Macrophage - Control (FPKM)	Macrophage - LPS (FPKM)	Absolute Change (FPKM)	log2(fold_change)	p_value	q_value	significant	Gene	Epithelial A549 - Control (FPKM)	Epithelial A549 - IL1b (FPKM)	Absolute Change (FPKM)	log2(fold_change)	p_value	q_value	significant	gene	Chondrocytes - Control (FPKM)	Chrondrocytes- IL1b (FPKM)	Absolute Change	log2(fold_change)	p_value	q_value	significant
ENSG00000000003	TSPAN6	protein_coding	chrX:100627108-100639991	0.0644328	0.0132271	-0.0512057	-2.2843	1	1	no	TSPAN6	0.591603	0.525348	-0.066255	-0.171355	0.76905	0.989263	no	TSPAN6	30.0966	26.9803	-3.1163	-0.157695	0.29875	0.794937	no	TSPAN6	49.5952	42.3294	-7.2658	-0.228538	0.36635	0.644504	no
ENSG00000000005	TNMD	protein_coding	chrX:100584801-100600296	0	0	0	0	1	1	no	TNMD	0	0	0	0	1	1	no	TNMD	0	0	0	0	1	1	no	TNMD	0.135775	0.46051	0.324735	1.76201	1	1	no
ENSG00000000419	DPM1	protein_coding	chr20:50888918-50958555	22.132	23.9445	1.8125	0.113558	0.77345	0.911096	no	DPM1	29.7654	34.3344	4.569	0.206022	0.56	0.935365	no	DPM1	45.778	50.5144	4.7364	0.142042	0.6289	0.988702	no	DPM1	29.6093	42.1362	12.5269	0.509013	0.313	0.589755	no
ENSG00000000457	SCYL3	protein_coding	chr1:169662006-169894267	4.03946	9.72362	5.68416	1.26733	0.1281	0.366919	no	SCYL3	3.33858	6.24409	2.90551	0.903255	0.1281	0.496576	no	SCYL3	3.0919	3.61732	0.52542	0.226428	0.5849	0.988702	no	SCYL3	5.10763	5.20815	0.10052	0.0281155	0.9588	0.980263	no
ENSG00000000460	C1orf112	protein_coding	chr1:169662006-169894267	4.6647	4.50976	-0.15494	-0.0487311	0.9532	0.977366	no	C1orf112	2.8713	1.99867	-0.87263	-0.522659	0.49515	0.905471	no	C1orf112	19.3608	19.4909	0.1301	0.0096616	0.9744	0.991305	no	C1orf112	4.27291	4.16251	-0.1104	-0.0377642	0.9584	0.980238	no
ENSG00000000938	FGR	protein_coding	chr1:27611832-27635277	47.1909	39.5073	-7.6836	-0.25639	0.33675	0.617857	no	FGR	133.707	130.4	-3.307	-0.0361346	0.8857	0.99573	no	FGR	0	0.00614431	0.00614431	inf	1	1	no	FGR	0.102251	0.526926	0.424675	2.36549	1	1	no
ENSG00000000971	CFH	protein_coding	chr1:196651877-196747504	0.61661	1.71289	1.09628	1.474	0.00895	0.0588072	no	CFH	4.4106	7.43765	3.02705	0.753871	0.0482	0.275371	no	CFH	7.00244	6.06219	-0.94025	-0.208019	0.35735	0.859799	no	CFH	207.794	245.776	37.982	0.242189	0.4566	0.724784	no
ENSG00000001036	FUCA2	protein_coding	chr6:143450806-143515665	5.25858	3.45949	-1.79909	-0.604114	0.1377	0.380091	no	FUCA2	64.5948	65.5515	0.9567	0.0212112	0.936	0.99573	no	FUCA2	16.4069	16.831	0.4241	0.0368221	0.8413	0.988702	no	FUCA2	33.1165	39.4408	6.3243	0.252137	0.3739	0.651856	no
ENSG00000001084	GCLC	protein_coding	chr6:53497317-53617171	17.5228	10.3436	-7.1792	-0.760493	0.0136	0.0810469	no	GCLC	77.1004	48.5984	-28.502	-0.66583	0.0116	0.0999705	no	GCLC	40.4325	42.1966	1.7641	0.061612	0.6603	0.988702	no	GCLC	33.642	19.0415	-14.6005	-0.821117	0.02	0.107257	no
ENSG00000001167	NFYA	protein_coding	chr6:41026910-41099976	8.31308	8.24438	-0.0687	-0.0119727	0.9635	0.981538	no	NFYA	5.05296	5.62452	0.57156	0.1546	0.68	0.970152	no	NFYA	5.45212	4.95335	-0.49877	-0.138412	0.5024	0.960095	no	NFYA	4.54366	5.30882	0.76516	0.224536	0.46055	0.727846	no
ENSG00000001460	STPG1	protein_coding	chr1:24307555-24472976	0.186713	0.0972822	-0.0894308	-0.940578	1	1	no	STPG1	1.14521	0.935992	-0.209218	-0.291039	0.7347	0.983232	no	STPG1	3.03029	2.66808	-0.36221	-0.183653	0.58655	0.988702	no	STPG1	4.78311	3.31637	-1.46674	-0.528345	0.4454	0.715323	no
ENSG00000001461	NIPAL3	protein_coding	chr1:24307555-24472976	3.7276	3.62477	-0.10283	-0.0403599	0.9214	0.967399	no	NIPAL3	7.20753	7.4708	0.26327	0.0517563	0.87585	0.99573	no	NIPAL3	3.07711	2.70492	-0.37219	-0.185991	0.5081	0.963082	no	NIPAL3	14.3215	11.7628	-2.5587	-0.28395	0.3796	0.657319	no
ENSG00000001497	LAS1L	protein_coding	chrX:65512581-65534790	1.13887	0.875062	-0.263808	-0.380142	0.2212	0.494044	no	LAS1L	4.53078	4.09481	-0.43597	-0.145961	0.66055	0.965816	no	LAS1L	20.1734	22.0348	1.8614	0.127333	0.38765	0.888144	no	LAS1L	4.68464	5.68338	0.99874	0.27881	0.4021	0.67735	no
ENSG00000001561	ENPP4	protein_coding	chr6:46129992-46146699	4.79405	8.72127	3.92722	0.863294	0.0013	0.0125407	yes	ENPP4	22.7577	29.7521	6.9944	0.386638	0.11745	0.473264	no	ENPP4	0.927243	0.985927	0.058684	0.0885335	0.7206	0.988702	no	ENPP4	2.37063	2.83689	0.46626	0.259042	0.3659	0.644055	no
ENSG00000001617	SEMA3F	protein_coding	chr3:49939632-50189075	0.501855	0.119851	-0.382004	-2.06603	1	1	no	SEMA3F	0.0719892	0.0473057	-0.0246835	-0.605766	1	1	no	SEMA3F	3.47521	2.86	-0.61521	-0.281082	0.6426	0.988702	no	SEMA3F	1.40428	1.59717	0.19289	0.185679	0.87675	0.957724	no
ENSG00000001626	CFTR	protein_coding	chr7:117465783-117874139	0	0	0	0	1	1	no	CFTR	0.00241144	0.00212201	-0.00028943	-0.184464	1	1	no	CFTR	0.0526199	0.0721483	0.0195284	0.455357	1	1	no	CFTR	0.0174018	0.0511927	0.0337909	1.5567	1	1	no
ENSG00000001629	ANKIB1	protein_coding	chr7:92246233-92401384	66.3229	91.7637	25.4408	0.468417	0.24525	0.523843	no	ANKIB1	10.2782	15.3854	5.1072	0.581973	0.11845	0.475352	no	ANKIB1	15.9714	16.3443	0.3729	0.0332981	0.83785	0.988702	no	ANKIB1	48.9905	48.1216	-0.8689	-0.0258201	0.9562	0.979438	no
ENSG00000001630	CYP51A1	protein_coding	chr7:92112150-92180725	14.2185	10.6203	-3.5982	-0.420948	0.06985	0.268882	no	CYP51A1	63.5547	64.3316	0.7769	0.0175285	0.94545	0.99573	no	CYP51A1	40.2239	43.1991	2.9752	0.102946	0.43865	0.925823	no	CYP51A1	55.7247	64.808	9.0833	0.217855	0.388	0.664913	no
ENSG00000001631	KRIT1	protein_coding	chr7:92198968-92246166	15.3288	16.0107	0.6819	0.0627862	0.8378	0.935717	no	KRIT1	10.1018	11.7234	1.6216	0.214771	0.4443	0.871621	no	KRIT1	14.1886	13.116	-1.0726	-0.113411	0.5158	0.966502	no	KRIT1	19.6707	18.1617	-1.509	-0.115147	0.6503	0.860945	no
ENSG00000002016	RAD52	protein_coding	chr12:912076-1495933	1.94289	1.18709	-0.7558	-0.710779	0.2025	0.469623	no	RAD52	2.13289	1.699	-0.43389	-0.328119	0.6496	0.961516	no	RAD52	6.89481	5.53006	-1.36475	-0.318215	0.4439	0.927988	no	RAD52	2.94897	2.65989	-0.28908	-0.148845	0.8625	0.953702	no
ENSG00000002330	BAD	protein_coding	chr11:64269829-64289500	1.50159	0.439863	-1.06173	-1.77136	0.01285	0.0776507	no	BAD	18.1765	18.1272	-0.0493	-0.00391718	0.99165	0.998635	no	BAD	48.4898	51.0465	2.5567	0.0741287	0.6716	0.988702	no	BAD	9.77818	12.522	2.74382	0.356828	0.4521	0.720611	no
ENSG00000002549	LAP3	protein_coding	chr4:17577191-17614571	77.0999	466.666	389.566	2.59759	5e-05	0.000743336	yes	LAP3	124.733	320.931	196.198	1.36342	5e-05	0.0010791	yes	LAP3	22.7085	24.0834	1.3749	0.0848024	0.57775	0.988702	no	LAP3	23.4317	30.6407	7.209	0.386988	0.1339	0.426906	no
ENSG00000002586	CD99	protein_coding	chrX:2691178-2741309	0	0	0	0	1	1	no	CD99	0	0	0	0	1	1	no	CD99	0	0	0	0	1	1	no	CD99	0	0	0	0	1	1	no
ENSG00000002587	HS3ST1	protein_coding	chr4:11393149-11434482	0.115722	0.0338618	-0.0818602	-1.77294	1	1	no	HS3ST1	0.407883	0.150024	-0.257859	-1.44296	0.13665	0.513688	no	HS3ST1	0.114233	0.648092	0.533859	2.50422	0.06675	0.364432	no	HS3ST1	0.430924	0.306709	-0.124215	-0.490561	1	1	no
ENSG00000002726	AOC1	protein_coding	chr7:150824626-150861504	0.00517125	0.0062777	0.00110645	0.279723	1	1	no	AOC1	1.77703	1.66369	-0.11334	-0.0950787	0.82135	0.992957	no	AOC1	0	0	0	0	1	1	no	AOC1	0	0	0	0	1	1	no
ENSG00000002745	WNT16	protein_coding	chr7:121325366-121347641	0.0605394	0.0562796	-0.0042598	-0.105262	1	1	no	WNT16	0.0215148	0.014508	-0.0070068	-0.568487	1	1	no	WNT16	0	0	0	0	1	1	no	WNT16	0.63514	0.213901	-0.421239	-1.57013	0.1648	0.453899	no
ENSG00000002746	HECW1	protein_coding	chr7:42954134-43566001	0	0	0	0	1	1	no	HECW1	0.00766413	0.00206348	-0.00560065	-1.89304	1	1	no	HECW1	7.57592	3.59984	-3.97608	-1.07349	0.0163	0.132264	no	HECW1	4.70066	2.2573	-2.44336	-1.05827	0.12705	0.415381	no
ENSG00000002822	MAD1L1	protein_coding	chr7:1815792-2233243	7.30281	4.93404	-2.36877	-0.565683	0.12	0.357275	no	MAD1L1	29.3858	19.111	-10.2748	-0.620715	0.14635	0.531229	no	MAD1L1	18.0026	14.853	-3.1496	-0.277458	0.23955	0.717137	no	MAD1L1	6.62022	9.32011	2.69989	0.493467	0.25955	0.526195	no
ENSG00000002834	LASP1	protein_coding	chr17:38869858-38921907	16.2734	10.5373	-5.7361	-0.627003	0.0484	0.209596	no	LASP1	120.583	59.6136	-60.9694	-1.01631	5e-05	0.0010791	yes	LASP1	84.9499	73.2444	-11.7055	-0.213894	0.10765	0.496945	no	LASP1	35.2023	29.9762	-5.2261	-0.231852	0.4429	0.713291	no
ENSG00000002919	SNX11	protein_coding	chr17:48103356-48123074	4.17006	4.20344	0.03338	0.0115039	0.9846	0.99111	no	SNX11	13.2585	20.0639	6.8054	0.597682	0.0272	0.186104	no	SNX11	9.82501	10.7394	0.91439	0.12838	0.4675	0.942123	no	SNX11	3.49284	2.07617	-1.41667	-0.750474	0.1036	0.369118	no
ENSG00000002933	TMEM176A	protein_coding	chr7:150791190-150805120	2.3137	0.649307	-1.66439	-1.83323	0.0133	0.0795127	no	TMEM176A	49.1963	50.9744	1.7781	0.0512225	0.9458	0.99573	no	TMEM176A	0	0	0	0	1	1	no	TMEM176A	0	0.015054	0.015054	inf	1	1	no
ENSG00000003056	M6PR	protein_coding	chr12:8681599-8949955	55.5394	40.3215	-15.2179	-0.461963	0.1269	0.365584	no	M6PR	305.986	314.713	8.727	0.0405693	0.90915	0.99573	no	M6PR	119.561	131.653	12.092	0.138998	0.52495	0.971681	no	M6PR	35.3682	45.4422	10.074	0.361582	0.20115	0.47805	no
ENSG00000003096	KLHL13	protein_coding	chrX:117897812-118117340	0.665376	0.85417	0.188794	0.360353	0.6489	0.852003	no	KLHL13	0.0385343	0.0417167	0.0031824	0.114484	1	1	no	KLHL13	0.885618	0.627746	-0.257872	-0.496502	0.1289	0.552022	no	KLHL13	7.74859	7.38167	-0.36692	-0.0699862	0.82965	0.942905	no
ENSG00000003137	CYP26B1	protein_coding	chr2:72129237-72148038	0	0	0	0	1	1	no	CYP26B1	0.004293	0.0535741	0.0492811	3.64148	1	1	no	CYP26B1	5.03686	9.10416	4.0673	0.853999	0.00925	0.0859641	no	CYP26B1	1.60281	2.86632	1.26351	0.838595	0.0276	0.128502	no
ENSG00000003147	ICA1	protein_coding	chr7:8113183-8344516	2.06435	2.37993	0.31558	0.205235	0.5893	0.815727	no	ICA1	4.43777	4.00416	-0.43361	-0.148336	0.6732	0.968987	no	ICA1	1.11298	1.06335	-0.04963	-0.0658215	0.8944	0.988702	no	ICA1	3.74489	3.00617	-0.73872	-0.316996	0.44955	0.718621	no
ENSG00000003249	DBNDD1	protein_coding	chr16:90004864-90047773	0	0	0	0	1	1	no	DBNDD1	0.374113	0.262446	-0.111667	-0.511453	0.6071	0.951648	no	DBNDD1	15.9059	13.9532	-1.9527	-0.188963	0.36275	0.864689	no	DBNDD1	0.41433	0.542209	0.127879	0.388068	1	1	no
ENSG00000003393	ALS2	protein_coding	chr2:201700553-201781189	3.53343	2.34045	-1.19298	-0.594288	0.1033	0.335198	no	ALS2	4.64092	3.1806	-1.46032	-0.545113	0.09695	0.423518	no	ALS2	8.86747	9.7166	0.84913	0.131928	0.4606	0.936568	no	ALS2	7.3753	7.14295	-0.23235	-0.0461825	0.89725	0.963067	no
ENSG00000003400	CASP10	protein_coding	chr2:201182880-201229406	12.4502	41.6608	29.2106	1.74252	5e-05	0.000743336	yes	CASP10	7.49342	24.8028	17.3094	1.72681	5e-05	0.0010791	yes	CASP10	1.93533	3.49759	1.56226	0.853781	0.0007	0.0114038	yes	CASP10	0.158664	0.292603	0.133939	0.882972	1	1	no
ENSG00000003402	CFLAR	protein_coding	chr2:201114341-201176687	92.6396	447.85	355.21	2.27332	5e-05	0.000743336	yes	CFLAR	66.5261	387.41	320.884	2.54187	5e-05	0.0010791	yes	CFLAR	58.1316	173.468	115.336	1.57727	5e-05	0.0011312	yes	CFLAR	20.0441	60.594	40.5499	1.596	5e-05	0.0022963	yes
ENSG00000003436	TFPI	protein_coding	chr2:187001875-187565760	11.8666	18.6445	6.7779	0.651847	0.21375	0.484928	no	TFPI	17.6842	20.0174	2.3332	0.178794	0.6058	0.950684	no	TFPI	29.1636	41.2311	12.0675	0.499562	0.0028	0.0351776	yes	TFPI	35.6483	40.2187	4.5704	0.174033	0.6503	0.860945	no
ENSG00000003509	NDUFAF7	protein_coding	chr2:37167819-37324808	6.40094	3.69537	-2.70557	-0.792565	0.2192	0.491375	no	NDUFAF7	4.61946	3.52789	-1.09157	-0.38892	0.5308	0.921687	no	NDUFAF7	16.3617	14.0186	-2.3431	-0.222985	0.6515	0.988702	no	NDUFAF7	7.31915	7.84299	0.52384	0.0997278	0.87925	0.95834	no
ENSG00000003756	RBM5	protein_coding	chr3:49939632-50189075	173.304	173.513	0.209	0.00174173	0.9975	0.998218	no	RBM5	29.6463	34.5004	4.8541	0.21876	0.39965	0.83987	no	RBM5	22.1152	23.2299	1.1147	0.0709411	0.7415	0.988702	no	RBM5	77.7543	91.4537	13.6994	0.234119	0.62165	0.84305	no
ENSG00000003987	MTMR7	protein_coding	chr8:17224963-17413528	0.0162715	0.0314903	0.0152188	0.952561	1	1	no	MTMR7	0.00155301	0.0332576	0.0317046	4.42055	1	1	no	MTMR7	0	0.00379584	0.00379584	inf	1	1	no	MTMR7	1.15136	10.6037	9.45234	3.20316	0.00065	0.0189331	yes
ENSG00000003989	SLC7A2	protein_coding	chr8:17497087-17570573	0.00364706	0.00270586	-0.0009412	-0.430646	1	1	no	SLC7A2	0.179574	1.59112	1.41155	3.14739	0.00135	0.0185164	yes	SLC7A2	3.93295	15.1725	11.2395	1.94777	5e-05	0.0011312	yes	SLC7A2	76.483	956.545	880.062	3.64462	5e-05	0.0022963	yes
ENSG00000004059	ARF5	protein_coding	chr7:127580617-127602144	5.85563	5.19957	-0.65606	-0.171433	0.8644	0.945409	no	ARF5	55.9412	57.5773	1.6361	0.0415895	0.9068	0.99573	no	ARF5	70.6744	81.8126	11.1382	0.211136	0.22615	0.699916	no	ARF5	11.2757	13.9036	2.6279	0.302241	0.61475	0.838613	no
ENSG00000004139	SARM1	protein_coding	chr17:28357580-28407197	0.193499	0.12133	-0.072169	-0.673386	1	1	no	SARM1	0.869959	0.8003	-0.069659	-0.120407	0.89285	0.99573	no	SARM1	1.70826	1.89681	0.18855	0.151051	0.77285	0.988702	no	SARM1	1.74258	1.07413	-0.66845	-0.69805	0.262	0.52881	no
ENSG00000004142	POLDIP2	protein_coding	chr17:28347176-28357522	2.94856	1.97139	-0.97717	-0.580799	0.0703	0.269965	no	POLDIP2	25.1677	22.694	-2.4737	-0.149266	0.5649	0.937646	no	POLDIP2	69.1488	74.7487	5.5999	0.112346	0.40715	0.905123	no	POLDIP2	15.6489	15.5433	-0.1056	-0.00976867	0.96935	0.984155	no
ENSG00000004399	PLXND1	protein_coding	chr3:129555174-129606818	7.32489	3.41649	-3.9084	-1.1003	0.008	0.0538595	no	PLXND1	52.6815	39.0543	-13.6272	-0.431816	0.09745	0.424479	no	PLXND1	13.0152	10.6686	-2.3466	-0.286823	0.16935	0.618717	no	PLXND1	14.5599	9.88605	-4.67385	-0.558535	0.18715	0.466881	no
ENSG00000004455	AK2	protein_coding	chr1:32979004-33080996	16.192	28.7165	12.5245	0.826599	0.0445	0.197124	no	AK2	90.0712	75.7315	-14.3397	-0.250172	0.7914	0.990571	no	AK2	118.307	132.296	13.989	0.161241	0.8053	0.988702	no	AK2	43.7775	77.5189	33.7414	0.82436	0.2373	0.507747	no
ENSG00000004468	CD38	protein_coding	chr4:15777320-15853230	5.99489	97.784	91.7891	4.02779	5e-05	0.000743336	yes	CD38	3.07338	25.9714	22.898	3.07903	5e-05	0.0010791	yes	CD38	1.68124	2.27478	0.59354	0.436204	0.1202	0.531685	no	CD38	0.335458	2.17634	1.84088	2.6977	0.017	0.103962	no
ENSG00000004478	FKBP4	protein_coding	chr12:2794952-2941140	4.07044	2.21063	-1.85981	-0.88073	0.1675	0.421173	no	FKBP4	10.3284	7.81965	-2.50875	-0.401437	0.26235	0.704628	no	FKBP4	63.0951	61.9424	-1.1527	-0.026599	0.888	0.988702	no	FKBP4	7.87786	7.39416	-0.4837	-0.0914172	0.8815	0.958764	no
ENSG00000004487	KDM1A	protein_coding	chr1:23019447-23177808	11.8526	15.6718	3.8192	0.402967	0.2071	0.475958	no	KDM1A	11.2341	14.0212	2.7871	0.319727	0.41615	0.850696	no	KDM1A	60.9457	66.5499	5.6042	0.12691	0.4458	0.92841	no	KDM1A	14.3227	18.4788	4.1561	0.367561	0.3841	0.661309	no
ENSG00000004534	RBM6	protein_coding	chr3:49939632-50189075	37.6048	27.4227	-10.1821	-0.455546	0.27295	0.55393	no	RBM6	8.08781	8.73297	0.64516	0.110723	0.82895	0.993561	no	RBM6	7.86499	8.17171	0.30672	0.0551922	0.81745	0.988702	no	RBM6	18.8169	18.5977	-0.2192	-0.0169031	0.9688	0.984155	no
ENSG00000004660	CAMKK1	protein_coding	chr17:3860314-3895880	0.671734	0.120961	-0.550773	-2.47334	5e-05	0.000743336	yes	CAMKK1	1.83535	0.268413	-1.56694	-2.77353	5e-05	0.0010791	yes	CAMKK1	5.96221	2.29773	-3.66448	-1.37564	5e-05	0.0011312	yes	CAMKK1	2.16527	0.688713	-1.47656	-1.65257	5e-05	0.0022963	yes
ENSG00000004700	RECQL	protein_coding	chr12:21437614-21501669	38.929	46.4656	7.5366	0.255316	0.2822	0.564023	no	RECQL	36.7893	46.6681	9.8788	0.343149	0.19925	0.620238	no	RECQL	65.5131	82.911	17.3979	0.339782	0.03565	0.235375	no	RECQL	60.5667	71.2311	10.6644	0.233984	0.4479	0.717529	no
ENSG00000004766	CCDC132	protein_coding	chr7:93232339-93361121	14.0142	10.3057	-3.7085	-0.44345	0.31735	0.600191	no	CCDC132	15.5451	12.163	-3.3821	-0.353962	0.198	0.618189	no	CCDC132	10.4951	8.27633	-2.21877	-0.342647	0.0239	0.175002	no	CCDC132	12.3847	13.1798	0.7951	0.0897647	0.87135	0.955801	no
ENSG00000004776	HSPB6	protein_coding	chr19:35754565-35758079	0	0	0	0	1	1	no	HSPB6	0	0	0	0	1	1	no	HSPB6	0.155188	0	-0.155188	#NAME?	1	1	no	HSPB6	7.81209	7.14324	-0.66885	-0.129129	0.69465	0.885977	no
ENSG00000004777	ARHGAP33	protein_coding	chr19:35774531-35788822	0.1651	0.101337	-0.063763	-0.704188	1	1	no	ARHGAP33	0.419333	0.290667	-0.128666	-0.528729	0.4201	0.853852	no	ARHGAP33	1.7688	2.89925	1.13045	0.71291	0.2333	0.708759	no	ARHGAP33	0.309474	0.210267	-0.099207	-0.557594	1	1	no
ENSG00000004779	NDUFAB1	protein_coding	chr16:23581001-23596356	8.23545	6.65636	-1.57909	-0.307116	0.3071	0.590065	no	NDUFAB1	81.135	89.5431	8.4081	0.142257	0.59185	0.945933	no	NDUFAB1	57.6238	62.5883	4.9645	0.119228	0.43885	0.925823	no	NDUFAB1	29.7801	37.8742	8.0941	0.346865	0.1982	0.475221	no
ENSG00000004799	PDK4	protein_coding	chr7:95583498-95596580	4.30776	0.525616	-3.78214	-3.03486	5e-05	0.000743336	yes	PDK4	1.2412	0.0341006	-1.2071	-5.18579	5e-05	0.0010791	yes	PDK4	35.4101	13.5336	-21.8765	-1.38762	5e-05	0.0011312	yes	PDK4	24.6555	6.41052	-18.245	-1.9434	5e-05	0.0022963	yes
ENSG00000004809	SLC22A16	protein_coding	chr6:110424686-110476641	0.563138	0.703207	0.140069	0.320462	0.7891	0.917574	no	SLC22A16	1.68704	1.85722	0.17018	0.138647	0.7569	0.987263	no	SLC22A16	0	0	0	0	1	1	no	SLC22A16	0.0120664	0.0149442	0.0028778	0.308599	1	1	no
ENSG00000004838	ZMYND10	protein_coding	chr3:50341063-50346852	0.061806	0.0198675	-0.0419385	-1.63733	1	1	no	ZMYND10	0.343319	0.399877	0.056558	0.220008	0.78965	0.990571	no	ZMYND10	0.531638	0.180978	-0.35066	-1.55463	0.0163	0.132264	no	ZMYND10	0.373818	0.501614	0.127796	0.424241	1	1	no
ENSG00000004846	ABCB5	protein_coding	chr7:20615206-20777038	0.0140581	0.125013	0.110955	3.15261	1	1	no	ABCB5	0.397787	0.791641	0.393854	0.992848	0.0918	0.41134	no	ABCB5	0	0	0	0	1	1	no	ABCB5	0.0735664	0.0199051	-0.0536613	-1.88591	1	1	no
ENSG00000004848	ARX	protein_coding	chrX:25003693-25015948	0	0	0	0	1	1	no	ARX	0	0.0199748	0.0199748	inf	1	1	no	ARX	0.0371817	0.0317839	-0.0053978	-0.226293	1	1	no	ARX	0	0	0	0	1	1	no
ENSG00000004864	SLC25A13	protein_coding	chr7:96120168-96322147	13.8374	11.0456	-2.7918	-0.325095	0.51725	0.768083	no	SLC25A13	14.4893	11.8107	-2.6786	-0.294898	0.3101	0.763938	no	SLC25A13	25.2556	25.3815	0.1259	0.00717268	0.96015	0.989959	no	SLC25A13	10.3889	7.27139	-3.11751	-0.514747	0.0825	0.309426	no
ENSG00000004866	ST7	protein_coding	chr7:116952445-117230103	4.79743	7.93474	3.13731	0.725922	0.0545	0.228295	no	ST7	9.7535	9.40313	-0.35037	-0.0527784	0.8562	0.995513	no	ST7	8.17873	7.17766	-1.00107	-0.188365	0.341	0.841743	no	ST7	7.50891	6.76938	-0.73953	-0.149581	0.68695	0.882225	no
ENSG00000004897	CDC27	protein_coding	chr17:47117702-47190553	33.5079	42.3237	8.8158	0.336967	0.29555	0.578988	no	CDC27	21.5981	25.9766	4.3785	0.266308	0.32635	0.780375	no	CDC27	51.6357	49.6879	-1.9478	-0.0554737	0.7143	0.988702	no	CDC27	36.0476	46.9907	10.9431	0.382472	0.19425	0.471253	no
ENSG00000004939	SLC4A1	protein_coding	chr17:44248384-44268141	0	0.0129016	0.0129016	inf	1	1	no	SLC4A1	0	0.00427717	0.00427717	inf	1	1	no	SLC4A1	0.00316684	0.0075613	0.00439446	1.25559	1	1	no	SLC4A1	0	0	0	0	1	1	no
ENSG00000004948	CALCR	protein_coding	chr7:93424486-93574730	0.0258954	0	-0.0258954	#NAME?	1	1	no	CALCR	0.149491	0.110807	-0.038684	-0.432006	1	1	no	CALCR	0.0309758	0	-0.0309758	#NAME?	1	1	no	CALCR	0.0143348	0.0447651	0.0304303	1.64285	1	1	no
ENSG00000004961	HCCS	protein_coding	chrX:11111300-11123078	12.0761	10.6095	-1.4666	-0.186797	0.48975	0.748446	no	HCCS	14.2318	12.849	-1.3828	-0.147467	0.6331	0.957276	no	HCCS	23.2356	26.2001	2.9645	0.173236	0.2719	0.759064	no	HCCS	13.1262	13.3273	0.2011	0.021936	0.93775	0.973189	no
ENSG00000004975	DVL2	protein_coding	chr17:7225340-7234545	3.99218	1.71527	-2.27691	-1.21875	0.0098	0.0630615	no	DVL2	8.76442	3.68016	-5.08426	-1.25189	0.0002	0.0037159	yes	DVL2	25.1066	28.8082	3.7016	0.198412	0.22585	0.699267	no	DVL2	4.92089	4.93016	0.00927	0.00271428	0.99425	0.996275	no
ENSG00000005001	PRSS22	protein_coding	chr16:2852726-2859726	0.0326425	0	-0.0326425	#NAME?	1	1	no	PRSS22	0.409371	0.141578	-0.267793	-1.53181	0.1527	0.541183	no	PRSS22	0	0.0392961	0.0392961	inf	1	1	no	PRSS22	0.0341135	0	-0.0341135	#NAME?	1	1	no
ENSG00000005007	UPF1	protein_coding	chr19:18831937-18868236	7.03674	6.76736	-0.26938	-0.0563126	0.86135	0.944529	no	UPF1	17.382	14.552	-2.83	-0.256373	0.3077	0.761511	no	UPF1	16.9355	16.1534	-0.7821	-0.0682175	0.65435	0.988702	no	UPF1	10.2381	9.12996	-1.10814	-0.165269	0.5678	0.808224	no
ENSG00000005020	SKAP2	protein_coding	chr7:26667061-26995239	20.6468	23.4253	2.7785	0.182147	0.551	0.791343	no	SKAP2	41.2046	36.454	-4.7506	-0.176728	0.52405	0.91918	no	SKAP2	19.5996	21.0524	1.4528	0.103162	0.58505	0.988702	no	SKAP2	2.07137	2.32806	0.25669	0.168541	0.68985	0.883483	no
ENSG00000005022	SLC25A5	protein_coding	chrX:119466033-119471319	52.703	41.715	-10.988	-0.337319	0.16925	0.423862	no	SLC25A5	124.12	116.809	-7.311	-0.0875774	0.7257	0.982386	no	SLC25A5	139.79	155.773	15.983	0.156183	0.2574	0.738692	no	SLC25A5	30.1841	31.8528	1.6687	0.0776317	0.77425	0.922285	no
ENSG00000005059	CCDC109B	protein_coding	chr4:109560204-109703583	48.1203	45.0503	-3.07	-0.0951097	0.72935	0.890897	no	CCDC109B	20.4184	35.3535	14.9351	0.791987	0.1821	0.592284	no	CCDC109B	16.8449	16.0768	-0.7681	-0.0673285	0.714	0.988702	no	CCDC109B	13.0247	13.3218	0.2971	0.0325479	0.92295	0.969197	no
ENSG00000005073	HOXA11	protein_coding	chr7:27181509-27193448	0	0	0	0	1	1	no	HOXA11	0.0133967	0	-0.0133967	#NAME?	1	1	no	HOXA11	0.16058	0.0651036	-0.0954764	-1.30248	1	1	no	HOXA11	3.89632	0.940032	-2.95629	-2.05133	5e-05	0.0022963	yes
ENSG00000005075	POLR2J	protein_coding	chr7:102464928-102478907	2.58232	2.06454	-0.51778	-0.322845	0.4594	0.726427	no	POLR2J	8.30084	8.47173	0.17089	0.0293987	0.9463	0.99573	no	POLR2J	16.1482	16.1076	-0.0406	-0.0036312	0.9882	0.994566	no	POLR2J	11.5935	9.2975	-2.296	-0.318403	0.33995	0.61892	no
ENSG00000005100	DHX33	protein_coding	chr17:5282264-5469060	0.961344	0.892257	-0.069087	-0.107594	0.91285	0.964884	no	DHX33	1.08698	0.727524	-0.359456	-0.579264	0.6021	0.949188	no	DHX33	12.5073	10.7004	-1.8069	-0.225105	0.6653	0.988702	no	DHX33	2.64131	2.21463	-0.42668	-0.254186	0.8799	0.958346	no
ENSG00000005102	MEOX1	protein_coding	chr17:43640387-43661954	0.0174506	0.0217435	0.0042929	0.317303	1	1	no	MEOX1	0.0295348	0.0252634	-0.0042714	-0.225367	1	1	no	MEOX1	0	0	0	0	1	1	no	MEOX1	0.0619252	0.693476	0.631551	3.48525	0.002	0.0336781	yes
ENSG00000005108	THSD7A	protein_coding	chr7:11180901-11832436	0.246039	0.42326	0.177221	0.782658	1	1	no	THSD7A	0.00502457	0	-0.00502457	#NAME?	1	1	no	THSD7A	4.08371	2.66514	-1.41857	-0.615669	0.0564	0.324436	no	THSD7A	1.13194	0.714999	-0.416941	-0.662789	0.2586	0.52504	no
ENSG00000005156	LIG3	protein_coding	chr17:34927858-35121522	5.41802	6.91407	1.49605	0.351769	0.5536	0.793269	no	LIG3	4.97718	4.63653	-0.34065	-0.102283	0.83045	0.993684	no	LIG3	15.1619	17.7002	2.5383	0.223315	0.4055	0.903639	no	LIG3	3.65124	4.75843	1.10719	0.382098	0.4975	0.75514	no
ENSG00000005175	RPAP3	protein_coding	chr12:47661248-47837898	5.41395	6.86037	1.44642	0.341605	0.34435	0.626012	no	RPAP3	7.39217	8.26352	0.87135	0.160759	0.8498	0.995513	no	RPAP3	36.1933	34.9932	-1.2001	-0.0486507	0.8034	0.988702	no	RPAP3	13.3148	11.8831	-1.4317	-0.164115	0.71555	0.896013	no
ENSG00000005187	ACSM3	protein_coding	chr16:20610242-20925006	1.17019	1.25987	0.08968	0.106528	0.8552	0.94238	no	ACSM3	1.12901	0.834035	-0.294975	-0.436883	0.56025	0.935435	no	ACSM3	3.84459	2.93855	-0.90604	-0.387724	0.56315	0.988259	no	ACSM3	0.370961	0.986175	0.615214	1.41058	0.11045	0.38513	no
ENSG00000005189	AC004381.6	protein_coding	chr16:20610242-20925006	1.5424	2.0316	0.4892	0.397442	0.5888	0.815387	no	AC004381.6	2.01738	2.15974	0.14236	0.0983804	0.8839	0.99573	no	AC004381.6	4.54817	4.65515	0.10698	0.0335397	0.9498	0.988832	no	AC004381.6	3.27269	3.81712	0.54443	0.222004	0.7452	0.909907	no
ENSG00000005194	CIAPIN1	protein_coding	chr16:57428168-57487327	4.95081	3.28586	-1.66495	-0.591396	0.3754	0.654832	no	CIAPIN1	14.6776	12.7886	-1.889	-0.198754	0.69505	0.974438	no	CIAPIN1	32.3426	31.0659	-1.2767	-0.0581026	0.81765	0.988702	no	CIAPIN1	7.62056	9.32669	1.70613	0.29147	0.6271	0.846146	no
ENSG00000005206	SPPL2B	protein_coding	chr19:2252251-2354806	1.15806	1.12589	-0.03217	-0.040634	0.94835	0.976193	no	SPPL2B	5.02774	4.13957	-0.88817	-0.280428	0.6282	0.956736	no	SPPL2B	10.9049	10.5546	-0.3503	-0.0471043	0.93815	0.988823	no	SPPL2B	4.34539	5.65664	1.31125	0.380458	0.6721	0.873036	no
ENSG00000005238	FAM214B	protein_coding	chr9:35103898-35116341	7.41328	2.929	-4.48428	-1.3397	0.0008	0.00838877	yes	FAM214B	32.8954	21.9375	-10.9579	-0.584488	0.0318	0.20743	no	FAM214B	3.16385	4.02161	0.85776	0.346095	0.0951	0.45875	no	FAM214B	5.67838	7.91154	2.23316	0.478479	0.1121	0.389135	no
ENSG00000005243	COPZ2	protein_coding	chr17:48026165-48038030	0.296042	0.924316	0.628274	1.64258	0.07885	0.288988	no	COPZ2	6.98027	8.03038	1.05011	0.202184	0.57335	0.939965	no	COPZ2	8.23032	6.86731	-1.36301	-0.261204	0.24915	0.728395	no	COPZ2	38.7776	44.0347	5.2571	0.183417	0.49575	0.754073	no
ENSG00000005249	PRKAR2B	protein_coding	chr7:107044648-107161811	51.6013	60.2169	8.6156	0.222762	0.35205	0.633639	no	PRKAR2B	5.99059	5.71799	-0.2726	-0.067189	0.82	0.992764	no	PRKAR2B	4.82172	4.00039	-0.82133	-0.269406	0.1297	0.554225	no	PRKAR2B	1.30095	1.91578	0.61483	0.558371	0.0971	0.352944	no
ENSG00000005302	MSL3	protein_coding	chrX:11758158-11775753	27.3785	75.2282	47.8497	1.45823	0.0001	0.00138903	yes	MSL3	17.1089	23.8723	6.7634	0.480589	0.08665	0.397079	no	MSL3	11.3466	12.349	1.0024	0.122141	0.43175	0.921513	no	MSL3	11.4767	12.1317	0.655	0.0800646	0.8215	0.940209	no
ENSG00000005339	CREBBP	protein_coding	chr16:3725053-3880726	10.5972	10.8971	0.2999	0.0402634	0.91345	0.965108	no	CREBBP	3.67897	3.87831	0.19934	0.0761273	0.79205	0.990571	no	CREBBP	3.69032	4.26217	0.57185	0.207842	0.3959	0.89351	no	CREBBP	7.7204	8.00389	0.28349	0.0520246	0.8936	0.9621	no
ENSG00000005379	BZRAP1	protein_coding	chr17:58301227-58417595	0.903371	0.809111	-0.09426	-0.158982	0.7716	0.910396	no	BZRAP1	0.560578	0.399098	-0.16148	-0.490171	0.5333	0.922138	no	BZRAP1	0	0	0	0	1	1	no	BZRAP1	0.611052	0.873579	0.262527	0.515642	0.54905	0.794554	no
ENSG00000005381	MPO	protein_coding	chr17:58269855-58280935	0.829974	2.64696	1.81699	1.6732	0.0016	0.0148593	yes	MPO	0.556349	0.337606	-0.218743	-0.720648	0.1392	0.517253	no	MPO	0	0	0	0	1	1	no	MPO	0.54899	0.265931	-0.283059	-1.04573	1	1	no
ENSG00000005421	PON1	protein_coding	chr7:95297675-95324707	0	0	0	0	1	1	no	PON1	0.00272887	0.0200025	0.0172736	2.8738	1	1	no	PON1	0.382122	0.0874759	-0.294646	-2.12708	1	1	no	PON1	0.12278	0.283028	0.160248	1.20487	1	1	no
ENSG00000005436	GCFC2	protein_coding	chr2:75646782-75710989	3.51604	2.53548	-0.98056	-0.471694	0.23275	0.50848	no	GCFC2	4.10033	4.24421	0.14388	0.0497561	0.9355	0.99573	no	GCFC2	17.8869	19.2447	1.3578	0.10556	0.7736	0.988702	no	GCFC2	7.8843	6.35229	-1.53201	-0.311706	0.56825	0.808587	no
ENSG00000005448	WDR54	protein_coding	chr2:74421677-74425755	1.23587	1.30734	0.07147	0.0811159	0.86265	0.944877	no	WDR54	0.92391	1.0431	0.11919	0.175057	0.7431	0.98529	no	WDR54	50.5832	48.2381	-2.3451	-0.0684845	0.65165	0.988702	no	WDR54	4.7174	3.6795	-1.0379	-0.358484	0.32515	0.603359	no
ENSG00000005469	CROT	protein_coding	chr7:87345680-87399795	2.08398	1.53604	-0.54794	-0.440129	0.43285	0.704418	no	CROT	4.44054	3.7595	-0.68104	-0.240197	0.4523	0.876956	no	CROT	8.14933	4.79156	-3.35777	-0.766184	0.00065	0.0106864	yes	CROT	14.3408	8.23309	-6.10771	-0.800617	0.03735	0.158146	no
ENSG00000005471	ABCB4	protein_coding	chr7:87401696-87480435	0.65313	0.591	-0.06213	-0.14421	0.80645	0.924278	no	ABCB4	1.16484	0.960218	-0.204622	-0.278696	0.4645	0.885051	no	ABCB4	0.0158348	0.0124061	-0.0034287	-0.352044	1	1	no	ABCB4	1.53962	1.09805	-0.44157	-0.487629	0.45815	0.726224	no
ENSG00000005483	KMT2E	protein_coding	chr7:105013424-105399308	152.065	246.338	94.273	0.695952	0.0291	0.144303	no	KMT2E	16.5941	17.9935	1.3994	0.116802	0.82245	0.992957	no	KMT2E	15.2208	16.201	0.9802	0.0900393	0.7663	0.988702	no	KMT2E	44.7232	60.0306	15.3074	0.424672	0.25325	0.518179	no
ENSG00000005486	RHBDD2	protein_coding	chr7:75840152-75888926	3.51681	2.04178	-1.47503	-0.784439	0.26005	0.539571	no	RHBDD2	40.7143	32.4492	-8.2651	-0.327352	0.21195	0.64003	no	RHBDD2	21.409	25.1356	3.7266	0.231513	0.19435	0.651545	no	RHBDD2	7.32854	11.53	4.20146	0.653793	0.09005	0.332845	no
ENSG00000005513	SOX8	protein_coding	chr16:981807-986979	0.0240206	0.118651	0.0946304	2.30438	1	1	no	SOX8	0.162351	0.168145	0.005794	0.0505911	1	1	no	SOX8	0.720303	0.485641	-0.234662	-0.568713	0.09905	0.471744	no	SOX8	8.90474	4.43881	-4.46593	-1.0044	0.00095	0.0250836	yes
ENSG00000005700	IBTK	protein_coding	chr6:82169982-82247754	15.7816	41.5412	25.7596	1.3963	5e-05	0.000743336	yes	IBTK	20.7246	34.547	13.8224	0.737217	0.00265	0.0317607	yes	IBTK	33.4742	36.4521	2.9779	0.122951	0.3529	0.854447	no	IBTK	22.6757	25.5443	2.8686	0.171856	0.5215	0.773979	no
ENSG00000005801	ZNF195	protein_coding	chr11:3336720-3379222	3.55078	1.29437	-2.25641	-1.45589	5e-05	0.000743336	yes	ZNF195	6.65542	7.05851	0.40309	0.0848338	0.7842	0.990571	no	ZNF195	12.6292	12.9434	0.3142	0.0354489	0.863	0.988702	no	ZNF195	5.04724	7.45494	2.4077	0.562704	0.0687	0.266	no
ENSG00000005810	MYCBP2	protein_coding	chr13:77044654-77327050	15.9963	22.5101	6.5138	0.492834	0.0794	0.290102	no	MYCBP2	12.0254	16.8017	4.7763	0.482526	0.2508	0.689508	no	MYCBP2	11.3982	9.67894	-1.71926	-0.235881	0.537	0.977127	no	MYCBP2	20.8036	20.6202	-0.1834	-0.0127689	0.9739	0.986195	no
ENSG00000005812	FBXL3	protein_coding	chr13:76990659-77027195	47.7223	58.2932	10.5709	0.288666	0.20355	0.471461	no	FBXL3	31.8924	46.162	14.2696	0.533492	0.1135	0.463872	no	FBXL3	15.9783	25.5588	9.5805	0.677708	0.0004	0.00713017	yes	FBXL3	41.9852	40.7125	-1.2727	-0.0444086	0.88045	0.958429	no
ENSG00000005844	ITGAL	protein_coding	chr16:30472657-30523318	33.471	24.1143	-9.3567	-0.473025	0.3261	0.607709	no	ITGAL	19.0028	14.3041	-4.6987	-0.409781	0.0932	0.414684	no	ITGAL	0.0553574	0.0291375	-0.0262199	-0.925898	1	1	no	ITGAL	0.00899393	0.18147	0.172476	4.33464	1	1	no
ENSG00000005882	PDK2	protein_coding	chr17:50094736-50129882	0.882257	0.3329	-0.549357	-1.40611	0.0136	0.0810469	no	PDK2	7.24477	4.71143	-2.53334	-0.620777	0.16805	0.567364	no	PDK2	5.71049	3.31285	-2.39764	-0.785541	0.00495	0.0544336	no	PDK2	12.3533	9.63887	-2.71443	-0.357956	0.36615	0.644266	no
ENSG00000005884	ITGA3	protein_coding	chr17:50050348-50090481	0.345384	0.173587	-0.171797	-0.992541	1	1	no	ITGA3	55.5288	44.2211	-11.3077	-0.328499	0.1975	0.617931	no	ITGA3	159.79	137.639	-22.151	-0.215293	0.1096	0.50236	no	ITGA3	22.9167	26.0882	3.1715	0.186993	0.63325	0.850196	no
ENSG00000005889	ZFX	protein_coding	chrX:24146224-24216255	31.2004	39.3782	8.1778	0.335835	0.17805	0.435823	no	ZFX	9.63736	47.197	37.5596	2.29199	5e-05	0.0010791	yes	ZFX	17.681	14.1262	-3.5548	-0.323826	0.0509	0.302902	no	ZFX	13.6908	17.6683	3.9775	0.367959	0.26735	0.535454	no
ENSG00000005893	LAMP2	protein_coding	chrX:120427804-120469365	84.8726	104.048	19.1754	0.293885	0.2313	0.506794	no	LAMP2	170.869	200.228	29.359	0.228751	0.39725	0.838404	no	LAMP2	28.6506	30.4478	1.7972	0.0877741	0.5606	0.987124	no	LAMP2	107.318	107.549	0.231	0.00309879	0.9906	0.994061	no
ENSG00000005961	ITGA2B	protein_coding	chr17:44372179-44389505	16.038	18.8975	2.8595	0.236701	0.49495	0.752086	no	ITGA2B	0.0698785	0.0167127	-0.0531658	-2.06391	1	1	no	ITGA2B	1.5716	1.46951	-0.10209	-0.0969028	0.89135	0.988702	no	ITGA2B	0.20689	0.0258638	-0.181026	-2.99986	1	1	no
ENSG00000005981	ASB4	protein_coding	chr7:95478443-95540232	0	0	0	0	1	1	no	ASB4	0.00180728	0	-0.00180728	#NAME?	1	1	no	ASB4	2.82552	0.649279	-2.17624	-2.12161	5e-05	0.0011312	yes	ASB4	0.181524	0.0823458	-0.0991782	-1.14039	1	1	no
ENSG00000006007	GDE1	protein_coding	chr16:19501688-19522145	10.0778	5.3744	-4.7034	-0.90701	0.00865	0.0571711	no	GDE1	53.7562	38.8005	-14.9557	-0.470354	0.1737	0.57739	no	GDE1	43.2354	32.2044	-11.031	-0.424953	0.0082	0.0785904	no	GDE1	23.3874	22.3832	-1.0042	-0.0633109	0.8109	0.93725	no
ENSG00000006015	C19orf60	protein_coding	chr19:18571340-18621039	1.46086	0.955398	-0.505462	-0.612646	0.44965	0.719224	no	C19orf60	49.6685	51.3875	1.719	0.0490866	0.94855	0.99573	no	C19orf60	57.6112	56.073	-1.5382	-0.039042	0.94385	0.988832	no	C19orf60	8.65221	11.9208	3.26859	0.462334	0.7084	0.893016	no
ENSG00000006016	CRLF1	protein_coding	chr19:18571340-18621039	0.20613	0.274949	0.068819	0.415609	1	1	no	CRLF1	0.143979	0.154224	0.010245	0.0991693	1	1	no	CRLF1	8.50604	7.0949	-1.41114	-0.261705	0.73335	0.988702	no	CRLF1	41.4112	48.3445	6.9333	0.223331	0.748	0.910908	no
ENSG00000006025	OSBPL7	protein_coding	chr17:47807371-47821834	1.35733	0.900607	-0.456723	-0.5918	0.26825	0.548513	no	OSBPL7	1.01544	0.741011	-0.274429	-0.454532	0.50915	0.912363	no	OSBPL7	4.74613	1.77914	-2.96699	-1.41557	5e-05	0.0011312	yes	OSBPL7	1.71904	0.713786	-1.00525	-1.26804	0.0333	0.147335	no
ENSG00000006042	TMEM98	protein_coding	chr17:32927909-32945106	0	0	0	0	1	1	no	TMEM98	0.128318	0.244343	0.116025	0.929184	1	1	no	TMEM98	22.0333	20.3904	-1.6429	-0.111796	0.49355	0.95502	no	TMEM98	27.2617	24.9822	-2.2795	-0.125973	0.6697	0.87181	no
ENSG00000006047	YBX2	protein_coding	chr17:7281666-7294615	0	0.00367004	0.00367004	inf	1	1	no	YBX2	0.0333114	0	-0.0333114	#NAME?	1	1	no	YBX2	0.268163	0.49756	0.229397	0.891759	0.1835	0.636359	no	YBX2	0	0.0655858	0.0655858	inf	1	1	no
ENSG00000006059	KRT33A	protein_coding	chr17:41346091-41350812	0	0	0	0	1	1	no	KRT33A	0	0	0	0	1	1	no	KRT33A	0	0	0	0	1	1	no	KRT33A	0	0	0	0	1	1	no
ENSG00000006062	MAP3K14	protein_coding	chr17:45190387-45317040	1.47151	0.922847	-0.548663	-0.673135	0.47605	0.739405	no	MAP3K14	2.94196	1.2223	-1.71966	-1.26718	0.22455	0.65632	no	MAP3K14	9.80539	4.08956	-5.71583	-1.26163	5e-05	0.0011312	yes	MAP3K14	0.886131	0.707927	-0.178204	-0.323919	0.5977	0.8282	no
ENSG00000006071	ABCC8	protein_coding	chr11:17392884-17476845	0	0	0	0	1	1	no	ABCC8	0	0	0	0	1	1	no	ABCC8	0.648716	0.41937	-0.229346	-0.629362	0.1923	0.648428	no	ABCC8	0.522477	0.390264	-0.132213	-0.420917	1	1	no
ENSG00000006116	CACNG3	protein_coding	chr16:24255552-24362801	0	0	0	0	1	1	no	CACNG3	0	0	0	0	1	1	no	CACNG3	0	0	0	0	1	1	no	CACNG3	0	0.0409621	0.0409621	inf	1	1	no
ENSG00000006118	TMEM132A	protein_coding	chr11:60913165-60952530	0.06003	0.243368	0.183338	2.01938	1	1	no	TMEM132A	1.88017	2.04041	0.16024	0.117997	0.9108	0.99573	no	TMEM132A	65.2253	157.787	92.5617	1.27447	5e-05	0.0011312	yes	TMEM132A	0.620174	2.75397	2.1338	2.15077	0.01155	0.101325	no
ENSG00000006125	AP2B1	protein_coding	chr17:35568119-35868891	20.7743	22.5306	1.7563	0.117086	0.74315	0.898355	no	AP2B1	13.7142	13.5497	-0.1645	-0.0174083	0.95305	0.99573	no	AP2B1	48.5512	62.0036	13.4524	0.352845	0.01085	0.0974867	no	AP2B1	31.5377	34.0254	2.4877	0.109533	0.7044	0.891228	no
ENSG00000006128	TAC1	protein_coding	chr7:97731907-97740472	0	0	0	0	1	1	no	TAC1	0.0390337	0	-0.0390337	#NAME?	1	1	no	TAC1	0	0	0	0	1	1	no	TAC1	4.70174	13.5896	8.88786	1.53123	5e-05	0.0022963	yes
ENSG00000006194	ZNF263	protein_coding	chr16:3263742-3318852	4.52683	4.0714	-0.45543	-0.152977	0.73965	0.896433	no	ZNF263	10.2105	7.92508	-2.28542	-0.365558	0.35915	0.809443	no	ZNF263	21.2687	20.267	-1.0017	-0.0696014	0.8141	0.988702	no	ZNF263	7.93669	7.58885	-0.34784	-0.0646558	0.89165	0.961751	no
ENSG00000006210	CX3CL1	protein_coding	chr16:57372457-57385048	0.00754523	0	-0.00754523	#NAME?	1	1	no	CX3CL1	0.173853	0.360971	0.187118	1.05402	0.0691	0.34366	no	CX3CL1	0.0557404	5.71367	5.65793	6.67955	5e-05	0.0011312	yes	CX3CL1	0.494524	36.434	35.9395	6.2031	5e-05	0.0022963	yes
ENSG00000006282	SPATA20	protein_coding	chr17:50532542-50555852	0.902206	0.727458	-0.174748	-0.310592	0.35765	0.639012	no	SPATA20	17.1409	15.696	-1.4449	-0.127044	0.6308	0.956736	no	SPATA20	45.0324	40.3865	-4.6459	-0.157089	0.3278	0.826691	no	SPATA20	9.91931	10.415	0.49569	0.0703449	0.8369	0.9451	no
ENSG00000006283	CACNA1G	protein_coding	chr17:50556206-50692252	0.31341	0.0197512	-0.293659	-3.98804	1	1	no	CACNA1G	0.046965	0.0362511	-0.0107139	-0.373561	1	1	no	CACNA1G	2.20202	1.89526	-0.30676	-0.216438	0.79645	0.988702	no	CACNA1G	0.0546877	0.325334	0.270646	2.57263	1	1	no
ENSG00000006327	TNFRSF12A	protein_coding	chr16:3014711-3022383	3.56819	1.77867	-1.78952	-1.00439	0.0035	0.0281949	yes	TNFRSF12A	37.9788	11.7809	-26.1979	-1.68874	5e-05	0.0010791	yes	TNFRSF12A	275.047	265.231	-9.816	-0.0524279	0.7281	0.988702	no	TNFRSF12A	118.404	147.254	28.85	0.314589	0.27815	0.54903	no
ENSG00000006377	DLX6	protein_coding	chr7:96955033-97014066	0	0	0	0	1	1	no	DLX6	0	0	0	0	1	1	no	DLX6	0.0108297	0	-0.0108297	#NAME?	1	1	no	DLX6	0.485728	0.0717117	-0.414016	-2.75987	1	1	no
ENSG00000006432	MAP3K9	protein_coding	chr14:70722525-70815403	0.267362	0.387495	0.120133	0.535381	1	1	no	MAP3K9	0.114179	0.0838589	-0.0303201	-0.445264	1	1	no	MAP3K9	2.24865	2.07289	-0.17576	-0.117417	0.55655	0.98555	no	MAP3K9	0.427479	0.213899	-0.21358	-0.998923	1	1	no
ENSG00000006451	RALA	protein_coding	chr7:39617781-39708196	15.7356	12.1293	-3.6063	-0.375539	0.1597	0.409788	no	RALA	26.5402	26.903	0.3628	0.019585	0.94465	0.99573	no	RALA	9.35226	14.6653	5.31304	0.649017	5e-05	0.0011312	yes	RALA	12.0588	12.8579	0.7991	0.0925711	0.7791	0.924538	no
ENSG00000006453	BAIAP2L1	protein_coding	chr7:98252378-98401068	0.117049	0.156584	0.039535	0.419821	1	1	no	BAIAP2L1	0.0101938	0.312539	0.302345	4.93828	0.00945	0.0857257	no	BAIAP2L1	22.1131	35.4222	13.3091	0.679758	0.00475	0.0526822	no	BAIAP2L1	10.0738	18.9832	8.9094	0.914111	0.344	0.623734	no
ENSG00000006459	KDM7A	protein_coding	chr7:140084745-140177035	49.0451	165.413	116.368	1.75389	5e-05	0.000743336	yes	KDM7A	4.87864	6.47752	1.59888	0.408961	0.1423	0.522866	no	KDM7A	1.26402	6.06367	4.79965	2.26218	5e-05	0.0011312	yes	KDM7A	11.671	41.0118	29.3408	1.81311	5e-05	0.0022963	yes
ENSG00000006468	ETV1	protein_coding	chr7:13891227-13991425	0.118137	0.0498498	-0.0682872	-1.2448	1	1	no	ETV1	0.0673666	0.0456401	-0.0217265	-0.561733	1	1	no	ETV1	1.25963	0.463879	-0.795751	-1.44118	0.00145	0.0205453	yes	ETV1	7.92379	5.01674	-2.90705	-0.659442	0.09465	0.346089	no
ENSG00000006530	AGK	protein_coding	chr7:141529136-141702153	3.64269	5.38651	1.74382	0.564348	0.1599	0.41016	no	AGK	5.7145	7.09798	1.38348	0.312781	0.45175	0.876842	no	AGK	21.2066	24.5718	3.3652	0.21249	0.2551	0.735355	no	AGK	7.9488	8.76544	0.81664	0.141089	0.71415	0.895359	no
ENSG00000006534	ALDH3B1	protein_coding	chr11:68008577-68030461	1.25798	0.302349	-0.955631	-2.05682	5e-05	0.000743336	yes	ALDH3B1	30.3279	23.7795	-6.5484	-0.350924	0.1983	0.618582	no	ALDH3B1	72.1392	54.6285	-17.5107	-0.401131	0.0042	0.0478356	yes	ALDH3B1	4.77311	5.23406	0.46095	0.132999	0.66745	0.870856	no
ENSG00000006555	TTC22	protein_coding	chr1:54779711-54801267	0.26538	0.165151	-0.100229	-0.684276	1	1	no	TTC22	0.146064	0.11053	-0.035534	-0.40217	1	1	no	TTC22	0	0	0	0	1	1	no	TTC22	0.482442	0.319151	-0.163291	-0.596116	1	1	no
ENSG00000006576	PHTF2	protein_coding	chr7:77798791-77957503	9.40983	6.56782	-2.84201	-0.518753	0.08995	0.311106	no	PHTF2	20.8133	21.58	0.7667	0.0521935	0.83615	0.993756	no	PHTF2	10.1864	10.3573	0.1709	0.0239982	0.8742	0.988702	no	PHTF2	21.8712	17.3553	-4.5159	-0.333655	0.19105	0.468906	no
ENSG00000006606	CCL26	protein_coding	chr7:75769532-75789896	0	0	0	0	1	1	no	CCL26	0	0.0289033	0.0289033	inf	1	1	no	CCL26	1.52781	1.38919	-0.13862	-0.137222	0.7399	0.988702	no	CCL26	0.074912	0	-0.074912	#NAME?	1	1	no
ENSG00000006607	FARP2	protein_coding	chr2:241356242-241509730	7.20169	5.47746	-1.72423	-0.394829	0.1687	0.422957	no	FARP2	8.97912	11.3856	2.40648	0.34257	0.36035	0.810952	no	FARP2	17.2786	19.8935	2.6149	0.203311	0.3657	0.867015	no	FARP2	15.676	17.3348	1.6588	0.145106	0.6905	0.883837	no
ENSG00000006611	USH1C	protein_coding	chr11:17493894-17544416	0	0	0	0	1	1	no	USH1C	0	0	0	0	1	1	no	USH1C	3.59337	2.45359	-1.13978	-0.550443	0.0988	0.471132	no	USH1C	0.0245163	0.00510965	-0.0194067	-2.26244	1	1	no
ENSG00000006625	GGCT	protein_coding	chr7:30496620-30634033	2.72548	2.26752	-0.45796	-0.265395	0.823	0.929701	no	GGCT	33.2162	25.3816	-7.8346	-0.388105	0.48125	0.89667	no	GGCT	57.6066	43.4531	-14.1535	-0.406775	0.16045	0.608549	no	GGCT	13.5718	12.4432	-1.1286	-0.125252	0.91065	0.965906	no
ENSG00000006634	DBF4	protein_coding	chr7:87833567-87909541	4.72023	1.91856	-2.80167	-1.29883	0.01055	0.0668893	no	DBF4	3.6968	2.5234	-1.1734	-0.55091	0.4178	0.85152	no	DBF4	16.6561	11.87	-4.7861	-0.488723	0.00825	0.07881	no	DBF4	3.66695	2.57361	-1.09334	-0.510788	0.20375	0.481168	no
ENSG00000006638	TBXA2R	protein_coding	chr19:3594505-3606840	0.217689	0.394376	0.176687	0.8573	1	1	no	TBXA2R	0.440531	0.486798	0.046267	0.144082	0.81455	0.99202	no	TBXA2R	0.322268	0.209966	-0.112302	-0.618103	1	1	no	TBXA2R	0.808525	1.23285	0.424325	0.608637	0.2868	0.559328	no
ENSG00000006652	IFRD1	protein_coding	chr7:112422967-112491062	57.1822	49.3963	-7.7859	-0.211163	0.44985	0.719224	no	IFRD1	14.9833	27.9871	13.0038	0.901411	0.00095	0.0138652	yes	IFRD1	28.0062	28.0165	0.0103	0.000525587	0.9972	0.998358	no	IFRD1	32.6369	42.6338	9.9969	0.385494	0.1759	0.462713	no
ENSG00000006659	LGALS14	protein_coding	chr19:39704305-39709444	0	0	0	0	1	1	no	LGALS14	0	0	0	0	1	1	no	LGALS14	0	0	0	0	1	1	no	LGALS14	0	0	0	0	1	1	no
ENSG00000006695	COX10	protein_coding	chr17:13756477-14208677	2.21272	2.10638	-0.10634	-0.0710514	0.89645	0.957587	no	COX10	8.05414	6.50844	-1.5457	-0.307418	0.41285	0.848848	no	COX10	14.4258	14.0325	-0.3933	-0.0398781	0.84975	0.988702	no	COX10	4.63188	5.16308	0.5312	0.156635	0.7616	0.916843	no
ENSG00000006704	GTF2IRD1	protein_coding	chr7:74453580-74602606	0.339689	0	-0.339689	#NAME?	1	1	no	GTF2IRD1	1.63927	0.786443	-0.852827	-1.05964	0.0248	0.174041	no	GTF2IRD1	4.42657	3.85234	-0.57423	-0.200454	0.6645	0.988702	no	GTF2IRD1	9.342	5.88788	-3.45412	-0.665982	0.1296	0.41985	no
ENSG00000006712	PAF1	protein_coding	chr19:39385851-39391195	6.75619	6.89791	0.14172	0.029949	0.92765	0.969525	no	PAF1	9.137	8.83574	-0.30126	-0.0483698	0.86475	0.995537	no	PAF1	21.304	23.5977	2.2937	0.14752	0.31525	0.811456	no	PAF1	10.1276	10.5687	0.4411	0.0615151	0.81585	0.938758	no
ENSG00000006715	VPS41	protein_coding	chr7:38722950-38932394	46.7137	28.6207	-18.093	-0.706786	0.0604	0.245978	no	VPS41	48.4728	49.4665	0.9937	0.0292766	0.9278	0.99573	no	VPS41	20.9954	21.1914	0.196	0.0134044	0.94605	0.988832	no	VPS41	91.881	96.0665	4.1855	0.0642671	0.8772	0.957871	no
ENSG00000006740	ARHGAP44	protein_coding	chr17:12665889-12991643	0.0220998	0	-0.0220998	#NAME?	1	1	no	ARHGAP44	0.288356	0.267658	-0.020698	-0.107463	1	1	no	ARHGAP44	2.33772	2.39785	0.06013	0.0366388	0.9417	0.988823	no	ARHGAP44	0.427523	0.515177	0.087654	0.269066	1	1	no
ENSG00000006744	ELAC2	protein_coding	chr17:12992390-13018187	4.85022	1.96415	-2.88607	-1.30415	0.00465	0.0353384	yes	ELAC2	13.9041	12.0602	-1.8439	-0.205254	0.4314	0.86272	no	ELAC2	50.1601	48.7649	-1.3952	-0.0406973	0.7897	0.988702	no	ELAC2	18.7236	14.0538	-4.6698	-0.413897	0.27005	0.539037	no
ENSG00000006747	SCIN	protein_coding	chr7:12570124-12660179	0.542413	0.1547	-0.387713	-1.80992	1	1	no	SCIN	0.35647	1.43731	1.08084	2.01151	5e-05	0.0010791	yes	SCIN	0.0437473	0.0429096	-0.0008377	-0.0278927	1	1	no	SCIN	53.6563	27.7963	-25.86	-0.948854	0.00355	0.0445134	yes
ENSG00000006756	ARSD	protein_coding	chrX:2903969-2929351	1.44714	1.44884	0.0017	0.00169331	0.99625	0.997407	no	ARSD	7.15518	7.0503	-0.10488	-0.0213049	0.94655	0.99573	no	ARSD	9.25064	10.8538	1.60316	0.230579	0.25265	0.732191	no	ARSD	4.4917	4.69341	0.20171	0.0633721	0.8663	0.954751	no
ENSG00000006757	PNPLA4	protein_coding	chrX:7898246-8228746	0.836356	0.368653	-0.467703	-1.18185	0.22085	0.493495	no	PNPLA4	3.69183	3.13537	-0.55646	-0.235699	0.7005	0.975656	no	PNPLA4	4.86218	5.18789	0.32571	0.0935441	0.75185	0.988702	no	PNPLA4	4.43018	3.95593	-0.47425	-0.16335	0.76645	0.918897	no
ENSG00000006788	MYH13	protein_coding	chr17:10278448-10373130	0.00264878	0	-0.00264878	#NAME?	1	1	no	MYH13	0	0	0	0	1	1	no	MYH13	0	0	0	0	1	1	no	MYH13	0.00104106	0	-0.00104106	#NAME?	1	1	no
ENSG00000006831	ADIPOR2	protein_coding	chr12:1688573-1789431	15.1952	11.6453	-3.5499	-0.383863	0.18405	0.444325	no	ADIPOR2	19.648	15.5672	-4.0808	-0.335872	0.19205	0.608155	no	ADIPOR2	27.9839	25.9703	-2.0136	-0.107734	0.4388	0.925823	no	ADIPOR2	11.4739	10.0883	-1.3856	-0.185676	0.485	0.745734	no
ENSG00000006837	CDKL3	protein_coding	chr5:134114710-134371047	0.263853	0.644219	0.380366	1.28782	0.29795	0.581251	no	CDKL3	2.08672	1.98756	-0.09916	-0.0702378	0.9076	0.99573	no	CDKL3	0.866148	0.676708	-0.18944	-0.35608	0.6726	0.988702	no	CDKL3	1.0285	1.62515	0.59665	0.660027	0.50075	0.75762	no
ENSG00000007001	UPP2	protein_coding	chr2:157876701-158136185	0	0	0	0	1	1	no	UPP2	0	0	0	0	1	1	no	UPP2	0	0	0	0	1	1	no	UPP2	0.0319921	0	-0.0319921	#NAME?	1	1	no
ENSG00000007038	PRSS21	protein_coding	chr16:2817179-2826304	0.192078	0.189678	-0.0024	-0.0181455	1	1	no	PRSS21	11.2973	12.3447	1.0474	0.127918	0.7076	0.977455	no	PRSS21	0.0503963	0.0814742	0.0310779	0.693026	1	1	no	PRSS21	0	0	0	0	1	1	no
ENSG00000007047	MARK4	protein_coding	chr19:45071499-45305283	5.05653	4.8067	-0.24983	-0.0731026	0.8919	0.956038	no	MARK4	2.30435	1.74441	-0.55994	-0.401615	0.58475	0.944207	no	MARK4	1.78118	2.02663	0.24545	0.186247	0.71735	0.988702	no	MARK4	3.48391	3.75216	0.26825	0.107015	0.8676	0.955133	no
ENSG00000007062	PROM1	protein_coding	chr4:15960242-16084378	0.481492	0.364933	-0.116559	-0.399878	1	1	no	PROM1	0.033263	0.0492294	0.0159664	0.565604	1	1	no	PROM1	0.0825972	0.0508342	-0.031763	-0.700295	1	1	no	PROM1	0.0624681	0	-0.0624681	#NAME?	1	1	no
ENSG00000007080	CCDC124	protein_coding	chr19:17933015-17943991	0.848549	0.925749	0.0772	0.125623	0.80045	0.921784	no	CCDC124	9.15157	8.9961	-0.15547	-0.0247199	0.9469	0.99573	no	CCDC124	10.3199	12.7816	2.4617	0.308633	0.08905	0.440894	no	CCDC124	9.13505	8.39746	-0.73759	-0.12146	0.73285	0.903861	no
ENSG00000007129	CEACAM21	protein_coding	chr19:41545191-41786893	0	0	0	0	1	1	no	CEACAM21	0.00897808	0	-0.00897808	#NAME?	1	1	no	CEACAM21	0	0	0	0	1	1	no	CEACAM21	0	0	0	0	1	1	no
ENSG00000007168	PAFAH1B1	protein_coding	chr17:2592782-2685650	98.0074	99.487	1.4796	0.0216172	0.96135	0.981093	no	PAFAH1B1	33.7619	47.4453	13.6834	0.490869	0.14395	0.526532	no	PAFAH1B1	77.9807	84.557	6.5763	0.116807	0.46715	0.942123	no	PAFAH1B1	56.7219	51.5513	-5.1706	-0.137896	0.6111	0.835998	no
ENSG00000007171	NOS2	protein_coding	chr17:27756765-27894752	0	0.00362908	0.00362908	inf	1	1	no	NOS2	0.00201884	0.0137508	0.011732	2.76791	1	1	no	NOS2	0.119076	0.402909	0.283833	1.75858	1	1	no	NOS2	0.469938	184.311	183.841	8.61546	5e-05	0.0022963	yes
ENSG00000007174	DNAH9	protein_coding	chr17:11598430-11997510	0	0	0	0	1	1	no	DNAH9	0.00154005	0	-0.00154005	#NAME?	1	1	no	DNAH9	0.0167922	0	-0.0167922	#NAME?	1	1	no	DNAH9	0.144468	0.167746	0.023278	0.21553	1	1	no
ENSG00000007202	KIAA0100	protein_coding	chr17:28455751-28646211	22.2535	11.6997	-10.5538	-0.927564	0.0183	0.101577	no	KIAA0100	49.3978	41.587	-7.8108	-0.248314	0.3828	0.827467	no	KIAA0100	50.5979	50.5984	0.0005	1.4e-05	1	1	no	KIAA0100	28.0534	29.3372	1.2838	0.0645514	0.84675	0.9484	no
ENSG00000007216	SLC13A2	protein_coding	chr17:28455751-28646211	0	0	0	0	1	1	no	SLC13A2	0.00510712	0	-0.00510712	#NAME?	1	1	no	SLC13A2	0	0.0237648	0.0237648	inf	1	1	no	SLC13A2	0.0116859	0	-0.0116859	#NAME?	1	1	no
ENSG00000007237	GAS7	protein_coding	chr17:9910608-10198733	28.8563	10.6988	-18.1575	-1.43144	5e-05	0.000743336	yes	GAS7	14.7467	19.0315	4.2848	0.367999	0.1809	0.590652	no	GAS7	0.166509	0.21368	0.047171	0.359856	1	1	no	GAS7	17.2522	48.5643	31.3121	1.49312	5e-05	0.0022963	yes
ENSG00000007255	TRAPPC6A	protein_coding	chr19:45071499-45305283	0.678431	0.357887	-0.320544	-0.922696	0.33565	0.616899	no	TRAPPC6A	17.7882	20.5484	2.7602	0.208106	0.79005	0.990571	no	TRAPPC6A	18.5682	19.3653	0.7971	0.0606441	0.89495	0.988702	no	TRAPPC6A	1.12072	1.6353	0.51458	0.545135	0.6955	0.886324	no
ENSG00000007264	MATK	protein_coding	chr19:3777969-3802129	2.52701	1.69217	-0.83484	-0.578558	0.13035	0.370242	no	MATK	95.0939	66.6672	-28.4267	-0.512376	0.05185	0.288702	no	MATK	0.244006	0.0926706	-0.151335	-1.39673	1	1	no	MATK	0.128849	0.268077	0.139228	1.05697	1	1	no
ENSG00000007306	CEACAM7	protein_coding	chr19:41545191-41786893	0	0	0	0	1	1	no	CEACAM7	0	0	0	0	1	1	no	CEACAM7	0	0.010012	0.010012	inf	1	1	no	CEACAM7	0	0.0915924	0.0915924	inf	1	1	no
ENSG00000007312	CD79B	protein_coding	chr17:63928739-63932354	1.4952	0.122726	-1.37247	-3.60683	5e-05	0.000743336	yes	CD79B	1.76748	0.75314	-1.01434	-1.2307	0.02145	0.155826	no	CD79B	0.00975664	0	-0.00975664	#NAME?	1	1	no	CD79B	4.4616	3.10135	-1.36025	-0.524664	0.1038	0.369433	no
ENSG00000007314	SCN4A	protein_coding	chr17:63938553-63972918	0	0.00207057	0.00207057	inf	1	1	no	SCN4A	0.00255626	0.00755165	0.00499539	1.56276	1	1	no	SCN4A	0.04215	0	-0.04215	#NAME?	1	1	no	SCN4A	0.00708994	0.00968777	0.00259783	0.450391	1	1	no
ENSG00000007341	ST7L	protein_coding	chr1:112466540-112671619	14.9409	14.8741	-0.0668	-0.00646906	0.99105	0.994883	no	ST7L	4.92065	5.37055	0.4499	0.126221	0.7704	0.989504	no	ST7L	5.20507	6.11277	0.9077	0.231908	0.6756	0.988702	no	ST7L	13.4709	13.9705	0.4996	0.0525321	0.9206	0.968665	no
ENSG00000007350	TKTL1	protein_coding	chrX:154257537-154330350	11.1007	6.1328	-4.9679	-0.856038	0.07525	0.281172	no	TKTL1	0.0549036	0.110853	0.0559494	1.01368	1	1	no	TKTL1	0	0	0	0	1	1	no	TKTL1	0.0830295	0.0288015	-0.054228	-1.52748	1	1	no
ENSG00000007372	PAX6	protein_coding	chr11:31784737-32105755	0.0174181	0	-0.0174181	#NAME?	1	1	no	PAX6	0	0.0408314	0.0408314	inf	1	1	no	PAX6	1.93038	0.424084	-1.5063	-2.18646	0.00035	0.0063706	yes	PAX6	0.519029	0.330621	-0.188408	-0.650636	1	1	no
ENSG00000007376	RPUSD1	protein_coding	chr16:784973-800737	0.383604	0.226414	-0.15719	-0.760657	1	1	no	RPUSD1	6.05798	3.09519	-2.96279	-0.968807	0.0259	0.179772	no	RPUSD1	18.391	12.1711	-6.2199	-0.595539	0.03425	0.228464	no	RPUSD1	2.5302	2.42759	-0.10261	-0.0597287	0.88965	0.961388	no
ENSG00000007384	RHBDF1	protein_coding	chr16:57918-76355	0	0.0161999	0.0161999	inf	1	1	no	RHBDF1	4.84769	3.55169	-1.296	-0.448789	0.2113	0.639045	no	RHBDF1	6.25364	8.49162	2.23798	0.441344	0.0893	0.441756	no	RHBDF1	8.00986	9.38374	1.37388	0.228385	0.4337	0.705471	no
ENSG00000007392	LUC7L	protein_coding	chr16:188968-229463	23.2445	16.9537	-6.2908	-0.455291	0.12245	0.359713	no	LUC7L	6.81221	8.98967	2.17746	0.400144	0.2103	0.636997	no	LUC7L	21.8082	28.1708	6.3626	0.369332	0.0442	0.273591	no	LUC7L	12.4446	16.3827	3.9381	0.39666	0.20055	0.4774	no
ENSG00000007402	CACNA2D2	protein_coding	chr3:50347329-50504244	0.118377	0.0970661	-0.0213109	-0.286351	1	1	no	CACNA2D2	0.0560732	0.0860855	0.0300123	0.61846	1	1	no	CACNA2D2	0.203755	0.203314	-0.000441	-0.00312108	1	1	no	CACNA2D2	0.0544688	0.0565585	0.0020897	0.0543124	1	1	no
ENSG00000007516	BAIAP3	protein_coding	chr16:1333600-1351911	0.0377802	0.175777	0.137997	2.21804	1	1	no	BAIAP3	0.273141	0.101546	-0.171595	-1.42751	1	1	no	BAIAP3	0.54519	0.295813	-0.249377	-0.882074	0.1688	0.617677	no	BAIAP3	0.0619657	0.0129554	-0.0490103	-2.25791	1	1	no
ENSG00000007520	TSR3	protein_coding	chr16:1333600-1351911	1.39705	0.605434	-0.791616	-1.20635	0.01405	0.0830662	no	TSR3	13.1983	10.9801	-2.2182	-0.265458	0.4326	0.863159	no	TSR3	35.1974	35.4501	0.2527	0.0103188	0.95015	0.988832	no	TSR3	26.2592	35.5533	9.2941	0.437161	0.0901	0.333005	no
ENSG00000007541	PIGQ	protein_coding	chr16:566994-584136	0.514702	0.295405	-0.219297	-0.801043	1	1	no	PIGQ	8.77757	6.71622	-2.06135	-0.386172	0.19985	0.621344	no	PIGQ	14.7024	15.567	0.8646	0.0824449	0.63525	0.988702	no	PIGQ	3.69774	4.28998	0.59224	0.214328	0.52375	0.775512	no
ENSG00000007545	CRAMP1L	protein_coding	chr16:1612324-1702280	1.13578	0.991671	-0.144109	-0.195746	0.5852	0.812982	no	CRAMP1L	3.07986	3.00413	-0.07573	-0.035919	0.9287	0.99573	no	CRAMP1L	4.2681	5.24534	0.97724	0.29744	0.4666	0.941896	no	CRAMP1L	1.9172	2.42736	0.51016	0.340387	0.4898	0.749658	no
ENSG00000007866	TEAD3	protein_coding	chr6:35471527-35497076	0.0035184	0.00460163	0.00108323	0.387226	1	1	no	TEAD3	0.911607	0.394382	-0.517225	-1.20882	0.08035	0.378461	no	TEAD3	1.24138	1.2886	0.04722	0.0538577	0.8491	0.988702	no	TEAD3	1.81995	2.36104	0.54109	0.37552	0.4885	0.748544	no
ENSG00000007908	SELE	protein_coding	chr1:169662006-169894267	0.0074461	0.00535865	-0.00208745	-0.474615	1	1	no	SELE	0	0.089873	0.089873	inf	1	1	no	SELE	0.0309795	6.34711	6.31613	7.67864	5e-05	0.0011312	yes	SELE	0.370333	196.501	196.131	9.0515	5e-05	0.0022963	yes
ENSG00000007923	DNAJC11	protein_coding	chr1:6624865-6701924	3.2694	2.88718	-0.38222	-0.179364	0.66525	0.861507	no	DNAJC11	11.445	9.97225	-1.47275	-0.198721	0.52	0.918663	no	DNAJC11	17.5141	15.655	-1.8591	-0.161888	0.2942	0.789143	no	DNAJC11	12.7574	12.466	-0.2914	-0.0333352	0.92555	0.9696	no
ENSG00000007933	FMO3	protein_coding	chr1:171090876-171117819	0	0	0	0	1	1	no	FMO3	0	0	0	0	1	1	no	FMO3	0	0	0	0	1	1	no	FMO3	0.0602619	0.14959	0.0893281	1.3117	1	1	no
ENSG00000007944	MYLIP	protein_coding	chr6:16129124-16148626	39.822	18.0689	-21.7531	-1.14006	5e-05	0.000743336	yes	MYLIP	2.15497	3.99675	1.84178	0.891158	0.04015	0.245235	no	MYLIP	1.40598	1.91638	0.5104	0.446809	0.0867	0.43378	no	MYLIP	8.01946	10.3581	2.33864	0.36918	0.1776	0.462713	no
ENSG00000007952	NOX1	protein_coding	chrX:100842299-100874345	0	0	0	0	1	1	no	NOX1	0.0290588	0.0167556	-0.0123032	-0.794336	1	1	no	NOX1	0.0313667	0.100079	0.0687123	1.67383	1	1	no	NOX1	0	0	0	0	1	1	no
ENSG00000007968	E2F2	protein_coding	chr1:23506237-23531224	0.432691	0.179636	-0.253055	-1.26826	1	1	no	E2F2	1.36539	0.438879	-0.926511	-1.63742	0.0006	0.00953238	yes	E2F2	3.88441	2.57993	-1.30448	-0.590362	0.0048	0.0531103	no	E2F2	0.331189	0.552098	0.220909	0.737269	1	1	no
ENSG00000008018	PSMB1	protein_coding	chr6:170534969-170553895	47.4129	54.0871	6.6742	0.190005	0.4206	0.694362	no	PSMB1	117.025	141.623	24.598	0.275238	0.2726	0.718279	no	PSMB1	132.709	152.226	19.517	0.19794	0.14995	0.594488	no	PSMB1	96.9081	121.595	24.6869	0.327396	0.21045	0.487993	no
ENSG00000008056	SYN1	protein_coding	chrX:47561099-47619853	0.494639	0.605814	0.111175	0.292499	1	1	no	SYN1	0.0384095	0.0866984	0.0482889	1.17454	1	1	no	SYN1	0	0.0131638	0.0131638	inf	1	1	no	SYN1	0.205082	0.32951	0.124428	0.684125	1	1	no
ENSG00000008083	JARID2	protein_coding	chr6:15245924-15522139	48.1266	70.9536	22.827	0.560041	0.01485	0.0868342	no	JARID2	8.98891	7.66846	-1.32045	-0.229209	0.379	0.824571	no	JARID2	5.83317	5.83549	0.00232	0.000573088	0.99695	0.998286	no	JARID2	4.24864	8.9782	4.72956	1.07943	5e-05	0.0022963	yes
ENSG00000008086	CDKL5	protein_coding	chrX:18425582-18672109	3.85448	4.76307	0.90859	0.305357	0.6744	0.865795	no	CDKL5	1.28837	1.76412	0.47575	0.453405	0.432	0.862931	no	CDKL5	5.34015	7.62527	2.28512	0.513908	0.0186	0.145745	no	CDKL5	3.55215	4.74948	1.19733	0.419077	0.4234	0.696122	no
ENSG00000008118	CAMK1G	protein_coding	chr1:209583716-209614155	0	0.43016	0.43016	inf	1	1	no	CAMK1G	0.716084	2.12252	1.40644	1.56757	0.0026	0.0313518	yes	CAMK1G	0.00944876	0.729675	0.720226	6.27098	0.01315	0.112922	no	CAMK1G	0.00628907	0.222496	0.216207	5.14479	1	1	no
ENSG00000008128	CDK11A	protein_coding	chr1:1632094-1745992	6.39368	4.27704	-2.11664	-0.580032	0.32745	0.608816	no	CDK11A	2.91676	3.34081	0.42405	0.195832	0.7223	0.981502	no	CDK11A	1.56387	2.24304	0.67917	0.520336	0.48695	0.952293	no	CDK11A	2.00293	2.43416	0.43123	0.281313	0.7174	0.897079	no
ENSG00000008130	NADK	protein_coding	chr1:1751231-1780457	11.7057	23.6165	11.9108	1.01259	0.0005	0.00564995	yes	NADK	39.7965	54.0493	14.2528	0.441633	0.10645	0.447307	no	NADK	16.2984	19.0731	2.7747	0.226803	0.2859	0.778177	no	NADK	6.56279	5.95724	-0.60555	-0.139665	0.6468	0.858622	no
ENSG00000008196	TFAP2B	protein_coding	chr6:50818722-50847613	0	0	0	0	1	1	no	TFAP2B	0	0	0	0	1	1	no	TFAP2B	0	0	0	0	1	1	no	TFAP2B	0.00609909	0.0339106	0.0278115	2.47507	1	1	no
ENSG00000008197	TFAP2D	protein_coding	chr6:50713827-50772988	0	0	0	0	1	1	no	TFAP2D	0	0	0	0	1	1	no	TFAP2D	0	0	0	0	1	1	no	TFAP2D	0.0622327	0	-0.0622327	#NAME?	1	1	no
ENSG00000008226	DLEC1	protein_coding	chr3:38039204-38137242	0.161268	0.252328	0.09106	0.645835	1	1	no	DLEC1	0.0460393	0.0843209	0.0382816	0.873026	1	1	no	DLEC1	0.0218402	0.0252588	0.0034186	0.209803	1	1	no	DLEC1	0.165706	0.103895	-0.061811	-0.67351	1	1	no
ENSG00000008256	CYTH3	protein_coding	chr7:6161668-6272644	3.90847	2.31044	-1.59803	-0.758435	0.07895	0.289212	no	CYTH3	1.80399	2.63536	0.83137	0.546808	0.08935	0.405062	no	CYTH3	7.48307	4.01942	-3.46365	-0.89664	5e-05	0.0011312	yes	CYTH3	19.6895	16.0638	-3.6257	-0.29361	0.2425	0.510931	no
ENSG00000008277	ADAM22	protein_coding	chr7:87934142-88202889	0.201064	0.327345	0.126281	0.703154	1	1	no	ADAM22	0.241929	0.179118	-0.062811	-0.433676	1	1	no	ADAM22	0.658227	0.441706	-0.216521	-0.5755	0.18415	0.636778	no	ADAM22	0.889139	0.865199	-0.02394	-0.0393774	0.9437	0.97463	no
ENSG00000008282	SYPL1	protein_coding	chr7:106090502-106112576	17.0227	16.8799	-0.1428	-0.0121564	0.96145	0.981099	no	SYPL1	13.3448	18.1741	4.8293	0.4456	0.10865	0.453121	no	SYPL1	33.2071	39.8921	6.685	0.264611	0.06985	0.375979	no	SYPL1	41.0758	42.2261	1.1503	0.0398479	0.87315	0.956369	no
ENSG00000008283	CYB561	protein_coding	chr17:63009555-63446378	0.753187	0.694913	-0.058274	-0.116177	0.8129	0.926329	no	CYB561	6.96327	7.61543	0.65216	0.129159	0.7807	0.990571	no	CYB561	13.0846	10.5176	-2.567	-0.31506	0.4998	0.958194	no	CYB561	4.54225	7.44902	2.90677	0.713643	0.07395	0.28315	no
ENSG00000008294	SPAG9	protein_coding	chr17:50962072-51120891	188.094	214.388	26.294	0.188767	0.56685	0.801962	no	SPAG9	46.9647	87.4165	40.4518	0.89633	5e-05	0.0010791	yes	SPAG9	42.0184	72.5844	30.566	0.788637	5e-05	0.0011312	yes	SPAG9	121.036	201.201	80.165	0.733196	0.04985	0.202447	no
ENSG00000008300	CELSR3	protein_coding	chr3:48636108-48670459	0.093855	0.017661	-0.076194	-2.40986	1	1	no	CELSR3	0.148393	0.0931005	-0.0552925	-0.672565	1	1	no	CELSR3	1.45089	1.73093	0.28004	0.254614	0.4146	0.908584	no	CELSR3	0.119826	0.142626	0.0228	0.251291	1	1	no
ENSG00000008311	AASS	protein_coding	chr7:122075646-122144280	0.752094	0.975891	0.223797	0.375807	0.3021	0.585324	no	AASS	0.0942337	0.219002	0.124768	1.21663	1	1	no	AASS	0.0550916	0.0891896	0.034098	0.695045	1	1	no	AASS	3.72075	4.9013	1.18055	0.39757	0.189	0.467261	no
ENSG00000008323	PLEKHG6	protein_coding	chr12:6310435-6328506	0.0390326	0.0140975	-0.0249351	-1.46924	1	1	no	PLEKHG6	0.575357	1.60278	1.02742	1.47804	0.05925	0.314055	no	PLEKHG6	0.37052	0.0533852	-0.317135	-2.79504	1	1	no	PLEKHG6	0	0.033492	0.033492	inf	1	1	no
ENSG00000008324	SS18L2	protein_coding	chr3:42547968-42665861	9.60919	10.9355	1.32631	0.186528	0.8409	0.936519	no	SS18L2	11.9146	12.9246	1.01	0.117381	0.9235	0.99573	no	SS18L2	11.9798	12.1518	0.172	0.0205693	0.97065	0.990911	no	SS18L2	4.73099	7.37083	2.63984	0.639686	0.5591	0.801812	no
ENSG00000008382	MPND	protein_coding	chr19:4343526-4360086	1.62111	0.622412	-0.998698	-1.38104	0.0582	0.239542	no	MPND	7.41317	9.7241	2.31093	0.391475	0.24515	0.684603	no	MPND	1.91947	1.78451	-0.13496	-0.105176	0.80705	0.988702	no	MPND	3.73984	2.03118	-1.70866	-0.880659	0.18225	0.46439	no
ENSG00000008394	MGST1	protein_coding	chr12:16321497-16610594	14.1185	5.75736	-8.36114	-1.29411	0.0071	0.0494332	yes	MGST1	111.579	104.329	-7.25	-0.0969249	0.72245	0.981502	no	MGST1	207.611	204.384	-3.227	-0.0225984	0.8821	0.988702	no	MGST1	40.1118	39.4936	-0.6182	-0.0224089	0.94505	0.975092	no
ENSG00000008405	CRY1	protein_coding	chr12:106991363-107123314	15.1902	9.62344	-5.56676	-0.658518	0.05395	0.226584	no	CRY1	6.85432	7.24621	0.39189	0.0802126	0.79215	0.990571	no	CRY1	11.0863	12.3534	1.2671	0.15613	0.34975	0.851823	no	CRY1	14.8577	21.6288	6.7711	0.541741	0.04215	0.175435	no
ENSG00000008438	PGLYRP1	protein_coding	chr19:45995460-46023065	0.256492	0.644206	0.387714	1.32861	1	1	no	PGLYRP1	0	0	0	0	1	1	no	PGLYRP1	0.0284217	0	-0.0284217	#NAME?	1	1	no	PGLYRP1	0	0	0	0	1	1	no
ENSG00000008441	NFIX	protein_coding	chr19:12995607-13098869	0.489842	0.487652	-0.00219	-0.00646442	1	1	no	NFIX	0.492441	1.36519	0.872749	1.47108	0.0229	0.163682	no	NFIX	0.954684	1.55093	0.596246	0.700036	0.0216	0.163051	no	NFIX	18.9708	28.7556	9.7848	0.60006	0.0744	0.284654	no
ENSG00000008513	ST3GAL1	protein_coding	chr8:133454847-133571940	29.8077	42.573	12.7653	0.514256	0.28175	0.563726	no	ST3GAL1	29.2906	36.3392	7.0486	0.311089	0.19695	0.61708	no	ST3GAL1	3.83145	10.9131	7.08165	1.5101	5e-05	0.0011312	yes	ST3GAL1	28.8998	64.9042	36.0044	1.16725	0.0001	0.00398812	yes
ENSG00000008516	MMP25	protein_coding	chr16:3046680-3060726	0.182854	0.33599	0.153136	0.877728	1	1	no	MMP25	0.581784	0.962947	0.381163	0.726972	0.1792	0.587369	no	MMP25	0.10819	0.279565	0.171375	1.36962	1	1	no	MMP25	0.0568704	0	-0.0568704	#NAME?	1	1	no
ENSG00000008517	IL32	protein_coding	chr16:3065296-3087391	3.19294	5.27805	2.08511	0.72512	0.043	0.19238	no	IL32	8.51005	13.7701	5.26005	0.694302	0.17325	0.576866	no	IL32	7.28518	53.7679	46.4827	2.88371	5e-05	0.0011312	yes	IL32	0.37007	3.29729	2.92722	3.15541	5e-05	0.0022963	yes
ENSG00000008710	PKD1	protein_coding	chr16:2039814-2135898	1.03325	0.671998	-0.361252	-0.620657	0.0637	0.253477	no	PKD1	5.6351	4.75817	-0.87693	-0.244032	0.54665	0.928615	no	PKD1	12.7506	11.5458	-1.2048	-0.143195	0.6871	0.988702	no	PKD1	6.56598	6.25805	-0.30793	-0.0692962	0.8384	0.945805	no
ENSG00000008735	MAPK8IP2	protein_coding	chr22:50568860-50613981	0.00555532	0.0202499	0.0146946	1.86597	1	1	no	MAPK8IP2	0.0174095	0.01375	-0.0036595	-0.340444	1	1	no	MAPK8IP2	1.22933	1.58222	0.35289	0.364078	0.44475	0.927988	no	MAPK8IP2	0.237228	0.469588	0.23236	0.985121	1	1	no
ENSG00000008838	MED24	protein_coding	chr17:40018360-40100725	2.91931	3.0263	0.10699	0.051928	0.89375	0.956701	no	MED24	12.8776	12.0497	-0.8279	-0.0958754	0.79275	0.990571	no	MED24	24.1591	26.2217	2.0626	0.118192	0.5911	0.988702	no	MED24	10.074	9.66991	-0.40409	-0.0590571	0.8743	0.956786	no
ENSG00000008853	RHOBTB2	protein_coding	chr8:22687658-23083619	0.179029	0.217185	0.038156	0.278731	1	1	no	RHOBTB2	12.9487	1.77508	-11.1736	-2.86685	0.0067	0.0663352	no	RHOBTB2	5.26576	1.82741	-3.43835	-1.52684	0.08395	0.423387	no	RHOBTB2	2.20547	1.29874	-0.90673	-0.763976	0.409	0.683758	no
ENSG00000008869	HEATR5B	protein_coding	chr2:36968382-37084342	11.9668	10.033	-1.9338	-0.254288	0.53095	0.776526	no	HEATR5B	7.30803	5.86009	-1.44794	-0.31856	0.20825	0.63414	no	HEATR5B	6.77424	6.7366	-0.03764	-0.00804013	0.95525	0.989144	no	HEATR5B	13.1901	7.99539	-5.19471	-0.722216	0.17425	0.46114	no
ENSG00000008952	SEC62	protein_coding	chr3:169939352-169998846	109.547	47.5035	-62.0435	-1.20544	0.01135	0.0705841	no	SEC62	28.6804	27.5975	-1.0829	-0.0555254	0.8557	0.995513	no	SEC62	22.0098	23.6954	1.6856	0.106466	0.45845	0.935381	no	SEC62	45.669	36.0654	-9.6036	-0.340602	0.3115	0.588244	no
ENSG00000008988	RPS20	protein_coding	chr8:56067074-56074581	669.362	703.542	34.18	0.0718496	0.8285	0.932109	no	RPS20	636.241	959.029	322.788	0.592002	0.03655	0.228753	no	RPS20	1497.7	1537.88	40.18	0.0381926	0.79155	0.988702	no	RPS20	530.816	575.102	44.286	0.115605	0.71955	0.897872	no
ENSG00000009307	CSDE1	protein_coding	chr1:114704463-114758676	200.256	176.383	-23.873	-0.183135	0.51815	0.768535	no	CSDE1	195.457	235.003	39.546	0.265829	0.50395	0.909754	no	CSDE1	98.4876	104.514	6.0264	0.0856856	0.5808	0.988702	no	CSDE1	248.028	201.026	-47.002	-0.30312	0.40205	0.677312	no
ENSG00000009335	UBE3C	protein_coding	chr7:157138912-157269372	22.4565	23.2632	0.8067	0.0509173	0.8982	0.958482	no	UBE3C	22.6605	27.3596	4.6991	0.271871	0.26615	0.710453	no	UBE3C	53.5781	66.8437	13.2656	0.319147	0.02345	0.173362	no	UBE3C	32.3199	38.8155	6.4956	0.264214	0.2894	0.562566	no
ENSG00000009413	REV3L	protein_coding	chr6:111299027-111606278	12.756	16.5012	3.7452	0.371399	0.3244	0.606616	no	REV3L	1.93424	2.28374	0.3495	0.239632	0.6469	0.960867	no	REV3L	4.47055	2.89213	-1.57842	-0.628318	0.0033	0.0397846	yes	REV3L	16.2948	13.7111	-2.5837	-0.249069	0.41025	0.684995	no
ENSG00000009694	TENM1	protein_coding	chrX:123959232-124963817	0.148839	0.141437	-0.007402	-0.0735946	1	1	no	TENM1	0.00562253	0.00502509	-0.00059744	-0.162068	1	1	no	TENM1	0.00394641	0.00223112	-0.00171529	-0.822772	1	1	no	TENM1	1.03086	0.863974	-0.166886	-0.25479	0.8903	0.961526	no
ENSG00000009709	PAX7	protein_coding	chr1:18631005-18748866	0	0	0	0	1	1	no	PAX7	0	0	0	0	1	1	no	PAX7	0.182775	0.0868598	-0.0959152	-1.07331	1	1	no	PAX7	0	0.0167521	0.0167521	inf	1	1	no
ENSG00000009724	MASP2	protein_coding	chr1:11012296-11047233	0.00880544	0.00600382	-0.00280162	-0.552513	1	1	no	MASP2	0	0	0	0	1	1	no	MASP2	0	0.00614645	0.00614645	inf	1	1	no	MASP2	0.0479365	0.0432688	-0.0046677	-0.147797	1	1	no
ENSG00000009765	IYD	protein_coding	chr6:150368891-150405969	0	0	0	0	1	1	no	IYD	0	0.000910365	0.000910365	inf	1	1	no	IYD	0.00297212	0.00545086	0.00247874	0.874993	1	1	no	IYD	0.0183999	0.00884669	-0.00955321	-1.05649	1	1	no
ENSG00000009780	FAM76A	protein_coding	chr1:27725978-27763122	1.4752	1.21622	-0.25898	-0.278506	0.4261	0.69881	no	FAM76A	6.72016	5.5981	-1.12206	-0.263558	0.4257	0.858456	no	FAM76A	5.1788	6.12733	0.94853	0.24264	0.2132	0.679904	no	FAM76A	3.31519	3.47715	0.16196	0.0688116	0.84635	0.948363	no
ENSG00000009790	TRAF3IP3	protein_coding	chr1:209660216-209784559	10.3941	3.10287	-7.29123	-1.74409	0.0018	0.0162981	yes	TRAF3IP3	4.73335	5.66875	0.9354	0.260168	0.6987	0.975475	no	TRAF3IP3	0.0247902	0.0801412	0.055351	1.69277	1	1	no	TRAF3IP3	0.112438	0.163215	0.050777	0.53765	1	1	no
ENSG00000009830	POMT2	protein_coding	chr14:77274955-77331597	1.29111	0.759496	-0.531614	-0.765491	0.088	0.307493	no	POMT2	4.24813	3.78582	-0.46231	-0.16622	0.69925	0.975475	no	POMT2	12.7858	11.1204	-1.6654	-0.201335	0.49975	0.958194	no	POMT2	6.47086	5.54766	-0.9232	-0.222079	0.67805	0.876823	no
ENSG00000009844	VTA1	protein_coding	chr6:142147161-142224689	14.8262	13.5011	-1.3251	-0.135069	0.62005	0.835024	no	VTA1	19.5755	17.0885	-2.487	-0.196022	0.51115	0.912363	no	VTA1	27.2887	26.6355	-0.6532	-0.0349508	0.8181	0.988702	no	VTA1	31.7173	27.1638	-4.5535	-0.223585	0.4092	0.683977	no
ENSG00000009950	MLXIPL	protein_coding	chr7:73593193-73624543	0	0	0	0	1	1	no	MLXIPL	0.285157	0.0894899	-0.195667	-1.67196	1	1	no	MLXIPL	0.176917	0.176017	-0.0009	-0.00736173	1	1	no	MLXIPL	0.116064	0.0156669	-0.100397	-2.88912	1	1	no
ENSG00000009954	BAZ1B	protein_coding	chr7:73440397-73522402	8.06181	5.93545	-2.12636	-0.441747	0.15615	0.404708	no	BAZ1B	12.118	8.39612	-3.72188	-0.529358	0.03825	0.236724	no	BAZ1B	35.897	32.9274	-2.9696	-0.124573	0.3551	0.857278	no	BAZ1B	17.1135	14.7914	-2.3221	-0.210373	0.39545	0.67152	no
ENSG00000010017	RANBP9	protein_coding	chr6:13574528-13711564	25.8705	25.097	-0.7735	-0.0437958	0.8634	0.945283	no	RANBP9	11.2038	10.0882	-1.1156	-0.151327	0.67435	0.969	no	RANBP9	7.52874	9.02636	1.49762	0.261734	0.35045	0.852182	no	RANBP9	53.6449	77.0513	23.4064	0.522379	0.06785	0.263283	no
ENSG00000010030	ETV7	protein_coding	chr6:36354090-36491143	0.546395	4.46329	3.91689	3.03009	0.00415	0.0323276	yes	ETV7	0.831272	15.0845	14.2532	4.1816	0.0042	0.0457391	yes	ETV7	0.041116	0.179799	0.138683	2.12861	1	1	no	ETV7	1.22419	1.05422	-0.16997	-0.215643	0.8157	0.938758	no
ENSG00000010072	SPRTN	protein_coding	chr1:231332752-231356393	5.40842	5.30492	-0.1035	-0.0278783	0.96015	0.980499	no	SPRTN	4.13678	3.81414	-0.32264	-0.11715	0.81635	0.992747	no	SPRTN	10.2118	9.57502	-0.63678	-0.0928934	0.7078	0.988702	no	SPRTN	6.29621	6.57872	0.28251	0.0633234	0.89165	0.961751	no
ENSG00000010165	METTL13	protein_coding	chr1:171781663-171814023	1.78164	0.897537	-0.884103	-0.989166	0.02775	0.138992	no	METTL13	13.8183	6.84186	-6.97644	-1.01412	0.0002	0.0037159	yes	METTL13	13.2645	11.0961	-2.1684	-0.257514	0.20545	0.667906	no	METTL13	4.32451	4.87646	0.55195	0.173298	0.6441	0.856777	no
ENSG00000010219	DYRK4	protein_coding	chr12:4562203-4851927	1.73886	3.04598	1.30712	0.808759	0.1819	0.441726	no	DYRK4	9.12849	9.06912	-0.05937	-0.00941329	0.98755	0.997944	no	DYRK4	30.7587	28.873	-1.8857	-0.0912726	0.8124	0.988702	no	DYRK4	14.6598	15.383	0.7232	0.0694673	0.9188	0.967986	no
ENSG00000010244	ZNF207	protein_coding	chr17:32266175-32382516	121.684	167.369	45.685	0.459886	0.17125	0.426454	no	ZNF207	63.1516	77.8712	14.7196	0.302271	0.2165	0.64695	no	ZNF207	70.1054	88.5634	18.458	0.337186	0.0266	0.189488	no	ZNF207	72.6309	72.9311	0.3002	0.00595036	0.9853	0.991345	no
ENSG00000010256	UQCRC1	protein_coding	chr3:48599001-48610976	40.3524	23.3612	-16.9912	-0.788539	0.0027	0.0229546	yes	UQCRC1	102.485	98.8784	-3.6066	-0.0516853	0.86575	0.99567	no	UQCRC1	73.0591	82.4012	9.3421	0.173601	0.2104	0.676815	no	UQCRC1	37.0724	42.9189	5.8465	0.211269	0.43985	0.71059	no
ENSG00000010270	STARD3NL	protein_coding	chr7:38178221-38230792	19.5905	34.3508	14.7603	0.810191	0.00085	0.00880192	yes	STARD3NL	37.7952	53.2505	15.4553	0.494593	0.05975	0.3152	no	STARD3NL	42.8985	63.5939	20.6954	0.56796	0.00015	0.00306047	yes	STARD3NL	16.7314	20.4986	3.7672	0.292968	0.2856	0.557951	no
ENSG00000010278	CD9	protein_coding	chr12:6198328-6238271	50.457	31.0595	-19.3975	-0.700019	0.0056	0.0408547	yes	CD9	265.879	243.281	-22.598	-0.128144	0.60715	0.951648	no	CD9	48.2897	70.3773	22.0876	0.543395	0.00025	0.00476658	yes	CD9	163.917	214.414	50.497	0.387438	0.1275	0.416304	no
ENSG00000010282	HHATL	protein_coding	chr3:42692662-43062515	0	0	0	0	1	1	no	HHATL	0	0	0	0	1	1	no	HHATL	0	0	0	0	1	1	no	HHATL	0	0	0	0	1	1	no
ENSG00000010292	NCAPD2	protein_coding	chr12:6491885-6531955	2.96379	1.94648	-1.01731	-0.606577	0.4682	0.733975	no	NCAPD2	9.99799	6.23242	-3.76557	-0.681844	0.3414	0.793295	no	NCAPD2	35.9125	30.7688	-5.1437	-0.223021	0.3841	0.884571	no	NCAPD2	7.12644	6.58611	-0.54033	-0.113755	0.8365	0.945062	no
ENSG00000010295	IFFO1	protein_coding	chr12:6538374-6556083	3.70874	1.09158	-2.61716	-1.76451	5e-05	0.000743336	yes	IFFO1	8.3145	3.86503	-4.44947	-1.10515	0.00185	0.0237597	yes	IFFO1	0.516117	0.899511	0.383394	0.801443	0.0197	0.15196	no	IFFO1	5.89878	3.13787	-2.76091	-0.910632	0.0016	0.0324849	yes
ENSG00000010310	GIPR	protein_coding	chr19:45668243-45687013	0.371766	0.220708	-0.151058	-0.752255	1	1	no	GIPR	0.407182	0.338557	-0.068625	-0.266277	0.71845	0.981114	no	GIPR	0.281851	0.311426	0.029575	0.143958	1	1	no	GIPR	2.0189	2.49471	0.47581	0.305303	0.66455	0.869708	no
ENSG00000010318	PHF7	protein_coding	chr3:52410560-52423641	4.46115	6.05167	1.59052	0.439918	0.1493	0.395598	no	PHF7	2.30586	1.51989	-0.78597	-0.60134	0.2132	0.642058	no	PHF7	2.07143	1.24914	-0.82229	-0.729689	0.02345	0.173362	no	PHF7	1.93847	1.86744	-0.07103	-0.0538581	0.9065	0.965042	no
ENSG00000010319	SEMA3G	protein_coding	chr3:52433052-52445085	0.00470441	0.00371245	-0.00099196	-0.341643	1	1	no	SEMA3G	0.430741	0.108363	-0.322378	-1.99095	0.02675	0.183662	no	SEMA3G	0.084791	0.0883374	0.0035464	0.0591143	1	1	no	SEMA3G	0.0153437	0.26175	0.246406	4.09247	1	1	no
ENSG00000010322	NISCH	protein_coding	chr3:52454833-52493071	6.2232	3.51989	-2.70331	-0.822127	0.0241	0.124464	no	NISCH	5.77968	3.53239	-2.24729	-0.710344	0.02935	0.195762	no	NISCH	5.5305	5.00108	-0.52942	-0.14517	0.56005	0.986929	no	NISCH	6.99727	7.50063	0.50336	0.10022	0.71915	0.897732	no
ENSG00000010327	STAB1	protein_coding	chr3:52495337-52770949	27.5661	5.95942	-21.6067	-2.20965	0.0066	0.04653	yes	STAB1	9.16817	11.984	2.81583	0.386409	0.6523	0.962545	no	STAB1	0.0705149	0	-0.0705149	#NAME?	1	1	no	STAB1	0.482582	0.82903	0.346448	0.780649	0.43165	0.703795	no
ENSG00000010361	FUZ	protein_coding	chr19:49766967-49817376	0.305583	0.212334	-0.093249	-0.525227	1	1	no	FUZ	6.91536	6.07025	-0.84511	-0.188048	0.7519	0.985918	no	FUZ	13.5095	10.6145	-2.895	-0.347938	0.45695	0.93478	no	FUZ	2.29518	2.96865	0.67347	0.3712	0.62825	0.846938	no
ENSG00000010379	SLC6A13	protein_coding	chr12:220620-262873	0	0	0	0	1	1	no	SLC6A13	0.0455197	0.121233	0.0757133	1.41322	1	1	no	SLC6A13	0.029306	0.0140787	-0.0152273	-1.05769	1	1	no	SLC6A13	0.0293226	0.6881	0.658777	4.55253	1	1	no
ENSG00000010404	IDS	protein_coding	chrX:149476989-149550510	35.0034	18.5453	-16.4581	-0.916441	0.00215	0.0188211	yes	IDS	24.5415	21.2901	-3.2514	-0.205045	0.58065	0.942303	no	IDS	21.7757	23.2438	1.4681	0.0941241	0.6784	0.988702	no	IDS	23.9927	28.4373	4.4446	0.245187	0.4937	0.752567	no
ENSG00000010438	PRSS3	protein_coding	chr9:33750465-33920404	0	0	0	0	1	1	no	PRSS3	0.158332	0.154763	-0.003569	-0.0328943	1	1	no	PRSS3	4.34165	3.44149	-0.90016	-0.33521	0.6317	0.988702	no	PRSS3	0.793479	1.19552	0.402041	0.591371	0.5871	0.820744	no
ENSG00000010539	ZNF200	protein_coding	chr16:3188210-3236221	4.82539	11.4183	6.59291	1.24264	0.0029	0.0243776	yes	ZNF200	5.06146	11.0512	5.98974	1.12658	0.0006	0.00953238	yes	ZNF200	5.1006	5.14092	0.04032	0.0113599	0.95625	0.989364	no	ZNF200	2.87806	3.48386	0.6058	0.275593	0.4971	0.754961	no
ENSG00000010610	CD4	protein_coding	chr12:6786857-6839851	15.9547	13.7802	-2.1745	-0.211387	0.60585	0.826189	no	CD4	63.4842	66.7848	3.3006	0.0731231	0.78035	0.990571	no	CD4	0.0260211	0	-0.0260211	#NAME?	1	1	no	CD4	1.6907	2.07842	0.38772	0.297864	0.6967	0.886839	no
ENSG00000010626	LRRC23	protein_coding	chr12:6867118-6942321	0.545002	0.259347	-0.285655	-1.07138	1	1	no	LRRC23	2.69753	2.77515	0.07762	0.0409261	0.94745	0.99573	no	LRRC23	4.38882	4.14083	-0.24799	-0.0839142	0.91375	0.988702	no	LRRC23	1.99602	2.75863	0.76261	0.466826	0.5597	0.80221	no
ENSG00000010671	BTK	protein_coding	chrX:101349446-101390796	27.5287	18.7245	-8.8042	-0.556009	0.0239	0.12383	no	BTK	25.993	32.2719	6.2789	0.312154	0.19995	0.621422	no	BTK	0	0	0	0	1	1	no	BTK	0	0.00646219	0.00646219	inf	1	1	no
ENSG00000010704	HFE	protein_coding	chr6:26043150-26123981	0.442058	0.453422	0.011364	0.0366194	1	1	no	HFE	5.81215	6.70331	0.89116	0.205802	0.77615	0.990517	no	HFE	5.6052	4.9412	-0.664	-0.181905	0.8316	0.988702	no	HFE	6.14697	5.23845	-0.90852	-0.230735	0.79445	0.931454	no
ENSG00000010803	SCMH1	protein_coding	chr1:41013137-41242154	2.26769	2.46686	0.19917	0.121455	0.73065	0.891562	no	SCMH1	2.17123	2.43335	0.26212	0.164429	0.66135	0.965816	no	SCMH1	6.79134	5.83805	-0.95329	-0.218209	0.3402	0.841285	no	SCMH1	10.2057	9.68015	-0.52555	-0.0762793	0.8316	0.943532	no
ENSG00000010810	FYN	protein_coding	chr6:111660331-111877033	102.651	86.4415	-16.2095	-0.247957	0.4597	0.726673	no	FYN	14.0255	14.2154	0.1899	0.0194038	0.9551	0.99573	no	FYN	1.94012	1.35177	-0.58835	-0.521292	0.1068	0.494295	no	FYN	27.7142	60.0852	32.371	1.11638	0.00045	0.0137102	yes
ENSG00000010818	HIVEP2	protein_coding	chr6:142748442-142963345	9.37436	35.7966	26.4222	1.93303	5e-05	0.000743336	yes	HIVEP2	2.41985	24.9901	22.5703	3.36837	5e-05	0.0010791	yes	HIVEP2	2.43514	12.8918	10.4567	2.40438	5e-05	0.0011312	yes	HIVEP2	10.4746	50.9382	40.4636	2.28185	5e-05	0.0022963	yes
ENSG00000010932	FMO1	protein_coding	chr1:171247579-171285978	0	0	0	0	1	1	no	FMO1	0.199305	0.349697	0.150392	0.811131	0.48685	0.9003	no	FMO1	0	0	0	0	1	1	no	FMO1	0.00627873	0.0163569	0.0100782	1.38135	1	1	no
ENSG00000011007	TCEB3	protein_coding	chr1:23743154-23778293	6.86871	5.45731	-1.4114	-0.331849	0.2709	0.551718	no	TCEB3	14.884	14.8361	-0.0479	-0.00464374	0.98685	0.997748	no	TCEB3	8.77109	10.8346	2.06351	0.304823	0.0379	0.245564	no	TCEB3	9.26095	12.1353	2.87435	0.389978	0.16965	0.457718	no
ENSG00000011009	LYPLA2	protein_coding	chr1:23790969-23795539	0.727586	0.56841	-0.159176	-0.356186	0.51455	0.766542	no	LYPLA2	16.5459	14.7076	-1.8383	-0.16992	0.56785	0.938674	no	LYPLA2	12.4922	14.429	1.9368	0.207945	0.2647	0.748478	no	LYPLA2	4.04836	3.84736	-0.201	-0.0734691	0.8272	0.941916	no
ENSG00000011021	CLCN6	protein_coding	chr1:11761786-11848345	2.37649	1.45565	-0.92084	-0.707171	0.29005	0.572969	no	CLCN6	3.84733	3.20233	-0.645	-0.264738	0.60055	0.94857	no	CLCN6	1.91358	2.06165	0.14807	0.10753	0.80035	0.988702	no	CLCN6	2.29361	2.76647	0.47286	0.270429	0.58865	0.821571	no
ENSG00000011028	MRC2	protein_coding	chr17:62626030-62693597	0.227975	0.356913	0.128938	0.646697	1	1	no	MRC2	14.0632	18.7591	4.6959	0.415669	0.1548	0.545223	no	MRC2	26.823	27.4197	0.5967	0.0317394	0.84385	0.988702	no	MRC2	20.1935	33.0078	12.8143	0.708917	0.00435	0.0522884	no
ENSG00000011052	NME2	protein_coding	chr17:51153535-51171778	0.0379231	0.472689	0.434766	3.63974	1	1	no	NME2	0.929542	1.1228	0.193258	0.272514	0.85215	0.995513	no	NME2	3.05574	2.72594	-0.3298	-0.164765	0.9268	0.988823	no	NME2	1.08503	1.55094	0.46591	0.515411	0.78855	0.92848	no
ENSG00000011083	SLC6A7	protein_coding	chr5:150189956-150290291	0.012614	0.00332115	-0.00929285	-1.92527	1	1	no	SLC6A7	0.678876	0.473461	-0.205415	-0.519902	0.4304	0.861965	no	SLC6A7	0.0040441	0.0251982	0.0211541	2.63943	1	1	no	SLC6A7	0.0158564	0.0714584	0.055602	2.17204	1	1	no
ENSG00000011105	TSPAN9	protein_coding	chr12:3077354-3286564	1.12395	1.24498	0.12103	0.147545	0.8357	0.935048	no	TSPAN9	0.544437	0.515933	-0.028504	-0.0775803	0.91785	0.99573	no	TSPAN9	11.1962	32.0765	20.8803	1.51851	5e-05	0.0011312	yes	TSPAN9	2.53878	5.31592	2.77714	1.06618	0.0592	0.234628	no
ENSG00000011114	BTBD7	protein_coding	chr14:93237549-93333092	0	0	0	0	1	1	no	BTBD7	0	0	0	0	1	1	no	BTBD7	0	0	0	0	1	1	no	BTBD7	0	0	0	0	1	1	no
ENSG00000011132	APBA3	protein_coding	chr19:3750818-3761699	2.11306	1.90526	-0.2078	-0.149349	0.70885	0.881257	no	APBA3	4.97668	5.04013	0.06345	0.0182773	0.9666	0.995811	no	APBA3	5.0006	7.34688	2.34628	0.555031	0.04305	0.268184	no	APBA3	1.74831	3.82754	2.07923	1.13046	0.0179	0.104079	no
ENSG00000011143	MKS1	protein_coding	chr17:58205436-58268518	2.226	1.09395	-1.13205	-1.02491	0.04295	0.192233	no	MKS1	2.54128	1.64523	-0.89605	-0.627269	0.18505	0.596201	no	MKS1	6.83664	4.90523	-1.93141	-0.478966	0.06355	0.353005	no	MKS1	3.38488	1.96528	-1.4196	-0.784368	0.0554	0.221618	no
ENSG00000011198	ABHD5	protein_coding	chr3:43286511-43734371	13.9165	7.48777	-6.42873	-0.894185	0.26575	0.545491	no	ABHD5	24.4005	16.4051	-7.9954	-0.572766	0.2396	0.678969	no	ABHD5	8.77374	10.2754	1.50166	0.227924	0.4796	0.948931	no	ABHD5	10.0548	11.8645	1.8097	0.238768	0.7395	0.907362	no
ENSG00000011201	ANOS1	protein_coding	chrX:8528873-8732187	0.0339038	0.0312653	-0.0026385	-0.116886	1	1	no	ANOS1	9.79333	9.24769	-0.54564	-0.082707	0.8218	0.992957	no	ANOS1	0.0407093	0.00791465	-0.0327947	-2.36276	1	1	no	ANOS1	14.1092	14.5038	0.3946	0.0397954	0.87985	0.958346	no
ENSG00000011243	AKAP8L	protein_coding	chr19:15346067-15419141	13.5986	13.477	-0.1216	-0.0129657	0.97835	0.987918	no	AKAP8L	16.9917	22.3374	5.3457	0.394631	0.23145	0.666723	no	AKAP8L	12.4608	13.2171	0.7563	0.0850152	0.7744	0.988702	no	AKAP8L	5.53053	6.81876	1.28823	0.30209	0.47515	0.73831	no
ENSG00000011258	MBTD1	protein_coding	chr17:51177424-51260163	9.90848	9.46097	-0.44751	-0.0666761	0.8067	0.924402	no	MBTD1	3.66251	2.47577	-1.18674	-0.564953	0.07505	0.363523	no	MBTD1	4.27983	4.16153	-0.1183	-0.0404416	0.83485	0.988702	no	MBTD1	4.63213	3.09626	-1.53587	-0.581149	0.2036	0.480997	no
ENSG00000011260	UTP18	protein_coding	chr17:51260527-51297936	9.60859	6.42236	-3.18623	-0.581221	0.14515	0.390042	no	UTP18	30.7034	28.1538	-2.5496	-0.12507	0.6217	0.95537	no	UTP18	54.9554	53.4124	-1.543	-0.0410848	0.7618	0.988702	no	UTP18	17.1444	16.3507	-0.7937	-0.0683882	0.8556	0.951513	no
ENSG00000011275	RNF216	protein_coding	chr7:5620046-5781739	10.0364	7.81663	-2.21977	-0.360619	0.14575	0.390764	no	RNF216	7.02319	4.65261	-2.37058	-0.594086	0.03875	0.238985	no	RNF216	14.8023	13.9075	-0.8948	-0.0899506	0.52345	0.971358	no	RNF216	10.0727	7.61238	-2.46032	-0.404032	0.1153	0.395792	no
ENSG00000011295	TTC19	protein_coding	chr17:15976559-16353656	9.61481	5.30649	-4.30832	-0.857501	0.32275	0.605247	no	TTC19	8.86417	7.87745	-0.98672	-0.170257	0.80425	0.990691	no	TTC19	28.4615	28.5466	0.0851	0.00430785	0.99045	0.99531	no	TTC19	12.9321	10.8755	-2.0566	-0.249867	0.76785	0.919431	no
ENSG00000011304	PTBP1	protein_coding	chr19:797074-812327	12.0536	8.56753	-3.48607	-0.492518	0.10015	0.33038	no	PTBP1	40.4483	41.8637	1.4154	0.049618	0.8347	0.993756	no	PTBP1	113.816	127.081	13.265	0.159043	0.2333	0.708759	no	PTBP1	23.5383	31.2332	7.6949	0.40807	0.1054	0.373523	no
ENSG00000011332	DPF1	protein_coding	chr19:38211005-38229714	0	0.00429933	0.00429933	inf	1	1	no	DPF1	0	0	0	0	1	1	no	DPF1	2.44895	2.06166	-0.38729	-0.248362	0.34185	0.842671	no	DPF1	0.296905	0.217387	-0.079518	-0.449738	1	1	no
ENSG00000011347	SYT7	protein_coding	chr11:61515312-61581148	0	0	0	0	1	1	no	SYT7	0.126052	0.109231	-0.016821	-0.206631	1	1	no	SYT7	0.328714	0.277172	-0.051542	-0.246053	1	1	no	SYT7	0.168155	0.375705	0.20755	1.1598	1	1	no
ENSG00000011376	LARS2	protein_coding	chr3:45388505-45549421	1.23297	1.38405	0.15108	0.166753	0.69025	0.872552	no	LARS2	6.23878	5.24954	-0.98924	-0.249072	0.3652	0.814807	no	LARS2	5.7402	5.45357	-0.28663	-0.0738994	0.6597	0.988702	no	LARS2	2.76889	3.06201	0.29312	0.145169	0.73515	0.905125	no
ENSG00000011405	PIK3C2A	protein_coding	chr11:17074264-17207983	18.8655	14.5291	-4.3364	-0.376807	0.281	0.562979	no	PIK3C2A	10.7401	7.98101	-2.75909	-0.428363	0.30685	0.760573	no	PIK3C2A	21.5865	24.0806	2.4941	0.157744	0.6428	0.988702	no	PIK3C2A	29.3735	26.6554	-2.7181	-0.140088	0.77615	0.923264	no
ENSG00000011422	PLAUR	protein_coding	chr19:43646094-43680782	120.574	152.281	31.707	0.336821	0.221	0.493781	no	PLAUR	226.714	703.294	476.58	1.63326	5e-05	0.0010791	yes	PLAUR	16.4468	82.3972	65.9504	2.32479	5e-05	0.0011312	yes	PLAUR	29.0055	90.2684	61.2629	1.63789	5e-05	0.0022963	yes
ENSG00000011426	ANLN	protein_coding	chr7:36324220-36453791	2.26338	2.53014	0.26676	0.16074	0.76135	0.905262	no	ANLN	3.79566	2.34819	-1.44747	-0.692805	0.0515	0.287113	no	ANLN	72.7529	70.7075	-2.0454	-0.0411418	0.7925	0.988702	no	ANLN	54.1457	48.4282	-5.7175	-0.160999	0.58705	0.82072	no
ENSG00000011451	WIZ	protein_coding	chr19:15419979-15449951	0.286302	0.126444	-0.159858	-1.17904	1	1	no	WIZ	2.524	2.31348	-0.21052	-0.125647	0.71655	0.981065	no	WIZ	3.64086	4.98628	1.34542	0.453683	0.0208	0.158606	no	WIZ	2.75086	4.80573	2.05487	0.804877	0.00985	0.101325	no
ENSG00000011454	RABGAP1	protein_coding	chr9:122940832-123104866	20.773	20.712	-0.061	-0.00424372	0.9937	0.995743	no	RABGAP1	5.80675	4.07679	-1.72996	-0.510297	0.06455	0.330414	no	RABGAP1	9.91099	8.5579	-1.35309	-0.211772	0.15955	0.607932	no	RABGAP1	15.1211	14.5403	-0.5808	-0.0565043	0.84895	0.949152	no
ENSG00000011465	DCN	protein_coding	chr12:91140178-91183123	0.390193	0.381197	-0.008996	-0.0336486	1	1	no	DCN	0	0	0	0	1	1	no	DCN	0.0782792	0.0632059	-0.0150733	-0.308571	1	1	no	DCN	3215.56	4131.79	916.23	0.361698	0.44305	0.71344	no
ENSG00000011478	QPCTL	protein_coding	chr19:45687453-45703989	0.855823	0.499847	-0.355976	-0.775826	0.4502	0.719287	no	QPCTL	3.99224	3.34142	-0.65082	-0.256738	0.71255	0.979471	no	QPCTL	3.57838	3.08201	-0.49637	-0.215435	0.823	0.988702	no	QPCTL	1.54856	1.8125	0.26394	0.227051	0.8572	0.952121	no
ENSG00000011485	PPP5C	protein_coding	chr19:46346993-46405297	2.57537	2.9664	0.39103	0.20393	0.69755	0.876296	no	PPP5C	9.09218	6.77306	-2.31912	-0.424817	0.1401	0.518753	no	PPP5C	30.6778	31.2758	0.598	0.0278519	0.84515	0.988702	no	PPP5C	11.5613	11.1261	-0.4352	-0.0553511	0.84545	0.94814	no
ENSG00000011523	CEP68	protein_coding	chr2:65056365-65130106	0.818833	1.06431	0.245477	0.378271	0.75075	0.901117	no	CEP68	2.33938	0.890564	-1.44882	-1.39334	0.1842	0.594541	no	CEP68	6.90561	5.75901	-1.1466	-0.26195	0.43395	0.922927	no	CEP68	3.01247	2.6932	-0.31927	-0.161625	0.83455	0.944593	no
ENSG00000011566	MAP4K3	protein_coding	chr2:39249265-39719371	17.0151	9.25544	-7.75966	-0.878437	0.0031	0.0256548	yes	MAP4K3	13.5893	7.9565	-5.6328	-0.772264	0.0224	0.16108	no	MAP4K3	19.373	21.2877	1.9147	0.135978	0.36935	0.869147	no	MAP4K3	9.62885	10.7523	1.12345	0.159215	0.62515	0.845029	no
ENSG00000011590	ZBTB32	protein_coding	chr19:35704526-35717652	0.206797	2.53457	2.32777	3.61546	5e-05	0.000743336	yes	ZBTB32	0.141613	0.701778	0.560165	2.30906	0.0262	0.181217	no	ZBTB32	0.0272227	0.0646259	0.0374032	1.2473	1	1	no	ZBTB32	0.0184831	0.0942247	0.0757416	2.3499	1	1	no
ENSG00000011600	TYROBP	protein_coding	chr19:35904400-35910387	113.681	74.8875	-38.7935	-0.602199	0.01845	0.102131	no	TYROBP	985.17	980.8	-4.37	-0.00641427	0.98215	0.997456	no	TYROBP	0.111124	0	-0.111124	#NAME?	1	1	no	TYROBP	0.502801	0.353578	-0.149223	-0.507957	1	1	no
ENSG00000011638	TMEM159	protein_coding	chr16:20933110-21180616	3.83145	2.9219	-0.90955	-0.390986	0.24785	0.526637	no	TMEM159	11.0885	14.5512	3.4627	0.392073	0.21685	0.647343	no	TMEM159	7.68379	13.7441	6.06031	0.838922	5e-05	0.0011312	yes	TMEM159	6.08521	5.40968	-0.67553	-0.169764	0.58485	0.819304	no
ENSG00000011677	GABRA3	protein_coding	chrX:152138882-152451358	0	0	0	0	1	1	no	GABRA3	0	0	0	0	1	1	no	GABRA3	0.059114	0.233222	0.174108	1.98013	1	1	no	GABRA3	0.003712	0	-0.003712	#NAME?	1	1	no
ENSG00000012048	BRCA1	protein_coding	chr17:43044294-43125483	4.91159	6.09874	1.18715	0.312322	0.47715	0.740038	no	BRCA1	2.67985	1.73729	-0.94256	-0.62531	0.061	0.318819	no	BRCA1	24.8559	18.1452	-6.7107	-0.454003	0.01095	0.0980446	no	BRCA1	5.74433	3.21948	-2.52485	-0.835309	0.0052	0.0612464	no
ENSG00000012061	ERCC1	protein_coding	chr19:45379633-45478828	4.16406	1.83404	-2.33002	-1.18296	0.0464	0.203252	no	ERCC1	23.8094	21.6068	-2.2026	-0.140044	0.69235	0.973367	no	ERCC1	61.3142	71.8249	10.5107	0.228262	0.34235	0.843109	no	ERCC1	27.7246	30.648	2.9234	0.144628	0.7474	0.910752	no
ENSG00000012124	CD22	protein_coding	chr19:35316711-35347355	3.98371	1.99423	-1.98948	-0.998285	0.0166	0.0944317	no	CD22	9.17455	7.29207	-1.88248	-0.331309	0.31515	0.769442	no	CD22	0.0274942	0	-0.0274942	#NAME?	1	1	no	CD22	1.54374	0.964502	-0.579238	-0.678577	0.08065	0.303703	no
ENSG00000012171	SEMA3B	protein_coding	chr3:50267557-50277546	0.0422235	0.0417508	-0.0004727	-0.0162419	1	1	no	SEMA3B	0.0601808	0.096877	0.0366962	0.686851	1	1	no	SEMA3B	4.06108	3.54805	-0.51303	-0.194837	0.37135	0.871241	no	SEMA3B	5.17523	6.50623	1.331	0.330198	0.25815	0.524448	no
ENSG00000012174	MBTPS2	protein_coding	chrX:21839635-21885424	0.987158	1.45865	0.471492	0.563285	0.09445	0.320199	no	MBTPS2	1.83913	1.76151	-0.07762	-0.062216	0.8542	0.995513	no	MBTPS2	11.0259	9.18006	-1.84584	-0.264319	0.0942	0.456015	no	MBTPS2	7.65412	7.44112	-0.213	-0.0407158	0.8822	0.958771	no
ENSG00000012211	PRICKLE3	protein_coding	chrX:49175263-49186528	1.1452	0.262038	-0.883162	-2.12775	0.0006	0.0065777	yes	PRICKLE3	1.0742	0.324711	-0.749489	-1.72603	0.00175	0.0226721	yes	PRICKLE3	3.99012	5.14937	1.15925	0.367965	0.1397	0.576123	no	PRICKLE3	1.05654	0.934841	-0.121699	-0.176553	0.7276	0.901374	no
ENSG00000012223	LTF	protein_coding	chr3:46435644-46485234	9.08823	42.4007	33.3125	2.22202	5e-05	0.000743336	yes	LTF	0.0699708	0.138183	0.0682122	0.981752	1	1	no	LTF	0	0	0	0	1	1	no	LTF	0.0546253	0.149125	0.0944997	1.44888	1	1	no
ENSG00000012232	EXTL3	protein_coding	chr8:28600468-28755599	5.85459	5.72954	-0.12505	-0.0311486	0.9397	0.973669	no	EXTL3	4.27487	3.74241	-0.53246	-0.19191	0.46885	0.888858	no	EXTL3	9.36809	8.3908	-0.97729	-0.158947	0.27765	0.76684	no	EXTL3	7.97275	6.71269	-1.26006	-0.248186	0.48695	0.747414	no
ENSG00000012504	NR1H4	protein_coding	chr12:100473707-100564413	0	0.00717538	0.00717538	inf	1	1	no	NR1H4	0.00381531	0	-0.00381531	#NAME?	1	1	no	NR1H4	0.381006	0.0425688	-0.338437	-3.16194	1	1	no	NR1H4	0	0.00923787	0.00923787	inf	1	1	no
ENSG00000012660	ELOVL5	protein_coding	chr6:53267370-53350054	32.4578	57.1798	24.722	0.816943	0.00185	0.0166634	yes	ELOVL5	41.9656	67.6157	25.6501	0.688149	0.0284	0.191657	no	ELOVL5	27.9095	32.7269	4.8174	0.22972	0.16585	0.615069	no	ELOVL5	63.6929	62.9301	-0.7628	-0.0173821	0.9438	0.974673	no
ENSG00000012779	ALOX5	protein_coding	chr10:45374175-45453121	0	0	0	0	1	1	no	ALOX5	0	0	0	0	1	1	no	ALOX5	0	0	0	0	1	1	no	ALOX5	0	0	0	0	1	1	no
ENSG00000012817	KDM5D	protein_coding	chrY:19703864-19755074	9.47369	7.4003	-2.07339	-0.356342	0.80905	0.925224	no	KDM5D	8.00121	6.37307	-1.62814	-0.32823	0.35105	0.803007	no	KDM5D	5.24375	4.44272	-0.80103	-0.239155	0.237	0.713759	no	KDM5D	9.77589	7.52666	-2.24923	-0.377218	0.3881	0.664947	no
ENSG00000012822	CALCOCO1	protein_coding	chr12:53708516-53727745	18.2249	12.8054	-5.4195	-0.509153	0.1798	0.438431	no	CALCOCO1	52.9431	53.9073	0.9642	0.026037	0.91975	0.99573	no	CALCOCO1	13.2632	14.0722	0.809	0.0854161	0.67745	0.988702	no	CALCOCO1	43.5855	49.5414	5.9559	0.184788	0.56085	0.802909	no
ENSG00000012963	UBR7	protein_coding	chr14:93184950-93229215	0	0	0	0	1	1	no	UBR7	0	0	0	0	1	1	no	UBR7	0	0	0	0	1	1	no	UBR7	0	0	0	0	1	1	no
ENSG00000012983	MAP4K5	protein_coding	chr14:50237562-50668331	11.1768	15.1694	3.9926	0.440652	0.2113	0.48171	no	MAP4K5	10.3931	13.5274	3.1343	0.380263	0.38955	0.831533	no	MAP4K5	21.1141	27.5909	6.4768	0.385984	0.10195	0.480931	no	MAP4K5	45.4832	50.6943	5.2111	0.156488	0.65915	0.86675	no
ENSG00000013016	EHD3	protein_coding	chr2:31234136-31269447	2.17839	2.49498	0.31659	0.195768	0.4857	0.745152	no	EHD3	1.0391	0.651447	-0.387653	-0.673616	0.1399	0.518553	no	EHD3	3.33505	2.54974	-0.78531	-0.387357	0.02775	0.195349	no	EHD3	3.78744	2.93415	-0.85329	-0.368278	0.21715	0.493761	no
ENSG00000013275	PSMC4	protein_coding	chr19:39971004-39981839	13.9243	14.7116	0.7873	0.079354	0.7634	0.906449	no	PSMC4	39.4205	41.3074	1.8869	0.0674535	0.79575	0.990571	no	PSMC4	138.39	158.308	19.918	0.193998	0.1488	0.592553	no	PSMC4	32.3032	44.1921	11.8889	0.452114	0.07755	0.294326	no
ENSG00000013288	MAN2B2	protein_coding	chr4:6575174-6639503	1.8361	1.17821	-0.65789	-0.640051	0.06715	0.262454	no	MAN2B2	19.3815	20.0708	0.6893	0.0504216	0.8531	0.995513	no	MAN2B2	3.16938	3.08317	-0.08621	-0.0397839	0.8401	0.988702	no	MAN2B2	11.7893	13.8932	2.1039	0.236903	0.34495	0.624636	no
ENSG00000013293	SLC7A14	protein_coding	chr3:170418864-170860380	0	0	0	0	1	1	no	SLC7A14	0	0	0	0	1	1	no	SLC7A14	0	0	0	0	1	1	no	SLC7A14	0.0703215	0.0525099	-0.0178116	-0.421377	1	1	no
ENSG00000013297	CLDN11	protein_coding	chr3:170418864-170860380	0.1188	0.0543577	-0.0644423	-1.12798	1	1	no	CLDN11	0.0211318	0.0325135	0.0113817	0.621627	1	1	no	CLDN11	0.232734	0.128777	-0.103957	-0.853803	1	1	no	CLDN11	6.41499	5.22877	-1.18622	-0.294974	0.33235	0.611242	no
ENSG00000013306	SLC25A39	protein_coding	chr17:44319624-44324870	2.04973	0.901518	-1.14821	-1.185	0.0008	0.00838877	yes	SLC25A39	34.6639	33.3068	-1.3571	-0.05762	0.82095	0.992957	no	SLC25A39	67.4281	74.1267	6.6986	0.136645	0.35135	0.853001	no	SLC25A39	12.7809	16.9343	4.1534	0.405959	0.15085	0.444641	no
ENSG00000013364	MVP	protein_coding	chr16:29806105-29848039	16.2318	34.4029	18.1711	1.08371	0.0009	0.00926831	yes	MVP	107.102	137.298	30.196	0.358327	0.2342	0.670837	no	MVP	58.1107	69.0477	10.937	0.248789	0.2038	0.665143	no	MVP	41.8003	39.6984	-2.1019	-0.0744328	0.8316	0.943532	no
ENSG00000013374	NUB1	protein_coding	chr7:151341566-151413989	33.8165	115.747	81.9305	1.77517	5e-05	0.000743336	yes	NUB1	25.3648	135.104	109.739	2.41317	5e-05	0.0010791	yes	NUB1	30.0173	53.1169	23.0996	0.823376	5e-05	0.0011312	yes	NUB1	44.0481	81.79	37.7419	0.892846	0.0013	0.0299905	yes
ENSG00000013375	PGM3	protein_coding	chr6:83067665-83198932	20.3022	40.5683	20.2661	0.998716	0.0287	0.142761	no	PGM3	21.4177	30.9715	9.5538	0.532135	0.1845	0.595077	no	PGM3	12.3352	18.0929	5.7577	0.552646	0.0023	0.0300135	yes	PGM3	67.4783	134.798	67.3197	0.998299	0.07115	0.273843	no
ENSG00000013392	RWDD2A	protein_coding	chr6:83067665-83198932	0.449837	0.751478	0.301641	0.740328	0.6985	0.876507	no	RWDD2A	2.26271	1.76596	-0.49675	-0.357593	0.76085	0.988289	no	RWDD2A	1.33867	1.722	0.38333	0.363282	0.56335	0.988259	no	RWDD2A	1.8443	1.56961	-0.27469	-0.232675	0.89905	0.963667	no
ENSG00000013441	CLK1	protein_coding	chr2:200852342-200865421	346.993	262.422	-84.571	-0.40302	0.13485	0.376161	no	CLK1	26.5556	31.3929	4.8373	0.241426	0.35705	0.807487	no	CLK1	29.1524	26.556	-2.5964	-0.13458	0.3598	0.862187	no	CLK1	69.2731	92.2954	23.0223	0.413963	0.1516	0.444994	no
ENSG00000013503	POLR3B	protein_coding	chr12:106356679-106889316	1.1917	0.595933	-0.595767	-0.999804	0.04075	0.185347	no	POLR3B	1.79449	0.764471	-1.03002	-1.23104	0.01065	0.0941121	no	POLR3B	3.44423	2.42137	-1.02286	-0.508358	0.0553	0.319768	no	POLR3B	4.12998	1.83352	-2.29646	-1.17152	0.0037	0.0456456	yes
ENSG00000013523	ANGEL1	protein_coding	chr14:76762188-76826246	1.97012	0.607197	-1.36292	-1.69805	0.08475	0.301302	no	ANGEL1	14.4697	7.38283	-7.08687	-0.970792	0.00475	0.0505509	no	ANGEL1	5.07108	3.70952	-1.36156	-0.451062	0.0658	0.361109	no	ANGEL1	2.04902	1.30544	-0.74358	-0.6504	0.1999	0.476744	no
ENSG00000013561	RNF14	protein_coding	chr5:141943584-141990291	10.9334	10.2264	-0.707	-0.0964334	0.8068	0.924402	no	RNF14	39.9829	36.6884	-3.2945	-0.12406	0.7207	0.981226	no	RNF14	38.1821	50.2996	12.1175	0.397649	0.0318	0.216021	no	RNF14	34.477	38.1918	3.7148	0.147629	0.68175	0.878718	no
ENSG00000013563	DNASE1L1	protein_coding	chrX:154389954-154421726	6.40619	2.38308	-4.02311	-1.42664	0.0238	0.123512	no	DNASE1L1	23.2655	19.9195	-3.346	-0.22401	0.5991	0.948467	no	DNASE1L1	13.6839	11.5398	-2.1441	-0.245862	0.69225	0.988702	no	DNASE1L1	19.4591	26.2633	6.8042	0.432605	0.3664	0.644524	no
ENSG00000013573	DDX11	protein_coding	chr12:31020762-31104791	1.45848	1.17668	-0.2818	-0.309736	0.35415	0.63604	no	DDX11	3.16492	1.99137	-1.17355	-0.668409	0.04755	0.272446	no	DDX11	23.4756	22.9593	-0.5163	-0.0320814	0.86865	0.988702	no	DDX11	3.61649	3.09502	-0.52147	-0.22464	0.50245	0.75869	no
ENSG00000013583	HEBP1	protein_coding	chr12:12927703-13000273	1.87041	1.00025	-0.87016	-0.902999	0.21025	0.480342	no	HEBP1	9.55755	8.10883	-1.44872	-0.237147	0.48115	0.89667	no	HEBP1	7.82961	8.20327	0.37366	0.0672597	0.75395	0.988702	no	HEBP1	6.72366	7.82753	1.10387	0.219311	0.6262	0.84562	no
ENSG00000013588	GPRC5A	protein_coding	chr12:12890781-12917937	1.07058	4.96529	3.89471	2.21348	5e-05	0.000743336	yes	GPRC5A	0.122267	0.552983	0.430716	2.17721	0.02535	0.176992	no	GPRC5A	93.4078	112.287	18.8792	0.265576	0.2255	0.698834	no	GPRC5A	11.9621	44.4909	32.5288	1.89504	5e-05	0.0022963	yes
ENSG00000013619	MAMLD1	protein_coding	chrX:150361421-150514178	0.557214	3.03245	2.47524	2.44418	5e-05	0.000743336	yes	MAMLD1	0.594774	1.99979	1.40502	1.74943	5e-05	0.0010791	yes	MAMLD1	1.17508	6.37974	5.20466	2.44074	5e-05	0.0011312	yes	MAMLD1	6.07509	6.89036	0.81527	0.181674	0.6351	0.851137	no
ENSG00000013725	CD6	protein_coding	chr11:60971679-61020377	5.70554	2.82717	-2.87837	-1.01301	0.02315	0.120782	no	CD6	4.92256	4.55307	-0.36949	-0.112568	0.73705	0.983713	no	CD6	0.0187504	0.0435604	0.02481	1.21609	1	1	no	CD6	0	0.0834193	0.0834193	inf	1	1	no
ENSG00000013810	TACC3	protein_coding	chr4:1721489-1745176	2.70596	2.47257	-0.23339	-0.130132	0.7329	0.892643	no	TACC3	3.25688	1.62564	-1.63124	-1.00248	0.0045	0.0483832	yes	TACC3	10.2944	8.28142	-2.01298	-0.313911	0.1441	0.583315	no	TACC3	3.85716	3.75561	-0.10155	-0.0384903	0.91055	0.965906	no
ENSG00000014123	UFL1	protein_coding	chr6:96358373-96555276	12.2516	13.6344	1.3828	0.154276	0.5128	0.765308	no	UFL1	15.1424	9.37782	-5.76458	-0.691272	0.00915	0.0836881	no	UFL1	9.30304	7.36076	-1.94228	-0.337848	0.04155	0.262066	no	UFL1	15.9118	12.9527	-2.9591	-0.296845	0.2383	0.508281	no
ENSG00000014138	POLA2	protein_coding	chr11:65261761-65322845	1.13821	1.8447	0.70649	0.696619	0.2185	0.490689	no	POLA2	3.05778	4.90713	1.84935	0.682395	0.1489	0.535269	no	POLA2	13.2681	12.2157	-1.0524	-0.119229	0.6614	0.988702	no	POLA2	3.45325	3.11092	-0.34233	-0.150617	0.7972	0.932544	no
ENSG00000014164	ZC3H3	protein_coding	chr8:143437654-143541453	0.119339	0.185404	0.066065	0.635605	1	1	no	ZC3H3	0.539154	0.700196	0.161042	0.377061	0.46865	0.888858	no	ZC3H3	1.22114	1.70109	0.47995	0.478225	0.0987	0.470751	no	ZC3H3	0.191552	0.180801	-0.010751	-0.083331	1	1	no
ENSG00000014216	CAPN1	protein_coding	chr11:65177605-65212006	8.59119	6.44362	-2.14757	-0.414987	0.2203	0.492708	no	CAPN1	43.9517	42.6894	-1.2623	-0.042042	0.8696	0.995709	no	CAPN1	41.3512	47.8118	6.4606	0.209437	0.1208	0.532876	no	CAPN1	10.0406	12.5269	2.4863	0.319186	0.26435	0.531761	no
ENSG00000014257	ACPP	protein_coding	chr3:132316948-132368298	2.26236	20.0826	17.8202	3.15005	5e-05	0.000743336	yes	ACPP	1.09489	1.86259	0.7677	0.766522	0.20175	0.624392	no	ACPP	0.00375081	0.00844483	0.00469402	1.17086	1	1	no	ACPP	0.336001	0.0230996	-0.312901	-3.86252	1	1	no
ENSG00000014641	MDH1	protein_coding	chr2:63121382-63827843	13.8407	11.3007	-2.54	-0.292497	0.36075	0.641623	no	MDH1	200.922	231.853	30.931	0.206572	0.41075	0.847217	no	MDH1	172.851	170.764	-2.087	-0.0175247	0.90775	0.988702	no	MDH1	38.5277	44.2496	5.7219	0.199769	0.48915	0.749194	no
ENSG00000014824	SLC30A9	protein_coding	chr4:41990471-42090457	13.6157	15.2092	1.5935	0.159674	0.58275	0.811737	no	SLC30A9	23.8708	25.6214	1.7506	0.1021	0.71335	0.979471	no	SLC30A9	26.4194	25.5709	-0.8485	-0.047099	0.7847	0.988702	no	SLC30A9	32.3688	34.1217	1.7529	0.0760865	0.82345	0.940642	no
ENSG00000014914	MTMR11	protein_coding	chr1:149928650-149936898	11.4871	7.27781	-4.20929	-0.658437	0.0586	0.240791	no	MTMR11	5.43774	5.47188	0.03414	0.00903006	0.98515	0.997575	no	MTMR11	8.75008	7.57215	-1.17793	-0.208594	0.351	0.852685	no	MTMR11	6.98321	5.92376	-1.05945	-0.237377	0.49975	0.75695	no
ENSG00000014919	COX15	protein_coding	chr10:99659505-99756134	6.10489	3.71542	-2.38947	-0.716441	0.19365	0.457931	no	COX15	20.1071	14.9532	-5.1539	-0.427253	0.30335	0.756225	no	COX15	24.8548	19.1178	-5.737	-0.378612	0.07565	0.396384	no	COX15	5.57903	4.31351	-1.26552	-0.371151	0.5084	0.763245	no
ENSG00000015133	CCDC88C	protein_coding	chr14:91271322-91417844	14.1007	10.511	-3.5897	-0.423871	0.49135	0.749562	no	CCDC88C	4.14057	3.65951	-0.48106	-0.17818	0.8166	0.992747	no	CCDC88C	16.5175	16.9029	0.3854	0.0332809	0.9109	0.988702	no	CCDC88C	1.66715	1.67656	0.00941	0.00812124	0.98805	0.992815	no
ENSG00000015153	YAF2	protein_coding	chr12:42157103-42238349	15.3983	11.6435	-3.7548	-0.403244	0.13665	0.378638	no	YAF2	4.51197	5.09219	0.58022	0.174527	0.67675	0.969116	no	YAF2	17.5553	22.4264	4.8711	0.353291	0.0758	0.396901	no	YAF2	9.39498	16.9982	7.60322	0.855422	0.00505	0.0598199	no
ENSG00000015171	ZMYND11	protein_coding	chr10:132732-256589	8.60567	9.61431	1.00864	0.159896	0.5213	0.770302	no	ZMYND11	12.2065	10.1576	-2.0489	-0.26509	0.3234	0.778065	no	ZMYND11	34.8718	32.954	-1.9178	-0.0816055	0.54355	0.978869	no	ZMYND11	27.6781	29.5069	1.8288	0.0923063	0.72105	0.898433	no
ENSG00000015285	WAS	protein_coding	chrX:48676595-48691427	7.10742	1.44563	-5.66179	-2.29763	5e-05	0.000743336	yes	WAS	10.836	6.99656	-3.83944	-0.63112	0.03545	0.224239	no	WAS	0.0540405	0.0481288	-0.0059117	-0.167141	1	1	no	WAS	0.162592	0.0380637	-0.124528	-2.09477	1	1	no
ENSG00000015413	DPEP1	protein_coding	chr16:89613307-89638456	0	0	0	0	1	1	no	DPEP1	0	0	0	0	1	1	no	DPEP1	0.282554	0.323926	0.041372	0.197135	1	1	no	DPEP1	0.0429895	0	-0.0429895	#NAME?	1	1	no
ENSG00000015475	BID	protein_coding	chr22:17734137-17774770	25.4374	33.7395	8.3021	0.407484	0.096	0.323984	no	BID	34.3609	76.5977	42.2368	1.15653	0.00125	0.0173593	yes	BID	34.0715	83.008	48.9365	1.28469	5e-05	0.0011312	yes	BID	2.09633	8.38988	6.29355	2.00078	5e-05	0.0022963	yes
ENSG00000015479	MATR3	protein_coding	chr5:138946661-139331677	108.213	94.2915	-13.9215	-0.19867	0.4649	0.731461	no	MATR3	65.718	68.9136	3.1956	0.0685004	0.85555	0.995513	no	MATR3	148.435	139.763	-8.672	-0.0868551	0.6002	0.988702	no	MATR3	83.4181	88.4579	5.0398	0.0846312	0.80625	0.936144	no
ENSG00000015520	NPC1L1	protein_coding	chr7:44512534-44541315	0	0	0	0	1	1	no	NPC1L1	0	0.00394397	0.00394397	inf	1	1	no	NPC1L1	0.0322969	0	-0.0322969	#NAME?	1	1	no	NPC1L1	0.00505221	0.045829	0.0407768	3.18128	1	1	no
ENSG00000015532	XYLT2	protein_coding	chr17:50346091-50365232	0.461718	0.325499	-0.136219	-0.504359	1	1	no	XYLT2	3.98255	3.06623	-0.91632	-0.377228	0.2382	0.677054	no	XYLT2	15.5064	10.4846	-5.0218	-0.5646	0.1037	0.485351	no	XYLT2	4.26715	3.14006	-1.12709	-0.442477	0.15395	0.447033	no
ENSG00000015568	RGPD5	protein_coding	chr2:109792757-109857695	0.00380343	0.00228344	-0.00151999	-0.736092	1	1	no	RGPD5	0.00503573	0.00333603	-0.0016997	-0.59407	1	1	no	RGPD5	0.162351	0.0808716	-0.0814794	-1.00541	1	1	no	RGPD5	0.6008	0.229331	-0.371469	-1.38945	0.0367	0.156527	no
ENSG00000015592	STMN4	protein_coding	chr8:27235322-27258420	0	0	0	0	1	1	no	STMN4	0	0	0	0	1	1	no	STMN4	0.00778104	0.0367389	0.0289579	2.23927	1	1	no	STMN4	0	0	0	0	1	1	no
ENSG00000015676	NUDCD3	protein_coding	chr7:44379120-44490880	4.23347	2.99805	-1.23542	-0.497813	0.42795	0.700103	no	NUDCD3	19.0382	14.208	-4.8302	-0.422188	0.36405	0.814082	no	NUDCD3	38.0321	36.5913	-1.4408	-0.0557177	0.83375	0.988702	no	NUDCD3	18.5406	16.0704	-2.4702	-0.206284	0.6962	0.886589	no
ENSG00000016082	ISL1	protein_coding	chr5:51383390-51394738	0	0	0	0	1	1	no	ISL1	0	0	0	0	1	1	no	ISL1	0.031657	0.0331144	0.0014574	0.0649354	1	1	no	ISL1	0	0.0175487	0.0175487	inf	1	1	no
ENSG00000016391	CHDH	protein_coding	chr3:53494655-53846390	0.0248143	0.0410765	0.0162622	0.727143	1	1	no	CHDH	2.15451	0.966373	-1.18814	-1.15671	0.05425	0.296398	no	CHDH	2.59969	2.44942	-0.15027	-0.085901	0.87935	0.988702	no	CHDH	0.888009	1.3964	0.508391	0.653062	0.10645	0.375663	no
ENSG00000016402	IL20RA	protein_coding	chr6:136999970-137045180	0	0	0	0	1	1	no	IL20RA	0.00235598	0	-0.00235598	#NAME?	1	1	no	IL20RA	0.0323759	0.015372	-0.0170039	-1.07461	1	1	no	IL20RA	0.312516	0.285805	-0.026711	-0.1289	1	1	no
ENSG00000016490	CLCA1	protein_coding	chr1:86468367-86500289	0	0	0	0	1	1	no	CLCA1	0	0.00206542	0.00206542	inf	1	1	no	CLCA1	0	0	0	0	1	1	no	CLCA1	0.00403201	0	-0.00403201	#NAME?	1	1	no
ENSG00000016602	CLCA4	protein_coding	chr1:86547077-86693203	0	0	0	0	1	1	no	CLCA4	0	0	0	0	1	1	no	CLCA4	0	0	0	0	1	1	no	CLCA4	0.00841127	0.00470411	-0.00370716	-0.838403	1	1	no
ENSG00000016864	GLT8D1	protein_coding	chr3:52495337-52770949	2.97062	3.09912	0.1285	0.061095	0.91925	0.966454	no	GLT8D1	11.8707	7.20944	-4.66126	-0.719445	0.25905	0.699867	no	GLT8D1	25.1292	16.9842	-8.145	-0.565173	0.26025	0.742751	no	GLT8D1	38.671	25.9382	-12.7328	-0.576173	0.3482	0.627685	no
ENSG00000017260	ATP2C1	protein_coding	chr3:130850594-131381619	37.7736	84.2947	46.5211	1.15807	0.0001	0.00138903	yes	ATP2C1	72.6582	122.625	49.9668	0.755056	0.00365	0.0412151	yes	ATP2C1	19.8667	21.2099	1.3432	0.0943881	0.5528	0.982906	no	ATP2C1	31.9183	36.0932	4.1749	0.177341	0.5426	0.789959	no
ENSG00000017427	IGF1	protein_coding	chr12:102120184-102480645	0.0411441	0.0348037	-0.0063404	-0.241445	1	1	no	IGF1	0.156887	1.13096	0.974073	2.84975	0.0063	0.0630071	no	IGF1	0.0683425	0.0721416	0.0037991	0.0780476	1	1	no	IGF1	0.758834	1.15326	0.394426	0.603857	0.5536	0.797891	no
ENSG00000017483	SLC38A5	protein_coding	chrX:48458536-48470256	0.779905	4.45355	3.67365	2.51359	5e-05	0.000743336	yes	SLC38A5	0.495342	3.23405	2.73871	2.70685	5e-05	0.0010791	yes	SLC38A5	0.101801	0	-0.101801	#NAME?	1	1	no	SLC38A5	3.99714	3.37148	-0.62566	-0.245586	0.5857	0.819848	no
ENSG00000017797	RALBP1	protein_coding	chr18:9474073-9538116	11.6614	10.8459	-0.8155	-0.104596	0.6512	0.853258	no	RALBP1	18.7042	14.5376	-4.1666	-0.363569	0.1594	0.553004	no	RALBP1	16.5888	19.2457	2.6569	0.214328	0.1263	0.545706	no	RALBP1	24.593	24.0445	-0.5485	-0.0325393	0.8917	0.961755	no
ENSG00000018189	RUFY3	protein_coding	chr4:70703746-70807315	11.9754	18.3163	6.3409	0.613055	0.0814	0.294768	no	RUFY3	8.49477	14.0159	5.52113	0.72242	0.0125	0.106181	no	RUFY3	6.18665	5.41229	-0.77436	-0.192918	0.4174	0.91146	no	RUFY3	15.7938	14.6798	-1.114	-0.105533	0.7418	0.908271	no
ENSG00000018236	CNTN1	protein_coding	chr12:40692441-41072418	0	0	0	0	1	1	no	CNTN1	0	0	0	0	1	1	no	CNTN1	66.3248	59.8216	-6.5032	-0.148881	0.3097	0.806728	no	CNTN1	0.0100193	0	-0.0100193	#NAME?	1	1	no
ENSG00000018280	SLC11A1	protein_coding	chr2:218381517-218406187	97.692	72.7163	-24.9757	-0.425962	0.22595	0.500155	no	SLC11A1	156.287	99.6422	-56.6448	-0.649371	0.02345	0.166808	no	SLC11A1	0.0661764	0.0994146	0.0332382	0.58714	1	1	no	SLC11A1	0.164233	0.455851	0.291618	1.47282	1	1	no
ENSG00000018408	WWTR1	protein_coding	chr3:149517234-149736714	0.073722	0.0651118	-0.0086102	-0.179177	1	1	no	WWTR1	13.3044	10.123	-3.1814	-0.39427	0.44135	0.869676	no	WWTR1	45.6816	26.3152	-19.3664	-0.795715	5e-05	0.0011312	yes	WWTR1	78.6543	54.105	-24.5493	-0.539763	0.02955	0.133357	no
ENSG00000018510	AGPS	protein_coding	chr2:177227594-177543836	14.5696	14.0025	-0.5671	-0.0572762	0.89455	0.956796	no	AGPS	29.455	19.7285	-9.7265	-0.578228	0.15735	0.550433	no	AGPS	42.8798	36.3822	-6.4976	-0.237063	0.1481	0.591276	no	AGPS	15.6487	13.9098	-1.7389	-0.169936	0.74125	0.907939	no
ENSG00000018610	CXorf56	protein_coding	chrX:119538148-119565408	2.58251	0.987793	-1.59472	-1.3865	0.00015	0.00199576	yes	CXorf56	8.96121	8.32565	-0.63556	-0.10613	0.7466	0.98532	no	CXorf56	14.0912	13.286	-0.8052	-0.0848825	0.6	0.988702	no	CXorf56	8.38815	10.0954	1.70725	0.26728	0.36285	0.641481	no
ENSG00000018625	ATP1A2	protein_coding	chr1:160115758-160143591	0	0	0	0	1	1	no	ATP1A2	0.018627	0.00541412	-0.0132129	-1.7826	1	1	no	ATP1A2	0.00828585	0.028399	0.0201131	1.77712	1	1	no	ATP1A2	0.147146	0.129377	-0.017769	-0.185673	1	1	no
ENSG00000018699	TTC27	protein_coding	chr2:32628031-32821051	6.67613	7.12687	0.45074	0.0942551	0.80655	0.924345	no	TTC27	3.69625	4.27542	0.57917	0.210003	0.48805	0.900644	no	TTC27	23.6934	28.3236	4.6302	0.257523	0.07195	0.383207	no	TTC27	7.97973	7.68503	-0.2947	-0.0542883	0.8731	0.956369	no
ENSG00000018869	ZNF582	protein_coding	chr19:56219669-56393545	0.58109	0.483365	-0.097725	-0.265649	1	1	no	ZNF582	1.71054	1.50449	-0.20605	-0.185177	0.83175	0.993756	no	ZNF582	0.486016	0.233213	-0.252803	-1.05936	0.18025	0.632914	no	ZNF582	1.15979	0.96247	-0.19732	-0.269043	0.72275	0.899183	no
ENSG00000019102	VSIG2	protein_coding	chr11:124747471-124752238	0	0	0	0	1	1	no	VSIG2	0.0472011	0.0491246	0.0019235	0.0576269	1	1	no	VSIG2	0	0.0156285	0.0156285	inf	1	1	no	VSIG2	0.0136676	0	-0.0136676	#NAME?	1	1	no
ENSG00000019144	PHLDB1	protein_coding	chr11:118436489-118679690	2.11758	2.79487	0.67729	0.400361	0.4736	0.738183	no	PHLDB1	3.80416	8.72185	4.91769	1.19706	0.0535	0.293836	no	PHLDB1	12.4249	5.35316	-7.07174	-1.21477	0.0134	0.114436	no	PHLDB1	28.3582	23.3662	-4.992	-0.279344	0.61535	0.838948	no
ENSG00000019169	MARCO	protein_coding	chr2:118942165-118994660	1.17301	5.33865	4.16564	2.18626	5e-05	0.000743336	yes	MARCO	211.542	212.971	1.429	0.00971416	0.9733	0.996424	no	MARCO	0.00532629	0.061801	0.0564747	3.53643	1	1	no	MARCO	0.00388729	0.112372	0.108485	4.85337	1	1	no
ENSG00000019186	CYP24A1	protein_coding	chr20:54153448-54190187	0.0907674	0.0126914	-0.078076	-2.83832	1	1	no	CYP24A1	0.0140262	0.0429895	0.0289633	1.61586	1	1	no	CYP24A1	1489.85	1310.23	-179.62	-0.185341	0.3148	0.811456	no	CYP24A1	0.0636517	2.02109	1.95744	4.98879	0.0715	0.274998	no
ENSG00000019485	PRDM11	protein_coding	chr11:45095805-45235292	0.972045	0.815381	-0.156664	-0.25355	0.6782	0.867543	no	PRDM11	0.617923	0.672021	0.054098	0.121079	0.82885	0.993561	no	PRDM11	3.40903	3.43024	0.02121	0.00894859	0.9782	0.992439	no	PRDM11	1.90345	1.50397	-0.39948	-0.33984	0.41635	0.690425	no
ENSG00000019505	SYT13	protein_coding	chr11:45240300-45286319	0.00210536	0	-0.00210536	#NAME?	1	1	no	SYT13	0	0	0	0	1	1	no	SYT13	19.8873	17.288	-2.5993	-0.202079	0.1407	0.578403	no	SYT13	0.589689	0.508032	-0.081657	-0.215035	0.57475	0.812625	no
ENSG00000019549	SNAI2	protein_coding	chr8:48917689-48923905	0	0	0	0	1	1	no	SNAI2	0	0	0	0	1	1	no	SNAI2	0.965556	2.8832	1.91764	1.57824	5e-05	0.0011312	yes	SNAI2	38.167	24.0978	-14.0692	-0.663425	0.00685	0.0780175	no
ENSG00000019582	CD74	protein_coding	chr5:150400780-150413731	123.817	132.786	8.969	0.100896	0.6721	0.864873	no	CD74	4789.46	5545.99	756.53	0.211583	0.6249	0.956521	no	CD74	0.0967705	0.12832	0.0315495	0.407103	1	1	no	CD74	0.976386	1.52151	0.545124	0.639976	0.1182	0.402026	no
ENSG00000019991	HGF	protein_coding	chr7:81699005-81770438	2.50088	1.7292	-0.77168	-0.532332	0.1914	0.454844	no	HGF	0.226848	0.384478	0.15763	0.761173	0.343	0.795037	no	HGF	0.037169	0.0270373	-0.0101317	-0.459152	1	1	no	HGF	0.0996396	0.294431	0.194791	1.56314	1	1	no
ENSG00000019995	ZRANB1	protein_coding	chr10:124917142-125161170	13.7555	14.0883	0.3328	0.0344805	0.89795	0.958474	no	ZRANB1	7.09104	5.2175	-1.87354	-0.442637	0.18175	0.592283	no	ZRANB1	11.3342	13.0995	1.7653	0.20883	0.3404	0.841325	no	ZRANB1	9.27008	9.2935	0.02342	0.00364112	0.99075	0.994131	no
ENSG00000020129	NCDN	protein_coding	chr1:35433489-35567274	0.414491	0.358398	-0.056093	-0.209776	1	1	no	NCDN	3.65217	3.99422	0.34205	0.129162	0.8815	0.99573	no	NCDN	6.4076	5.57196	-0.83564	-0.201598	0.51395	0.965678	no	NCDN	3.34804	4.59174	1.2437	0.455726	0.45545	0.723698	no
ENSG00000020181	ADGRA2	protein_coding	chr8:37784190-37849904	0.0883052	0.563833	0.475528	2.6747	1	1	no	ADGRA2	0.357547	0.405595	0.048048	0.181908	0.8706	0.995709	no	ADGRA2	1.74274	1.32248	-0.42026	-0.398114	0.15175	0.595841	no	ADGRA2	0.915382	1.07325	0.157868	0.229547	0.64655	0.858427	no
ENSG00000020256	ZFP64	protein_coding	chr20:52051662-52204308	0.228018	0.113141	-0.114877	-1.01103	1	1	no	ZFP64	1.66006	0.691186	-0.968874	-1.26409	0.02085	0.152654	no	ZFP64	3.48206	2.98899	-0.49307	-0.220283	0.29345	0.788131	no	ZFP64	5.28712	3.63525	-1.65187	-0.540426	0.11475	0.394695	no
ENSG00000020426	MNAT1	protein_coding	chr14:60734741-61083814	7.03792	7.95217	0.91425	0.176199	0.74255	0.898103	no	MNAT1	9.4536	9.00362	-0.44998	-0.0703593	0.9177	0.99573	no	MNAT1	51.8375	56.161	4.3235	0.115571	0.58515	0.988702	no	MNAT1	30.9111	33.0307	2.1196	0.0956842	0.8458	0.948238	no
ENSG00000020577	SAMD4A	protein_coding	chr14:54567096-54793315	0.798191	1.65956	0.861369	1.05599	0.00585	0.0423205	yes	SAMD4A	9.24475	17.4331	8.18835	0.915119	0.00145	0.0196004	yes	SAMD4A	3.58909	23.0827	19.4936	2.68512	5e-05	0.0011312	yes	SAMD4A	43.4728	69.1826	25.7098	0.670297	0.0261	0.12276	no
ENSG00000020633	RUNX3	protein_coding	chr1:24899510-24965121	10.164	7.74969	-2.41431	-0.391253	0.1199	0.357119	no	RUNX3	4.35121	20.4542	16.103	2.2329	5e-05	0.0010791	yes	RUNX3	1.55632	1.13007	-0.42625	-0.461727	0.0597	0.337498	no	RUNX3	0.0516062	0.289175	0.237569	2.48633	1	1	no
ENSG00000020922	MRE11A	protein_coding	chr11:94415577-94499583	10.2298	7.18824	-3.04156	-0.509061	0.25975	0.539198	no	MRE11A	6.39963	5.65138	-0.74825	-0.179386	0.65445	0.963623	no	MRE11A	10.9653	11.479	0.5137	0.0660448	0.725	0.988702	no	MRE11A	5.74514	5.13558	-0.60956	-0.161815	0.63035	0.848595	no
ENSG00000021300	PLEKHB1	protein_coding	chr11:73646177-73664183	0.116494	0.110669	-0.005825	-0.074004	1	1	no	PLEKHB1	0.711833	0.7221	0.010267	0.0206599	0.95475	0.99573	no	PLEKHB1	0.431702	0.252997	-0.178705	-0.770913	1	1	no	PLEKHB1	2.0868	2.39373	0.30693	0.197971	0.568	0.808347	no
ENSG00000021355	SERPINB1	protein_coding	chr6:2832331-2842838	169.398	520.387	350.989	1.61917	5e-05	0.000743336	yes	SERPINB1	23.1077	46.9114	23.8037	1.02156	0.0002	0.0037159	yes	SERPINB1	31.2478	32.7136	1.4658	0.0661361	0.70055	0.988702	no	SERPINB1	26.772	43.432	16.66	0.698035	0.0393	0.164843	no
ENSG00000021461	CYP3A43	protein_coding	chr7:99828012-99866102	0	0	0	0	1	1	no	CYP3A43	0.0106833	0	-0.0106833	#NAME?	1	1	no	CYP3A43	0.0130242	0	-0.0130242	#NAME?	1	1	no	CYP3A43	0.0504442	0.0227506	-0.0276936	-1.14878	1	1	no
ENSG00000021488	SLC7A9	protein_coding	chr19:32830508-32869766	0.0902734	0	-0.0902734	#NAME?	1	1	no	SLC7A9	0.0713091	0.0183323	-0.0529768	-1.9597	1	1	no	SLC7A9	0.126391	0.0934067	-0.0329843	-0.43629	1	1	no	SLC7A9	0.120874	0.103628	-0.017246	-0.222087	1	1	no
ENSG00000021574	SPAST	protein_coding	chr2:32063610-32157810	22.7795	10.7584	-12.0211	-1.08227	5e-05	0.000743336	yes	SPAST	11.8605	7.59495	-4.26555	-0.643048	0.03925	0.241315	no	SPAST	22.875	21.6981	-1.1769	-0.0762018	0.58695	0.988702	no	SPAST	6.97328	6.68909	-0.28419	-0.0600261	0.8433	0.947509	no
ENSG00000021645	NRXN3	protein_coding	chr14:78242390-79868290	0	0	0	0	1	1	no	NRXN3	0.00793939	0.0131736	0.00523421	0.730548	1	1	no	NRXN3	0.8284	0.731863	-0.096537	-0.178755	0.5448	0.979502	no	NRXN3	0.0494918	0.0170779	-0.0324139	-1.53506	1	1	no
ENSG00000021762	OSBPL5	protein_coding	chr11:3087115-3166739	1.55299	1.25676	-0.29623	-0.305338	0.4047	0.681205	no	OSBPL5	1.877	1.85745	-0.01955	-0.0151024	0.96975	0.996148	no	OSBPL5	3.59572	4.0153	0.41958	0.159228	0.52115	0.970574	no	OSBPL5	7.84948	7.23585	-0.61363	-0.117433	0.67735	0.876419	no
ENSG00000021776	AQR	protein_coding	chr15:34851781-34969839	14.9565	14.2882	-0.6683	-0.0659473	0.79275	0.919074	no	AQR	8.76039	8.22177	-0.53862	-0.0915465	0.72365	0.981877	no	AQR	24.8791	23.2058	-1.6733	-0.10045	0.46345	0.938674	no	AQR	11.7273	11.7883	0.061	0.00748763	0.97495	0.986544	no
ENSG00000021826	CPS1	protein_coding	chr2:210477681-210679107	0.0307914	0.0202509	-0.0105405	-0.604541	1	1	no	CPS1	0.191064	0.262545	0.071481	0.45851	1	1	no	CPS1	16.0612	12.8248	-3.2364	-0.324649	0.02255	0.168907	no	CPS1	6.90997	4.45858	-2.45139	-0.632096	0.08	0.301621	no
ENSG00000021852	C8B	protein_coding	chr1:56929209-58546802	0	0	0	0	1	1	no	C8B	0.0742986	0.140178	0.0658794	0.915852	1	1	no	C8B	0	0	0	0	1	1	no	C8B	0	0	0	0	1	1	no
ENSG00000022267	FHL1	protein_coding	chrX:136146503-136211359	5.85066	6.00707	0.15641	0.0380637	0.8737	0.949328	no	FHL1	5.01856	3.48669	-1.53187	-0.525415	0.1226	0.485083	no	FHL1	8.15704	6.55875	-1.59829	-0.314625	0.04995	0.299006	no	FHL1	126.051	132.753	6.702	0.0747331	0.7663	0.918806	no
ENSG00000022277	RTFDC1	protein_coding	chr20:56468584-56526142	42.649	27.0422	-15.6068	-0.657297	0.0078	0.0531676	no	RTFDC1	47.3861	44.2701	-3.116	-0.0981326	0.6934	0.973975	no	RTFDC1	38.7354	38.3358	-0.3996	-0.0149586	0.91615	0.988702	no	RTFDC1	36.612	38.2059	1.5939	0.0614783	0.8257	0.941308	no
ENSG00000022355	GABRA1	protein_coding	chr5:161847190-161899969	0	0	0	0	1	1	no	GABRA1	0	0	0	0	1	1	no	GABRA1	0	0	0	0	1	1	no	GABRA1	0	0.019622	0.019622	inf	1	1	no
ENSG00000022556	NLRP2	protein_coding	chr19:54923508-55001142	0	0	0	0	1	1	no	NLRP2	0	0	0	0	1	1	no	NLRP2	0	0	0	0	1	1	no	NLRP2	0	0	0	0	1	1	no
ENSG00000022567	SLC45A4	protein_coding	chr8:141207165-141308305	26.0849	26.2034	0.1185	0.00654347	0.98435	0.991069	no	SLC45A4	7.75652	7.77635	0.01983	0.00368403	0.99425	0.998974	no	SLC45A4	5.58409	4.9847	-0.59939	-0.163816	0.58095	0.988702	no	SLC45A4	3.09694	3.49946	0.40252	0.176287	0.73115	0.903137	no
ENSG00000022840	RNF10	protein_coding	chr12:120503273-120578013	24.9576	30.6035	5.6459	0.294219	0.3936	0.671138	no	RNF10	25.2563	26.3495	1.0932	0.061132	0.82785	0.993451	no	RNF10	31.5205	37.1215	5.601	0.235966	0.19755	0.655476	no	RNF10	21.6496	23.8138	2.1642	0.137454	0.70705	0.892341	no
ENSG00000022976	ZNF839	protein_coding	chr14:102317376-102362916	0.72342	0.752408	0.028988	0.0566826	0.8953	0.957027	no	ZNF839	2.56986	2.09207	-0.47779	-0.296761	0.645	0.960867	no	ZNF839	3.85053	3.32971	-0.52082	-0.209661	0.5529	0.982933	no	ZNF839	1.82184	1.97698	0.15514	0.117906	0.79975	0.933432	no
ENSG00000023041	ZDHHC6	protein_coding	chr10:112374017-112446917	12.0016	11.4918	-0.5098	-0.062622	0.9155	0.965369	no	ZDHHC6	13.5558	18.314	4.7582	0.434037	0.37305	0.819354	no	ZDHHC6	21.6144	23.3767	1.7623	0.113075	0.4735	0.945376	no	ZDHHC6	12.7422	13.89	1.1478	0.124433	0.70735	0.892463	no
ENSG00000023171	GRAMD1B	protein_coding	chr11:123454397-123627774	4.54246	4.98446	0.442	0.133964	0.79845	0.921279	no	GRAMD1B	2.95042	2.77542	-0.175	-0.0882136	0.8649	0.995537	no	GRAMD1B	41.5424	149.09	107.548	1.84352	5e-05	0.0011312	yes	GRAMD1B	1.09732	1.17469	0.07737	0.0982951	0.89425	0.962216	no
ENSG00000023191	RNH1	protein_coding	chr11:494511-507300	0	0	0	0	1	1	no	RNH1	0	0	0	0	1	1	no	RNH1	0	0	0	0	1	1	no	RNH1	0.0184649	0.0332552	0.0147903	0.848792	1	1	no
ENSG00000023228	NDUFS1	protein_coding	chr2:206114816-206162928	28.8576	27.9453	-0.9123	-0.0463468	0.9052	0.961558	no	NDUFS1	52.5319	51.2819	-1.25	-0.034743	0.9049	0.99573	no	NDUFS1	69.0545	72.0665	3.012	0.061592	0.8167	0.988702	no	NDUFS1	39.8449	46.2695	6.4246	0.215668	0.6003	0.829882	no
ENSG00000023287	RB1CC1	protein_coding	chr8:52622455-52745843	29.4155	31.7231	2.3076	0.108956	0.62265	0.836832	no	RB1CC1	16.9536	15.4248	-1.5288	-0.136333	0.5781	0.941769	no	RB1CC1	52.5295	81.4022	28.8727	0.631939	0.1968	0.655249	no	RB1CC1	18.9873	25.818	6.8307	0.443345	0.06985	0.269633	no
ENSG00000023318	ERP44	protein_coding	chr9:99975518-100099040	9.65356	14.9764	5.32284	0.633563	0.0091	0.0595137	no	ERP44	13.4909	18.926	5.4351	0.488376	0.0565	0.304476	no	ERP44	8.00994	8.97522	0.96528	0.164156	0.286	0.778267	no	ERP44	17.3239	15.1488	-2.1751	-0.19356	0.4616	0.728555	no
ENSG00000023330	ALAS1	protein_coding	chr3:52198085-52214327	6.91262	7.66017	0.74755	0.148144	0.5796	0.809649	no	ALAS1	77.0199	104.209	27.1891	0.436176	0.1127	0.461878	no	ALAS1	22.7355	27.7876	5.0521	0.28949	0.05205	0.307466	no	ALAS1	8.45542	15.1727	6.71728	0.84353	0.00115	0.0285586	yes
ENSG00000023445	BIRC3	protein_coding	chr11:102317449-102339403	98.718	512.692	413.974	2.37671	5e-05	0.000743336	yes	BIRC3	11.9186	216.731	204.812	4.18463	5e-05	0.0010791	yes	BIRC3	24.0188	345.953	321.934	3.84834	5e-05	0.0011312	yes	BIRC3	4.26396	164.899	160.635	5.27324	5e-05	0.0022963	yes
ENSG00000023516	AKAP11	protein_coding	chr13:42272152-42323365	4.52366	3.5666	-0.95706	-0.342941	0.1498	0.396259	no	AKAP11	3.75421	2.67057	-1.08364	-0.491362	0.0753	0.364535	no	AKAP11	10.6002	8.65984	-1.94036	-0.29168	0.03495	0.231739	no	AKAP11	10.939	9.7037	-1.2353	-0.172878	0.49045	0.749967	no
ENSG00000023572	GLRX2	protein_coding	chr1:193095724-193106291	4.91762	2.2811	-2.63652	-1.10823	0.0165	0.094006	no	GLRX2	38.6967	23.8829	-14.8138	-0.696229	0.02	0.148202	no	GLRX2	44.3594	44.8128	0.4534	0.0146693	0.92765	0.988823	no	GLRX2	16.8336	17.1947	0.3611	0.0306138	0.9262	0.96984	no
ENSG00000023608	SNAPC1	protein_coding	chr14:61680458-61796428	30.9938	17.9645	-13.0293	-0.786833	0.6211	0.83565	no	SNAPC1	2.12331	4.01189	1.88858	0.917967	0.6166	0.953922	no	SNAPC1	15.4058	32.5055	17.0997	1.07721	0.03675	0.240794	no	SNAPC1	24.4966	43.3211	18.8245	0.82249	0.4453	0.715209	no
ENSG00000023697	DERA	protein_coding	chr12:15911171-16037282	14.1905	13.3229	-0.8676	-0.091015	0.73095	0.891673	no	DERA	31.6999	32.716	1.0161	0.0455182	0.8765	0.99573	no	DERA	48.2669	45.3942	-2.8727	-0.0885261	0.53105	0.973896	no	DERA	15.3655	18.9055	3.54	0.299115	0.2819	0.553639	no
ENSG00000023734	STRAP	protein_coding	chr12:15882390-15903478	17.1692	22.4143	5.2451	0.384594	0.26705	0.547107	no	STRAP	30.0373	32.8177	2.7804	0.127719	0.62385	0.955985	no	STRAP	69.6093	75.9997	6.3904	0.126713	0.3545	0.856451	no	STRAP	27.6593	38.718	11.0587	0.485242	0.06175	0.242683	no
ENSG00000023839	ABCC2	protein_coding	chr10:99782731-99852192	0.242192	0.16524	-0.076952	-0.551585	1	1	no	ABCC2	0.0926468	0.0509973	-0.0416495	-0.861319	1	1	no	ABCC2	57.9161	43.0363	-14.8798	-0.42841	0.00115	0.0173731	yes	ABCC2	0.142618	0.219168	0.07655	0.619884	1	1	no
ENSG00000023892	DEF6	protein_coding	chr6:35297851-35321771	4.87978	2.68564	-2.19414	-0.861549	0.15545	0.403641	no	DEF6	5.0261	4.92585	-0.10025	-0.0290679	0.9321	0.99573	no	DEF6	0.123173	0.00612967	-0.117043	-4.32873	1	1	no	DEF6	0.76366	0.878552	0.114892	0.202196	0.68335	0.879898	no
ENSG00000023902	PLEKHO1	protein_coding	chr1:150145783-150164720	24.0443	31.216	7.1717	0.376589	0.19895	0.464804	no	PLEKHO1	74.8549	78.6041	3.7492	0.070509	0.7833	0.990571	no	PLEKHO1	4.77667	5.3078	0.53113	0.152108	0.4224	0.915027	no	PLEKHO1	5.97015	6.44172	0.47157	0.109678	0.70595	0.891914	no
ENSG00000023909	GCLM	protein_coding	chr1:93885204-93909676	14.4004	17.3124	2.912	0.265699	0.3274	0.608816	no	GCLM	13.4928	25.021	11.5282	0.890954	0.002	0.025266	yes	GCLM	55.1207	81.2032	26.0825	0.558943	5e-05	0.0011312	yes	GCLM	37.4704	63.1905	25.7201	0.753955	0.00515	0.060715	no
ENSG00000024048	UBR2	protein_coding	chr6:42563834-42693504	15.9423	13.6399	-2.3024	-0.225029	0.3173	0.600191	no	UBR2	12.8192	12.8056	-0.0136	-0.00153476	0.99495	0.999282	no	UBR2	6.55177	9.16363	2.61186	0.484035	0.00085	0.0133793	yes	UBR2	10.9053	13.3713	2.466	0.294114	0.2335	0.504828	no
ENSG00000024422	EHD2	protein_coding	chr19:47605524-47743134	0.216567	0.324002	0.107435	0.581191	1	1	no	EHD2	0.0188675	0	-0.0188675	#NAME?	1	1	no	EHD2	15.6886	16.0813	0.3927	0.0356634	0.8116	0.988702	no	EHD2	42.4653	64.8123	22.347	0.609983	0.04485	0.185153	no
ENSG00000024526	DEPDC1	protein_coding	chr1:68474151-68538627	0.252192	0.488041	0.235849	0.952479	1	1	no	DEPDC1	1.21859	0.807939	-0.410651	-0.592892	0.32275	0.777434	no	DEPDC1	19.2219	13.9196	-5.3023	-0.465639	0.0013	0.0191302	yes	DEPDC1	5.98359	5.01409	-0.9695	-0.255023	0.4346	0.706426	no
ENSG00000024862	CCDC28A	protein_coding	chr6:138725210-138793621	8.00593	4.33116	-3.67477	-0.886316	0.00375	0.0298442	yes	CCDC28A	16.7236	15.574	-1.1496	-0.102746	0.7308	0.983227	no	CCDC28A	6.60521	8.11036	1.50515	0.296162	0.13555	0.568987	no	CCDC28A	7.56029	4.09897	-3.46132	-0.88318	0.0072	0.0816109	no
ENSG00000025039	RRAGD	protein_coding	chr6:89364635-89412270	8.5846	7.91203	-0.67257	-0.117703	0.63115	0.841496	no	RRAGD	44.8668	36.6671	-8.1997	-0.291162	0.3855	0.829467	no	RRAGD	2.01675	1.46694	-0.54981	-0.459226	0.0521	0.307605	no	RRAGD	10.517	10.0393	-0.4777	-0.0670655	0.80255	0.934447	no
ENSG00000025156	HSF2	protein_coding	chr6:122399545-122435553	1.93274	0.870739	-1.062	-1.15034	0.0231	0.120577	no	HSF2	1.55747	1.07114	-0.48633	-0.540051	0.1963	0.615695	no	HSF2	5.67149	4.20901	-1.46248	-0.430246	0.01675	0.134787	no	HSF2	4.81519	3.18546	-1.62973	-0.596092	0.16605	0.455097	no
ENSG00000025293	PHF20	protein_coding	chr20:35771973-35953218	39.0796	25.4468	-13.6328	-0.618932	0.08985	0.311	no	PHF20	10.0707	12.0424	1.9717	0.257952	0.67805	0.969525	no	PHF20	11.366	12.5782	1.2122	0.146198	0.62445	0.988702	no	PHF20	16.233	15.5619	-0.6711	-0.0609098	0.88315	0.959099	no
ENSG00000025423	HSD17B6	protein_coding	chr12:56712427-56787790	0.00786719	0.0220184	0.0141512	1.48479	1	1	no	HSD17B6	0.363249	0.282714	-0.080535	-0.361619	0.7338	0.983227	no	HSD17B6	1.03429	0.619147	-0.415143	-0.740289	0.46375	0.939075	no	HSD17B6	0.795211	0.470761	-0.32445	-0.756343	0.56175	0.803572	no
ENSG00000025434	NR1H3	protein_coding	chr11:47239301-47269032	0.893217	0.349271	-0.543946	-1.35466	0.0001	0.00138903	yes	NR1H3	211.765	229.38	17.615	0.115271	0.71165	0.979339	no	NR1H3	6.44722	5.94813	-0.49909	-0.116241	0.74245	0.988702	no	NR1H3	1.61014	2.09117	0.48103	0.377124	0.461	0.727955	no
ENSG00000025708	TYMP	protein_coding	chr22:50523567-50532580	53.1442	69.5435	16.3993	0.388004	0.1126	0.346422	no	TYMP	176.714	260.573	83.859	0.560271	0.0426	0.253828	no	TYMP	7.35812	15.5673	8.20918	1.0811	0.00035	0.0063706	yes	TYMP	5.87231	13.8005	7.92819	1.23272	0.00115	0.0285586	yes
ENSG00000025770	NCAPH2	protein_coding	chr22:50508215-50523472	1.48597	1.05109	-0.43488	-0.499519	0.1995	0.465652	no	NCAPH2	8.69497	8.46404	-0.23093	-0.0388341	0.89925	0.99573	no	NCAPH2	19.0083	24.3284	5.3201	0.356013	0.0258	0.185607	no	NCAPH2	4.10198	4.80913	0.70715	0.229455	0.5487	0.794256	no
ENSG00000025772	TOMM34	protein_coding	chr20:44910061-44960486	0.783226	1.05456	0.271334	0.429145	0.3798	0.658765	no	TOMM34	5.74407	5.8089	0.06483	0.0161911	0.9611	0.99573	no	TOMM34	15.0755	23.2179	8.1424	0.623026	5e-05	0.0011312	yes	TOMM34	12.7605	16.1663	3.4058	0.3413	0.2271	0.501464	no
ENSG00000025796	SEC63	protein_coding	chr6:107867755-107959986	22.4744	28.7232	6.2488	0.353931	0.45735	0.724719	no	SEC63	5.80853	7.55223	1.7437	0.378731	0.38185	0.827019	no	SEC63	3.72578	3.93975	0.21397	0.0805618	0.80635	0.988702	no	SEC63	25.08	22.0221	-3.0579	-0.187584	0.62575	0.845331	no
ENSG00000025800	KPNA6	protein_coding	chr1:32108037-32176568	7.68862	8.0392	0.35058	0.0643273	0.8279	0.932005	no	KPNA6	14.3308	12.7806	-1.5502	-0.165164	0.5103	0.912363	no	KPNA6	18.5311	20.1567	1.6256	0.121314	0.36615	0.867406	no	KPNA6	14.134	14.3693	0.2353	0.0238259	0.92615	0.969829	no
ENSG00000026025	VIM	protein_coding	chr10:17214238-17237593	429.803	765.097	335.294	0.831968	0.0017	0.0155879	yes	VIM	2401.93	4757.28	2355.35	0.985943	0.00765	0.0734483	no	VIM	923.018	1205.71	282.692	0.385452	0.0123	0.107165	no	VIM	1473.93	1710.57	236.64	0.214805	0.5348	0.784117	no
ENSG00000026036	RTEL1-TNFRSF6B	protein_coding	chr20:63657809-63743505	0.0506292	0.187879	0.13725	1.89176	1	1	no	RTEL1-TNFRSF6B	0.50928	0.403891	-0.105389	-0.334494	0.8118	0.99202	no	RTEL1-TNFRSF6B	1.72242	1.09781	-0.62461	-0.649814	0.31985	0.81628	no	RTEL1-TNFRSF6B	0.57941	0.467273	-0.112137	-0.310319	0.77075	0.920654	no
ENSG00000026103	FAS	protein_coding	chr10:88879733-89015785	9.65016	41.0718	31.4216	2.08953	5e-05	0.000743336	yes	FAS	17.193	54.8881	37.6951	1.67467	5e-05	0.0010791	yes	FAS	9.1494	9.83231	0.68291	0.103854	0.73805	0.988702	no	FAS	21.1243	37.3605	16.2362	0.822608	0.0058	0.0672768	no
ENSG00000026297	RNASET2	protein_coding	chr6:166409363-166957191	55.8542	67.1813	11.3271	0.266394	0.3417	0.623115	no	RNASET2	116.487	125.6	9.113	0.10867	0.734	0.983232	no	RNASET2	12.7351	11.0028	-1.7323	-0.210937	0.3929	0.891931	no	RNASET2	13.0515	17.2649	4.2134	0.40362	0.56025	0.80254	no
ENSG00000026508	CD44	protein_coding	chr11:35131075-35232402	351.528	1450.83	1099.3	2.04516	5e-05	0.000743336	yes	CD44	170.169	430.111	259.942	1.33774	5e-05	0.0010791	yes	CD44	98.6599	217.257	118.597	1.13886	5e-05	0.0011312	yes	CD44	214.322	901.304	686.982	2.07224	5e-05	0.0022963	yes
ENSG00000026559	KCNG1	protein_coding	chr20:50999369-51023134	0.00523448	0	-0.00523448	#NAME?	1	1	no	KCNG1	0.139205	0.121892	-0.017313	-0.19161	1	1	no	KCNG1	11.1367	16.3395	5.2028	0.553041	0.00585	0.0621012	no	KCNG1	0.59691	0.855605	0.258695	0.519431	0.41675	0.690742	no
ENSG00000026652	AGPAT4	protein_coding	chr6:161129978-161295549	19.7241	16.0047	-3.7194	-0.30147	0.5444	0.786297	no	AGPAT4	11.2033	14.6909	3.4876	0.391003	0.4449	0.872316	no	AGPAT4	1.58916	4.13041	2.54125	1.37802	0.0073	0.0725017	no	AGPAT4	5.40673	9.34775	3.94102	0.789861	0.1261	0.414127	no
ENSG00000026751	SLAMF7	protein_coding	chr1:160733793-160754821	16.6694	415.445	398.776	4.63938	5e-05	0.000743336	yes	SLAMF7	61.3667	528.301	466.934	3.10583	5e-05	0.0010791	yes	SLAMF7	0.0883339	0.0264878	-0.0618461	-1.73764	1	1	no	SLAMF7	0	0.021583	0.021583	inf	1	1	no
ENSG00000026950	BTN3A1	protein_coding	chr6:26402236-26415216	18.6113	18.9565	0.3452	0.0265154	0.9422	0.974233	no	BTN3A1	12.089	14.9132	2.8242	0.302903	0.3017	0.754123	no	BTN3A1	1.92898	4.71344	2.78446	1.28894	0.0001	0.00212022	yes	BTN3A1	2.86905	4.26726	1.39821	0.572735	0.07965	0.300689	no
ENSG00000027001	MIPEP	protein_coding	chr13:23730188-23902655	0.90053	0.505593	-0.394937	-0.832798	0.1229	0.359793	no	MIPEP	8.05763	6.91274	-1.14489	-0.221098	0.44955	0.875731	no	MIPEP	13.0685	11.4719	-1.5966	-0.187996	0.23855	0.715581	no	MIPEP	6.29094	8.49662	2.20568	0.433613	0.42845	0.700946	no
ENSG00000027075	PRKCH	protein_coding	chr14:61187558-61658696	28.0818	34.516	6.4342	0.297632	0.20395	0.471571	no	PRKCH	9.39832	12.7388	3.34048	0.438758	0.0993	0.428932	no	PRKCH	5.34353	6.0084	0.66487	0.169189	0.353	0.854512	no	PRKCH	4.30837	4.7709	0.46253	0.147121	0.70555	0.891731	no
ENSG00000027644	INSRR	protein_coding	chr1:156806186-156881850	0.00470693	0.00299159	-0.00171534	-0.653874	1	1	no	INSRR	0.00500525	0.00814887	0.00314362	0.703157	1	1	no	INSRR	0	0	0	0	1	1	no	INSRR	0.00653243	0	-0.00653243	#NAME?	1	1	no
ENSG00000027697	IFNGR1	protein_coding	chr6:137197483-137223270	138.713	82.4441	-56.2689	-0.75062	0.001	0.010076	yes	IFNGR1	129.729	81.1914	-48.5376	-0.676105	0.0053	0.0551163	no	IFNGR1	25.9534	157.225	131.272	2.59883	5e-05	0.0011312	yes	IFNGR1	26.7568	41.3466	14.5898	0.627862	0.0156	0.102147	no
ENSG00000027847	B4GALT7	protein_coding	chr5:177600099-177610347	0.835125	0.802806	-0.032319	-0.0569413	0.90065	0.959589	no	B4GALT7	8.2964	5.49791	-2.79849	-0.593603	0.0746	0.361836	no	B4GALT7	12.4627	10.3957	-2.067	-0.261627	0.18825	0.643061	no	B4GALT7	5.65267	5.57967	-0.073	-0.0187514	0.9509	0.977596	no
ENSG00000027869	SH2D2A	protein_coding	chr1:156806186-156881850	2.72474	1.42581	-1.29893	-0.934332	0.08465	0.301233	no	SH2D2A	2.13092	2.72113	0.59021	0.352731	0.4951	0.905471	no	SH2D2A	1.17697	1.44634	0.26937	0.297331	0.49505	0.956112	no	SH2D2A	0.161484	0.168997	0.007513	0.0656072	1	1	no
ENSG00000028116	VRK2	protein_coding	chr2:57907360-58241686	68.6086	43.7989	-24.8097	-0.647497	0.02255	0.118312	no	VRK2	15.775	18.7509	2.9759	0.249319	0.41135	0.847217	no	VRK2	37.4273	36.1833	-1.244	-0.0487671	0.7646	0.988702	no	VRK2	15.8354	13.9508	-1.8846	-0.1828	0.5487	0.794256	no
ENSG00000028137	TNFRSF1B	protein_coding	chr1:12166942-12209228	143.818	252.781	108.963	0.813642	0.0033	0.0269715	yes	TNFRSF1B	39.7983	53.6588	13.8605	0.43111	0.09675	0.423374	no	TNFRSF1B	0.124757	1.38723	1.26247	3.47502	0.0033	0.0397846	yes	TNFRSF1B	1.59207	5.47382	3.88175	1.78164	5e-05	0.0022963	yes
ENSG00000028203	VEZT	protein_coding	chr12:95217745-95302790	25.0336	22.1726	-2.861	-0.175084	0.5639	0.799524	no	VEZT	22.1828	22.4385	0.2557	0.0165364	0.94455	0.99573	no	VEZT	69.7617	103.199	33.4373	0.564924	0.0004	0.00713017	yes	VEZT	50.0033	46.9269	-3.0764	-0.0916072	0.7975	0.932675	no
ENSG00000028277	POU2F2	protein_coding	chr19:42085699-42196585	2.28062	3.30068	1.02006	0.533338	0.3575	0.638934	no	POU2F2	0.737862	1.59261	0.854748	1.10997	0.06315	0.325499	no	POU2F2	0.0100905	0.310474	0.300384	4.9434	1	1	no	POU2F2	0.26032	2.30639	2.04607	3.14728	5e-05	0.0022963	yes
ENSG00000028310	BRD9	protein_coding	chr5:795605-919357	5.6034	5.69484	0.09144	0.0233514	0.9368	0.972771	no	BRD9	6.47561	6.3315	-0.14411	-0.0324685	0.9241	0.99573	no	BRD9	14.9847	18.1638	3.1791	0.277577	0.36745	0.868362	no	BRD9	7.76599	10.2926	2.52661	0.406368	0.25045	0.515549	no
ENSG00000028528	SNX1	protein_coding	chr15:64094122-64146090	13.9195	15.3661	1.4466	0.142643	0.6389	0.846793	no	SNX1	26.3585	1107.55	1081.19	5.39296	5e-05	0.0010791	yes	SNX1	16.9722	18.2169	1.2447	0.102102	0.53375	0.975557	no	SNX1	12.8509	14.3832	1.5323	0.162508	0.5858	0.819897	no
ENSG00000028839	TBPL1	protein_coding	chr6:133952169-134052636	12.6718	14.6784	2.0066	0.212075	0.5557	0.794531	no	TBPL1	8.27295	8.10957	-0.16338	-0.0287763	0.94885	0.99573	no	TBPL1	15.793	16.1158	0.3228	0.0291896	0.9069	0.988702	no	TBPL1	16.6615	17.0253	0.3638	0.0311559	0.9746	0.986411	no
ENSG00000029153	ARNTL2	protein_coding	chr12:27327409-27446625	3.08916	12.3349	9.24574	1.99746	5e-05	0.000743336	yes	ARNTL2	7.44578	17.7959	10.3501	1.25705	0.00015	0.00288657	yes	ARNTL2	47.4676	105.923	58.4554	1.158	5e-05	0.0011312	yes	ARNTL2	24.1537	23.9855	-0.1682	-0.010083	0.973	0.985715	no
ENSG00000029363	BCLAF1	protein_coding	chr6:136256862-136289851	42.131	47.6465	5.5155	0.177488	0.60705	0.826823	no	BCLAF1	17.4203	16.9265	-0.4938	-0.0414902	0.881	0.99573	no	BCLAF1	27.5746	27.5651	-0.0095	-0.000497755	0.997	0.998286	no	BCLAF1	40.3842	47.1708	6.7866	0.224105	0.5289	0.779491	no
ENSG00000029364	SLC39A9	protein_coding	chr14:69380122-69462388	14.5555	13.0926	-1.4629	-0.152812	0.5669	0.801962	no	SLC39A9	40.7045	47.2626	6.5581	0.215509	0.44675	0.873822	no	SLC39A9	59.7687	61.6031	1.8344	0.043615	0.8115	0.988702	no	SLC39A9	33.5463	38.8708	5.3245	0.212533	0.50535	0.760804	no
ENSG00000029534	ANK1	protein_coding	chr8:41653219-41896762	0.455877	0.777807	0.32193	0.770769	0.11445	0.349343	no	ANK1	0.263887	0.24405	-0.019837	-0.11274	1	1	no	ANK1	0.448412	0.311992	-0.13642	-0.523315	0.1684	0.617281	no	ANK1	0.391121	0.335498	-0.055623	-0.221313	1	1	no
ENSG00000029559	IBSP	protein_coding	chr4:87799580-87812435	0.0125716	0.0125428	-2.88e-05	-0.00330341	1	1	no	IBSP	0.130897	0.865165	0.734268	2.72454	0.27345	0.719132	no	IBSP	0	0	0	0	1	1	no	IBSP	0.157582	0.378137	0.220555	1.2628	1	1	no
ENSG00000029639	TFB1M	protein_coding	chr6:154731160-155314493	1.35914	1.97113	0.61199	0.536331	0.45975	0.726673	no	TFB1M	3.57357	2.56657	-1.007	-0.477525	0.64285	0.96008	no	TFB1M	7.35171	7.70269	0.35098	0.0672835	0.8788	0.988702	no	TFB1M	3.87143	5.30999	1.43856	0.455842	0.65	0.860823	no
ENSG00000029725	RABEP1	protein_coding	chr17:5282264-5469060	20.4906	17.2211	-3.2695	-0.25078	0.40915	0.684124	no	RABEP1	18.3305	16.4476	-1.8829	-0.156369	0.6406	0.959208	no	RABEP1	31.478	29.1227	-2.3553	-0.112197	0.7717	0.988702	no	RABEP1	28.4659	30.3066	1.8407	0.0903987	0.79125	0.929801	no
ENSG00000029993	HMGB3	protein_coding	chrX:150980508-150990775	1.38541	1.6968	0.31139	0.292506	0.6236	0.837406	no	HMGB3	3.55501	3.47814	-0.07687	-0.0315392	0.93755	0.99573	no	HMGB3	20.2533	18.8451	-1.4082	-0.103973	0.4734	0.945257	no	HMGB3	13.8461	7.0786	-6.7675	-0.967948	0.03385	0.149319	no
ENSG00000030066	NUP160	protein_coding	chr11:47778086-47850098	7.55015	13.9009	6.35075	0.880602	0.00065	0.00701606	yes	NUP160	7.25149	10.4523	3.20081	0.527476	0.04415	0.260529	no	NUP160	20.701	20.4924	-0.2086	-0.0146099	0.92235	0.988703	no	NUP160	9.80087	9.70661	-0.09426	-0.0139431	0.95865	0.980263	no
ENSG00000030110	BAK1	protein_coding	chr6:33540045-33593338	0.791442	1.34824	0.556798	0.768526	0.038	0.176345	no	BAK1	10.4459	16.4196	5.9737	0.65248	0.02285	0.16339	no	BAK1	4.39293	5.3849	0.99197	0.293734	0.137	0.571365	no	BAK1	1.91528	2.65227	0.73699	0.469675	0.212	0.489372	no
ENSG00000030304	MUSK	protein_coding	chr9:110668770-110801579	0	0	0	0	1	1	no	MUSK	0	0.00600345	0.00600345	inf	1	1	no	MUSK	0	0	0	0	1	1	no	MUSK	0.320673	0.291653	-0.02902	-0.136849	1	1	no
ENSG00000030419	IKZF2	protein_coding	chr2:212581356-213152545	8.5115	16.3553	7.8438	0.942269	0.01425	0.0840049	no	IKZF2	8.70794	4.01478	-4.69316	-1.11701	0.00055	0.00885684	yes	IKZF2	0.2382	0.0399284	-0.198272	-2.57669	1	1	no	IKZF2	2.57004	5.48106	2.91102	1.09266	0.0554	0.221618	no
ENSG00000030582	GRN	protein_coding	chr17:44345085-44353124	12.5529	10.5393	-2.0136	-0.252243	0.37005	0.650576	no	GRN	690.183	691.295	1.112	0.00232277	0.9929	0.998635	no	GRN	42.5509	51.4599	8.909	0.27426	0.0765	0.399391	no	GRN	31.2917	39.4569	8.1652	0.334496	0.2111	0.488679	no
ENSG00000031003	FAM13B	protein_coding	chr5:137814332-138051961	33.7307	34.9504	1.2197	0.0512458	0.83945	0.936207	no	FAM13B	18.4501	11.3877	-7.0624	-0.696153	0.01075	0.0946661	no	FAM13B	4.48871	4.00574	-0.48297	-0.164235	0.3968	0.894674	no	FAM13B	20.6926	16.9048	-3.7878	-0.291684	0.28405	0.55641	no
ENSG00000031081	ARHGAP31	protein_coding	chr3:119294257-119420840	10.0644	14.2805	4.2161	0.504794	0.1204	0.357895	no	ARHGAP31	30.0073	48.6166	18.6093	0.696135	0.05445	0.296669	no	ARHGAP31	1.24425	3.10708	1.86283	1.32028	0.0315	0.214484	no	ARHGAP31	8.92406	25.1556	16.2315	1.49511	5e-05	0.0022963	yes
ENSG00000031691	CENPQ	protein_coding	chr6:49463377-49493107	1.12975	0.756636	-0.373114	-0.57833	0.1276	0.366658	no	CENPQ	3.68049	3.43009	-0.2504	-0.101648	0.7824	0.990571	no	CENPQ	9.49474	11.6544	2.15966	0.295673	0.06825	0.369846	no	CENPQ	3.69554	5.39253	1.69699	0.545178	0.05965	0.236185	no
ENSG00000031698	SARS	protein_coding	chr1:109213852-109238228	21.1541	17.4399	-3.7142	-0.27855	0.3822	0.660271	no	SARS	34.1758	28.1423	-6.0335	-0.280236	0.2787	0.727232	no	SARS	43.3825	41.2921	-2.0904	-0.0712442	0.6539	0.988702	no	SARS	60.2186	66.6223	6.4037	0.145795	0.58925	0.821831	no
ENSG00000031823	RANBP3	protein_coding	chr19:5904840-5978142	5.61373	4.35685	-1.25688	-0.365673	0.3559	0.637702	no	RANBP3	15.6189	10.9805	-4.6384	-0.508351	0.211	0.638464	no	RANBP3	14.594	13.4414	-1.1526	-0.118697	0.59295	0.988702	no	RANBP3	17.5734	12.4405	-5.1329	-0.498354	0.4327	0.704651	no
ENSG00000032219	ARID4A	protein_coding	chr14:58298238-58395715	15.5807	15.3458	-0.2349	-0.0219122	0.95885	0.979752	no	ARID4A	3.37893	3.03426	-0.34467	-0.155218	0.6495	0.961516	no	ARID4A	2.91723	2.50123	-0.416	-0.221963	0.32685	0.825189	no	ARID4A	8.00692	3.67969	-4.32723	-1.12166	0.02625	0.123014	no
ENSG00000032389	TSSC1	protein_coding	chr2:3188924-3377882	1.84715	0.70489	-1.14226	-1.38983	0.0003	0.00364142	yes	TSSC1	12.2486	10.072	-2.1766	-0.282276	0.3615	0.81165	no	TSSC1	34.1884	34.9692	0.7808	0.032577	0.8315	0.988702	no	TSSC1	5.33014	7.17671	1.84657	0.429149	0.1784	0.462713	no
ENSG00000032444	PNPLA6	protein_coding	chr19:7522625-7561764	6.68627	3.18423	-3.50204	-1.07026	0.0045	0.0344319	yes	PNPLA6	80.4922	56.9291	-23.5631	-0.499683	0.0512	0.286069	no	PNPLA6	21.5862	25.769	4.1828	0.255528	0.24005	0.717469	no	PNPLA6	5.52293	10.6645	5.14157	0.949307	0.0069	0.078497	no
ENSG00000032742	IFT88	protein_coding	chr13:20567068-20691437	6.37396	2.55695	-3.81701	-1.31777	0.00295	0.0246776	yes	IFT88	1.3494	1.1804	-0.169	-0.193042	0.62695	0.956736	no	IFT88	9.50392	9.1636	-0.34032	-0.0526081	0.75745	0.988702	no	IFT88	8.44579	7.42059	-1.0252	-0.186699	0.7046	0.891228	no
ENSG00000033011	ALG1	protein_coding	chr16:4882506-5097808	0.831143	0.464844	-0.366299	-0.838349	0.3069	0.589832	no	ALG1	11.9454	10.2121	-1.7333	-0.226182	0.6062	0.950757	no	ALG1	15.6918	12.7855	-2.9063	-0.295512	0.2215	0.693547	no	ALG1	7.93814	7.81483	-0.12331	-0.0225863	0.96235	0.981388	no
ENSG00000033030	ZCCHC8	protein_coding	chr12:122471599-122501641	20.6374	19.4619	-1.1755	-0.0846074	0.805	0.923891	no	ZCCHC8	7.69434	7.91488	0.22054	0.0407689	0.8795	0.99573	no	ZCCHC8	12.5222	11.3668	-1.1554	-0.13966	0.38395	0.88446	no	ZCCHC8	7.84636	7.01028	-0.83608	-0.162552	0.65685	0.865306	no
ENSG00000033050	ABCF2	protein_coding	chr7:151207836-151227230	4.64151	2.4014	-2.24011	-0.950714	0.0039	0.0307002	yes	ABCF2	9.01968	6.57429	-2.44539	-0.456241	0.1238	0.487353	no	ABCF2	31.8166	31.2758	-0.5408	-0.024732	0.86715	0.988702	no	ABCF2	16.7585	22.4149	5.6564	0.41956	0.15295	0.446294	no
ENSG00000033100	CHPF2	protein_coding	chr7:151232488-151277896	5.50694	4.2647	-1.24224	-0.368807	0.23005	0.505438	no	CHPF2	20.921	14.0966	-6.8244	-0.569601	0.03355	0.215755	no	CHPF2	17.8323	21.0692	3.2369	0.24064	0.31345	0.81025	no	CHPF2	15.7129	19.4259	3.713	0.306033	0.24905	0.513988	no
ENSG00000033122	LRRC7	protein_coding	chr1:69568397-70205620	0.0186717	0.0621173	0.0434456	1.73414	1	1	no	LRRC7	0	0.00211623	0.00211623	inf	1	1	no	LRRC7	0	0.118565	0.118565	inf	1	1	no	LRRC7	0.021315	0.217536	0.196221	3.35132	1	1	no
ENSG00000033170	FUT8	protein_coding	chr14:65410591-65744121	7.7824	9.53799	1.75559	0.29347	0.36435	0.645108	no	FUT8	4.26149	4.71437	0.45288	0.145708	0.685	0.97249	no	FUT8	17.2672	13.5866	-3.6806	-0.345853	0.06245	0.348725	no	FUT8	15.0473	13.8112	-1.2361	-0.12367	0.65025	0.860945	no
ENSG00000033178	UBA6	protein_coding	chr4:67612651-67701179	74.2707	136.522	62.2513	0.878264	0.01035	0.0659382	no	UBA6	26.1037	42.3252	16.2215	0.69726	0.0766	0.36836	no	UBA6	29.9835	43.7049	13.7214	0.543628	0.0228	0.170114	no	UBA6	27.4341	32.6532	5.2191	0.251252	0.54565	0.792244	no
ENSG00000033327	GAB2	protein_coding	chr11:78215296-78574874	17.0093	19.1156	2.1063	0.168426	0.61835	0.834039	no	GAB2	11.0084	32.222	21.2136	1.54945	5e-05	0.0010791	yes	GAB2	1.086	0.85631	-0.22969	-0.342821	0.3618	0.863936	no	GAB2	7.14392	3.24874	-3.89518	-1.13683	0.0086	0.0953696	no
ENSG00000033627	ATP6V0A1	protein_coding	chr17:42458575-42522611	25.765	7.40696	-18.358	-1.79846	5e-05	0.000743336	yes	ATP6V0A1	52.9557	38.183	-14.7727	-0.471856	0.0461	0.267503	no	ATP6V0A1	11.89	10.2575	-1.6325	-0.213075	0.25375	0.73328	no	ATP6V0A1	29.1773	27.9914	-1.1859	-0.059861	0.85795	0.952166	no
ENSG00000033800	PIAS1	protein_coding	chr15:68054178-68257211	38.27	30.529	-7.741	-0.326032	0.49995	0.755781	no	PIAS1	14.7246	12.8051	-1.9195	-0.201514	0.62475	0.956374	no	PIAS1	12.0857	12.3751	0.2894	0.0341341	0.91725	0.988702	no	PIAS1	25.9867	16.2274	-9.7593	-0.679346	0.20115	0.47805	no
ENSG00000033867	SLC4A7	protein_coding	chr3:27372688-27484536	34.502	35.9466	1.4446	0.0591776	0.8193	0.928337	no	SLC4A7	10.7641	15.4663	4.7022	0.522899	0.0523	0.290116	no	SLC4A7	102.574	177.933	75.359	0.794673	5e-05	0.0011312	yes	SLC4A7	80.79	138.106	57.316	0.773523	0.01875	0.105327	no
ENSG00000034053	APBA2	protein_coding	chr15:28884482-29118315	0.011463	0.0059505	-0.0055125	-0.945899	1	1	no	APBA2	0.00971825	0.00572327	-0.00399498	-0.763858	1	1	no	APBA2	0.32087	0.346323	0.025453	0.110129	1	1	no	APBA2	0	0	0	0	1	1	no
ENSG00000034152	MAP2K3	protein_coding	chr17:21284015-21315240	6.89551	12.4879	5.59239	0.856796	0.01455	0.0854141	no	MAP2K3	23.8896	47.5546	23.665	0.9932	5e-05	0.0010791	yes	MAP2K3	7.19159	17.4816	10.29	1.28145	5e-05	0.0011312	yes	MAP2K3	11.3412	31.8335	20.4923	1.48897	5e-05	0.0022963	yes
ENSG00000034239	EFCAB1	protein_coding	chr8:48710788-48735311	0	0	0	0	1	1	no	EFCAB1	0	0	0	0	1	1	no	EFCAB1	0.114518	0.036018	-0.0785	-1.66879	1	1	no	EFCAB1	1.55674	0.928641	-0.628099	-0.745333	0.2005	0.477396	no
ENSG00000034510	TMSB10	protein_coding	chr2:84821649-84907176	777.624	826.722	49.098	0.0883296	0.6985	0.876507	no	TMSB10	2754.38	4183.77	1429.39	0.603077	0.03245	0.210587	no	TMSB10	4445.44	5555.72	1110.28	0.321646	0.03585	0.236293	no	TMSB10	1301.84	1546.73	244.89	0.24867	0.42335	0.696122	no
ENSG00000034533	ASTE1	protein_coding	chr3:130850594-131381619	2.22108	1.1268	-1.09428	-0.979032	0.20645	0.475	no	ASTE1	2.30199	1.11447	-1.18752	-1.04652	0.32265	0.777434	no	ASTE1	2.29255	1.38584	-0.90671	-0.726194	0.1724	0.622726	no	ASTE1	1.98801	1.29819	-0.68982	-0.614825	0.5642	0.805477	no
ENSG00000034677	RNF19A	protein_coding	chr8:100157905-100414459	66.7539	103.723	36.9691	0.635809	0.00775	0.0529879	no	RNF19A	25.98	133.264	107.284	2.35881	5e-05	0.0010791	yes	RNF19A	20.8198	29.211	8.3912	0.488554	0.00275	0.0347746	yes	RNF19A	21.368	38.8568	17.4888	0.862716	0.0036	0.0449362	yes
ENSG00000034693	PEX3	protein_coding	chr6:143450806-143515665	4.26716	6.25288	1.98572	0.551244	0.22775	0.502464	no	PEX3	5.37592	7.75318	2.37726	0.528277	0.65375	0.963324	no	PEX3	8.65954	7.67454	-0.985	-0.174211	0.60355	0.988702	no	PEX3	15.539	14.968	-0.571	-0.0540111	0.929	0.970604	no
ENSG00000034713	GABARAPL2	protein_coding	chr16:75528531-75623300	34.1044	37.0111	2.9067	0.118001	0.7104	0.881815	no	GABARAPL2	69.037	80.6456	11.6086	0.224225	0.43935	0.868239	no	GABARAPL2	25.4313	29.5463	4.115	0.216371	0.41155	0.907453	no	GABARAPL2	48.7625	63.6064	14.8439	0.3834	0.22765	0.501547	no
ENSG00000034971	MYOC	protein_coding	chr1:171635416-171652683	0	0	0	0	1	1	no	MYOC	0	0	0	0	1	1	no	MYOC	0	0.00699617	0.00699617	inf	1	1	no	MYOC	5.48646	7.7416	2.25514	0.496756	0.0654	0.255171	no
ENSG00000035115	SH3YL1	protein_coding	chr2:217729-278283	4.08091	2.77981	-1.3011	-0.553904	0.29165	0.574813	no	SH3YL1	7.70708	8.19869	0.49161	0.0892089	0.8509	0.995513	no	SH3YL1	5.45993	4.26135	-1.19858	-0.357573	0.52745	0.972425	no	SH3YL1	15.1874	14.0339	-1.1535	-0.113954	0.8447	0.947941	no
ENSG00000035141	FAM136A	protein_coding	chr2:70295796-70302100	2.2149	1.36689	-0.84801	-0.696349	0.02735	0.137264	no	FAM136A	8.81841	5.90134	-2.91707	-0.579476	0.0566	0.304738	no	FAM136A	58.9778	47.5487	-11.4291	-0.310767	0.02345	0.173362	no	FAM136A	5.98492	4.45256	-1.53236	-0.426695	0.1266	0.414892	no
ENSG00000035403	VCL	protein_coding	chr10:73995192-74151063	34.7823	35.8769	1.0946	0.0447033	0.87	0.947612	no	VCL	17.7854	10.3542	-7.4312	-0.780473	0.03045	0.200464	no	VCL	119.188	99.541	-19.647	-0.259874	0.0699	0.376074	no	VCL	46.4925	46.8589	0.3664	0.0113251	0.96525	0.982632	no
ENSG00000035499	DEPDC1B	protein_coding	chr5:60596911-60700190	1.01365	1.27073	0.25708	0.326097	0.42325	0.696358	no	DEPDC1B	1.1224	0.884592	-0.237808	-0.343502	0.4464	0.873618	no	DEPDC1B	12.1783	10.0919	-2.0864	-0.271116	0.08965	0.442829	no	DEPDC1B	1.59539	0.87165	-0.72374	-0.87209	0.06735	0.261752	no
ENSG00000035664	DAPK2	protein_coding	chr15:63907035-64072033	1.16893	0.849155	-0.319775	-0.461083	0.37375	0.653276	no	DAPK2	0.530318	0.888058	0.35774	0.743797	0.21545	0.645768	no	DAPK2	2.22461	2.02622	-0.19839	-0.134763	0.73395	0.988702	no	DAPK2	5.14741	7.82032	2.67291	0.603381	0.10215	0.365735	no
ENSG00000035681	NSMAF	protein_coding	chr8:58583503-58659844	30.7106	33.6284	2.9178	0.130947	0.70185	0.87791	no	NSMAF	51.7638	70.1988	18.435	0.439504	0.20945	0.63594	no	NSMAF	22.6402	21.5336	-1.1066	-0.0722956	0.6189	0.988702	no	NSMAF	13.9301	15.1224	1.1923	0.118484	0.66625	0.870668	no
ENSG00000035687	ADSS	protein_coding	chr1:244352289-244453725	30.3754	24.1105	-6.2649	-0.333246	0.30385	0.58704	no	ADSS	22.6225	25.4367	2.8142	0.169152	0.50305	0.909754	no	ADSS	32.2672	39.4537	7.1865	0.290093	0.0498	0.298339	no	ADSS	41.0778	46.9737	5.8959	0.193496	0.4681	0.733086	no
ENSG00000035720	STAP1	protein_coding	chr4:67558727-67610313	0.891539	5.72174	4.8302	2.68209	5e-05	0.000743336	yes	STAP1	1.87587	9.88688	8.01101	2.39796	5e-05	0.0010791	yes	STAP1	0	0	0	0	1	1	no	STAP1	0.00849969	0	-0.00849969	#NAME?	1	1	no
ENSG00000035862	TIMP2	protein_coding	chr17:78852975-78925485	5.77433	1.73202	-4.04231	-1.73719	5e-05	0.000743336	yes	TIMP2	120.115	110.364	-9.751	-0.122141	0.635	0.957864	no	TIMP2	47.3688	47.6678	0.299	0.00907846	0.94765	0.988832	no	TIMP2	102.471	131.764	29.293	0.362747	0.1815	0.464121	no
ENSG00000035928	RFC1	protein_coding	chr4:39287455-39366375	11.268	10.6078	-0.6602	-0.0871125	0.7665	0.907842	no	RFC1	7.67491	8.29802	0.62311	0.112617	0.7096	0.978316	no	RFC1	19.5792	16.0044	-3.5748	-0.290857	0.0847	0.426246	no	RFC1	13.5769	10.9328	-2.6441	-0.312494	0.29175	0.565431	no
ENSG00000036054	TBC1D23	protein_coding	chr3:100259540-100325251	50.3788	53.4495	3.0707	0.0853583	0.733	0.892668	no	TBC1D23	22.0062	21.3466	-0.6596	-0.0439015	0.85675	0.995513	no	TBC1D23	13.7682	17.9562	4.188	0.38315	0.0098	0.0899267	no	TBC1D23	32.9895	30.6547	-2.3348	-0.105897	0.73905	0.907056	no
ENSG00000036257	CUL3	protein_coding	chr2:224464681-224585462	34.7764	51.2717	16.4953	0.560052	0.0715	0.273169	no	CUL3	16.0697	12.7964	-3.2733	-0.32861	0.2313	0.666615	no	CUL3	28.2281	26.6535	-1.5746	-0.0828071	0.57425	0.988702	no	CUL3	44.8197	41.7623	-3.0574	-0.101931	0.6961	0.886589	no
ENSG00000036448	MYOM2	protein_coding	chr8:2045039-2165552	0.04589	0.159785	0.113895	1.79988	1	1	no	MYOM2	0.033015	0.0318362	-0.0011788	-0.052455	1	1	no	MYOM2	0.00328179	0.0407416	0.0374598	3.63395	1	1	no	MYOM2	0.0590419	0	-0.0590419	#NAME?	1	1	no
ENSG00000036473	OTC	protein_coding	chrX:37349274-38688920	0	0	0	0	1	1	no	OTC	0	0.02655	0.02655	inf	1	1	no	OTC	0	0	0	0	1	1	no	OTC	0	0	0	0	1	1	no
ENSG00000036530	CYP46A1	protein_coding	chr14:99684303-99727301	0.0362427	0	-0.0362427	#NAME?	1	1	no	CYP46A1	0	0	0	0	1	1	no	CYP46A1	0.0479042	0.0234536	-0.0244506	-1.03034	1	1	no	CYP46A1	0.291602	0.339643	0.048041	0.220017	1	1	no
ENSG00000036549	ZZZ3	protein_coding	chr1:77562415-77683419	12.9953	8.96236	-4.03294	-0.536036	0.1921	0.455734	no	ZZZ3	18.8727	12.3929	-6.4798	-0.606786	0.1567	0.549192	no	ZZZ3	18.8144	14.7479	-4.0665	-0.351331	0.08685	0.434437	no	ZZZ3	20.9082	18.9535	-1.9547	-0.14161	0.6712	0.872492	no
ENSG00000036565	SLC18A1	protein_coding	chr8:20144854-20183206	0.425869	0.168293	-0.257576	-1.33944	1	1	no	SLC18A1	0.102044	0.053636	-0.048408	-0.927922	1	1	no	SLC18A1	0	0	0	0	1	1	no	SLC18A1	0.07016	0	-0.07016	#NAME?	1	1	no
ENSG00000036672	USP2	protein_coding	chr11:119355214-119526664	0	0	0	0	1	1	no	USP2	7.75497	0.59675	-7.15822	-3.69992	5e-05	0.0010791	yes	USP2	0.161506	0.010947	-0.150559	-3.88298	1	1	no	USP2	0.249616	0.269281	0.019665	0.109404	1	1	no
ENSG00000036828	CASR	protein_coding	chr3:122183682-122286503	0.00828987	0.00736722	-0.00092265	-0.17023	1	1	no	CASR	0.0125101	0.0102781	-0.002232	-0.283528	1	1	no	CASR	0	0	0	0	1	1	no	CASR	0.00318157	0	-0.00318157	#NAME?	1	1	no
ENSG00000037042	TUBG2	protein_coding	chr17:42659304-42667006	0.151595	0.147793	-0.003802	-0.0366447	1	1	no	TUBG2	1.78424	1.26428	-0.51996	-0.496985	0.32115	0.776408	no	TUBG2	5.96048	6.15087	0.19039	0.045363	0.8298	0.988702	no	TUBG2	3.10882	2.1793	-0.92952	-0.512505	0.20825	0.485679	no
ENSG00000037241	RPL26L1	protein_coding	chr5:172953396-172969771	0.781719	0.910652	0.128933	0.220251	0.7307	0.891562	no	RPL26L1	7.98581	8.47495	0.48914	0.0857667	0.83595	0.993756	no	RPL26L1	22.6972	18.4549	-4.2423	-0.298513	0.20255	0.662992	no	RPL26L1	9.91798	10.6245	0.70652	0.0992768	0.79195	0.930279	no
ENSG00000037280	FLT4	protein_coding	chr5:180601505-180649624	0.121694	0.157525	0.035831	0.372322	1	1	no	FLT4	0.0819699	0.682318	0.600348	3.05728	0.01605	0.126253	no	FLT4	2.5579	2.55039	-0.00751	-0.00424003	0.98985	0.995108	no	FLT4	0	0	0	0	1	1	no
ENSG00000037474	NSUN2	protein_coding	chr5:6599238-6633291	15.6665	23.8718	8.2053	0.60762	0.0092	0.0600101	no	NSUN2	16.4007	23.3432	6.9425	0.509246	0.0468	0.269803	no	NSUN2	27.8084	35.5541	7.7457	0.354493	0.01435	0.120602	no	NSUN2	14.8321	21.2504	6.4183	0.518767	0.03245	0.144697	no
ENSG00000037637	FBXO42	protein_coding	chr1:16246838-16352454	5.5296	7.50313	1.97353	0.440317	0.10655	0.34018	no	FBXO42	6.90349	9.81136	2.90787	0.507128	0.1828	0.592607	no	FBXO42	4.13896	3.62101	-0.51795	-0.192873	0.39565	0.893378	no	FBXO42	2.47606	2.16934	-0.30672	-0.190787	0.68085	0.878021	no
ENSG00000037749	MFAP3	protein_coding	chr5:153990127-154445850	10.6358	11.9415	1.3057	0.167051	0.6763	0.866774	no	MFAP3	17.1844	14.5839	-2.6005	-0.236723	0.61875	0.954053	no	MFAP3	18.6678	16.9175	-1.7503	-0.142029	0.7587	0.988702	no	MFAP3	16.8455	16.8132	-0.0323	-0.00276693	0.99585	0.997215	no
ENSG00000037757	MRI1	protein_coding	chr19:13764531-13778466	1.75671	0.745011	-1.0117	-1.23755	0.00375	0.0298442	yes	MRI1	3.88834	2.45407	-1.43427	-0.663977	0.405	0.843429	no	MRI1	13.8137	11.4447	-2.369	-0.271419	0.44805	0.92923	no	MRI1	3.28632	3.55181	0.26549	0.112083	0.83245	0.943906	no
ENSG00000037897	METTL1	protein_coding	chr12:57762333-57819547	0.119735	1.42886	1.30913	3.57695	0.00015	0.00199576	yes	METTL1	14.0556	18.4526	4.397	0.392679	0.53595	0.922664	no	METTL1	10.2378	15.2305	4.9927	0.573054	0.10285	0.483219	no	METTL1	4.7732	3.13798	-1.63522	-0.605123	0.55975	0.802212	no
ENSG00000037965	HOXC8	protein_coding	chr12:53981508-54056030	0	0	0	0	1	1	no	HOXC8	0	0	0	0	1	1	no	HOXC8	0.636258	0.322471	-0.313787	-0.980441	0.18265	0.635494	no	HOXC8	1.11727	0.828373	-0.288897	-0.431629	0.67365	0.874018	no
ENSG00000038002	AGA	protein_coding	chr4:177430769-177444412	9.16661	11.3448	2.17819	0.307576	0.45005	0.719252	no	AGA	13.2049	13.1958	-0.0091	-0.000993361	0.99755	0.9995	no	AGA	13.2553	13.1271	-0.1282	-0.0140218	0.9314	0.988823	no	AGA	17.0143	19.9521	2.9378	0.229793	0.4846	0.745418	no
ENSG00000038210	PI4K2B	protein_coding	chr4:25160640-25279092	8.80271	139.185	130.382	3.98291	5e-05	0.000743336	yes	PI4K2B	9.57027	63.3092	53.7389	2.72578	5e-05	0.0010791	yes	PI4K2B	11.5678	15.6849	4.1171	0.439252	0.00455	0.0509495	no	PI4K2B	12.7599	16.4352	3.6753	0.36517	0.16815	0.456821	no
ENSG00000038219	BOD1L1	protein_coding	chr4:13568737-13627723	14.8017	13.645	-1.1567	-0.117395	0.7621	0.905865	no	BOD1L1	5.36957	4.09953	-1.27004	-0.38935	0.21295	0.64174	no	BOD1L1	7.31295	6.14905	-1.1639	-0.25009	0.256	0.736855	no	BOD1L1	14.7022	12.6925	-2.0097	-0.212049	0.60055	0.829974	no
ENSG00000038274	MAT2B	protein_coding	chr5:163503113-163519336	80.7209	120.087	39.3661	0.57307	0.04195	0.189269	no	MAT2B	45.9249	59.2403	13.3154	0.367301	0.155	0.545711	no	MAT2B	25.39	28.9876	3.5976	0.191174	0.19025	0.644747	no	MAT2B	26.9384	32.4849	5.5465	0.270104	0.3633	0.641865	no
ENSG00000038295	TLL1	protein_coding	chr4:165873257-166103895	0	0	0	0	1	1	no	TLL1	0.00401161	0.00314073	-0.00087088	-0.353079	1	1	no	TLL1	0.146056	0.53959	0.393534	1.88534	0.00275	0.0347746	yes	TLL1	1.12694	2.92103	1.79409	1.37407	0.0035	0.0439641	yes
ENSG00000038358	EDC4	protein_coding	chr16:67873022-67888855	4.86201	3.07864	-1.78337	-0.65926	0.0452	0.199319	no	EDC4	12.5472	8.16687	-4.38033	-0.619513	0.0245	0.172481	no	EDC4	14.3942	16.7641	2.3699	0.219889	0.31725	0.812981	no	EDC4	10.3595	10.5732	0.2137	0.0294541	0.9378	0.973189	no
ENSG00000038382	TRIO	protein_coding	chr5:14143701-14532128	24.2332	20.0804	-4.1528	-0.271198	0.3222	0.604664	no	TRIO	17.715	14.1162	-3.5988	-0.327616	0.20895	0.635008	no	TRIO	43.7689	51.6388	7.8699	0.238546	0.3098	0.806728	no	TRIO	37.2462	37.678	0.4318	0.0166306	0.95515	0.979069	no
ENSG00000038427	VCAN	protein_coding	chr5:83470417-83584087	499.623	154.848	-344.775	-1.68999	5e-05	0.000743336	yes	VCAN	4.8455	3.96202	-0.88348	-0.290411	0.47995	0.895845	no	VCAN	92.9253	66.3575	-26.5678	-0.485811	0.01175	0.103653	no	VCAN	38.9839	35.5921	-3.3918	-0.131324	0.6593	0.866787	no
ENSG00000038532	CLEC16A	protein_coding	chr16:10944487-11182189	4.31536	4.10824	-0.20712	-0.0709601	0.8549	0.942374	no	CLEC16A	4.54715	5.14815	0.601	0.179092	0.63125	0.956736	no	CLEC16A	4.372	4.38951	0.01751	0.00576695	0.97895	0.992661	no	CLEC16A	4.09734	6.80233	2.70499	0.73134	0.06525	0.254646	no
ENSG00000038945	MSR1	protein_coding	chr8:16107877-16567490	53.2709	50.1471	-3.1238	-0.0871818	0.7187	0.885375	no	MSR1	824.064	772.121	-51.943	-0.0939296	0.76295	0.988289	no	MSR1	0.0712202	0.112201	0.0409808	0.655732	1	1	no	MSR1	0.0243942	0.125795	0.101401	2.36646	1	1	no
ENSG00000039068	CDH1	protein_coding	chr16:68737224-68835548	0.61633	0.860639	0.244309	0.481705	0.2526	0.531491	no	CDH1	0.0265178	0.075923	0.0494052	1.51758	1	1	no	CDH1	2.7628	2.43747	-0.32533	-0.180749	0.4703	0.943274	no	CDH1	0.00397384	0	-0.00397384	#NAME?	1	1	no
ENSG00000039123	SKIV2L2	protein_coding	chr5:55307759-55535050	26.4878	18.1555	-8.3323	-0.54492	0.10945	0.343129	no	SKIV2L2	24.2668	18.0284	-6.2384	-0.428712	0.21925	0.650028	no	SKIV2L2	33.6886	31.1337	-2.5549	-0.113784	0.43855	0.925823	no	SKIV2L2	26.407	25.2471	-1.1599	-0.0648003	0.8994	0.963809	no
ENSG00000039139	DNAH5	protein_coding	chr5:13690330-13944543	0	0.000896081	0.000896081	inf	1	1	no	DNAH5	0.000448886	0.000533763	8.4877e-05	0.249852	1	1	no	DNAH5	0.907959	0.883829	-0.02413	-0.038861	0.91645	0.988702	no	DNAH5	0.549659	0.602374	0.052715	0.132124	0.82315	0.940537	no
ENSG00000039319	ZFYVE16	protein_coding	chr5:80408012-80542563	68.0612	57.8348	-10.2264	-0.234897	0.36905	0.649824	no	ZFYVE16	78.07	54.7101	-23.3599	-0.512962	0.0413	0.24909	no	ZFYVE16	16.677	16.0812	-0.5958	-0.0524824	0.7507	0.988702	no	ZFYVE16	19.9389	24.1967	4.2578	0.279224	0.34335	0.62301	no
ENSG00000039523	FAM65A	protein_coding	chr16:67517861-67546788	7.64285	3.65286	-3.98999	-1.06508	0.02085	0.112122	no	FAM65A	9.21447	5.4319	-3.78257	-0.762444	0.0208	0.152539	no	FAM65A	7.67987	6.85665	-0.82322	-0.163579	0.6319	0.988702	no	FAM65A	9.07052	24.3779	15.3074	1.42632	0.00495	0.0587334	no
ENSG00000039537	C6	protein_coding	chr5:41142233-41261438	0	0	0	0	1	1	no	C6	0	0	0	0	1	1	no	C6	0.00554697	0.026748	0.021201	2.26966	1	1	no	C6	0	0.00399281	0.00399281	inf	1	1	no
ENSG00000039560	RAI14	protein_coding	chr5:34656236-34832627	0.956861	0.0765893	-0.880272	-3.6431	5e-05	0.000743336	yes	RAI14	17.4219	7.62954	-9.79236	-1.19124	0.07165	0.352436	no	RAI14	85.1793	118.095	32.9157	0.471368	0.10895	0.500465	no	RAI14	19.1714	32.7445	13.5731	0.772297	0.00105	0.0267985	yes
ENSG00000039600	SOX30	protein_coding	chr5:157625678-157671480	0	0.0152364	0.0152364	inf	1	1	no	SOX30	0.00833618	0	-0.00833618	#NAME?	1	1	no	SOX30	0	0	0	0	1	1	no	SOX30	0.0550546	0	-0.0550546	#NAME?	1	1	no
ENSG00000039650	PNKP	protein_coding	chr19:49861203-49888749	5.02451	4.83602	-0.18849	-0.055163	0.9212	0.967279	no	PNKP	9.4528	8.22331	-1.22949	-0.201022	0.65955	0.965463	no	PNKP	18.0375	21.9929	3.9554	0.286039	0.3993	0.897702	no	PNKP	5.3144	5.32051	0.00611	0.00165958	0.9984	0.998943	no
ENSG00000039987	BEST2	protein_coding	chr19:12751701-12758458	0	0	0	0	1	1	no	BEST2	0	0	0	0	1	1	no	BEST2	0.012985	0	-0.012985	#NAME?	1	1	no	BEST2	0.0152369	0.0212512	0.0060143	0.479981	1	1	no
ENSG00000040199	PHLPP2	protein_coding	chr16:71623707-71724952	2.41137	2.70707	0.2957	0.166883	0.65325	0.854397	no	PHLPP2	1.91993	1.70117	-0.21876	-0.174526	0.58985	0.945138	no	PHLPP2	4.80469	7.70381	2.89912	0.681128	0.0001	0.00212022	yes	PHLPP2	4.21235	4.14035	-0.072	-0.0248729	0.93085	0.971368	no
ENSG00000040275	SPDL1	protein_coding	chr5:169583633-169604778	2.06514	2.14718	0.08204	0.0562029	0.90365	0.960799	no	SPDL1	3.3067	2.45252	-0.85418	-0.431128	0.22215	0.653067	no	SPDL1	41.9868	21.1416	-20.8452	-0.989852	5e-05	0.0011312	yes	SPDL1	10.4414	8.08454	-2.35686	-0.369083	0.2708	0.539927	no
ENSG00000040341	STAU2	protein_coding	chr8:73420003-73878910	18.8075	25.7444	6.9369	0.452951	0.5277	0.774451	no	STAU2	20.8995	17.4786	-3.4209	-0.257883	0.5327	0.922138	no	STAU2	24.6055	20.1334	-4.4721	-0.28939	0.2235	0.696437	no	STAU2	9.21021	10.5069	1.29669	0.190035	0.70855	0.893115	no
ENSG00000040487	PQLC2	protein_coding	chr1:19312245-19329300	1.09435	0.262582	-0.831768	-2.05924	0.0003	0.00364142	yes	PQLC2	25.9853	8.23048	-17.7548	-1.65865	5e-05	0.0010791	yes	PQLC2	5.05596	4.07729	-0.97867	-0.310375	0.17405	0.625291	no	PQLC2	4.39287	3.21219	-1.18068	-0.451605	0.19225	0.469888	no
ENSG00000040531	CTNS	protein_coding	chr17:3636467-3662751	3.94336	6.69865	2.75529	0.764444	0.2175	0.489719	no	CTNS	33.8853	18.7741	-15.1112	-0.851913	0.00175	0.0226721	yes	CTNS	6.51244	5.56651	-0.94593	-0.226426	0.47205	0.944519	no	CTNS	5.77799	3.7456	-2.03239	-0.625372	0.1176	0.400506	no
ENSG00000040608	RTN4R	protein_coding	chr22:20241414-20283246	0	0	0	0	1	1	no	RTN4R	5.29733	1.3763	-3.92103	-1.94447	5e-05	0.0010791	yes	RTN4R	2.15882	2.97125	0.81243	0.460824	0.1009	0.47811	no	RTN4R	0.449506	0.423266	-0.02624	-0.0867773	1	1	no
ENSG00000040633	PHF23	protein_coding	chr17:7234835-7239722	10.7806	4.13348	-6.64712	-1.38302	0.0009	0.00926831	yes	PHF23	17.3028	8.33844	-8.96436	-1.05315	0.00015	0.00288657	yes	PHF23	26.9623	31.5799	4.6176	0.228061	0.1579	0.606186	no	PHF23	4.88248	3.86727	-1.01521	-0.336298	0.40615	0.680964	no
ENSG00000040731	CDH10	protein_coding	chr5:24487099-24644978	0.0169881	0.0188562	0.0018681	0.150522	1	1	no	CDH10	0	0	0	0	1	1	no	CDH10	0.0816858	0.0321827	-0.0495031	-1.3438	1	1	no	CDH10	0.0185365	0	-0.0185365	#NAME?	1	1	no
ENSG00000040933	INPP4A	protein_coding	chr2:98444853-98594390	12.9085	4.59185	-8.31665	-1.49118	5e-05	0.000743336	yes	INPP4A	10.7264	7.20571	-3.52069	-0.573957	0.06045	0.316916	no	INPP4A	8.17718	8.27978	0.1026	0.017989	0.9068	0.988702	no	INPP4A	6.05546	4.42283	-1.63263	-0.453268	0.13385	0.426856	no
ENSG00000041353	RAB27B	protein_coding	chr18:54717859-54898083	25.4889	41.75	16.2611	0.711907	0.0019	0.0170384	yes	RAB27B	0.0953228	0.1135	0.0181772	0.251801	1	1	no	RAB27B	19.1749	42.8587	23.6838	1.16037	5e-05	0.0011312	yes	RAB27B	1.20551	0.769525	-0.435985	-0.647603	0.2073	0.484714	no
ENSG00000041357	PSMA4	protein_coding	chr15:78537414-78552419	81.3874	299.33	217.943	1.87886	5e-05	0.000743336	yes	PSMA4	136.709	286.504	149.795	1.06744	5e-05	0.0010791	yes	PSMA4	277.106	310.405	33.299	0.163709	0.2737	0.76135	no	PSMA4	118.488	172.466	53.978	0.541573	0.1414	0.435884	no
ENSG00000041515	MYO16	protein_coding	chr13:108596151-109208011	0.127112	0.0120599	-0.115052	-3.39781	1	1	no	MYO16	0.0142514	0.00832438	-0.00592702	-0.775691	1	1	no	MYO16	0.0535517	0.0211921	-0.0323596	-1.3374	1	1	no	MYO16	0.121482	0.0789695	-0.0425125	-0.621371	1	1	no
ENSG00000041802	LSG1	protein_coding	chr3:194584010-194672477	7.30473	6.63935	-0.66538	-0.137789	0.74345	0.898367	no	LSG1	8.88933	7.59512	-1.29421	-0.227002	0.4263	0.858886	no	LSG1	19.6327	18.1431	-1.4896	-0.113837	0.55005	0.981615	no	LSG1	14.2351	13.7421	-0.493	-0.0508528	0.8948	0.962403	no
ENSG00000041880	PARP3	protein_coding	chr3:51942344-51948867	0.453584	0.363834	-0.08975	-0.318091	1	1	no	PARP3	4.10692	3.69191	-0.41501	-0.153692	0.6613	0.965816	no	PARP3	4.12454	5.35677	1.23223	0.377131	0.10055	0.477034	no	PARP3	13.5197	14.7116	1.1919	0.121898	0.676	0.875584	no
ENSG00000041982	TNC	protein_coding	chr9:115019299-115118257	0.0423591	0.101265	0.0589059	1.25739	1	1	no	TNC	0.364685	5.5649	5.20022	3.93164	5e-05	0.0010791	yes	TNC	0.854138	4.57018	3.71604	2.41971	5e-05	0.0011312	yes	TNC	261.822	539.44	277.618	1.04288	0.00315	0.0408374	yes
ENSG00000041988	THAP3	protein_coding	chr1:6624865-6701924	1.40886	3.08095	1.67209	1.12884	0.114	0.348672	no	THAP3	5.57822	15.8362	10.258	1.50535	0.02435	0.171833	no	THAP3	6.55651	5.8345	-0.72201	-0.16832	0.6921	0.988702	no	THAP3	4.52549	4.14268	-0.38281	-0.127509	0.88085	0.958604	no
ENSG00000042062	FAM65C	protein_coding	chr20:50586107-50691528	0.05462	0.227713	0.173093	2.05971	1	1	no	FAM65C	0.0467603	0.0245732	-0.0221871	-0.928198	1	1	no	FAM65C	0.00611902	0.0393362	0.0332172	2.68449	1	1	no	FAM65C	0.110875	0.0934707	-0.0174043	-0.246352	1	1	no
ENSG00000042088	TDP1	protein_coding	chr14:89954938-90044768	11.9496	4.77297	-7.17663	-1.32401	0.0002	0.0025769	yes	TDP1	6.78929	3.66854	-3.12075	-0.888057	0.00905	0.0829443	no	TDP1	12.6393	9.96626	-2.67304	-0.342794	0.12525	0.543996	no	TDP1	3.30138	2.65126	-0.65012	-0.316394	0.4132	0.687357	no
ENSG00000042286	AIFM2	protein_coding	chr10:70052795-70132934	0.345958	0.0657756	-0.280182	-2.39497	1	1	no	AIFM2	8.36428	10.1296	1.76532	0.276269	0.39	0.832394	no	AIFM2	9.1528	11.389	2.2362	0.315352	0.23195	0.706932	no	AIFM2	3.78885	4.33056	0.54171	0.192792	0.609	0.835009	no
ENSG00000042304	C2orf83	protein_coding	chr2:227609652-227648606	0	0	0	0	1	1	no	C2orf83	0	0	0	0	1	1	no	C2orf83	0	0.00777599	0.00777599	inf	1	1	no	C2orf83	0.0152035	0.0201253	0.0049218	0.404609	1	1	no
ENSG00000042317	SPATA7	protein_coding	chr14:88384923-88554733	1.33683	2.57005	1.23322	0.94298	0.00425	0.0328895	yes	SPATA7	1.72675	1.19565	-0.5311	-0.530264	0.1847	0.595506	no	SPATA7	4.71502	3.80343	-0.91159	-0.309964	0.3064	0.802361	no	SPATA7	5.80571	3.89651	-1.9092	-0.57529	0.34285	0.622444	no
ENSG00000042429	MED17	protein_coding	chr11:93661638-93814695	36.7781	42.6032	5.8251	0.212113	0.7611	0.905108	no	MED17	13.1331	18.9434	5.8103	0.528488	0.3002	0.752704	no	MED17	16.7835	18.6771	1.8936	0.154228	0.735	0.988702	no	MED17	22.9169	29.5605	6.6436	0.367259	0.64265	0.855971	no
ENSG00000042445	RETSAT	protein_coding	chr2:85342087-85391752	1.10756	0.586904	-0.520656	-0.916185	0.13995	0.383512	no	RETSAT	14.4353	15.9703	1.535	0.145791	0.60175	0.948889	no	RETSAT	20.2692	17.5241	-2.7451	-0.20995	0.21895	0.689084	no	RETSAT	12.7179	13.0229	0.305	0.0341836	0.91935	0.968176	no
ENSG00000042493	CAPG	protein_coding	chr2:85394747-85418432	14.4584	19.4877	5.0293	0.430655	0.17455	0.430973	no	CAPG	816.582	932.191	115.609	0.191029	0.5066	0.911029	no	CAPG	62.4711	62.9876	0.5165	0.0118794	0.95205	0.988832	no	CAPG	123.289	162.077	38.788	0.394635	0.24725	0.512523	no
ENSG00000042753	AP2S1	protein_coding	chr19:46837904-46850992	5.77536	4.51653	-1.25883	-0.354694	0.33415	0.615285	no	AP2S1	170.227	147.963	-22.264	-0.202227	0.4231	0.856426	no	AP2S1	147.647	157.805	10.158	0.0959913	0.5442	0.979282	no	AP2S1	23.517	29.1822	5.6652	0.311384	0.2762	0.546679	no
ENSG00000042781	USH2A	protein_coding	chr1:215622893-216423396	0	0	0	0	1	1	no	USH2A	0.000281216	0.000349741	6.8525e-05	0.314609	1	1	no	USH2A	0	0	0	0	1	1	no	USH2A	0.0101913	0.00785121	-0.00234009	-0.376353	1	1	no
ENSG00000042813	ZPBP	protein_coding	chr7:49773660-50159830	0.116048	0	-0.116048	#NAME?	1	1	no	ZPBP	0	0.00836648	0.00836648	inf	1	1	no	ZPBP	0	0	0	0	1	1	no	ZPBP	0.0244493	0.142357	0.117908	2.54164	1	1	no
ENSG00000042832	TG	protein_coding	chr8:132866957-133134903	0.340897	0.0877677	-0.253129	-1.95757	1	1	no	TG	0.334185	0.310303	-0.023882	-0.106969	0.8734	0.995709	no	TG	0.21244	0.23087	0.01843	0.120027	1	1	no	TG	0.521906	0.871735	0.349829	0.740101	0.1924	0.470007	no
ENSG00000042980	ADAM28	protein_coding	chr8:24166392-24912073	15.7006	16.0063	0.3057	0.0278222	0.95295	0.977366	no	ADAM28	7.20117	7.27776	0.07659	0.0152628	0.9791	0.996905	no	ADAM28	0.0256784	0.00195571	-0.0237227	-3.71479	1	1	no	ADAM28	0.0815038	0.0591811	-0.0223227	-0.461731	1	1	no
ENSG00000043039	BARX2	protein_coding	chr11:129375939-129452281	0	0	0	0	1	1	no	BARX2	0.0382152	0.0184652	-0.01975	-1.04934	1	1	no	BARX2	0	0	0	0	1	1	no	BARX2	0.947354	5.71365	4.7663	2.59244	5e-05	0.0022963	yes
ENSG00000043093	DCUN1D1	protein_coding	chr3:182938073-182985953	30.6096	37.8337	7.2241	0.30569	0.3258	0.607461	no	DCUN1D1	17.5012	24.6565	7.1553	0.494516	0.0669	0.337291	no	DCUN1D1	10.6648	12.5913	1.9265	0.239561	0.1421	0.581591	no	DCUN1D1	14.0071	15.385	1.3779	0.135365	0.6113	0.836133	no
ENSG00000043143	JADE2	protein_coding	chr5:134522612-134583230	3.4469	5.26447	1.81757	0.610989	0.17315	0.429123	no	JADE2	7.26065	16.5864	9.32575	1.19183	0.0285	0.19204	no	JADE2	13.3417	26.3864	13.0447	0.983854	0.01175	0.103653	no	JADE2	4.44933	5.63377	1.18444	0.34051	0.4199	0.693166	no
ENSG00000043355	ZIC2	protein_coding	chr13:99981771-99986773	0	0	0	0	1	1	no	ZIC2	0.0043314	0	-0.0043314	#NAME?	1	1	no	ZIC2	6.04736	3.90989	-2.13747	-0.62918	0.0215	0.162559	no	ZIC2	0.0269855	0	-0.0269855	#NAME?	1	1	no
ENSG00000043462	LCP2	protein_coding	chr5:170232010-170298227	98.4285	118.062	19.6335	0.262393	0.5569	0.794928	no	LCP2	30.5269	77.3463	46.8194	1.34125	5e-05	0.0010791	yes	LCP2	0	0.0140702	0.0140702	inf	1	1	no	LCP2	0.0257763	0.0199226	-0.0058537	-0.371641	1	1	no
ENSG00000043514	TRIT1	protein_coding	chr1:39841021-39902256	5.03705	2.79087	-2.24618	-0.851865	0.06765	0.263902	no	TRIT1	3.7482	2.4342	-1.314	-0.622747	0.14275	0.523544	no	TRIT1	12.7759	10.4859	-2.29	-0.284975	0.08725	0.435471	no	TRIT1	7.29427	7.03176	-0.26251	-0.0528774	0.8757	0.957327	no
ENSG00000043591	ADRB1	protein_coding	chr10:114044055-114046908	1.15313	0.419349	-0.733781	-1.45933	0.00095	0.0096546	yes	ADRB1	0.0103598	0.0228677	0.0125079	1.14232	1	1	no	ADRB1	0.621601	0.192093	-0.429508	-1.69418	0.0031	0.0379632	yes	ADRB1	0	0	0	0	1	1	no
ENSG00000044012	GUCA2B	protein_coding	chr1:42153420-42155824	0	0	0	0	1	1	no	GUCA2B	0	0	0	0	1	1	no	GUCA2B	0.0361547	0.0509525	0.0147978	0.494969	1	1	no	GUCA2B	0	0	0	0	1	1	no
ENSG00000044090	CUL7	protein_coding	chr6:43037616-43075099	0.218475	0.182998	-0.035477	-0.255635	1	1	no	CUL7	4.01998	3.23704	-0.78294	-0.312514	0.3888	0.831331	no	CUL7	3.96815	4.91268	0.94453	0.308045	0.14665	0.589029	no	CUL7	4.75408	5.20546	0.45138	0.130861	0.6754	0.875104	no
ENSG00000044115	CTNNA1	protein_coding	chr5:138610966-138935038	44.2107	66.0931	21.8824	0.580104	0.0613	0.247753	no	CTNNA1	97.0316	110.724	13.6924	0.190445	0.4237	0.856758	no	CTNNA1	127.391	150.376	22.985	0.239307	0.12295	0.537921	no	CTNNA1	149.313	171.35	22.037	0.198609	0.5753	0.813031	no
ENSG00000044446	PHKA2	protein_coding	chrX:18890295-19122637	2.63892	1.7597	-0.87922	-0.584615	0.09405	0.319471	no	PHKA2	2.74998	2.61222	-0.13776	-0.0741492	0.82	0.992764	no	PHKA2	6.10614	5.21185	-0.89429	-0.228467	0.29935	0.79538	no	PHKA2	2.42663	2.35777	-0.06886	-0.0415282	0.9308	0.971361	no
ENSG00000044459	CNTLN	protein_coding	chr9:17134981-17503923	4.53231	7.52493	2.99262	0.73143	0.00715	0.0497041	yes	CNTLN	3.04709	7.33329	4.2862	1.26703	0.00015	0.00288657	yes	CNTLN	7.67844	7.82247	0.14403	0.0268093	0.87725	0.988702	no	CNTLN	7.57081	8.0375	0.46669	0.0863003	0.7685	0.919712	no
ENSG00000044524	EPHA3	protein_coding	chr3:89107523-89482134	0	0	0	0	1	1	no	EPHA3	0	0.00366844	0.00366844	inf	1	1	no	EPHA3	0	0	0	0	1	1	no	EPHA3	0.974795	0.668613	-0.306182	-0.543928	0.17835	0.462713	no
ENSG00000044574	HSPA5	protein_coding	chr9:125234852-125241401	117.555	225.59	108.035	0.940371	0.00095	0.0096546	yes	HSPA5	57.6869	99.5091	41.8222	0.786585	0.00275	0.0327383	yes	HSPA5	29.6356	28.8364	-0.7992	-0.0394397	0.7716	0.988702	no	HSPA5	79.6416	92.0427	12.4011	0.208782	0.4674	0.732544	no
ENSG00000046604	DSG2	protein_coding	chr18:31498042-31556911	0.167506	0.315039	0.147533	0.911314	1	1	no	DSG2	0.0113986	0.0677027	0.0563041	2.57036	1	1	no	DSG2	24.4056	29.5257	5.1201	0.27476	0.03765	0.244421	no	DSG2	5.40977	5.62039	0.21062	0.0551019	0.8338	0.944368	no
ENSG00000046647	GEMIN8	protein_coding	chrX:14008278-14029893	1.81151	1.04444	-0.76707	-0.794458	0.178	0.435796	no	GEMIN8	2.96322	2.88565	-0.07757	-0.0382676	0.9367	0.99573	no	GEMIN8	7.92211	7.81299	-0.10912	-0.0200111	0.92445	0.988823	no	GEMIN8	3.56556	2.58605	-0.97951	-0.463377	0.31495	0.592082	no
ENSG00000046651	OFD1	protein_coding	chrX:13734744-13769353	7.07598	8.44266	1.36668	0.254767	0.43075	0.702601	no	OFD1	3.21374	2.76989	-0.44385	-0.214426	0.5472	0.929016	no	OFD1	7.45131	8.4135	0.96219	0.175213	0.3498	0.851823	no	OFD1	4.84131	3.96838	-0.87293	-0.286847	0.3699	0.648134	no
ENSG00000046653	GPM6B	protein_coding	chrX:13771030-13938638	0.556152	0.364243	-0.191909	-0.61058	1	1	no	GPM6B	0.0552287	0.0324296	-0.0227991	-0.768108	1	1	no	GPM6B	0.0138087	0.00987156	-0.00393714	-0.484233	1	1	no	GPM6B	9.52939	7.90305	-1.62634	-0.269975	0.34795	0.627462	no
ENSG00000046774	MAGEC2	protein_coding	chrX:142202344-142205290	0	0	0	0	1	1	no	MAGEC2	0	0	0	0	1	1	no	MAGEC2	0	0.00834836	0.00834836	inf	1	1	no	MAGEC2	0	0	0	0	1	1	no
ENSG00000046889	PREX2	protein_coding	chr8:67952117-68237030	0.0337695	0.124767	0.0909975	1.88544	1	1	no	PREX2	0.00479262	0.0525082	0.0477156	3.45366	1	1	no	PREX2	0.00300688	0	-0.00300688	#NAME?	1	1	no	PREX2	0.411544	0.207896	-0.203648	-0.985182	1	1	no
ENSG00000047056	WDR37	protein_coding	chr10:1049448-1132297	11.9411	11.1685	-0.7726	-0.0965047	0.8391	0.936049	no	WDR37	14.8849	11.1318	-3.7531	-0.419158	0.1704	0.57085	no	WDR37	3.11505	3.03375	-0.0813	-0.0381534	0.8895	0.988702	no	WDR37	4.50461	5.1768	0.67219	0.20066	0.61665	0.839684	no
ENSG00000047188	YTHDC2	protein_coding	chr5:113513682-113595285	28.3507	20.9294	-7.4213	-0.43785	0.09075	0.312859	no	YTHDC2	4.01914	3.5431	-0.47604	-0.181874	0.55565	0.93196	no	YTHDC2	10.4068	9.57651	-0.83029	-0.11996	0.48725	0.952408	no	YTHDC2	9.42215	12.772	3.34985	0.438859	0.14485	0.439368	no
ENSG00000047230	CTPS2	protein_coding	chrX:16588002-16712936	1.3976	1.24105	-0.15655	-0.171386	0.5869	0.814164	no	CTPS2	1.53794	1.59511	0.05717	0.0526624	0.884	0.99573	no	CTPS2	10.686	9.51502	-1.17098	-0.167444	0.26765	0.753798	no	CTPS2	2.25171	1.49204	-0.75967	-0.593734	0.0612	0.240921	no
ENSG00000047249	ATP6V1H	protein_coding	chr8:53715556-53843558	17.5742	30.3314	12.7572	0.787359	0.00825	0.055063	no	ATP6V1H	129.523	159.612	30.089	0.301354	0.2106	0.637362	no	ATP6V1H	21.29	20.3706	-0.9194	-0.0636828	0.73865	0.988702	no	ATP6V1H	31.1954	32.4489	1.2535	0.0568376	0.85965	0.953095	no
ENSG00000047315	POLR2B	protein_coding	chr4:56963369-57205510	42.6277	40.947	-1.6807	-0.0580325	0.83405	0.934284	no	POLR2B	37.1626	35.2546	-1.908	-0.0760401	0.768	0.988558	no	POLR2B	55.5313	52.4353	-3.096	-0.0827638	0.73195	0.988702	no	POLR2B	68.8578	61.7956	-7.0622	-0.156116	0.73195	0.903609	no
ENSG00000047346	FAM214A	protein_coding	chr15:52577413-52709817	14.8583	9.56493	-5.29337	-0.635446	0.05085	0.216608	no	FAM214A	4.67351	2.43827	-2.23524	-0.938651	0.00405	0.0446531	yes	FAM214A	3.95078	2.05934	-1.89144	-0.939956	0.0044	0.0495319	yes	FAM214A	21.6805	12.677	-9.0035	-0.774192	0.0185	0.105198	no
ENSG00000047365	ARAP2	protein_coding	chr4:35948220-36274220	48.7263	160.989	112.263	1.72419	5e-05	0.000743336	yes	ARAP2	16.4561	43.5966	27.1405	1.40559	0.00055	0.00885685	yes	ARAP2	1.64256	1.51053	-0.13203	-0.120892	0.6767	0.988702	no	ARAP2	3.15357	5.23435	2.08078	0.731026	0.03575	0.153817	no
ENSG00000047410	TPR	protein_coding	chr1:186296278-186375693	34.0432	40.3526	6.3094	0.245297	0.4287	0.700716	no	TPR	14.8812	12.2474	-2.6338	-0.281019	0.3924	0.834608	no	TPR	39.1611	46.7691	7.608	0.256135	0.20915	0.674098	no	TPR	29.4085	36.2092	6.8007	0.300125	0.51125	0.765419	no
ENSG00000047457	CP	protein_coding	chr3:149129583-149222055	0.292132	0.124283	-0.167849	-1.23299	1	1	no	CP	22.0528	27.1438	5.091	0.299658	0.31945	0.774194	no	CP	2.37116	2.79034	0.41918	0.234846	0.55955	0.986707	no	CP	117.557	148.852	31.295	0.340523	0.4968	0.754961	no
ENSG00000047578	KIAA0556	protein_coding	chr16:27550132-27780369	7.25548	4.7252	-2.53028	-0.618696	0.24815	0.526832	no	KIAA0556	3.6114	3.34598	-0.26542	-0.110128	0.8112	0.99202	no	KIAA0556	6.03577	6.57866	0.54289	0.124258	0.66895	0.988702	no	KIAA0556	6.08357	6.04812	-0.03545	-0.0084317	0.9894	0.993458	no
ENSG00000047579	DTNBP1	protein_coding	chr6:15522449-15663058	1.49921	1.66873	0.16952	0.15455	0.82905	0.932279	no	DTNBP1	3.38647	1.9379	-1.44857	-0.805284	0.0776	0.370936	no	DTNBP1	2.19051	1.71073	-0.47978	-0.356658	0.1792	0.632137	no	DTNBP1	2.08918	1.6524	-0.43678	-0.338375	0.4826	0.743746	no
ENSG00000047597	XK	protein_coding	chrX:37349274-38688920	3.27916	3.85377	0.57461	0.232944	0.8649	0.945525	no	XK	0.174611	0.0847281	-0.0898829	-1.04323	1	1	no	XK	0.351194	0.211879	-0.139315	-0.729028	1	1	no	XK	0.190884	0.0963669	-0.0945171	-0.986089	1	1	no
ENSG00000047617	ANO2	protein_coding	chr12:5528812-5946232	0.702426	1.08731	0.384884	0.630345	0.2869	0.569608	no	ANO2	0.0682813	0.040332	-0.0279493	-0.759565	1	1	no	ANO2	0	0	0	0	1	1	no	ANO2	0.0761667	0.342922	0.266755	2.17065	1	1	no
ENSG00000047621	C12orf4	protein_coding	chr12:4487727-4538508	4.20612	5.14569	0.93957	0.290874	0.33455	0.615736	no	C12orf4	18.5225	15.8704	-2.6521	-0.22294	0.4308	0.862377	no	C12orf4	12.876	10.2216	-2.6544	-0.333061	0.138	0.573481	no	C12orf4	10.1092	9.30371	-0.80549	-0.119784	0.7264	0.900943	no
ENSG00000047634	SCML1	protein_coding	chrX:17737448-17754988	6.03077	5.39966	-0.63111	-0.159474	0.583	0.811737	no	SCML1	3.1085	5.44287	2.33437	0.80815	0.0165	0.128484	no	SCML1	3.1924	3.50866	0.31626	0.136279	0.50475	0.961035	no	SCML1	12.2424	15.5944	3.352	0.349139	0.1894	0.467475	no
ENSG00000047644	WWC3	protein_coding	chrX:10015561-10144478	4.35306	3.76864	-0.58442	-0.207985	0.4557	0.724031	no	WWC3	2.9211	2.70425	-0.21685	-0.111286	0.73145	0.983227	no	WWC3	17.1226	17.2997	0.1771	0.0148465	0.9382	0.988823	no	WWC3	5.48537	8.78784	3.30247	0.679921	0.03095	0.139107	no
ENSG00000047648	ARHGAP6	protein_coding	chrX:11137542-11665701	2.66658	2.93248	0.2659	0.13713	0.63735	0.845838	no	ARHGAP6	2.19846	0.852533	-1.34593	-1.36667	0.00405	0.0446531	yes	ARHGAP6	0.0331969	0.0136461	-0.0195508	-1.28256	1	1	no	ARHGAP6	0.724005	1.00959	0.285585	0.479703	0.27945	0.550699	no
ENSG00000047662	FAM184B	protein_coding	chr4:17614630-17781512	0.0438561	0.0342539	-0.0096022	-0.35651	1	1	no	FAM184B	0.00087956	0.00270383	0.00182427	1.62015	1	1	no	FAM184B	0.0113101	0.0111693	-0.0001408	-0.0180753	1	1	no	FAM184B	0.0830255	0.0645986	-0.0184269	-0.362052	1	1	no
ENSG00000047849	MAP4	protein_coding	chr3:47850384-48089272	4.25121	5.19751	0.9463	0.289948	0.3493	0.630856	no	MAP4	21.5644	20.1297	-1.4347	-0.0993286	0.68925	0.97249	no	MAP4	31.0999	34.0636	2.9637	0.131321	0.3334	0.833769	no	MAP4	36.4794	41.19	4.7106	0.175213	0.5005	0.757357	no
ENSG00000047932	GOPC	protein_coding	chr6:117288299-117602542	5.99633	5.4505	-0.54583	-0.137691	0.6185	0.834039	no	GOPC	8.07044	11.5339	3.46346	0.51516	0.076	0.366525	no	GOPC	26.4796	20.3434	-6.1362	-0.380316	0.0683	0.369945	no	GOPC	15.522	18.7141	3.1921	0.26981	0.35295	0.632006	no
ENSG00000047936	ROS1	protein_coding	chr6:117288299-117602542	0	0	0	0	1	1	no	ROS1	0.000640939	0.0141653	0.0135244	4.46603	1	1	no	ROS1	0.254464	0.579231	0.324767	1.18668	0.5265	0.972425	no	ROS1	0.150182	0.611702	0.46152	2.02612	0.1898	0.467858	no
ENSG00000048028	USP28	protein_coding	chr11:113797873-113875570	11.0974	23.6437	12.5463	1.09124	0.00045	0.00517362	yes	USP28	5.67466	8.13138	2.45672	0.518966	0.08705	0.398193	no	USP28	13.0028	12.0346	-0.9682	-0.111645	0.56655	0.988702	no	USP28	9.31637	7.53176	-1.78461	-0.306781	0.4373	0.708358	no
ENSG00000048052	HDAC9	protein_coding	chr7:18086948-19002685	13.7416	16.5814	2.8398	0.271023	0.4182	0.691979	no	HDAC9	4.3193	13.8661	9.5468	1.68269	5e-05	0.0010791	yes	HDAC9	0.0448453	0.0366524	-0.0081929	-0.291046	1	1	no	HDAC9	23.9377	14.6165	-9.3212	-0.711689	0.09605	0.349972	no
ENSG00000048140	TSPAN17	protein_coding	chr5:176647386-176659054	1.01904	0.931536	-0.087504	-0.129523	0.82795	0.932005	no	TSPAN17	16.0581	9.98567	-6.07243	-0.685369	0.0228	0.163164	no	TSPAN17	24.1192	24.273	0.1538	0.0091726	0.96065	0.989989	no	TSPAN17	8.61115	6.29284	-2.31831	-0.452493	0.11515	0.395523	no
ENSG00000048162	NOP16	protein_coding	chr5:176365467-176416569	0.785295	0.72032	-0.064975	-0.124597	0.8245	0.930505	no	NOP16	3.20424	3.42035	0.21611	0.0941591	0.90165	0.99573	no	NOP16	30.091	32.1526	2.0616	0.0956042	0.72295	0.988702	no	NOP16	4.51334	5.83745	1.32411	0.371145	0.69095	0.883935	no
ENSG00000048342	CC2D2A	protein_coding	chr4:15469864-15601557	0.21756	0.133152	-0.084408	-0.708336	1	1	no	CC2D2A	1.61544	1.80842	0.19298	0.162805	0.7165	0.981065	no	CC2D2A	4.85155	3.27087	-1.58068	-0.568772	0.0078	0.0756915	no	CC2D2A	8.43438	7.69908	-0.7353	-0.131596	0.69785	0.887462	no
ENSG00000048392	RRM2B	protein_coding	chr8:102204501-102239118	31.2832	9.58669	-21.6965	-1.70628	5e-05	0.000743336	yes	RRM2B	48.9707	56.9072	7.9365	0.216693	0.42165	0.854851	no	RRM2B	23.0951	24.2309	1.1358	0.0692648	0.6387	0.988702	no	RRM2B	56.2166	60.2773	4.0607	0.100618	0.68965	0.883465	no
ENSG00000048405	ZNF800	protein_coding	chr7:127346789-127431924	15.972	14.8404	-1.1316	-0.106021	0.75105	0.901151	no	ZNF800	7.82337	11.4773	3.65393	0.552927	0.0589	0.313041	no	ZNF800	9.20504	10.8531	1.64806	0.237613	0.15615	0.604552	no	ZNF800	11.4507	18.3256	6.8749	0.678427	0.02595	0.122147	no
ENSG00000048462	TNFRSF17	protein_coding	chr16:11927372-11976643	0.885536	0.793691	-0.091845	-0.157974	0.82625	0.931494	no	TNFRSF17	0.097159	0.0513435	-0.0458155	-0.920167	1	1	no	TNFRSF17	0	0	0	0	1	1	no	TNFRSF17	0.016845	0	-0.016845	#NAME?	1	1	no
ENSG00000048471	SNX29	protein_coding	chr16:11976736-12611044	5.54553	2.45659	-3.08894	-1.17467	0.0035	0.0281949	yes	SNX29	6.91574	5.69258	-1.22316	-0.2808	0.2773	0.725498	no	SNX29	2.76279	2.1721	-0.59069	-0.347036	0.4299	0.920875	no	SNX29	5.89769	5.13325	-0.76444	-0.200279	0.52175	0.774212	no
ENSG00000048540	LMO3	protein_coding	chr12:16321497-16610594	0	0	0	0	1	1	no	LMO3	0	0	0	0	1	1	no	LMO3	0.0657594	0.0489515	-0.0168079	-0.425844	1	1	no	LMO3	1.52753	1.13007	-0.39746	-0.434791	0.3464	0.626121	no
ENSG00000048544	MRPS10	protein_coding	chr6:42206800-42217865	5.20882	6.67665	1.46783	0.35817	0.18795	0.449936	no	MRPS10	18.1322	17.983	-0.1492	-0.0119142	0.9652	0.99573	no	MRPS10	23.6072	24.8447	1.2375	0.0737078	0.61175	0.988702	no	MRPS10	18.0014	20.9657	2.9643	0.219924	0.409	0.683758	no
ENSG00000048545	GUCA1A	protein_coding	chr6:42155405-42180056	0	0	0	0	1	1	no	GUCA1A	0.0115924	0.00524756	-0.00634484	-1.14346	1	1	no	GUCA1A	0.0100192	0	-0.0100192	#NAME?	1	1	no	GUCA1A	0.2118	0.187683	-0.024117	-0.174402	1	1	no
ENSG00000048649	RSF1	protein_coding	chr11:77659995-77821017	22.592	29.5621	6.9701	0.387941	0.26555	0.545382	no	RSF1	7.91861	9.20176	1.28315	0.216663	0.56725	0.938674	no	RSF1	8.4278	10.089	1.6612	0.259555	0.22675	0.701089	no	RSF1	14.7292	13.8057	-0.9235	-0.0934187	0.7801	0.924731	no
ENSG00000048707	VPS13D	protein_coding	chr1:12230066-12512047	9.8972	9.79439	-0.10281	-0.015064	0.96045	0.980614	no	VPS13D	5.35738	4.95892	-0.39846	-0.111503	0.67325	0.968987	no	VPS13D	5.27559	4.17065	-1.10494	-0.339059	0.04605	0.281968	no	VPS13D	12.2897	10.6242	-1.6655	-0.210099	0.54485	0.791681	no
ENSG00000048740	CELF2	protein_coding	chr10:11005320-11336675	30.9461	19.3281	-11.618	-0.679057	0.0158	0.0909189	no	CELF2	18.7254	15.0675	-3.6579	-0.31355	0.2901	0.739595	no	CELF2	0.00940775	0	-0.00940775	#NAME?	1	1	no	CELF2	2.24409	1.93236	-0.31173	-0.21577	0.46675	0.732103	no
ENSG00000048828	FAM120A	protein_coding	chr9:93446493-93566107	20.9501	12.2229	-8.7272	-0.777377	0.0084	0.055848	no	FAM120A	32.3762	30.2138	-2.1624	-0.0997274	0.71975	0.981114	no	FAM120A	34.0962	34.584	0.4878	0.0204938	0.902	0.988702	no	FAM120A	26.8061	30.4563	3.6502	0.18418	0.52705	0.778149	no
ENSG00000048991	R3HDM1	protein_coding	chr2:135531454-135725270	11.4384	16.9297	5.4913	0.565675	0.22195	0.494966	no	R3HDM1	2.44965	1.94263	-0.50702	-0.334564	0.2972	0.748882	no	R3HDM1	7.61559	5.97089	-1.6447	-0.351009	0.08915	0.441202	no	R3HDM1	6.68836	4.75579	-1.93257	-0.491969	0.2085	0.485943	no
ENSG00000049089	COL9A2	protein_coding	chr1:40300463-40317816	0.0773188	0.166101	0.0887822	1.10317	1	1	no	COL9A2	6.54959	7.34184	0.79225	0.164736	0.57125	0.939627	no	COL9A2	0.239004	0.214077	-0.024927	-0.158901	1	1	no	COL9A2	8.96332	13.3333	4.36998	0.572924	0.0427	0.177382	no
ENSG00000049130	KITLG	protein_coding	chr12:88492792-88598545	1.00902	1.54267	0.53365	0.612465	0.22415	0.497842	no	KITLG	2.49957	12.3488	9.84923	2.30462	5e-05	0.0010791	yes	KITLG	5.19236	3.48201	-1.71035	-0.576472	0.00505	0.0552462	no	KITLG	25.1201	31.6398	6.5197	0.332898	0.2473	0.512523	no
ENSG00000049167	ERCC8	protein_coding	chr5:60873830-60945073	4.17537	2.11399	-2.06138	-0.981934	0.00415	0.0323276	yes	ERCC8	5.70044	4.3122	-1.38824	-0.402647	0.2115	0.63919	no	ERCC8	14.2049	12.4608	-1.7441	-0.18899	0.29275	0.787341	no	ERCC8	4.82738	5.4242	0.59682	0.16817	0.66275	0.868794	no
ENSG00000049192	ADAMTS6	protein_coding	chr5:65148735-65481920	2.40856	3.14324	0.73468	0.384078	0.34485	0.626616	no	ADAMTS6	0.461632	0.407255	-0.054377	-0.180812	0.8156	0.992618	no	ADAMTS6	1.11767	1.10716	-0.01051	-0.0136302	0.9669	0.990475	no	ADAMTS6	79.3834	67.9155	-11.4679	-0.225097	0.449	0.71818	no
ENSG00000049239	H6PD	protein_coding	chr1:9234774-9271337	0.957898	1.34504	0.387142	0.489704	0.0927	0.316757	no	H6PD	9.97558	10.4829	0.50732	0.071564	0.78265	0.990571	no	H6PD	6.4315	7.9421	1.5106	0.304365	0.04745	0.288116	no	H6PD	8.51801	8.52436	0.00635	0.00107541	0.997	0.997944	no
ENSG00000049245	VAMP3	protein_coding	chr1:7771268-7781521	74.8672	81.3213	6.4541	0.119299	0.83815	0.935809	no	VAMP3	91.1366	95.2866	4.15	0.0642429	0.79945	0.990571	no	VAMP3	47.4551	55.4971	8.042	0.225847	0.10535	0.49013	no	VAMP3	78.3159	87.9581	9.6422	0.167511	0.5185	0.771555	no
ENSG00000049246	PER3	protein_coding	chr1:7784319-7853512	0.477788	0.45197	-0.025818	-0.0801434	1	1	no	PER3	5.0226	2.35979	-2.66281	-1.08977	0.00195	0.0247753	yes	PER3	0.899879	0.469802	-0.430077	-0.937678	0.02025	0.155482	no	PER3	3.8005	2.90415	-0.89635	-0.388075	0.23135	0.504	no
ENSG00000049247	UTS2	protein_coding	chr1:7784319-7853512	0.171433	0.184627	0.013194	0.106971	1	1	no	UTS2	5.40605	5.9778	0.57175	0.14504	0.89465	0.99573	no	UTS2	0.00688941	0	-0.00688941	#NAME?	1	1	no	UTS2	0.0450684	0.016502	-0.0285664	-1.44948	1	1	no
ENSG00000049249	TNFRSF9	protein_coding	chr1:7915818-7943165	2.51974	21.8293	19.3096	3.11492	5e-05	0.000743336	yes	TNFRSF9	4.17638	35.6195	31.4431	3.09234	5e-05	0.0010791	yes	TNFRSF9	0.975239	15.1502	14.175	3.95744	5e-05	0.0011312	yes	TNFRSF9	0.131434	3.54444	3.41301	4.75314	5e-05	0.0022963	yes
ENSG00000049283	EPN3	protein_coding	chr17:50532542-50555852	0	0	0	0	1	1	no	EPN3	0.0263385	0.00403992	-0.0222986	-2.70477	1	1	no	EPN3	0.118769	0.0370649	-0.0817041	-1.68003	1	1	no	EPN3	0.0505728	0	-0.0505728	#NAME?	1	1	no
ENSG00000049323	LTBP1	protein_coding	chr2:32946646-33399576	12.0186	14.134	2.1154	0.233908	0.3731	0.652903	no	LTBP1	0.0415905	0.0434993	0.0019088	0.0647397	1	1	no	LTBP1	24.552	23.3918	-1.1602	-0.0698339	0.64615	0.988702	no	LTBP1	53.88	58.0973	4.2173	0.108723	0.6539	0.86325	no
ENSG00000049449	RCN1	protein_coding	chr11:31784737-32105755	3.80252	7.75209	3.94957	1.02763	0.00105	0.0104808	yes	RCN1	5.9502	18.3849	12.4347	1.62751	5e-05	0.0010791	yes	RCN1	57.3413	65.2183	7.877	0.185704	0.17165	0.621754	no	RCN1	38.724	47.5674	8.8434	0.296747	0.2562	0.522066	no
ENSG00000049540	ELN	protein_coding	chr7:74027788-74069907	0.00524873	0	-0.00524873	#NAME?	1	1	no	ELN	0	0	0	0	1	1	no	ELN	0.0063331	0.0183595	0.0120264	1.53554	1	1	no	ELN	49.2177	49.9555	0.7378	0.0214664	0.93825	0.973371	no
ENSG00000049541	RFC2	protein_coding	chr7:74231258-74254458	4.33569	4.79741	0.46172	0.145995	0.7202	0.886129	no	RFC2	9.62703	12.6281	3.00107	0.391478	0.18995	0.604423	no	RFC2	32.9073	39.3426	6.4353	0.257686	0.08815	0.438771	no	RFC2	5.60246	9.43658	3.83412	0.752203	0.0265	0.12381	no
ENSG00000049618	ARID1B	protein_coding	chr6:156771768-157210779	4.13137	2.71998	-1.41139	-0.603025	0.05395	0.226584	no	ARID1B	3.01539	2.97279	-0.0426	-0.0205291	0.94255	0.99573	no	ARID1B	5.3849	5.06679	-0.31811	-0.0878471	0.60645	0.988702	no	ARID1B	8.34202	7.51594	-0.82608	-0.150444	0.61355	0.83785	no
ENSG00000049656	CLPTM1L	protein_coding	chr5:1317539-1345099	2.95111	2.45563	-0.49548	-0.265161	0.3573	0.638819	no	CLPTM1L	10.8391	10.3564	-0.4827	-0.0657219	0.82035	0.992842	no	CLPTM1L	18.9365	19.4804	0.5439	0.0408556	0.796	0.988702	no	CLPTM1L	14.9749	15.663	0.6881	0.0648179	0.8088	0.936915	no
ENSG00000049759	NEDD4L	protein_coding	chr18:58044358-58401540	7.83676	36.4471	28.6103	2.21748	5e-05	0.000743336	yes	NEDD4L	2.84616	7.83676	4.9906	1.46124	0.00085	0.0125709	yes	NEDD4L	11.7424	28.7881	17.0457	1.29374	5e-05	0.0011312	yes	NEDD4L	12.3216	26.4389	14.1173	1.10147	0.00175	0.0327943	yes
ENSG00000049768	FOXP3	protein_coding	chrX:49235466-49264826	0.124163	0.0877934	-0.0363696	-0.500056	1	1	no	FOXP3	0.123361	0.120366	-0.002995	-0.0354663	1	1	no	FOXP3	0.0357009	0.0189711	-0.0167298	-0.912158	1	1	no	FOXP3	0.0354594	0	-0.0354594	#NAME?	1	1	no
ENSG00000049769	PPP1R3F	protein_coding	chrX:49269842-49301461	0.25313	0.219388	-0.033742	-0.206395	1	1	no	PPP1R3F	0.836724	0.660868	-0.175856	-0.340391	0.5119	0.912705	no	PPP1R3F	1.63603	1.27603	-0.36	-0.358537	0.53975	0.97747	no	PPP1R3F	1.8669	2.3785	0.5116	0.349408	0.643	0.856157	no
ENSG00000049860	HEXB	protein_coding	chr5:74627405-74867854	126.545	114.586	-11.959	-0.143228	0.6484	0.85178	no	HEXB	409.152	409.735	0.583	0.00205148	0.99395	0.99883	no	HEXB	53.5436	56.9812	3.4376	0.0897703	0.70125	0.988702	no	HEXB	247.428	250.372	2.944	0.0170649	0.9586	0.98026	no
ENSG00000049883	PTCD2	protein_coding	chr5:72219408-72368395	0.72499	0.665142	-0.059848	-0.124298	0.8708	0.948048	no	PTCD2	2.32589	1.46459	-0.8613	-0.667288	0.31005	0.763921	no	PTCD2	11.2399	7.38274	-3.85716	-0.606403	0.26765	0.753798	no	PTCD2	3.66291	2.24476	-1.41815	-0.706434	0.309	0.585085	no
ENSG00000050030	KIAA2022	protein_coding	chrX:74732848-74925485	0.0237585	0.00328111	-0.0204774	-2.85619	1	1	no	KIAA2022	0.00734348	0.0270125	0.019669	1.87909	1	1	no	KIAA2022	0.048631	0.0201699	-0.0284611	-1.26967	1	1	no	KIAA2022	0.265866	0.449846	0.18398	0.758731	1	1	no
ENSG00000050130	JKAMP	protein_coding	chr14:59429021-59576831	21.9365	22.0765	0.14	0.0091795	0.98365	0.990632	no	JKAMP	41.1761	45.409	4.2329	0.141169	0.5857	0.944513	no	JKAMP	64.4772	57.9382	-6.539	-0.154274	0.37405	0.873847	no	JKAMP	49.2981	53.8624	4.5643	0.127748	0.68615	0.881786	no
ENSG00000050165	DKK3	protein_coding	chr11:11962349-12009769	0.432379	0.490351	0.057972	0.181518	1	1	no	DKK3	0.123586	0.248501	0.124915	1.00774	1	1	no	DKK3	6.04809	5.43923	-0.60886	-0.153078	0.46135	0.937193	no	DKK3	25.8176	33.1649	7.3473	0.361301	0.16125	0.451937	no
ENSG00000050327	ARHGEF5	protein_coding	chr7:144186082-144380632	0.0723594	0.178915	0.106556	1.30602	1	1	no	ARHGEF5	0.526199	0.424786	-0.101413	-0.308875	0.7097	0.978316	no	ARHGEF5	0.111422	0.0811823	-0.0302397	-0.456804	1	1	no	ARHGEF5	0.504537	0.620959	0.116422	0.299538	0.6702	0.872027	no
ENSG00000050344	NFE2L3	protein_coding	chr7:26152239-26187125	3.2205	41.7687	38.5482	3.69707	5e-05	0.000743336	yes	NFE2L3	4.04031	10.044	6.00369	1.3138	0.0002	0.0037159	yes	NFE2L3	14.7619	39.2839	24.522	1.41206	5e-05	0.0011312	yes	NFE2L3	0.784319	0.965241	0.180922	0.299449	0.66815	0.871226	no
ENSG00000050393	MCUR1	protein_coding	chr6:13786556-13816208	4.93208	5.08522	0.15314	0.0441146	0.92355	0.96816	no	MCUR1	5.30397	5.84584	0.54187	0.140339	0.7253	0.982279	no	MCUR1	11.7133	13.475	1.7617	0.202139	0.2883	0.781694	no	MCUR1	12.0955	14.4625	2.367	0.257847	0.51615	0.769648	no
ENSG00000050405	LIMA1	protein_coding	chr12:50167674-50283546	1.5186	0.898245	-0.620355	-0.757563	0.105	0.338023	no	LIMA1	10.4216	8.18073	-2.24087	-0.349271	0.20545	0.629933	no	LIMA1	6.4444	5.67189	-0.77251	-0.184217	0.2426	0.719914	no	LIMA1	86.7652	83.1921	-3.5731	-0.0606705	0.81795	0.939304	no
ENSG00000050426	LETMD1	protein_coding	chr12:51046974-51060424	10.5509	10.9566	0.4057	0.0544336	0.8638	0.9454	no	LETMD1	12.21	9.29663	-2.91337	-0.393278	0.16175	0.557324	no	LETMD1	18.0249	14.1543	-3.8706	-0.348754	0.0891	0.441048	no	LETMD1	16.7289	11.115	-5.6139	-0.589841	0.0736	0.282071	no
ENSG00000050438	SLC4A8	protein_coding	chr12:51351246-51515763	1.56401	1.25306	-0.31095	-0.319798	0.5597	0.796895	no	SLC4A8	9.43432	6.39298	-3.04134	-0.56143	0.2787	0.727232	no	SLC4A8	0.767909	0.577389	-0.19052	-0.411393	0.4985	0.958194	no	SLC4A8	2.03428	1.66551	-0.36877	-0.288552	0.64705	0.858696	no
ENSG00000050555	LAMC3	protein_coding	chr9:131009081-131094473	0	0	0	0	1	1	no	LAMC3	0	0.00218163	0.00218163	inf	1	1	no	LAMC3	1.21158	1.39287	0.18129	0.201176	0.53195	0.974561	no	LAMC3	0.37701	0.230374	-0.146636	-0.710625	1	1	no
ENSG00000050628	PTGER3	protein_coding	chr1:70852352-71047808	2.15386	3.04815	0.89429	0.50101	0.10855	0.342626	no	PTGER3	0.0460055	0.07453	0.0285245	0.696016	1	1	no	PTGER3	0	0.0175126	0.0175126	inf	1	1	no	PTGER3	0.380851	0.763132	0.382281	1.00271	0.0057	0.066256	no
ENSG00000050730	TNIP3	protein_coding	chr4:121131407-121227466	6.22463	1325.93	1319.71	7.7348	5e-05	0.000743336	yes	TNIP3	1.23586	54.5619	53.326	5.4643	5e-05	0.0010791	yes	TNIP3	0.423735	1.46214	1.03841	1.78684	0.0001	0.00212022	yes	TNIP3	0.195443	2.24003	2.04459	3.5187	0.0001	0.00398812	yes
ENSG00000050748	MAPK9	protein_coding	chr5:180233142-180292099	8.83916	7.98891	-0.85025	-0.14591	0.63945	0.846987	no	MAPK9	9.37189	9.90094	0.52905	0.079225	0.8358	0.993756	no	MAPK9	26.1576	27.7657	1.6081	0.0860778	0.6711	0.988702	no	MAPK9	12.8454	13.1581	0.3127	0.0346984	0.908	0.965362	no
ENSG00000050767	COL23A1	protein_coding	chr5:178236427-178590555	0.292314	0.0190512	-0.273263	-3.93957	1	1	no	COL23A1	1.27814	1.87973	0.60159	0.556483	0.23705	0.674865	no	COL23A1	0	0.0043281	0.0043281	inf	1	1	no	COL23A1	0.0214608	0.00540274	-0.0160581	-1.98994	1	1	no
ENSG00000050820	BCAR1	protein_coding	chr16:75226073-75268648	0	0	0	0	1	1	no	BCAR1	9.93304	13.619	3.68596	0.455311	0.13205	0.504594	no	BCAR1	18.8384	22.3036	3.4652	0.243598	0.1613	0.609445	no	BCAR1	11.7981	10.2164	-1.5817	-0.207664	0.6531	0.862675	no
ENSG00000051009	FAM160A2	protein_coding	chr11:6211321-6234711	3.47982	1.94668	-1.53314	-0.837999	0.04525	0.1995	no	FAM160A2	5.51128	6.19904	0.68776	0.169658	0.60585	0.950684	no	FAM160A2	6.69426	7.81463	1.12037	0.223252	0.344	0.845205	no	FAM160A2	3.76238	3.63573	-0.12665	-0.0494021	0.9034	0.964543	no
ENSG00000051108	HERPUD1	protein_coding	chr16:56932047-56944863	75.0158	73.2944	-1.7214	-0.0334909	0.9009	0.959635	no	HERPUD1	55.8941	81.242	25.3479	0.539528	0.05005	0.282308	no	HERPUD1	16.8475	28.6586	11.8111	0.766436	5e-05	0.0011312	yes	HERPUD1	55.3506	72.9135	17.5629	0.397588	0.19175	0.469381	no
ENSG00000051128	HOMER3	protein_coding	chr19:18899513-18946831	6.40846	3.08845	-3.32001	-1.05309	0.0932	0.317787	no	HOMER3	14.6554	11.6835	-2.9719	-0.326956	0.66375	0.965816	no	HOMER3	16.9786	19.617	2.6384	0.208385	0.59775	0.988702	no	HOMER3	15.6057	16.497	0.8913	0.0801249	0.89175	0.961755	no
ENSG00000051180	RAD51	protein_coding	chr15:40686723-40732339	0.26482	0.347045	0.082225	0.390111	1	1	no	RAD51	1.58918	1.43586	-0.15332	-0.146371	0.7949	0.990571	no	RAD51	5.63683	6.02533	0.3885	0.0961572	0.68	0.988702	no	RAD51	2.72478	2.13384	-0.59094	-0.352685	0.4108	0.685476	no
ENSG00000051341	POLQ	protein_coding	chr3:121431426-121546871	0.738972	0.692921	-0.046051	-0.0928285	0.81785	0.92782	no	POLQ	0.658339	0.561649	-0.09669	-0.229162	0.60915	0.95177	no	POLQ	7.88478	6.82041	-1.06437	-0.209213	0.39585	0.89351	no	POLQ	1.7074	1.4003	-0.3071	-0.286062	0.50915	0.763725	no
ENSG00000051382	PIK3CB	protein_coding	chr3:138652698-138834938	57.9135	119.615	61.7015	1.04643	0.0032	0.0262883	yes	PIK3CB	11.3521	7.88487	-3.46723	-0.525799	0.0766	0.36836	no	PIK3CB	10.5457	9.06843	-1.47727	-0.217736	0.2493	0.728559	no	PIK3CB	10.1028	16.1367	6.0339	0.67559	0.0272	0.126877	no
ENSG00000051523	CYBA	protein_coding	chr16:88643282-88651152	63.5503	91.6187	28.0684	0.527744	0.2644	0.544514	no	CYBA	692.26	776.726	84.466	0.166092	0.50415	0.909754	no	CYBA	228.724	303.985	75.261	0.410392	0.00375	0.0436937	yes	CYBA	74.9856	95.477	20.4914	0.34854	0.21125	0.488798	no
ENSG00000051596	THOC3	protein_coding	chr5:175906938-176034680	1.15177	0.462585	-0.689185	-1.31607	0.003	0.024984	yes	THOC3	7.73199	5.40478	-2.32721	-0.516604	0.2685	0.71287	no	THOC3	19.7005	15.7646	-3.9359	-0.321545	0.1688	0.617677	no	THOC3	3.71585	3.33022	-0.38563	-0.158076	0.66895	0.871313	no
ENSG00000051620	HEBP2	protein_coding	chr6:138402584-138697346	4.24579	2.83825	-1.40754	-0.58103	0.2373	0.514211	no	HEBP2	3.51537	4.10373	0.58836	0.223257	0.76005	0.987984	no	HEBP2	17.6066	15.7474	-1.8592	-0.161008	0.5836	0.988702	no	HEBP2	23.6064	27.8281	4.2217	0.237362	0.5805	0.816086	no
ENSG00000051825	MPHOSPH9	protein_coding	chr12:123152319-123272763	15.9386	9.80325	-6.13535	-0.701196	0.03575	0.168237	no	MPHOSPH9	6.35074	5.30824	-1.0425	-0.25869	0.6054	0.950684	no	MPHOSPH9	31.1044	24.4557	-6.6487	-0.346947	0.17775	0.630315	no	MPHOSPH9	10.603	11.4776	0.8746	0.114346	0.82615	0.941539	no
ENSG00000052126	PLEKHA5	protein_coding	chr12:19129642-19376400	3.717	6.76072	3.04372	0.863038	0.07655	0.284088	no	PLEKHA5	2.09937	1.03141	-1.06796	-1.02534	0.02465	0.173262	no	PLEKHA5	6.85032	5.75242	-1.0979	-0.252001	0.13735	0.57221	no	PLEKHA5	8.87374	7.69678	-1.17696	-0.205286	0.48215	0.743422	no
ENSG00000052344	PRSS8	protein_coding	chr16:31131432-31135762	0.0545239	0	-0.0545239	#NAME?	1	1	no	PRSS8	0.00927807	0	-0.00927807	#NAME?	1	1	no	PRSS8	0.0309125	0.284134	0.253221	3.20031	1	1	no	PRSS8	0	0	0	0	1	1	no
ENSG00000052723	SIKE1	protein_coding	chr1:114769478-114780685	13.1193	8.54255	-4.57675	-0.618952	0.0272	0.136756	no	SIKE1	10.1449	8.60052	-1.54438	-0.238258	0.5389	0.924022	no	SIKE1	12.1528	12.493	0.3402	0.0398257	0.89005	0.988702	no	SIKE1	17.1623	17.2982	0.1359	0.0113765	0.9723	0.985528	no
ENSG00000052749	RRP12	protein_coding	chr10:97356357-97426076	2.95802	1.55846	-1.39956	-0.924508	0.0071	0.0494332	yes	RRP12	11.7642	6.92012	-4.84408	-0.765536	0.0038	0.0426109	yes	RRP12	18.1374	22.5638	4.4264	0.31504	0.0277	0.195115	no	RRP12	4.71093	6.07821	1.36728	0.367636	0.3284	0.60692	no
ENSG00000052795	FNIP2	protein_coding	chr4:158762536-159038760	23.5142	173.503	149.989	2.88336	5e-05	0.000743336	yes	FNIP2	84.5746	104.821	20.2464	0.309627	0.27965	0.728	no	FNIP2	2.665	2.05848	-0.60652	-0.372557	0.1978	0.655579	no	FNIP2	18.8606	31.6735	12.8129	0.747897	0.03305	0.146387	no
ENSG00000052802	MSMO1	protein_coding	chr4:165327622-165343207	4.17233	4.97466	0.80233	0.253743	0.5035	0.75842	no	MSMO1	97.0753	83.5676	-13.5077	-0.216161	0.42165	0.854851	no	MSMO1	25.7121	23.4164	-2.2957	-0.134926	0.371	0.871004	no	MSMO1	35.4891	37.6126	2.1235	0.0838412	0.7652	0.918329	no
ENSG00000052841	TTC17	protein_coding	chr11:43311962-43494933	24.8566	18.9741	-5.8825	-0.3896	0.3064	0.589326	no	TTC17	11.7997	12.1772	0.3775	0.045433	0.90465	0.99573	no	TTC17	20.1336	18.6376	-1.496	-0.111383	0.6202	0.988702	no	TTC17	29.0405	27.5116	-1.5289	-0.0780263	0.8347	0.944605	no
ENSG00000052850	ALX4	protein_coding	chr11:44260443-44310204	0	0	0	0	1	1	no	ALX4	0.00158116	0	-0.00158116	#NAME?	1	1	no	ALX4	1.34881	0.807826	-0.540984	-0.739568	0.00165	0.0227559	yes	ALX4	0.0320536	0.0105576	-0.021496	-1.6022	1	1	no
ENSG00000053108	FSTL4	protein_coding	chr5:133160437-133612564	0.139553	0.303233	0.16368	1.11962	1	1	no	FSTL4	0.00636478	0.0033622	-0.00300258	-0.920706	1	1	no	FSTL4	4.3449	3.45701	-0.88789	-0.329799	0.3637	0.865386	no	FSTL4	0.00259243	0.00854413	0.0059517	1.72063	1	1	no
ENSG00000053254	FOXN3	protein_coding	chr14:89124870-89954777	22.3594	13.0036	-9.3558	-0.781971	0.29395	0.577316	no	FOXN3	20.6377	16.3487	-4.289	-0.336103	0.29075	0.740508	no	FOXN3	3.56914	2.36114	-1.208	-0.596092	0.0224	0.168108	no	FOXN3	10.7398	7.61423	-3.12557	-0.4962	0.51545	0.769043	no
ENSG00000053328	METTL24	protein_coding	chr6:110180140-110358272	0.138742	0.0874691	-0.0512729	-0.66556	1	1	no	METTL24	0.017246	0.0185878	0.0013418	0.108095	1	1	no	METTL24	0.0176462	0	-0.0176462	#NAME?	1	1	no	METTL24	1.8111	0.464912	-1.34619	-1.96184	0.23115	0.503697	no
ENSG00000053371	AKR7A2	protein_coding	chr1:19303964-19312146	1.05905	0.838451	-0.220599	-0.33697	0.4363	0.707721	no	AKR7A2	27.9601	22.3779	-5.5822	-0.321298	0.26715	0.711544	no	AKR7A2	20.4944	19.4209	-1.0735	-0.0776149	0.6349	0.988702	no	AKR7A2	15.8842	15.9927	0.1085	0.00982387	0.9719	0.985376	no
ENSG00000053372	MRTO4	protein_coding	chr1:19210415-19260128	0.499208	0.400478	-0.09873	-0.317918	1	1	no	MRTO4	18.3674	10.9681	-7.3993	-0.743831	0.1671	0.566094	no	MRTO4	32.1641	32.3888	0.2247	0.0100421	0.95925	0.989895	no	MRTO4	6.07963	6.52677	0.44714	0.102386	0.88495	0.959732	no
ENSG00000053438	NNAT	protein_coding	chr20:37492471-37527931	0.0206303	0.0153631	-0.0052672	-0.425291	1	1	no	NNAT	0.169967	0.174161	0.004194	0.0351613	1	1	no	NNAT	0.0269621	0.0313729	0.0044108	0.21859	1	1	no	NNAT	0.334503	0.13542	-0.199083	-1.30458	1	1	no
ENSG00000053501	USE1	protein_coding	chr19:17215345-17219988	1.97997	1.65983	-0.32014	-0.25444	0.53025	0.776279	no	USE1	4.5955	5.38743	0.79193	0.229374	0.60045	0.94857	no	USE1	4.88461	5.78602	0.90141	0.244328	0.2983	0.794368	no	USE1	5.97841	7.74849	1.77008	0.374155	0.25345	0.518375	no
ENSG00000053524	MCF2L2	protein_coding	chr3:183178042-183428778	1.42846	1.78146	0.353	0.318593	0.72275	0.88727	no	MCF2L2	0.254412	0.262944	0.008532	0.0475905	1	1	no	MCF2L2	0.0606825	0.180861	0.120178	1.57553	1	1	no	MCF2L2	0.582562	0.803147	0.220585	0.46325	0.5055	0.760891	no
ENSG00000053702	NRIP2	protein_coding	chr12:2794952-2941140	0.00606297	0	-0.00606297	#NAME?	1	1	no	NRIP2	0.022589	0.0285033	0.0059143	0.335507	1	1	no	NRIP2	0.0043608	0.0418648	0.037504	3.26307	1	1	no	NRIP2	0.127255	0.463	0.335745	1.86329	1	1	no
ENSG00000053747	LAMA3	protein_coding	chr18:23689442-23955066	0.00351422	0.211501	0.207987	5.91131	1	1	no	LAMA3	0.366984	1.28118	0.914196	1.80369	0.0004	0.00678586	yes	LAMA3	5.31114	4.47656	-0.83458	-0.246632	0.3505	0.852182	no	LAMA3	0.655179	0.711012	0.055833	0.117984	0.83205	0.943805	no
ENSG00000053770	AP5M1	protein_coding	chr14:57200506-57298742	15.6056	10.6598	-4.9458	-0.549882	0.4129	0.688238	no	AP5M1	22.5595	33.0415	10.482	0.550544	0.35395	0.804873	no	AP5M1	16.3274	16.5321	0.2047	0.017981	0.95555	0.989159	no	AP5M1	14.5957	13.9003	-0.6954	-0.070422	0.91905	0.968085	no
ENSG00000053900	ANAPC4	protein_coding	chr4:25377212-25418498	13.922	15.3343	1.4123	0.1394	0.69265	0.87363	no	ANAPC4	9.14766	7.3816	-1.76606	-0.309469	0.27675	0.72464	no	ANAPC4	10.6073	9.24962	-1.35768	-0.197588	0.24535	0.723851	no	ANAPC4	16.2051	13.088	-3.1171	-0.308201	0.3653	0.643771	no
ENSG00000053918	KCNQ1	protein_coding	chr11:2444683-2861568	0.250851	0.441015	0.190164	0.813998	1	1	no	KCNQ1	3.24162	4.01589	0.77427	0.309005	0.68025	0.970152	no	KCNQ1	0.149543	0.0951047	-0.0544383	-0.652974	1	1	no	KCNQ1	0	0.197273	0.197273	inf	1	1	no
ENSG00000054116	TRAPPC3	protein_coding	chr1:36136569-36180849	11.1439	11.1539	0.01	0.00129829	0.9974	0.998218	no	TRAPPC3	43.9069	48.1709	4.264	0.133716	0.76695	0.988558	no	TRAPPC3	32.0055	30.6973	-1.3082	-0.060208	0.8227	0.988702	no	TRAPPC3	27.2345	29.8354	2.6009	0.131589	0.769	0.920001	no
ENSG00000054118	THRAP3	protein_coding	chr1:36224415-36305357	24.7997	32.9068	8.1071	0.408064	0.30475	0.587766	no	THRAP3	26.2196	27.9968	1.7772	0.0946158	0.72815	0.982841	no	THRAP3	30.5248	32.6495	2.1247	0.097079	0.47505	0.94644	no	THRAP3	31.9745	26.2457	-5.7288	-0.284842	0.2941	0.567925	no
ENSG00000054148	PHPT1	protein_coding	chr9:136791354-136957733	1.02635	1.37476	0.34841	0.42166	0.70335	0.87856	no	PHPT1	40.5403	45.2465	4.7062	0.158448	0.8441	0.995213	no	PHPT1	103.218	105.76	2.542	0.0350965	0.9421	0.988823	no	PHPT1	19.2762	24.4823	5.2061	0.344917	0.6734	0.873971	no
ENSG00000054179	ENTPD2	protein_coding	chr9:137048097-137054045	0.0324993	0.0222054	-0.0102939	-0.549499	1	1	no	ENTPD2	0	0	0	0	1	1	no	ENTPD2	0.339311	0.340781	0.00147	0.00623622	1	1	no	ENTPD2	0	0	0	0	1	1	no
ENSG00000054219	LY75	protein_coding	chr2:159712456-159904749	7.54729	7.38513	-0.16216	-0.0313346	0.9619	0.98129	no	LY75	7.99742	14.498	6.50058	0.85825	0.07445	0.361306	no	LY75	0.0512609	0.133596	0.0823351	1.38195	1	1	no	LY75	5.16663	9.05134	3.88471	0.808909	0.2054	0.483113	no
ENSG00000054267	ARID4B	protein_coding	chr1:235131182-235344532	49.1528	105.141	55.9882	1.09698	0.05865	0.240864	no	ARID4B	9.25107	14.8617	5.61063	0.683902	0.09435	0.418125	no	ARID4B	8.0382	10.1394	2.1012	0.335033	0.1761	0.627619	no	ARID4B	19.2764	26.5341	7.2577	0.461012	0.48505	0.745741	no
ENSG00000054277	OPN3	protein_coding	chr1:241532133-241802133	7.83037	5.05859	-2.77178	-0.630344	0.54595	0.78747	no	OPN3	33.8521	34.2686	0.4165	0.0176452	0.9755	0.996424	no	OPN3	24.0767	21.9489	-2.1278	-0.13349	0.57835	0.988702	no	OPN3	1.15752	1.96959	0.81207	0.766853	0.5417	0.78925	no
ENSG00000054282	SDCCAG8	protein_coding	chr1:243256033-243851079	0	0	0	0	1	1	no	SDCCAG8	0	0	0	0	1	1	no	SDCCAG8	0.00915951	0.0108417	0.00168219	0.243251	1	1	no	SDCCAG8	0.00699191	0	-0.00699191	#NAME?	1	1	no
ENSG00000054356	PTPRN	protein_coding	chr2:219289622-219309648	0.0857772	0.0334655	-0.0523117	-1.35792	1	1	no	PTPRN	0.0381806	0.121991	0.0838104	1.67586	1	1	no	PTPRN	0.377562	0.79027	0.412708	1.06563	0.0191	0.148662	no	PTPRN	0.0265756	0.0180156	-0.00856	-0.560854	1	1	no
ENSG00000054392	HHAT	protein_coding	chr1:210328251-210676296	0.503823	0.403199	-0.100624	-0.321426	1	1	no	HHAT	4.61216	4.10114	-0.51102	-0.169418	0.5895	0.945084	no	HHAT	2.816	2.44579	-0.37021	-0.20335	0.3309	0.830371	no	HHAT	2.28286	2.15774	-0.12512	-0.0813215	0.80665	0.936317	no
ENSG00000054523	KIF1B	protein_coding	chr1:10210804-10420144	8.86414	7.79233	-1.07181	-0.185926	0.60535	0.825859	no	KIF1B	13.0487	26.2772	13.2285	1.0099	0.05935	0.314304	no	KIF1B	7.775	9.94143	2.16643	0.354611	0.40155	0.900673	no	KIF1B	12.4499	15.7028	3.2529	0.334886	0.30515	0.580911	no
ENSG00000054598	FOXC1	protein_coding	chr6:1605421-1614004	0.0528483	0.00767512	-0.0451732	-2.7836	1	1	no	FOXC1	0.0300538	0.17434	0.144286	2.53628	1	1	no	FOXC1	5.71287	4.86456	-0.84831	-0.231908	0.19235	0.648502	no	FOXC1	56.2275	62.4247	6.1972	0.15084	0.54615	0.792457	no
ENSG00000054611	TBC1D22A	protein_coding	chr22:46762616-47175699	9.71343	6.70764	-3.00579	-0.534176	0.04375	0.194841	no	TBC1D22A	15.9636	14.0488	-1.9148	-0.184343	0.5236	0.91918	no	TBC1D22A	5.98232	7.43555	1.45323	0.313735	0.07795	0.40389	no	TBC1D22A	7.88338	8.10115	0.21777	0.039311	0.8828	0.95897	no
ENSG00000054654	SYNE2	protein_coding	chr14:63852982-64338599	8.84497	15.5186	6.67363	0.811066	0.03885	0.178956	no	SYNE2	0.982017	1.59226	0.610243	0.697254	0.11425	0.4664	no	SYNE2	6.50717	6.13922	-0.36795	-0.0839745	0.7166	0.988702	no	SYNE2	5.52263	5.37938	-0.14325	-0.0379168	0.8977	0.963238	no
ENSG00000054690	PLEKHH1	protein_coding	chr14:67447083-67600287	0.0114121	0.036399	0.0249869	1.67333	1	1	no	PLEKHH1	0.09164	0.144304	0.052664	0.655065	1	1	no	PLEKHH1	1.9019	1.49507	-0.40683	-0.347234	0.4144	0.908402	no	PLEKHH1	0.19302	0.1383	-0.05472	-0.48095	1	1	no
ENSG00000054793	ATP9A	protein_coding	chr20:51596513-51768634	2.233	3.01167	0.77867	0.431578	0.1033	0.335198	no	ATP9A	4.82032	3.5858	-1.23452	-0.426835	0.1916	0.607606	no	ATP9A	7.14228	6.80295	-0.33933	-0.0702244	0.62875	0.988702	no	ATP9A	8.836	6.66294	-2.17306	-0.407234	0.1072	0.377586	no
ENSG00000054796	SPO11	protein_coding	chr20:57329758-57343994	0	0	0	0	1	1	no	SPO11	0	0	0	0	1	1	no	SPO11	0	0	0	0	1	1	no	SPO11	0	0	0	0	1	1	no
ENSG00000054803	CBLN4	protein_coding	chr20:55997439-56005472	0	0	0	0	1	1	no	CBLN4	0	0	0	0	1	1	no	CBLN4	0	0	0	0	1	1	no	CBLN4	0.00899451	0	-0.00899451	#NAME?	1	1	no
ENSG00000054938	CHRDL2	protein_coding	chr11:74696428-74731385	0	0	0	0	1	1	no	CHRDL2	0	0	0	0	1	1	no	CHRDL2	0.336747	0.664594	0.327847	0.980806	0.08235	0.417833	no	CHRDL2	0.311219	1.22323	0.912011	1.97469	0.02135	0.109895	no
ENSG00000054965	FAM168A	protein_coding	chr11:73400486-73598189	1.8683	0.93465	-0.93365	-0.999225	0.00745	0.0512965	no	FAM168A	6.40383	6.97489	0.57106	0.123236	0.7627	0.988289	no	FAM168A	10.833	7.52932	-3.30368	-0.52484	0.00185	0.0249525	yes	FAM168A	8.382	5.79323	-2.58877	-0.532928	0.08855	0.328277	no
ENSG00000054967	RELT	protein_coding	chr11:73376263-73397716	10.6278	5.0709	-5.5569	-1.06753	5e-05	0.000743336	yes	RELT	17.3897	14.0368	-3.3529	-0.309017	0.26695	0.711413	no	RELT	4.24295	6.5533	2.31035	0.627152	0.001	0.0153663	yes	RELT	1.32469	4.12735	2.80266	1.63956	5e-05	0.0022963	yes
ENSG00000054983	GALC	protein_coding	chr14:87710418-87994042	17.4887	25.154	7.6653	0.524364	0.0749	0.280425	no	GALC	31.2421	30.5182	-0.7239	-0.0338219	0.89555	0.99573	no	GALC	13.043	12.8141	-0.2289	-0.0255463	0.87625	0.988702	no	GALC	5.50038	4.61798	-0.8824	-0.25227	0.49685	0.754961	no
ENSG00000055044	NOP58	protein_coding	chr2:202264974-202303666	42.034	52.4024	10.3684	0.318076	0.34875	0.630331	no	NOP58	13.1876	13.3088	0.1212	0.0131999	0.96405	0.99573	no	NOP58	46.482	45.0656	-1.4164	-0.0446435	0.8035	0.988702	no	NOP58	24.8882	31.3463	6.4581	0.332832	0.31215	0.588912	no
ENSG00000055070	SZRD1	protein_coding	chr1:16352574-16437424	4.58125	4.87529	0.29404	0.0897472	0.7716	0.910396	no	SZRD1	40.5752	52.9919	12.4167	0.385172	0.16275	0.559575	no	SZRD1	33.9349	38.2801	4.3452	0.173824	0.23685	0.713551	no	SZRD1	13.6416	12.858	-0.7836	-0.085344	0.76305	0.91741	no
ENSG00000055118	KCNH2	protein_coding	chr7:150944960-150978315	0.100496	0.040746	-0.05975	-1.30241	1	1	no	KCNH2	0.00204065	0	-0.00204065	#NAME?	1	1	no	KCNH2	0.336239	0.214185	-0.122054	-0.650632	1	1	no	KCNH2	0.330918	0.309894	-0.021024	-0.094698	1	1	no
ENSG00000055130	CUL1	protein_coding	chr7:148696466-148801036	29.0193	82.3712	53.3519	1.50513	5e-05	0.000743336	yes	CUL1	15.2273	26.9595	11.7322	0.824132	0.0013	0.0179136	yes	CUL1	27.8962	29.1249	1.2287	0.0621803	0.65045	0.988702	no	CUL1	20.0202	20.6277	0.6075	0.0431244	0.8633	0.953979	no
ENSG00000055147	FAM114A2	protein_coding	chr5:153990127-154445850	9.12715	10.6554	1.52825	0.223355	0.65535	0.855646	no	FAM114A2	10.3215	10.5156	0.1941	0.0268725	0.95235	0.99573	no	FAM114A2	10.7708	9.29713	-1.47367	-0.212265	0.7019	0.988702	no	FAM114A2	9.86626	11.9956	2.12934	0.281926	0.63185	0.849256	no
ENSG00000055163	CYFIP2	protein_coding	chr5:157260121-157575924	12.7265	8.57807	-4.14843	-0.569113	0.2994	0.582855	no	CYFIP2	3.84647	3.74597	-0.1005	-0.0381962	0.9457	0.99573	no	CYFIP2	10.5928	8.3983	-2.1945	-0.334921	0.3084	0.805063	no	CYFIP2	3.19036	1.93198	-1.25838	-0.723641	0.02635	0.12319	no
ENSG00000055208	TAB2	protein_coding	chr6:149132140-149411613	22.1873	46.4583	24.271	1.0662	5e-05	0.000743336	yes	TAB2	14.8601	28.5415	13.6814	0.941615	5e-05	0.0010791	yes	TAB2	9.82306	16.144	6.32094	0.71675	5e-05	0.0011312	yes	TAB2	12.5018	26.1215	13.6197	1.06311	5e-05	0.0022963	yes
ENSG00000055211	GINM1	protein_coding	chr6:149566293-149592663	11.1543	8.17476	-2.97954	-0.448348	0.0716	0.273412	no	GINM1	23.0216	26.6274	3.6058	0.209928	0.41755	0.851495	no	GINM1	19.6094	21.8785	2.2691	0.15797	0.2864	0.778901	no	GINM1	37.505	46.6807	9.1757	0.315744	0.19575	0.472699	no
ENSG00000055332	EIF2AK2	protein_coding	chr2:37084450-37157065	13.6108	210.694	197.083	3.95233	5e-05	0.000743336	yes	EIF2AK2	6.62179	43.4388	36.817	2.71369	5e-05	0.0010791	yes	EIF2AK2	19.9961	20.327	0.3309	0.0236797	0.88335	0.988702	no	EIF2AK2	22.2676	15.3528	-6.9148	-0.536445	0.07095	0.2732	no
ENSG00000055483	USP36	protein_coding	chr17:78787380-78847160	15.5822	7.88745	-7.69475	-0.98227	0.00825	0.055063	no	USP36	7.18706	4.87987	-2.30719	-0.558559	0.06905	0.343644	no	USP36	13.0993	13.4494	0.3501	0.0380438	0.8602	0.988702	no	USP36	8.84412	15.2089	6.36478	0.782127	0.0499	0.202617	no
ENSG00000055609	KMT2C	protein_coding	chr7:152131588-152436012	64.7805	64.062	-0.7185	-0.0160903	0.98695	0.992395	no	KMT2C	5.48645	4.33119	-1.15526	-0.341111	0.3435	0.795469	no	KMT2C	5.78338	5.45721	-0.32617	-0.0837504	0.7568	0.988702	no	KMT2C	16.8287	19.0436	2.2149	0.178388	0.80195	0.934208	no
ENSG00000055732	MCOLN3	protein_coding	chr1:84999146-85133138	0.0949584	0.146562	0.0516036	0.626143	1	1	no	MCOLN3	11.1649	11.304	0.1391	0.0178677	0.95675	0.99573	no	MCOLN3	1.37299	1.13076	-0.24223	-0.280026	0.3042	0.80002	no	MCOLN3	11.4568	9.13632	-2.32048	-0.32652	0.2918	0.565483	no
ENSG00000055813	CCDC85A	protein_coding	chr2:55952157-56386173	0	1.64e-07	1.64192e-07	inf	1	1	no	CCDC85A	0.135759	0.181136	0.045377	0.416026	1	1	no	CCDC85A	0.199334	0.626495	0.427161	1.65211	5e-05	0.0011312	yes	CCDC85A	2.78287	3.49943	0.71656	0.330547	0.36625	0.644419	no
ENSG00000055917	PUM2	protein_coding	chr2:20248690-20352234	37.3132	42.7527	5.4395	0.196332	0.49525	0.752389	no	PUM2	5.67485	5.5937	-0.08115	-0.0207807	0.94765	0.99573	no	PUM2	27.0865	23.2866	-3.7999	-0.218073	0.251	0.730938	no	PUM2	17.2486	13.1436	-4.105	-0.39212	0.28245	0.554369	no
ENSG00000055950	MRPL43	protein_coding	chr10:100969457-100994401	2.78031	1.63256	-1.14775	-0.76811	0.07485	0.280378	no	MRPL43	26.8233	22.7	-4.1233	-0.240792	0.4525	0.876956	no	MRPL43	38.4012	38.9358	0.5346	0.0199472	0.9252	0.988823	no	MRPL43	32.0469	29.379	-2.6679	-0.125396	0.73085	0.903058	no
ENSG00000055955	ITIH4	protein_coding	chr3:52812974-52897596	0.913977	0.93258	0.018603	0.0290688	0.9586	0.979618	no	ITIH4	1.03853	4.5716	3.53307	2.13816	0.0009	0.0131787	yes	ITIH4	0.310572	0.135602	-0.17497	-1.19555	1	1	no	ITIH4	0.672186	1.37555	0.703364	1.03308	0.1746	0.461501	no
ENSG00000055957	ITIH1	protein_coding	chr3:52777591-52792068	0.0145498	0.0604503	0.0459005	2.05475	1	1	no	ITIH1	0.0370492	0.0592493	0.0222001	0.677355	1	1	no	ITIH1	0	0	0	0	1	1	no	ITIH1	0.0936693	0	-0.0936693	#NAME?	1	1	no
ENSG00000056050	C4orf27	protein_coding	chr4:169728884-169757953	1.46338	0.984453	-0.478927	-0.571906	0.2657	0.545488	no	C4orf27	3.31945	2.81042	-0.50903	-0.240158	0.5316	0.921788	no	C4orf27	17.7715	15.337	-2.4345	-0.212554	0.18015	0.632754	no	C4orf27	5.85996	4.41717	-1.44279	-0.407769	0.2381	0.508168	no
ENSG00000056097	ZFR	protein_coding	chr5:32354349-32444884	26.7107	37.7392	11.0285	0.498646	0.09445	0.320199	no	ZFR	37.6261	37.8719	0.2458	0.00939263	0.97245	0.996424	no	ZFR	41.8416	52.193	10.3514	0.318918	0.0254	0.183182	no	ZFR	45.7359	49.4838	3.7479	0.113631	0.7317	0.903412	no
ENSG00000056277	ZNF280C	protein_coding	chrX:130202710-130268899	0.871382	1.16143	0.290048	0.414529	0.25965	0.53914	no	ZNF280C	0.690571	0.653501	-0.03707	-0.0796005	0.84605	0.995267	no	ZNF280C	6.12346	5.13688	-0.98658	-0.253453	0.10885	0.500104	no	ZNF280C	2.81144	2.24624	-0.5652	-0.323798	0.26025	0.526904	no
ENSG00000056291	NPFFR2	protein_coding	chr4:72031803-72148067	0	0	0	0	1	1	no	NPFFR2	0	0	0	0	1	1	no	NPFFR2	0	0	0	0	1	1	no	NPFFR2	0	0.027539	0.027539	inf	1	1	no
ENSG00000056487	PHF21B	protein_coding	chr22:44881161-45009999	0	0	0	0	1	1	no	PHF21B	0.00578557	0	-0.00578557	#NAME?	1	1	no	PHF21B	0.31024	0.359827	0.049587	0.21392	1	1	no	PHF21B	0.0243787	0.102776	0.0783973	2.07581	1	1	no
ENSG00000056558	TRAF1	protein_coding	chr9:120896802-120930699	8.22086	74.0854	65.8645	3.17183	5e-05	0.000743336	yes	TRAF1	6.19593	220.853	214.657	5.15562	5e-05	0.0010791	yes	TRAF1	1.80835	49.3243	47.5159	4.76955	5e-05	0.0011312	yes	TRAF1	1.49172	119.235	117.743	6.32069	5e-05	0.0022963	yes
ENSG00000056586	RC3H2	protein_coding	chr9:122844555-122905341	23.0118	29.3874	6.3756	0.352823	0.1678	0.421502	no	RC3H2	9.14086	8.53918	-0.60168	-0.0982317	0.7306	0.983227	no	RC3H2	19.7057	29.6179	9.9122	0.587856	0.00165	0.0227559	yes	RC3H2	15.2958	19.6691	4.3733	0.362793	0.17935	0.462713	no
ENSG00000056736	IL17RB	protein_coding	chr3:53846579-53865800	0.133704	0.382002	0.248298	1.51454	1	1	no	IL17RB	6.93251	5.96221	-0.9703	-0.217531	0.51825	0.917305	no	IL17RB	1.14805	1.10405	-0.044	-0.0563775	0.86815	0.988702	no	IL17RB	1.78713	15.2738	13.4867	3.09534	5e-05	0.0022963	yes
ENSG00000056972	TRAF3IP2	protein_coding	chr6:111299027-111606278	1.92618	23.7123	21.7861	3.62182	5e-05	0.000743336	yes	TRAF3IP2	13.0592	40.9742	27.915	1.64965	0.0012	0.0167172	yes	TRAF3IP2	4.18424	9.5213	5.33706	1.18619	0.0061	0.06391	no	TRAF3IP2	21.0316	46.071	25.0394	1.1313	0.1046	0.371536	no
ENSG00000056998	GYG2	protein_coding	chrX:2828787-2882818	0	0	0	0	1	1	no	GYG2	0.0086674	0.0473252	0.0386578	2.44894	1	1	no	GYG2	2.37346	1.26318	-1.11028	-0.909931	0.00975	0.0896092	no	GYG2	0.334588	0.357292	0.022704	0.0947142	1	1	no
ENSG00000057019	DCBLD2	protein_coding	chr3:98706223-98901689	0.949655	0.818879	-0.130776	-0.213755	0.7848	0.916122	no	DCBLD2	2.16991	2.36003	0.19012	0.12117	0.8715	0.995709	no	DCBLD2	403.57	402.831	-0.739	-0.00264496	0.98515	0.993644	no	DCBLD2	27.5314	39.921	12.3896	0.536071	0.0318	0.142515	no
ENSG00000057149	SERPINB3	protein_coding	chr18:63637258-63726432	0	0.0115325	0.0115325	inf	1	1	no	SERPINB3	0	0	0	0	1	1	no	SERPINB3	0.119768	0.671562	0.551794	2.48728	0.00165	0.0227559	yes	SERPINB3	0.00849753	0	-0.00849753	#NAME?	1	1	no
ENSG00000057252	SOAT1	protein_coding	chr1:179293713-179358680	34.1142	25.9076	-8.2066	-0.396995	0.20195	0.468881	no	SOAT1	81.8823	69.2555	-12.6268	-0.241623	0.5072	0.911554	no	SOAT1	10.7039	9.78127	-0.92263	-0.130048	0.5726	0.988702	no	SOAT1	19.4593	18.0996	-1.3597	-0.104507	0.7655	0.918523	no
ENSG00000057294	PKP2	protein_coding	chr12:32790744-32896840	0.351506	0.826098	0.474592	1.23276	0.17035	0.425145	no	PKP2	0.104447	0.490222	0.385775	2.23066	0.0023	0.0282131	yes	PKP2	1.95059	1.3983	-0.55229	-0.480239	0.1616	0.609535	no	PKP2	0.0790804	0	-0.0790804	#NAME?	1	1	no
ENSG00000057468	MSH4	protein_coding	chr1:75796881-75913238	0.0495824	0.0763483	0.0267659	0.622769	1	1	no	MSH4	0.0123754	0.0169212	0.0045458	0.451353	1	1	no	MSH4	0.00380626	0	-0.00380626	#NAME?	1	1	no	MSH4	0.0394489	0.135526	0.0960771	1.78052	1	1	no
ENSG00000057593	F7	protein_coding	chr13:113105787-113120681	0	0.00470877	0.00470877	inf	1	1	no	F7	0.00582179	0	-0.00582179	#NAME?	1	1	no	F7	0.0311834	0.0204277	-0.0107557	-0.610247	1	1	no	F7	0.0399979	0	-0.0399979	#NAME?	1	1	no
ENSG00000057608	GDI2	protein_coding	chr10:5765222-5842132	187.517	190.659	3.142	0.0239732	0.9211	0.967279	no	GDI2	186.271	207.657	21.386	0.156802	0.5139	0.914069	no	GDI2	222.553	238.584	16.031	0.10035	0.4512	0.931303	no	GDI2	131.516	123.006	-8.51	-0.0965095	0.7064	0.892047	no
ENSG00000057657	PRDM1	protein_coding	chr6:106086314-106109954	77.9337	60.9437	-16.99	-0.354771	0.43915	0.710442	no	PRDM1	6.38803	13.893	7.50497	1.12091	0.00105	0.014968	yes	PRDM1	2.35768	4.26839	1.91071	0.856322	5e-05	0.0011312	yes	PRDM1	0.165527	1.84534	1.67981	3.47875	5e-05	0.0022963	yes
ENSG00000057663	ATG5	protein_coding	chr6:106184475-106325820	15.4979	11.4841	-4.0138	-0.43243	0.30195	0.585235	no	ATG5	20.594	23.0557	2.4617	0.162894	0.612	0.952497	no	ATG5	21.7623	22.1759	0.4136	0.0271599	0.874	0.988702	no	ATG5	15.6306	20.6544	5.0238	0.402078	0.30115	0.576143	no
ENSG00000057704	TMCC3	protein_coding	chr12:94567123-94650562	6.45408	2.26016	-4.19392	-1.51379	5e-05	0.000743336	yes	TMCC3	4.66762	2.56404	-2.10358	-0.864269	0.00355	0.0403166	yes	TMCC3	0.128491	0.131315	0.002824	0.0313658	1	1	no	TMCC3	0.0225093	0.00679738	-0.0157119	-1.72747	1	1	no
ENSG00000057757	PITHD1	protein_coding	chr1:23778404-23788232	13.3046	5.52808	-7.77652	-1.26708	0.0001	0.00138903	yes	PITHD1	35.4054	21.2184	-14.187	-0.738651	0.0074	0.0717069	no	PITHD1	26.305	21.8138	-4.4912	-0.270099	0.0815	0.415623	no	PITHD1	16.5676	14.2527	-2.3149	-0.217128	0.4246	0.697334	no
ENSG00000057935	MTA3	protein_coding	chr2:42494221-42756947	2.59995	2.91871	0.31876	0.166849	0.7082	0.880742	no	MTA3	2.74285	1.65443	-1.08842	-0.729343	0.0527	0.291244	no	MTA3	15.7774	13.7685	-2.0089	-0.196493	0.2147	0.682164	no	MTA3	8.46888	6.51665	-1.95223	-0.378041	0.193	0.470379	no
ENSG00000058056	USP13	protein_coding	chr3:179652552-179789401	0.622249	0.631077	0.008828	0.0203232	0.95325	0.977366	no	USP13	0.741683	1.40917	0.667487	0.925976	0.0431	0.255949	no	USP13	4.36409	3.8439	-0.52019	-0.183109	0.23655	0.713235	no	USP13	4.81554	6.46836	1.65282	0.425701	0.15965	0.45045	no
ENSG00000058063	ATP11B	protein_coding	chr3:182793499-182921938	94.2114	90.9489	-3.2625	-0.0508453	0.87245	0.948843	no	ATP11B	37.3686	40.7271	3.3585	0.124164	0.6749	0.969065	no	ATP11B	12.4112	17.3328	4.9216	0.481855	0.00915	0.0851027	no	ATP11B	43.5485	58.3762	14.8277	0.422756	0.32005	0.597712	no
ENSG00000058085	LAMC2	protein_coding	chr1:183185883-183244900	0	0	0	0	1	1	no	LAMC2	0.159174	0.0637882	-0.0953858	-1.31924	1	1	no	LAMC2	34.4626	167.203	132.74	2.27849	5e-05	0.0011312	yes	LAMC2	0.475063	16.1656	15.6905	5.08866	5e-05	0.0022963	yes
ENSG00000058091	CDK14	protein_coding	chr7:90335222-91210590	21.1323	36.357	15.2247	0.782785	0.1601	0.410391	no	CDK14	17.9616	19.3414	1.3798	0.106776	0.73695	0.983713	no	CDK14	0.209894	0.24602	0.036126	0.229114	1	1	no	CDK14	37.4237	25.5547	-11.869	-0.550362	0.30525	0.581079	no
ENSG00000058262	SEC61A1	protein_coding	chr3:128049502-128408646	24.8226	62.5551	37.7325	1.33347	5e-05	0.000743336	yes	SEC61A1	82.8764	87.727	4.8506	0.082059	0.74285	0.985032	no	SEC61A1	55.8827	56.1914	0.3087	0.00794792	0.966	0.99042	no	SEC61A1	103.175	112.626	9.451	0.126436	0.63715	0.852645	no
ENSG00000058272	PPP1R12A	protein_coding	chr12:79574978-79942901	65.9045	70.247	4.3425	0.0920603	0.769	0.909161	no	PPP1R12A	18.202	23.1984	4.9964	0.349927	0.152	0.540722	no	PPP1R12A	31.9503	31.0502	-0.9001	-0.0412269	0.8424	0.988702	no	PPP1R12A	54.4831	54.0268	-0.4563	-0.012133	0.9775	0.987636	no
ENSG00000058335	RASGRF1	protein_coding	chr15:78959946-79090773	0.00953724	0	-0.00953724	#NAME?	1	1	no	RASGRF1	0.653756	0.545051	-0.108705	-0.26236	0.66165	0.965816	no	RASGRF1	0.159741	0.0957084	-0.0640326	-0.739014	1	1	no	RASGRF1	0.0191226	0.0653244	0.0462018	1.77234	1	1	no
ENSG00000058404	CAMK2B	protein_coding	chr7:44217149-44334577	0	0	0	0	1	1	no	CAMK2B	0.893683	0.750087	-0.143596	-0.252706	0.46675	0.88753	no	CAMK2B	0.221642	0.113134	-0.108508	-0.970192	1	1	no	CAMK2B	0.424008	0.131566	-0.292442	-1.68831	1	1	no
ENSG00000058453	CROCC	protein_coding	chr1:16739937-16973757	0.628002	0.559987	-0.068015	-0.165376	0.77125	0.910274	no	CROCC	1.12824	0.794491	-0.333749	-0.505973	0.30455	0.757607	no	CROCC	4.69386	3.19868	-1.49518	-0.5533	0.17935	0.632137	no	CROCC	1.9083	1.12797	-0.78033	-0.758564	0.1749	0.461999	no
ENSG00000058600	POLR3E	protein_coding	chr16:22297374-22335103	6.53825	3.8957	-2.64255	-0.747019	0.0289	0.143533	no	POLR3E	7.16968	6.07973	-1.08995	-0.237901	0.4911	0.901967	no	POLR3E	21.0829	19.6408	-1.4421	-0.102216	0.65565	0.988702	no	POLR3E	4.84386	4.90207	0.05821	0.0172327	0.9588	0.980263	no
ENSG00000058668	ATP2B4	protein_coding	chr1:203626560-203744360	4.03664	3.09568	-0.94096	-0.3829	0.1375	0.379772	no	ATP2B4	13.071	10.957	-2.114	-0.254525	0.3535	0.804727	no	ATP2B4	3.80225	11.3072	7.50495	1.57232	5e-05	0.0011312	yes	ATP2B4	39.1704	61.8982	22.7278	0.660135	0.02505	0.118607	no
ENSG00000058673	ZC3H11A	protein_coding	chr1:203795653-203854124	43.484	60.3002	16.8162	0.471676	0.177	0.434439	no	ZC3H11A	23.2267	29.5796	6.3529	0.348818	0.3442	0.795845	no	ZC3H11A	33.3188	40.5487	7.2299	0.28332	0.14735	0.590211	no	ZC3H11A	32.2629	38.4415	6.1786	0.252788	0.41835	0.692032	no
ENSG00000058729	RIOK2	protein_coding	chr5:97082790-97671046	9.65404	7.16788	-2.48616	-0.429587	0.4272	0.699642	no	RIOK2	8.01942	7.38725	-0.63217	-0.11846	0.73185	0.983227	no	RIOK2	11.047	10.3357	-0.7113	-0.0960233	0.6439	0.988702	no	RIOK2	20.9333	13.6517	-7.2816	-0.616724	0.29305	0.566734	no
ENSG00000058799	YIPF1	protein_coding	chr1:53851718-53889834	3.40639	6.24418	2.83779	0.874271	0.0128	0.0773903	no	YIPF1	15.7197	16.4324	0.7127	0.0639702	0.8222	0.992957	no	YIPF1	7.84702	7.24485	-0.60217	-0.115189	0.54235	0.978589	no	YIPF1	6.54189	7.70386	1.16197	0.235873	0.4296	0.70218	no
ENSG00000058804	NDC1	protein_coding	chr1:53765459-53838860	10.2101	9.56673	-0.64337	-0.0939022	0.8274	0.931994	no	NDC1	7.9442	6.93456	-1.00964	-0.196098	0.57705	0.941358	no	NDC1	35.7596	29.7657	-5.9939	-0.264682	0.0548	0.318141	no	NDC1	10.0409	7.43825	-2.60265	-0.432852	0.232	0.504333	no
ENSG00000058866	DGKG	protein_coding	chr3:186046307-186362237	1.16043	1.76907	0.60864	0.608328	0.12285	0.359793	no	DGKG	1.83458	2.87912	1.04454	0.650179	0.3693	0.816875	no	DGKG	3.1576	3.60588	0.44828	0.19152	0.70245	0.988702	no	DGKG	4.60138	4.28373	-0.31765	-0.103199	0.8056	0.935834	no
ENSG00000059122	FLYWCH1	protein_coding	chr16:2911936-2954276	0.321123	0.488519	0.167396	0.605285	1	1	no	FLYWCH1	6.12564	4.75554	-1.3701	-0.365252	0.339	0.791862	no	FLYWCH1	8.91185	7.16605	-1.7458	-0.314547	0.39275	0.891931	no	FLYWCH1	4.63039	4.63323	0.00284	0.000883707	0.9982	0.998803	no
ENSG00000059145	UNKL	protein_coding	chr16:1351922-1414751	2.10008	1.36086	-0.73922	-0.625926	0.1635	0.415355	no	UNKL	4.41338	4.58633	0.17295	0.0554562	0.9301	0.99573	no	UNKL	18.7017	30.3159	11.6142	0.696903	0.017	0.136422	no	UNKL	5.39873	10.488	5.08927	0.958052	0.10435	0.370833	no
ENSG00000059377	TBXAS1	protein_coding	chr7:139561569-140020325	50.5352	19.9282	-30.607	-1.34248	0.0027	0.0229546	yes	TBXAS1	71.6811	73.5135	1.8324	0.036417	0.9096	0.99573	no	TBXAS1	4.1535	3.13431	-1.01919	-0.406177	0.6178	0.988702	no	TBXAS1	1.33831	1.30351	-0.0348	-0.0380131	0.96505	0.982509	no
ENSG00000059378	PARP12	protein_coding	chr7:140023689-140065408	20.1617	205.61	185.448	3.35022	5e-05	0.000743336	yes	PARP12	61.2816	103.45	42.1684	0.755405	0.00135	0.0185164	yes	PARP12	8.62053	24.2427	15.6222	1.4917	5e-05	0.0011312	yes	PARP12	8.25989	17.0649	8.80501	1.04683	0.0045	0.0539479	no
ENSG00000059573	ALDH18A1	protein_coding	chr10:95605928-95656706	1.77828	1.61696	-0.16132	-0.137191	0.63025	0.841213	no	ALDH18A1	4.56947	4.03236	-0.53711	-0.180403	0.5671	0.938674	no	ALDH18A1	40.599	38.0012	-2.5978	-0.0953995	0.4806	0.949051	no	ALDH18A1	21.3958	21.2755	-0.1203	-0.0081362	0.97585	0.987013	no
ENSG00000059588	TARBP1	protein_coding	chr1:234391312-234479103	5.65243	4.85212	-0.80031	-0.220257	0.37655	0.655629	no	TARBP1	7.28456	7.96628	0.68172	0.129065	0.6475	0.960867	no	TARBP1	16.7256	14.563	-2.1626	-0.199749	0.1707	0.620146	no	TARBP1	2.59328	2.38116	-0.21212	-0.123112	0.69115	0.884027	no
ENSG00000059691	GATB	protein_coding	chr4:151670503-151761023	1.10374	0.897045	-0.206695	-0.299154	0.56345	0.799462	no	GATB	7.95848	6.22161	-1.73687	-0.355205	0.2432	0.682701	no	GATB	5.65688	4.68256	-0.97432	-0.272709	0.2048	0.667143	no	GATB	3.72419	3.71103	-0.01316	-0.00510417	0.9871	0.992372	no
ENSG00000059728	MXD1	protein_coding	chr2:69893559-69942945	202.883	206.943	4.06	0.0285915	0.9112	0.964458	no	MXD1	14.5755	43.4857	28.9102	1.577	5e-05	0.0010791	yes	MXD1	2.05774	5.3307	3.27296	1.37326	0.00015	0.00306047	yes	MXD1	4.64493	30.262	25.6171	2.70378	5e-05	0.0022963	yes
ENSG00000059758	CDK17	protein_coding	chr12:96277844-96401985	69.8153	105.836	36.0207	0.600213	0.14635	0.391424	no	CDK17	14.7364	33.2456	18.5092	1.17378	5e-05	0.0010791	yes	CDK17	17.7775	24.1619	6.3844	0.442683	0.00205	0.0273647	yes	CDK17	36.0479	49.0166	12.9687	0.443356	0.1579	0.449237	no
ENSG00000059769	DNAJC25	protein_coding	chr9:111631351-111670318	1.96823	4.09997	2.13174	1.05872	0.03485	0.16518	no	DNAJC25	5.95713	7.06429	1.10716	0.245926	0.77245	0.990132	no	DNAJC25	4.64122	4.98428	0.34306	0.102881	0.75205	0.988702	no	DNAJC25	10.0037	11.0247	1.021	0.140199	0.72145	0.898639	no
ENSG00000059804	SLC2A3	protein_coding	chr12:7919229-7936275	3009.23	3551.26	542.03	0.238935	0.5431	0.785149	no	SLC2A3	54.8083	96.3004	41.4921	0.813148	0.0053	0.0551163	no	SLC2A3	12.8542	6.01728	-6.83692	-1.09506	5e-05	0.0011312	yes	SLC2A3	7.04251	13.0398	5.99729	0.888759	0.00825	0.0919191	no
ENSG00000059915	PSD	protein_coding	chr10:102402616-102423136	0.0488732	0.130383	0.0815098	1.41564	1	1	no	PSD	2.27389	2.62764	0.35375	0.208602	0.79815	0.990571	no	PSD	0.518306	0.93777	0.419464	0.855428	0.3631	0.864931	no	PSD	0.228557	0.427803	0.199246	0.904393	1	1	no
ENSG00000060069	CTDP1	protein_coding	chr18:79679800-79756623	4.32951	4.72376	0.39425	0.125733	0.7316	0.892175	no	CTDP1	3.99445	3.2206	-0.77385	-0.310667	0.4078	0.845662	no	CTDP1	6.02753	7.20777	1.18024	0.257987	0.1892	0.643832	no	CTDP1	1.22154	2.14454	0.923	0.811971	0.1591	0.45019	no
ENSG00000060138	YBX3	protein_coding	chr12:10699088-10723366	28.7383	35.8891	7.1508	0.320574	0.2806	0.562681	no	YBX3	25.2584	28.589	3.3306	0.178693	0.509	0.912363	no	YBX3	30.4831	47.8937	17.4106	0.651827	5e-05	0.0011312	yes	YBX3	68.9073	61.6676	-7.2397	-0.160146	0.58655	0.820483	no
ENSG00000060140	STYK1	protein_coding	chr12:10618938-10674318	0.0433263	0.0755084	0.0321821	0.801393	1	1	no	STYK1	0.271144	0.0373473	-0.233797	-2.85998	1	1	no	STYK1	0.145273	0.880993	0.73572	2.60036	0.00185	0.0249525	yes	STYK1	0.199266	0.20571	0.006444	0.0459189	1	1	no
ENSG00000060237	WNK1	protein_coding	chr12:752592-911452	19.3961	16.8397	-2.5564	-0.203896	0.47795	0.740304	no	WNK1	17.3116	16.8122	-0.4994	-0.0422237	0.8713	0.995709	no	WNK1	36.9051	31.1437	-5.7614	-0.244878	0.26875	0.755259	no	WNK1	43.042	39.7882	-3.2538	-0.113403	0.68405	0.880434	no
ENSG00000060339	CCAR1	protein_coding	chr10:68721011-68792377	15.3854	14.0033	-1.3821	-0.135793	0.7293	0.890897	no	CCAR1	15.8783	12.1875	-3.6908	-0.381655	0.1836	0.593683	no	CCAR1	18.4898	20.7835	2.2937	0.168707	0.30835	0.805023	no	CCAR1	19.4961	18.4439	-1.0522	-0.0800427	0.8223	0.940496	no
ENSG00000060491	OGFR	protein_coding	chr20:62796452-62814000	8.36551	20.6852	12.3197	1.30607	0.0006	0.0065777	yes	OGFR	26.4346	56.8736	30.439	1.10533	0.00015	0.00288657	yes	OGFR	15.8466	47.6279	31.7813	1.58763	5e-05	0.0011312	yes	OGFR	6.1763	8.96927	2.79297	0.538247	0.1815	0.464121	no
ENSG00000060558	GNA15	protein_coding	chr19:3136065-3164031	25.0702	36.5873	11.5171	0.545373	0.018	0.100134	no	GNA15	23.4468	26.1807	2.7339	0.159115	0.5536	0.931799	no	GNA15	0.0128152	0.25109	0.238275	4.29228	1	1	no	GNA15	0.00619464	0	-0.00619464	#NAME?	1	1	no
ENSG00000060566	CREB3L3	protein_coding	chr19:4153600-4173054	0	0	0	0	1	1	no	CREB3L3	0	0	0	0	1	1	no	CREB3L3	0	0.0154567	0.0154567	inf	1	1	no	CREB3L3	0	0.0061054	0.0061054	inf	1	1	no
ENSG00000060642	PIGV	protein_coding	chr1:26787471-26798398	1.36013	3.7998	2.43967	1.48218	0.00095	0.0096546	yes	PIGV	6.96496	18.1113	11.1463	1.3787	0.0001	0.00199798	yes	PIGV	6.50632	5.51702	-0.9893	-0.237953	0.23515	0.710855	no	PIGV	5.30376	8.61005	3.30629	0.699008	0.04255	0.176848	no
ENSG00000060656	PTPRU	protein_coding	chr1:29236515-29326813	0.0576239	0.0408891	-0.0167348	-0.494949	1	1	no	PTPRU	0.0975976	0.254761	0.157163	1.38423	1	1	no	PTPRU	4.00912	2.8014	-1.20772	-0.517138	0.07445	0.392478	no	PTPRU	3.95679	2.86291	-1.09388	-0.46685	0.3291	0.607693	no
ENSG00000060688	SNRNP40	protein_coding	chr1:31259567-31296812	16.8099	8.65611	-8.15379	-0.957519	0.00375	0.0298442	yes	SNRNP40	19.5299	14.9109	-4.619	-0.389316	0.15345	0.542404	no	SNRNP40	50.2239	41.9931	-8.2308	-0.258223	0.0821	0.417677	no	SNRNP40	10.5188	11.4784	0.9596	0.125941	0.66755	0.870856	no
ENSG00000060709	RIMBP2	protein_coding	chr12:130396136-130716281	0	0	0	0	1	1	no	RIMBP2	0	0	0	0	1	1	no	RIMBP2	0	0	0	0	1	1	no	RIMBP2	0.196971	0.119286	-0.077685	-0.723563	1	1	no
ENSG00000060718	COL11A1	protein_coding	chr1:102876466-103108545	0.0460972	0	-0.0460972	#NAME?	1	1	no	COL11A1	0	0	0	0	1	1	no	COL11A1	3.00326	2.53082	-0.47244	-0.246926	0.3505	0.852182	no	COL11A1	253.754	185.767	-67.987	-0.449938	0.29925	0.573812	no
ENSG00000060749	QSER1	protein_coding	chr11:32893177-32993316	4.97444	3.27312	-1.70132	-0.60387	0.0221	0.116551	no	QSER1	4.36449	4.39486	0.03037	0.010005	0.96865	0.995811	no	QSER1	22.4379	21.1246	-1.3133	-0.087013	0.53655	0.976842	no	QSER1	8.27535	9.0854	0.81005	0.134731	0.6015	0.830709	no
ENSG00000060762	MPC1	protein_coding	chr6:166364918-166383013	17.9133	13.0502	-4.8631	-0.456964	0.1078	0.342125	no	MPC1	65.9683	65.3016	-0.6667	-0.0146534	0.9543	0.99573	no	MPC1	3.24811	2.64566	-0.60245	-0.295971	0.30105	0.796867	no	MPC1	14.449	15.6114	1.1624	0.111622	0.68895	0.883332	no
ENSG00000060971	ACAA1	protein_coding	chr3:38039204-38137242	9.36363	4.35583	-5.0078	-1.10412	0.0003	0.00364142	yes	ACAA1	17.3839	20.2286	2.8447	0.218641	0.4508	0.876248	no	ACAA1	6.4195	5.88585	-0.53365	-0.125209	0.5534	0.983447	no	ACAA1	7.53286	8.52515	0.99229	0.178527	0.52235	0.77451	no
ENSG00000060982	BCAT1	protein_coding	chr12:24810021-24964333	51.1971	80.6011	29.404	0.654736	0.01105	0.0690825	no	BCAT1	84.9852	87.9687	2.9835	0.0497791	0.8725	0.995709	no	BCAT1	16.9057	15.7257	-1.18	-0.104384	0.47755	0.947629	no	BCAT1	82.2739	71.7607	-10.5132	-0.197242	0.45445	0.72278	no
ENSG00000061273	HDAC7	protein_coding	chr12:47661248-47837898	1.45757	2.88159	1.42402	0.983297	0.01155	0.0714316	no	HDAC7	6.51593	5.70244	-0.81349	-0.192391	0.76555	0.988289	no	HDAC7	13.666	9.20663	-4.45937	-0.569841	0.1342	0.566282	no	HDAC7	4.48724	2.99532	-1.49192	-0.583116	0.32935	0.607907	no
ENSG00000061337	LZTS1	protein_coding	chr8:20246164-20303963	0.0257519	0.00576542	-0.0199865	-2.15918	1	1	no	LZTS1	0.239394	0.0125935	-0.2268	-4.24864	1	1	no	LZTS1	0.069786	0.038202	-0.031584	-0.869289	1	1	no	LZTS1	0.455405	0.211921	-0.243484	-1.10362	1	1	no
ENSG00000061455	PRDM6	protein_coding	chr5:123087147-123194266	0.00561609	0	-0.00561609	#NAME?	1	1	no	PRDM6	0.0164002	0.0357199	0.0193197	1.12301	1	1	no	PRDM6	0.0504297	0.00570147	-0.0447282	-3.14487	1	1	no	PRDM6	0.625619	1.29113	0.665511	1.04528	0.15855	0.449824	no
ENSG00000061492	WNT8A	protein_coding	chr5:138083891-138092365	0.0216461	0.0196911	-0.001955	-0.136565	1	1	no	WNT8A	0	0	0	0	1	1	no	WNT8A	0	0	0	0	1	1	no	WNT8A	0.0116937	0.0340543	0.0223606	1.54211	1	1	no
ENSG00000061656	SPAG4	protein_coding	chr20:35615380-35624739	0.329949	0.449818	0.119869	0.447097	1	1	no	SPAG4	1.67439	2.38497	0.71058	0.510333	0.4766	0.893535	no	SPAG4	2.61521	3.33044	0.71523	0.348784	0.49625	0.956904	no	SPAG4	0.793136	0.886753	0.093617	0.160965	0.8649	0.954465	no
ENSG00000061676	NCKAP1	protein_coding	chr2:182909114-183039135	4.14437	4.32142	0.17705	0.0603542	0.8137	0.926524	no	NCKAP1	5.09363	5.1911	0.09747	0.027347	0.921	0.99573	no	NCKAP1	68.4851	74.4124	5.9273	0.119751	0.3644	0.865989	no	NCKAP1	110.183	101.11	-9.073	-0.12398	0.63325	0.850196	no
ENSG00000061794	MRPS35	protein_coding	chr12:27710772-27756295	15.1398	13.5092	-1.6306	-0.164408	0.6872	0.871068	no	MRPS35	27.73	26.2198	-1.5102	-0.0807937	0.757	0.987263	no	MRPS35	88.5683	93.5614	4.9931	0.0791225	0.5606	0.987124	no	MRPS35	22.1759	28.7716	6.5957	0.375655	0.2388	0.508504	no
ENSG00000061918	GUCY1B3	protein_coding	chr4:155758991-155807591	7.39799	9.23992	1.84193	0.320747	0.19145	0.454866	no	GUCY1B3	0.838313	1.75308	0.914767	1.06433	0.01385	0.113733	no	GUCY1B3	0.168367	0.11965	-0.048717	-0.492792	1	1	no	GUCY1B3	0.350979	0.731459	0.38048	1.05939	0.00545	0.0637977	no
ENSG00000061936	SFSWAP	protein_coding	chr12:131711080-131799737	12.5732	12.8665	0.2933	0.0332713	0.9021	0.960404	no	SFSWAP	6.70478	6.57298	-0.1318	-0.0286437	0.9203	0.99573	no	SFSWAP	11.3776	11.9651	0.5875	0.0726298	0.63785	0.988702	no	SFSWAP	9.61623	12.2473	2.63107	0.348917	0.2127	0.490033	no
ENSG00000061938	TNK2	protein_coding	chr3:195863363-195913986	2.82203	3.46076	0.63873	0.294353	0.4642	0.730924	no	TNK2	3.87196	4.71463	0.84267	0.284079	0.3569	0.807487	no	TNK2	3.14245	2.75476	-0.38769	-0.189963	0.5471	0.980258	no	TNK2	6.46768	5.24255	-1.22513	-0.302981	0.48925	0.749278	no
ENSG00000061987	MON2	protein_coding	chr12:62466816-62600479	27.2281	28.2543	1.0262	0.0533758	0.8541	0.941999	no	MON2	6.93851	6.18274	-0.75577	-0.16638	0.57215	0.939627	no	MON2	16.6255	13.2195	-3.406	-0.33073	0.09115	0.446731	no	MON2	21.2344	19.0416	-2.1928	-0.157251	0.64985	0.860762	no
ENSG00000062038	CDH3	protein_coding	chr16:68636188-68722616	0	0.0131341	0.0131341	inf	1	1	no	CDH3	0	0.0417484	0.0417484	inf	1	1	no	CDH3	0.22016	0.16276	-0.0574	-0.435802	1	1	no	CDH3	0.178279	0.14108	-0.037199	-0.337623	1	1	no
ENSG00000062096	ARSF	protein_coding	chrX:3041470-3112726	0	0	0	0	1	1	no	ARSF	0	0	0	0	1	1	no	ARSF	0	0	0	0	1	1	no	ARSF	0	0	0	0	1	1	no
ENSG00000062194	GPBP1	protein_coding	chr5:57173947-57264679	98.5408	215.003	116.462	1.12556	5e-05	0.000743336	yes	GPBP1	24.1104	70.9622	46.8518	1.55739	5e-05	0.0010791	yes	GPBP1	30.8796	40.551	9.6714	0.393082	0.00365	0.0428286	yes	GPBP1	22.4461	34.3763	11.9302	0.614948	0.03085	0.138708	no
ENSG00000062282	DGAT2	protein_coding	chr11:75701686-75803415	1.95761	2.00968	0.05207	0.0378706	0.92525	0.968643	no	DGAT2	1.03608	2.35665	1.32057	1.18561	0.0036	0.0407801	yes	DGAT2	1.69699	1.8133	0.11631	0.0956394	0.7248	0.988702	no	DGAT2	0.726748	0.516146	-0.210602	-0.493675	0.33275	0.611502	no
ENSG00000062370	ZNF112	protein_coding	chr19:44326554-44448578	0.0522591	0.00941961	-0.0428395	-2.47194	1	1	no	ZNF112	0.918947	0.584777	-0.33417	-0.652095	0.3485	0.80068	no	ZNF112	2.30355	1.6257	-0.67785	-0.502804	0.0437	0.271434	no	ZNF112	3.40564	2.33806	-1.06758	-0.54261	0.2853	0.557672	no
ENSG00000062485	CS	protein_coding	chr12:56271698-56334053	10.7775	9.24349	-1.53401	-0.221519	0.5802	0.810083	no	CS	31.7193	35.5742	3.8549	0.165469	0.5652	0.938057	no	CS	48.3399	57.2861	8.9462	0.244971	0.1376	0.573046	no	CS	14.8073	15.7777	0.9704	0.0915799	0.82885	0.942607	no
ENSG00000062524	LTK	protein_coding	chr15:41503637-41513887	0.46838	0.26059	-0.20779	-0.845898	1	1	no	LTK	0.054579	0.0408721	-0.0137069	-0.417231	1	1	no	LTK	0.0140438	0.0510751	0.0370313	1.86269	1	1	no	LTK	0.0496513	0.0448327	-0.0048186	-0.147282	1	1	no
ENSG00000062582	MRPS24	protein_coding	chr7:43866557-43926411	2.63807	5.64722	3.00915	1.09806	0.23795	0.515072	no	MRPS24	28.8216	33.9685	5.1469	0.237048	0.6302	0.956736	no	MRPS24	147.624	159.249	11.625	0.109355	0.572	0.988702	no	MRPS24	27.3998	75.4767	48.0769	1.46187	0.00445	0.0534516	no
ENSG00000062598	ELMO2	protein_coding	chr20:46364550-46459276	4.944	30.2329	25.2889	2.61237	5e-05	0.000743336	yes	ELMO2	16.5427	21.5014	4.9587	0.378233	0.16635	0.56463	no	ELMO2	8.41518	9.99565	1.58047	0.248306	0.1735	0.624664	no	ELMO2	6.82907	12.4161	5.58703	0.862451	0.0385	0.161829	no
ENSG00000062650	WAPAL	protein_coding	chr10:86435255-86525591	33.3106	37.5456	4.235	0.172664	0.4445	0.71497	no	WAPAL	17.9071	20.7143	2.8072	0.21009	0.4358	0.865654	no	WAPAL	14.3277	16.2948	1.9671	0.185601	0.2147	0.682164	no	WAPAL	20.3454	23.6685	3.3231	0.218264	0.53575	0.784745	no
ENSG00000062716	VMP1	protein_coding	chr17:59617764-59842255	592.875	1199.82	606.945	1.01701	0.0069	0.0482957	yes	VMP1	67.9586	70.441	2.4824	0.0517598	0.94595	0.99573	no	VMP1	244.964	221.183	-23.781	-0.14733	0.6345	0.988702	no	VMP1	197.954	147.015	-50.939	-0.429201	0.4211	0.69427	no
ENSG00000062725	APPBP2	protein_coding	chr17:60443148-60550798	25.0019	19.8479	-5.154	-0.333051	0.26235	0.542635	no	APPBP2	17.6799	12.7308	-4.9491	-0.473786	0.1736	0.57739	no	APPBP2	17.9393	17.5458	-0.3935	-0.0319993	0.8447	0.988702	no	APPBP2	20.2239	16.745	-3.4789	-0.272329	0.3589	0.637309	no
ENSG00000062822	POLD1	protein_coding	chr19:50384203-50431313	1.52532	1.66705	0.14173	0.128186	0.76305	0.906273	no	POLD1	11.8622	7.62959	-4.23261	-0.636692	0.03165	0.206755	no	POLD1	50.4571	49.981	-0.4761	-0.0136791	0.93695	0.988823	no	POLD1	1.70908	2.32238	0.6133	0.442382	0.2509	0.516112	no
ENSG00000063015	SEZ6	protein_coding	chr17:28905249-29057220	0.0319749	0.0457391	0.0137642	0.51649	1	1	no	SEZ6	0.0078282	0	-0.0078282	#NAME?	1	1	no	SEZ6	0.0224862	0	-0.0224862	#NAME?	1	1	no	SEZ6	0	0	0	0	1	1	no
ENSG00000063046	EIF4B	protein_coding	chr12:53006157-53079420	71.4427	42.8002	-28.6425	-0.739167	0.00185	0.0166634	yes	EIF4B	55.6127	46.2953	-9.3174	-0.264547	0.31275	0.766639	no	EIF4B	149.399	137.059	-12.34	-0.124379	0.37015	0.870325	no	EIF4B	93.4887	96.4955	3.0068	0.0456687	0.9081	0.965362	no
ENSG00000063127	SLC6A16	protein_coding	chr19:49289115-49325225	0.239558	0.00740236	-0.232156	-5.01624	1	1	no	SLC6A16	0.320865	0.397541	0.076676	0.309137	0.6003	0.94857	no	SLC6A16	0.492466	0.312394	-0.180072	-0.656659	0.2589	0.741261	no	SLC6A16	0.16306	0.234617	0.071557	0.524901	1	1	no
ENSG00000063169	GLTSCR1	protein_coding	chr19:47605524-47743134	0.4001	0.560197	0.160097	0.485575	1	1	no	GLTSCR1	0.366621	0.0870989	-0.279522	-2.07356	0.1309	0.50217	no	GLTSCR1	1.05314	1.0655	0.01236	0.0168244	0.99055	0.99531	no	GLTSCR1	0.471177	0.452889	-0.018288	-0.0571115	1	1	no
ENSG00000063176	SPHK2	protein_coding	chr19:48615327-48637438	0.353067	0.124148	-0.228919	-1.50788	1	1	no	SPHK2	3.60571	1.95692	-1.64879	-0.881698	0.27955	0.728	no	SPHK2	5.35162	3.86417	-1.48745	-0.469817	0.5788	0.988702	no	SPHK2	2.44752	1.82827	-0.61925	-0.420841	0.6065	0.83356	no
ENSG00000063177	RPL18	protein_coding	chr19:48615327-48637438	103.186	89.0606	-14.1254	-0.212387	0.39035	0.667764	no	RPL18	274.553	322.055	47.502	0.230221	0.40055	0.840866	no	RPL18	1641.66	1766.61	124.95	0.105829	0.45065	0.930849	no	RPL18	202.884	240.857	37.973	0.247521	0.3407	0.619695	no
ENSG00000063180	CA11	protein_coding	chr19:48637941-48682245	0.0793424	0.00941433	-0.0699281	-3.07516	1	1	no	CA11	10.5266	10.9817	0.4551	0.061057	0.8581	0.995513	no	CA11	5.05477	2.5138	-2.54097	-1.00778	0.0919	0.449083	no	CA11	1.25378	1.17319	-0.08059	-0.0958529	0.87955	0.958346	no
ENSG00000063241	ISOC2	protein_coding	chr19:55452984-55462716	0.219623	0.119297	-0.100326	-0.880473	1	1	no	ISOC2	44.195	42.1474	-2.0476	-0.068439	0.8024	0.990571	no	ISOC2	39.7465	41.2239	1.4774	0.052651	0.74155	0.988702	no	ISOC2	9.07619	14.4564	5.38021	0.671548	0.0493	0.200525	no
ENSG00000063244	U2AF2	protein_coding	chr19:55635015-55674997	9.92334	6.27124	-3.6521	-0.662076	0.0358	0.168366	no	U2AF2	35.7389	31.9899	-3.749	-0.159878	0.59705	0.947857	no	U2AF2	89.645	98.4966	8.8516	0.135851	0.39265	0.891931	no	U2AF2	21.7949	24.6179	2.823	0.175714	0.51745	0.770777	no
ENSG00000063245	EPN1	protein_coding	chr19:55675173-55738402	2.66143	1.54519	-1.11624	-0.784419	0.1685	0.422598	no	EPN1	13.7787	10.5048	-3.2739	-0.391389	0.2851	0.733799	no	EPN1	52.9385	57.2523	4.3138	0.113014	0.5392	0.97747	no	EPN1	14.8757	16.8151	1.9394	0.176797	0.67845	0.87702	no
ENSG00000063322	MED29	protein_coding	chr19:39391299-39401913	2.80878	2.03483	-0.77395	-0.465034	0.24405	0.523024	no	MED29	9.4776	7.11868	-2.35892	-0.412913	0.1884	0.601647	no	MED29	26.0206	21.5611	-4.4595	-0.271222	0.06735	0.366591	no	MED29	7.65524	7.884	0.22876	0.0424803	0.87355	0.956512	no
ENSG00000063438	AHRR	protein_coding	chr5:269296-438291	5.37817	4.3718	-1.00637	-0.298888	0.53215	0.777064	no	AHRR	3.74768	1.2677	-2.47998	-1.56378	0.07175	0.352635	no	AHRR	1.02742	1.16015	0.13273	0.175288	0.78395	0.988702	no	AHRR	5.93536	3.55768	-2.37768	-0.738399	0.1574	0.448947	no
ENSG00000063515	GSC2	protein_coding	chr22:19148575-19150283	0	0	0	0	1	1	no	GSC2	0	0	0	0	1	1	no	GSC2	0	0	0	0	1	1	no	GSC2	0	0	0	0	1	1	no
ENSG00000063587	ZNF275	protein_coding	chrX:153334154-153360110	0.357364	0.249148	-0.108216	-0.52039	1	1	no	ZNF275	0.819508	0.551202	-0.268306	-0.572178	0.1416	0.521016	no	ZNF275	2.61822	2.6625	0.04428	0.0241937	0.8917	0.988702	no	ZNF275	3.33072	2.50272	-0.828	-0.412337	0.14855	0.442504	no
ENSG00000063601	MTMR1	protein_coding	chrX:150692970-150765103	5.05996	5.99466	0.9347	0.244552	0.5292	0.77518	no	MTMR1	21.0319	10.9603	-10.0716	-0.940289	0.00055	0.00885685	yes	MTMR1	13.7404	13.6292	-0.1112	-0.011724	0.9417	0.988823	no	MTMR1	4.54549	4.27671	-0.26878	-0.087933	0.8124	0.937544	no
ENSG00000063660	GPC1	protein_coding	chr2:240435670-240469313	0.0673416	0.0273953	-0.0399463	-1.29757	1	1	no	GPC1	0.253533	0.284492	0.030959	0.166216	1	1	no	GPC1	25.6854	29.7266	4.0412	0.210804	0.1787	0.631457	no	GPC1	21.2636	31.783	10.5194	0.579869	0.0479	0.195519	no
ENSG00000063761	ADCK1	protein_coding	chr14:77800082-77935012	0.842631	0.782799	-0.059832	-0.106258	0.8717	0.948442	no	ADCK1	2.57854	1.39308	-1.18546	-0.888274	0.02885	0.193371	no	ADCK1	2.37375	1.82542	-0.54833	-0.378942	0.1279	0.549762	no	ADCK1	1.73479	1.43502	-0.29977	-0.273684	0.5533	0.797754	no
ENSG00000063854	HAGH	protein_coding	chr16:1795619-1884294	4.81289	3.19663	-1.61626	-0.590351	0.1699	0.424589	no	HAGH	37.926	37.9274	0.0014	5.11e-05	0.99995	0.99995	no	HAGH	18.7923	23.0053	4.213	0.291823	0.29035	0.784056	no	HAGH	11.2956	11.1601	-0.1355	-0.0174091	0.9705	0.984728	no
ENSG00000063978	RNF4	protein_coding	chr4:2418973-2732571	16.0243	21.2309	5.2066	0.405899	0.39985	0.676648	no	RNF4	25.8326	26.9479	1.1153	0.0609812	0.82	0.992764	no	RNF4	31.871	39.6811	7.8101	0.316211	0.04515	0.27792	no	RNF4	45.3322	57.8279	12.4957	0.351232	0.469	0.733779	no
ENSG00000064012	CASP8	protein_coding	chr2:201233442-201287711	32.4426	34.1684	1.7258	0.0747726	0.84085	0.93651	no	CASP8	17.6989	29.1352	11.4363	0.719105	0.006	0.0606212	no	CASP8	19.5809	23.0433	3.4624	0.234898	0.1435	0.583015	no	CASP8	4.26337	4.07522	-0.18815	-0.0651158	0.8604	0.953123	no
ENSG00000064042	LIMCH1	protein_coding	chr4:41358960-41700044	0.16876	0.0823589	-0.0864011	-1.03497	1	1	no	LIMCH1	0.358691	0.266318	-0.092373	-0.429588	0.4425	0.870493	no	LIMCH1	84.5338	103.033	18.4992	0.285507	0.25475	0.734801	no	LIMCH1	44.1275	46.5681	2.4406	0.0776645	0.87925	0.95834	no
ENSG00000064102	ASUN	protein_coding	chr12:26905180-26938326	6.73804	7.37607	0.63803	0.130522	0.78685	0.916574	no	ASUN	9.45617	8.11421	-1.34196	-0.220805	0.48765	0.900644	no	ASUN	24.0939	19.5866	-4.5073	-0.298803	0.0386	0.248853	no	ASUN	11.6672	6.73742	-4.92978	-0.792185	0.0152	0.101325	no
ENSG00000064115	TM7SF3	protein_coding	chr12:26971585-27014434	9.5984	8.53941	-1.05899	-0.168658	0.69165	0.87319	no	TM7SF3	45.7033	45.4981	-0.2052	-0.00649407	0.97975	0.996957	no	TM7SF3	56.8783	49.3375	-7.5408	-0.205193	0.14345	0.583015	no	TM7SF3	48.3509	41.8213	-6.5296	-0.209306	0.4841	0.745049	no
ENSG00000064195	DLX3	protein_coding	chr17:49989974-49995224	0	0	0	0	1	1	no	DLX3	0.489582	0.0866798	-0.402902	-2.49778	0.2188	0.649493	no	DLX3	0.0106842	0.00697526	-0.00370894	-0.615158	1	1	no	DLX3	2.38794	2.63392	0.24598	0.141445	0.6716	0.872637	no
ENSG00000064199	SPA17	protein_coding	chr11:124622835-124697913	0.169226	0.191408	0.022182	0.177698	1	1	no	SPA17	3.61183	3.86966	0.25783	0.0994761	0.9593	0.99573	no	SPA17	8.77733	7.34659	-1.43074	-0.256708	0.4362	0.924967	no	SPA17	9.08014	8.94517	-0.13497	-0.0216066	0.97795	0.987961	no
ENSG00000064201	TSPAN32	protein_coding	chr11:2295644-2318200	0.993576	1.00735	0.013774	0.019866	0.97435	0.986005	no	TSPAN32	9.21311	7.14381	-2.0693	-0.366995	0.46035	0.882826	no	TSPAN32	0	0	0	0	1	1	no	TSPAN32	0.293093	0.38459	0.091497	0.39196	1	1	no
ENSG00000064205	WISP2	protein_coding	chr20:44656450-44810338	0	0	0	0	1	1	no	WISP2	0	0	0	0	1	1	no	WISP2	7.33702	6.24408	-1.09294	-0.232705	0.43585	0.924456	no	WISP2	1.97739	3.04589	1.0685	0.623262	0.21635	0.493761	no
ENSG00000064218	DMRT3	protein_coding	chr9:976963-991731	0	0	0	0	1	1	no	DMRT3	0	0	0	0	1	1	no	DMRT3	0.0329742	0	-0.0329742	#NAME?	1	1	no	DMRT3	0	0	0	0	1	1	no
ENSG00000064225	ST3GAL6	protein_coding	chr3:98706223-98901689	12.0633	10.289	-1.7743	-0.229524	0.5536	0.793269	no	ST3GAL6	36.5703	34.3984	-2.1719	-0.0883338	0.7821	0.990571	no	ST3GAL6	0.375852	0.443145	0.067293	0.237615	0.79475	0.988702	no	ST3GAL6	2.54037	4.48918	1.94881	0.821417	0.22905	0.502359	no
ENSG00000064270	ATP2C2	protein_coding	chr16:84368526-84467361	0.00435824	0.183667	0.179309	5.3972	1	1	no	ATP2C2	0	0	0	0	1	1	no	ATP2C2	0.124847	0.206615	0.081768	0.726786	1	1	no	ATP2C2	0.0140674	0.21952	0.205453	3.96393	1	1	no
ENSG00000064300	NGFR	protein_coding	chr17:49494222-49584433	0.0544973	0.0590071	0.0045098	0.114703	1	1	no	NGFR	0.00533941	0.0224614	0.017122	2.0727	1	1	no	NGFR	0.0443415	0.230167	0.185826	2.37595	1	1	no	NGFR	0.0973074	0.0631827	-0.0341247	-0.623021	1	1	no
ENSG00000064309	CDON	protein_coding	chr11:125947971-126063335	0.177488	0.241442	0.063954	0.443955	1	1	no	CDON	0.195579	0.15151	-0.044069	-0.368344	1	1	no	CDON	2.15351	1.90797	-0.24554	-0.174657	0.6137	0.988702	no	CDON	36.3046	55.7384	19.4338	0.618521	0.0607	0.239351	no
ENSG00000064313	TAF2	protein_coding	chr8:119730774-120050913	19.3057	19.758	0.4523	0.0334082	0.93	0.970526	no	TAF2	9.55212	9.7348	0.18268	0.0273302	0.9263	0.99573	no	TAF2	17.8775	18.2065	0.329	0.0263067	0.88515	0.988702	no	TAF2	27.7493	24.9119	-2.8374	-0.155618	0.76435	0.917863	no
ENSG00000064393	HIPK2	protein_coding	chr7:139561569-140020325	8.30385	7.63929	-0.66456	-0.120343	0.80015	0.921675	no	HIPK2	5.12805	5.08992	-0.03813	-0.0107674	0.9819	0.997341	no	HIPK2	7.87794	9.19588	1.31794	0.22317	0.13535	0.568558	no	HIPK2	16.1964	19.5534	3.357	0.271748	0.5285	0.779248	no
ENSG00000064419	TNPO3	protein_coding	chr7:128954179-129055173	14.8919	16.3408	1.4489	0.133949	0.5789	0.809024	no	TNPO3	20.8119	19.8659	-0.946	-0.0671155	0.79465	0.990571	no	TNPO3	31.5122	30.3719	-1.1403	-0.0531721	0.6985	0.988702	no	TNPO3	12.3857	9.69622	-2.68948	-0.353178	0.1586	0.449837	no
ENSG00000064489	MEF2BNB-MEF2B	protein_coding	chr19:19145566-19203424	0.295222	0.165482	-0.12974	-0.835128	1	1	no	MEF2BNB-MEF2B	2.98687	2.57461	-0.41226	-0.214282	0.83725	0.993773	no	MEF2BNB-MEF2B	2.72588	3.32284	0.59696	0.285693	0.74225	0.988702	no	MEF2BNB-MEF2B	1.06973	0.529989	-0.539741	-1.01321	0.39985	0.6753	no
ENSG00000064490	RFXANK	protein_coding	chr19:19145566-19203424	2.09958	1.0052	-1.09438	-1.06262	0.03385	0.161774	no	RFXANK	20.2658	16.4845	-3.7813	-0.297936	0.5609	0.935817	no	RFXANK	34.2337	36.9471	2.7134	0.110047	0.69935	0.988702	no	RFXANK	5.77561	6.13727	0.36166	0.0876241	0.8669	0.955052	no
ENSG00000064545	TMEM161A	protein_coding	chr19:19119168-19138513	0.672389	0.245907	-0.426482	-1.45119	0.00415	0.0323276	yes	TMEM161A	4.85602	4.52171	-0.33431	-0.102907	0.757	0.987263	no	TMEM161A	13.4681	12.1573	-1.3108	-0.147725	0.4496	0.930455	no	TMEM161A	2.64717	2.38494	-0.26223	-0.150494	0.68635	0.881842	no
ENSG00000064547	LPAR2	protein_coding	chr19:19623667-19628930	2.51109	1.81961	-0.69148	-0.464682	0.4787	0.740698	no	LPAR2	8.22655	5.7276	-2.49895	-0.522356	0.27295	0.718456	no	LPAR2	1.20663	1.62837	0.42174	0.432442	0.2816	0.772027	no	LPAR2	0.274326	0.0675491	-0.206777	-2.02188	1	1	no
ENSG00000064601	CTSA	protein_coding	chr20:45888624-45912155	25.1614	22.013	-3.1484	-0.19286	0.57795	0.808421	no	CTSA	141.302	147.183	5.881	0.0588231	0.8347	0.993756	no	CTSA	23.655	21.8014	-1.8536	-0.117727	0.47525	0.94644	no	CTSA	255.282	291.601	36.319	0.191902	0.5708	0.810197	no
ENSG00000064607	SUGP2	protein_coding	chr19:18990887-19060311	9.0071	5.96072	-3.04638	-0.595576	0.03125	0.152237	no	SUGP2	8.49013	7.58834	-0.90179	-0.162002	0.6082	0.95177	no	SUGP2	11.7951	11.5206	-0.2745	-0.0339645	0.8842	0.988702	no	SUGP2	11.3979	11.4699	0.072	0.00908947	0.98165	0.989506	no
ENSG00000064651	SLC12A2	protein_coding	chr5:128083765-128189688	4.72368	8.36922	3.64554	0.825184	0.00225	0.019597	yes	SLC12A2	2.09766	1.76914	-0.32852	-0.245738	0.4611	0.883311	no	SLC12A2	26.2458	28.1779	1.9321	0.102473	0.4453	0.928305	no	SLC12A2	17.6169	21.8354	4.2185	0.309716	0.2662	0.533926	no
ENSG00000064652	SNX24	protein_coding	chr5:122842272-123068972	1.86236	1.09337	-0.76899	-0.768354	0.1893	0.451817	no	SNX24	28.0553	23.8811	-4.1742	-0.232403	0.6152	0.953329	no	SNX24	12.7214	11.5119	-1.2095	-0.144127	0.52255	0.971358	no	SNX24	14.3583	12.386	-1.9723	-0.213171	0.7086	0.893133	no
ENSG00000064655	EYA2	protein_coding	chr20:46894623-47188844	0	0	0	0	1	1	no	EYA2	0.230758	0.125906	-0.104852	-0.874033	1	1	no	EYA2	3.11301	1.39524	-1.71777	-1.1578	5e-05	0.0011312	yes	EYA2	0.49947	0.357953	-0.141517	-0.48063	1	1	no
ENSG00000064666	CNN2	protein_coding	chr19:1026580-1039068	13.6106	22.2852	8.6746	0.711353	0.00735	0.0507952	no	CNN2	16.119	13.367	-2.752	-0.270096	0.34665	0.799325	no	CNN2	53.2421	41.3961	-11.846	-0.363072	0.0098	0.0899267	no	CNN2	18.0774	21.5529	3.4755	0.253697	0.3269	0.605205	no
ENSG00000064687	ABCA7	protein_coding	chr19:1040100-1065572	3.02409	5.09318	2.06909	0.752063	0.15615	0.404708	no	ABCA7	3.7693	2.7315	-1.0378	-0.464601	0.1795	0.587918	no	ABCA7	4.9465	3.45362	-1.49288	-0.518298	0.1557	0.603814	no	ABCA7	1.45731	1.45992	0.00261	0.00257523	0.9962	0.997465	no
ENSG00000064692	SNCAIP	protein_coding	chr5:122311296-122479087	0.00989703	0.0281751	0.0182781	1.50935	1	1	no	SNCAIP	0.0907293	0.051627	-0.0391023	-0.813442	1	1	no	SNCAIP	0	0.0108412	0.0108412	inf	1	1	no	SNCAIP	0.624257	1.45243	0.828173	1.21826	0.033	0.146387	no
ENSG00000064703	DDX20	protein_coding	chr1:111483347-111768016	7.08937	4.69474	-2.39463	-0.594611	0.3012	0.58438	no	DDX20	6.45768	4.52098	-1.9367	-0.514381	0.39225	0.834489	no	DDX20	10.9038	9.87023	-1.03357	-0.143678	0.4525	0.932313	no	DDX20	7.62986	7.90496	0.2751	0.0511006	0.91475	0.966847	no
ENSG00000064726	BTBD1	protein_coding	chr15:82836945-83439445	25.122	16.4986	-8.6234	-0.60661	0.0393	0.180509	no	BTBD1	53.2312	45.2472	-7.984	-0.234443	0.443	0.870808	no	BTBD1	66.1123	72.6211	6.5088	0.135471	0.49995	0.958244	no	BTBD1	32.2803	37.1468	4.8665	0.202583	0.5459	0.792395	no
ENSG00000064763	FAR2	protein_coding	chr12:29139922-29381189	8.22157	13.4459	5.22433	0.709679	0.2136	0.484686	no	FAR2	14.9642	17.5422	2.578	0.229319	0.6013	0.948758	no	FAR2	0.105242	0.00891073	-0.0963313	-3.56202	1	1	no	FAR2	8.46329	9.35988	0.89659	0.145272	0.82455	0.94099	no
ENSG00000064787	BCAS1	protein_coding	chr20:53910608-54070594	0.0734927	0.110269	0.0367763	0.585361	1	1	no	BCAS1	0.0290504	0.0509039	0.0218535	0.809217	1	1	no	BCAS1	0.861352	0.588756	-0.272596	-0.548933	0.02915	0.203177	no	BCAS1	0.00491592	0.0115913	0.00667538	1.2375	1	1	no
ENSG00000064835	POU1F1	protein_coding	chr3:87258379-87276587	0	0	0	0	1	1	no	POU1F1	0	0.0147375	0.0147375	inf	1	1	no	POU1F1	0.0668259	0.0110444	-0.0557815	-2.59709	1	1	no	POU1F1	0	0	0	0	1	1	no
ENSG00000064886	CHI3L2	protein_coding	chr1:111187173-111243440	0.357532	1.30331	0.945778	1.86604	0.00855	0.0566605	no	CHI3L2	5.99361	10.3656	4.37199	0.790305	0.424	0.856974	no	CHI3L2	0.0805113	0.28307	0.202559	1.8139	1	1	no	CHI3L2	143.199	183.403	40.204	0.357003	0.1711	0.458939	no
ENSG00000064932	SBNO2	protein_coding	chr19:1107635-1174283	0.103563	0.101638	-0.001925	-0.0270633	1	1	no	SBNO2	0.146944	0.32242	0.175476	1.13368	0.06795	0.340171	no	SBNO2	0.19031	0.790014	0.599704	2.05352	0.00045	0.00785307	yes	SBNO2	0	0	0	0	1	1	no
ENSG00000064933	PMS1	protein_coding	chr2:189770322-189877629	13.7815	14.0589	0.2774	0.0287512	0.959	0.979759	no	PMS1	3.07599	3.15307	0.07708	0.035708	0.94765	0.99573	no	PMS1	15.6358	11.3359	-4.2999	-0.463952	0.07645	0.399317	no	PMS1	6.10677	8.50915	2.40238	0.478606	0.47065	0.735018	no
ENSG00000064961	HMG20B	protein_coding	chr19:3506272-3579088	4.08025	3.07322	-1.00703	-0.408904	0.3676	0.64866	no	HMG20B	69.5948	64.3652	-5.2296	-0.112698	0.8449	0.995213	no	HMG20B	24.3465	23.2987	-1.0478	-0.0634635	0.84305	0.988702	no	HMG20B	11.5352	14.4068	2.8716	0.320703	0.4171	0.691138	no
ENSG00000064989	CALCRL	protein_coding	chr2:187001875-187565760	10.7551	9.78599	-0.96911	-0.136232	0.72925	0.890897	no	CALCRL	0.985066	0.94949	-0.035576	-0.0530687	0.94265	0.99573	no	CALCRL	0.327773	0.213741	-0.114032	-0.616832	1	1	no	CALCRL	0.406504	0.26557	-0.140934	-0.614178	1	1	no
ENSG00000064995	TAF11	protein_coding	chr6:34792014-34888089	4.30616	3.38028	-0.92588	-0.349257	0.4654	0.731659	no	TAF11	11.8308	9.54332	-2.28748	-0.30998	0.62675	0.956709	no	TAF11	9.96722	7.94105	-2.02617	-0.327861	0.3398	0.840742	no	TAF11	5.08023	7.63067	2.55044	0.586917	0.23655	0.507079	no
ENSG00000064999	ANKS1A	protein_coding	chr6:34889264-35091413	1.0382	1.17806	0.13986	0.182328	0.511	0.764046	no	ANKS1A	4.24615	1.89175	-2.3544	-1.16643	0.00035	0.00608288	yes	ANKS1A	3.12618	2.29427	-0.83191	-0.446364	0.00765	0.0745779	no	ANKS1A	1.42662	1.0583	-0.36832	-0.430845	0.18	0.462834	no
ENSG00000065000	AP3D1	protein_coding	chr19:2100987-2248679	8.33166	9.98875	1.65709	0.2617	0.7235	0.887815	no	AP3D1	26.7985	25.5898	-1.2087	-0.0665826	0.8246	0.992957	no	AP3D1	21.2936	24.9108	3.6172	0.226353	0.291	0.784992	no	AP3D1	21.5146	24.0941	2.5795	0.16336	0.75115	0.91262	no
ENSG00000065029	ZNF76	protein_coding	chr6:35200207-35295985	1.96449	2.54172	0.57723	0.371648	0.40105	0.678065	no	ZNF76	5.62085	4.03337	-1.58748	-0.478802	0.19455	0.612152	no	ZNF76	2.28098	2.39722	0.11624	0.0717081	0.82665	0.988702	no	ZNF76	3.69109	4.32783	0.63674	0.229594	0.7706	0.920541	no
ENSG00000065054	SLC9A3R2	protein_coding	chr16:2025355-2039026	0.282825	0.00821654	-0.274608	-5.10524	1	1	no	SLC9A3R2	0.62563	0.471036	-0.154594	-0.409474	0.49055	0.901967	no	SLC9A3R2	7.03819	4.02881	-3.00938	-0.80485	0.001	0.0153663	yes	SLC9A3R2	9.57947	6.19164	-3.38783	-0.629624	0.0321	0.143317	no
ENSG00000065057	NTHL1	protein_coding	chr16:2039814-2135898	0.0719623	0.0196151	-0.0523472	-1.87528	1	1	no	NTHL1	2.30298	2.2149	-0.08808	-0.0562588	0.96375	0.99573	no	NTHL1	22.9037	14.3721	-8.5316	-0.672305	0.04085	0.258913	no	NTHL1	1.35509	0.727139	-0.627951	-0.89808	0.4115	0.686229	no
ENSG00000065060	UHRF1BP1	protein_coding	chr6:34792014-34888089	1.33428	2.0045	0.67022	0.587176	0.08255	0.297241	no	UHRF1BP1	5.36899	7.40219	2.0332	0.463303	0.11705	0.472188	no	UHRF1BP1	3.8634	4.2042	0.3408	0.12196	0.5087	0.963323	no	UHRF1BP1	1.54078	1.53228	-0.0085	-0.00797574	0.9863	0.991949	no
ENSG00000065135	GNAI3	protein_coding	chr1:109548610-109632051	14.1417	14.5337	0.392	0.039438	0.8724	0.948835	no	GNAI3	5.3113	8.79586	3.48456	0.727758	0.0103	0.0917495	no	GNAI3	6.13862	7.69788	1.55926	0.326547	0.0199	0.153198	no	GNAI3	7.01838	8.89184	1.87346	0.341344	0.18525	0.465753	no
ENSG00000065150	IPO5	protein_coding	chr13:97929896-98024297	14.3773	34.8049	20.4276	1.27549	5e-05	0.000743336	yes	IPO5	9.45095	11.1044	1.65345	0.232597	0.3636	0.8137	no	IPO5	80.7315	88.3816	7.6501	0.130615	0.33425	0.83455	no	IPO5	42.0326	65.8615	23.8289	0.647929	0.02995	0.135028	no
ENSG00000065154	OAT	protein_coding	chr10:124397299-124418976	34.2727	27.8188	-6.4539	-0.301001	0.3446	0.626314	no	OAT	57.981	64.9406	6.9596	0.16354	0.5168	0.916108	no	OAT	46.4048	55.8878	9.483	0.268259	0.05205	0.307466	no	OAT	73.0367	86.2734	13.2367	0.240295	0.38555	0.662566	no
ENSG00000065183	WDR3	protein_coding	chr1:117929719-118185223	3.16547	2.0057	-1.15977	-0.658315	0.22345	0.496977	no	WDR3	4.21542	3.35498	-0.86044	-0.329375	0.56465	0.93749	no	WDR3	21.8195	16.7732	-5.0463	-0.379458	0.15695	0.604833	no	WDR3	10.618	7.75164	-2.86636	-0.453933	0.3534	0.632401	no
ENSG00000065243	PKN2	protein_coding	chr1:88537512-88836255	22.3857	28.9214	6.5357	0.36956	0.1749	0.431457	no	PKN2	4.73407	9.28888	4.55481	0.972425	0.0007	0.0108399	yes	PKN2	15.3719	17.6539	2.282	0.19969	0.15805	0.606254	no	PKN2	21.8088	20.5085	-1.3003	-0.0886885	0.77315	0.92188	no
ENSG00000065268	WDR18	protein_coding	chr19:983477-998438	0.529232	0.343836	-0.185396	-0.622178	1	1	no	WDR18	4.09015	3.38229	-0.70786	-0.274152	0.47445	0.891199	no	WDR18	27.4286	28.9538	1.5252	0.0780721	0.71	0.988702	no	WDR18	7.62026	10.8378	3.21754	0.508155	0.2325	0.504596	no
ENSG00000065308	TRAM2	protein_coding	chr6:52497401-52584090	0.516588	0.162338	-0.35425	-1.67001	1	1	no	TRAM2	3.26179	1.98424	-1.27755	-0.717078	0.03225	0.209596	no	TRAM2	14.4744	8.27746	-6.19694	-0.806243	5e-05	0.0011312	yes	TRAM2	40.7492	28.0196	-12.7296	-0.540335	0.0352	0.153206	no
ENSG00000065320	NTN1	protein_coding	chr17:9021541-9244026	0.0145446	0.0180163	0.0034717	0.308821	1	1	no	NTN1	0.0419043	1.92134	1.87944	5.51887	0.00285	0.0337029	yes	NTN1	0.122309	0.595806	0.473497	2.28432	0.0009	0.0140712	yes	NTN1	6.03444	8.57795	2.54351	0.507413	0.0728	0.279522	no
ENSG00000065325	GLP2R	protein_coding	chr17:9822205-9892480	0	0	0	0	1	1	no	GLP2R	0.0262294	0.122667	0.0964376	2.22548	1	1	no	GLP2R	8.0936	10.5438	2.4502	0.381546	0.19295	0.649772	no	GLP2R	0.766469	1.0322	0.265731	0.42942	0.68735	0.882487	no
ENSG00000065328	MCM10	protein_coding	chr10:13161553-13211104	0.32258	0.451272	0.128692	0.484339	1	1	no	MCM10	0.829391	0.657532	-0.171859	-0.334993	0.4581	0.882131	no	MCM10	22.0094	17.9357	-4.0737	-0.29528	0.03275	0.220608	no	MCM10	2.23129	2.48442	0.25313	0.15503	0.80155	0.934092	no
ENSG00000065357	DGKA	protein_coding	chr12:55901412-55954027	59.9969	28.718	-31.2789	-1.06293	0.00395	0.0310393	yes	DGKA	6.76615	6.78907	0.02292	0.0048789	0.98995	0.998526	no	DGKA	5.98009	4.17704	-1.80305	-0.517688	0.0714	0.381499	no	DGKA	23.0837	21.4825	-1.6012	-0.103713	0.8204	0.939772	no
ENSG00000065361	ERBB3	protein_coding	chr12:56079856-56113907	0	0.0368954	0.0368954	inf	1	1	no	ERBB3	0.099253	0.064864	-0.034389	-0.613692	1	1	no	ERBB3	1.32169	0.64135	-0.68034	-1.0432	0.0902	0.444472	no	ERBB3	0.269442	0.327067	0.057625	0.279612	1	1	no
ENSG00000065371	ROPN1	protein_coding	chr3:123968520-123992178	0	0	0	0	1	1	no	ROPN1	0	0	0	0	1	1	no	ROPN1	0	0	0	0	1	1	no	ROPN1	0.53926	0.22754	-0.31172	-1.24486	1	1	no
ENSG00000065413	ANKRD44	protein_coding	chr2:196967016-197311173	28.7411	16.744	-11.9971	-0.779474	0.0025	0.0214741	yes	ANKRD44	13.8455	14.5228	0.6773	0.068902	0.8295	0.993561	no	ANKRD44	3.02538	2.29442	-0.73096	-0.39899	0.2504	0.72985	no	ANKRD44	3.39342	3.78447	0.39105	0.157353	0.7318	0.903468	no
ENSG00000065427	KARS	protein_coding	chr16:75627473-75761872	21.6905	39.9703	18.2798	0.881869	0.00515	0.0382058	yes	KARS	37.4451	71.0696	33.6245	0.924455	0.0039	0.0434034	yes	KARS	101.651	105.439	3.788	0.0527803	0.70675	0.988702	no	KARS	39.486	45.8949	6.4089	0.216992	0.51875	0.771673	no
ENSG00000065457	ADAT1	protein_coding	chr16:75528531-75623300	5.97566	6.64354	0.66788	0.152855	0.8212	0.929259	no	ADAT1	17.0952	14.7688	-2.3264	-0.211038	0.7197	0.981114	no	ADAT1	29.004	27.5362	-1.4678	-0.0749217	0.8229	0.988702	no	ADAT1	10.1768	9.42915	-0.74765	-0.110089	0.8631	0.953979	no
ENSG00000065485	PDIA5	protein_coding	chr3:123067061-123274130	1.10931	2.5874	1.47809	1.22184	0.03325	0.159621	no	PDIA5	1.19339	1.85365	0.66026	0.635302	0.38425	0.828785	no	PDIA5	8.30082	12.3761	4.07528	0.57623	0.0167	0.134478	no	PDIA5	26.6258	32.5369	5.9111	0.289249	0.3146	0.591648	no
ENSG00000065491	TBC1D22B	protein_coding	chr6:37212179-37332970	0.917693	3.39781	2.48012	1.88852	5e-05	0.000743336	yes	TBC1D22B	4.85356	5.65595	0.80239	0.220728	0.5879	0.945083	no	TBC1D22B	2.67871	3.96648	1.28777	0.566324	0.00265	0.0337484	yes	TBC1D22B	1.56361	2.02176	0.45815	0.37073	0.38815	0.66501	no
ENSG00000065518	NDUFB4	protein_coding	chr3:120594118-120602500	6.16975	4.43801	-1.73174	-0.475297	0.2437	0.522631	no	NDUFB4	70.0603	83.8401	13.7798	0.259043	0.3416	0.793656	no	NDUFB4	80.285	85.3941	5.1091	0.0890058	0.5951	0.988702	no	NDUFB4	18.1319	15.8127	-2.3192	-0.197452	0.5537	0.797891	no
ENSG00000065526	SPEN	protein_coding	chr1:15829943-15941066	41.649	21.976	-19.673	-0.92235	0.06785	0.264223	no	SPEN	5.91368	5.85679	-0.05689	-0.0139466	0.97645	0.996424	no	SPEN	7.50376	7.50203	-0.00173	-0.000332999	0.99925	0.999508	no	SPEN	8.3144	12.3788	4.0644	0.57419	0.1214	0.406976	no
ENSG00000065534	MYLK	protein_coding	chr3:123585541-123884331	13.667	18.1684	4.5014	0.410734	0.3199	0.602668	no	MYLK	1.95323	1.6406	-0.31263	-0.25164	0.6891	0.97249	no	MYLK	7.97108	6.59973	-1.37135	-0.27237	0.217	0.686567	no	MYLK	9.96287	14.0694	4.10653	0.497923	0.0701	0.27043	no
ENSG00000065548	ZC3H15	protein_coding	chr2:186421343-186509363	21.2969	19.009	-2.2879	-0.163957	0.5115	0.764539	no	ZC3H15	20.0363	19.3011	-0.7352	-0.0539312	0.83945	0.994333	no	ZC3H15	45.6908	47.2273	1.5365	0.0477183	0.73035	0.988702	no	ZC3H15	27.1684	31.5847	4.4163	0.217296	0.40185	0.677182	no
ENSG00000065559	MAP2K4	protein_coding	chr17:11998352-12143830	29.7849	26.8474	-2.9375	-0.149801	0.7344	0.893343	no	MAP2K4	13.957	14.6609	0.7039	0.0709897	0.78555	0.990571	no	MAP2K4	25.2416	27.3887	2.1471	0.117779	0.38475	0.88557	no	MAP2K4	14.8282	15.4418	0.6136	0.0585018	0.87885	0.958232	no
ENSG00000065600	TMEM206	protein_coding	chr1:212363535-212415716	2.78415	1.49473	-1.28942	-0.897354	0.0165	0.094006	no	TMEM206	15.7294	9.31764	-6.41176	-0.755428	0.0168	0.130079	no	TMEM206	10.4715	11.3756	0.9041	0.119471	0.4627	0.938461	no	TMEM206	1.43456	1.14144	-0.29312	-0.329755	0.57975	0.815633	no
ENSG00000065609	SNAP91	protein_coding	chr6:83552879-83709691	0	0	0	0	1	1	no	SNAP91	0.0014587	0	-0.0014587	#NAME?	1	1	no	SNAP91	0.0793606	0.0525541	-0.0268065	-0.594619	1	1	no	SNAP91	0.359625	0.23676	-0.122865	-0.603066	1	1	no
ENSG00000065613	SLK	protein_coding	chr10:103965604-104029233	37.4439	55.5237	18.0798	0.568374	0.1878	0.449769	no	SLK	12.3397	16.4004	4.0607	0.410416	0.09425	0.41789	no	SLK	24.778	30.7571	5.9791	0.311862	0.01805	0.142539	no	SLK	38.2461	47.2033	8.9572	0.303574	0.49005	0.74981	no
ENSG00000065615	CYB5R4	protein_coding	chr6:83859642-83967424	42.5125	34.4336	-8.0789	-0.304069	0.45605	0.724246	no	CYB5R4	27.1545	32.0701	4.9156	0.24004	0.6205	0.954558	no	CYB5R4	9.12593	10.446	1.32007	0.19491	0.50215	0.960011	no	CYB5R4	6.58766	9.5128	2.92514	0.530105	0.37545	0.65332	no
ENSG00000065618	COL17A1	protein_coding	chr10:104029437-104086002	0.0753553	0.244439	0.169084	1.6977	1	1	no	COL17A1	0	0.0109343	0.0109343	inf	1	1	no	COL17A1	0.481743	1.4952	1.01346	1.63401	0.0002	0.00393909	yes	COL17A1	0.0430767	0.146941	0.103864	1.77026	1	1	no
ENSG00000065621	GSTO2	protein_coding	chr10:104268872-104309290	0.0018015	0.083371	0.0815695	5.53227	1	1	no	GSTO2	0.213385	0.293469	0.080084	0.459745	1	1	no	GSTO2	0.738002	0.75148	0.013478	0.0261103	0.96135	0.989989	no	GSTO2	2.99418	1.86572	-1.12846	-0.682431	0.2537	0.518694	no
ENSG00000065665	SEC61A2	protein_coding	chr10:12129636-12250589	1.86469	2.27489	0.4102	0.286856	0.6844	0.870063	no	SEC61A2	0.702773	0.768383	0.06561	0.128767	0.86375	0.995513	no	SEC61A2	4.23436	3.65091	-0.58345	-0.213887	0.79725	0.988702	no	SEC61A2	3.24474	4.37537	1.13063	0.431305	0.64515	0.85737	no
ENSG00000065675	PRKCQ	protein_coding	chr10:6427142-6580301	5.97648	7.96147	1.98499	0.41374	0.10005	0.33038	no	PRKCQ	0.704892	1.05674	0.351848	0.58414	0.22325	0.654613	no	PRKCQ	2.88976	1.95709	-0.93267	-0.562238	0.00425	0.0482634	yes	PRKCQ	0.467294	0.246845	-0.220449	-0.920725	1	1	no
ENSG00000065717	TLE2	protein_coding	chr19:2997637-3047635	0.0277594	0.163298	0.135539	2.55646	1	1	no	TLE2	0.341665	0.332529	-0.009136	-0.0391019	1	1	no	TLE2	1.98858	1.60887	-0.37971	-0.305688	0.3757	0.87568	no	TLE2	1.28	1.09636	-0.18364	-0.223426	0.6559	0.86465	no
ENSG00000065802	ASB1	protein_coding	chr2:238425457-238452250	1.58346	1.63939	0.05593	0.0500754	0.931	0.970816	no	ASB1	6.56638	7.12347	0.55709	0.117481	0.82665	0.993084	no	ASB1	12.2822	19.3506	7.0684	0.65581	0.00905	0.0844087	no	ASB1	6.09622	6.736	0.63978	0.143976	0.76195	0.916975	no
ENSG00000065809	FAM107B	protein_coding	chr10:14518556-14774897	109.979	141.721	31.742	0.365818	0.2274	0.501977	no	FAM107B	32.9489	75.6593	42.7104	1.19929	5e-05	0.0010791	yes	FAM107B	64.1699	112.472	48.3021	0.809601	5e-05	0.0011312	yes	FAM107B	21.1213	63.4718	42.3505	1.58742	0.00015	0.00546066	yes
ENSG00000065833	ME1	protein_coding	chr6:83210271-83431071	1.59441	1.11314	-0.48127	-0.518382	0.1125	0.3464	no	ME1	17.7486	15.6412	-2.1074	-0.182358	0.4901	0.901902	no	ME1	24.3125	24.7478	0.4353	0.0256022	0.8542	0.988702	no	ME1	18.4967	19.8793	1.3826	0.103996	0.6696	0.871771	no
ENSG00000065882	TBC1D1	protein_coding	chr4:37891086-38139313	29.1409	30.2101	1.0692	0.0519863	0.83095	0.933133	no	TBC1D1	70.5971	94.9673	24.3702	0.427823	0.11515	0.46833	no	TBC1D1	22.6704	20.6898	-1.9806	-0.131889	0.5771	0.988702	no	TBC1D1	30.8548	43.7258	12.871	0.50299	0.06925	0.26765	no
ENSG00000065883	CDK13	protein_coding	chr7:39950036-40100621	14.7267	11.7229	-3.0038	-0.329106	0.21905	0.491285	no	CDK13	9.06399	7.50518	-1.55881	-0.27226	0.33755	0.790867	no	CDK13	14.8809	13.7852	-1.0957	-0.110341	0.48005	0.948931	no	CDK13	15.8639	13.979	-1.8849	-0.182483	0.58685	0.820602	no
ENSG00000065911	MTHFD2	protein_coding	chr2:74198561-74393882	39.734	97.4684	57.7344	1.29456	0.00015	0.00199576	yes	MTHFD2	91.7264	244.886	153.16	1.4167	5e-05	0.0010791	yes	MTHFD2	173.426	218.596	45.17	0.333947	0.07995	0.409874	no	MTHFD2	38.5946	79.0081	40.4135	1.0336	0.13285	0.425415	no
ENSG00000065923	SLC9A7	protein_coding	chrX:46599251-46759370	2.98022	3.41749	0.43727	0.197517	0.53985	0.782954	no	SLC9A7	17.3157	14.759	-2.5567	-0.230493	0.46885	0.888858	no	SLC9A7	15.2932	17.5845	2.2913	0.201415	0.45535	0.934216	no	SLC9A7	2.74523	2.90212	0.15689	0.0801796	0.87315	0.956369	no
ENSG00000065970	FOXJ2	protein_coding	chr12:8032660-8055503	2.04484	1.19676	-0.84808	-0.772851	0.00855	0.0566605	no	FOXJ2	3.14569	1.82008	-1.32561	-0.789376	0.0107	0.0944599	no	FOXJ2	3.69263	3.78266	0.09003	0.0347526	0.8306	0.988702	no	FOXJ2	2.43286	2.13902	-0.29384	-0.185702	0.5143	0.768088	no
ENSG00000065978	YBX1	protein_coding	chr1:42678734-42702349	21.4302	20.4478	-0.9824	-0.0677045	0.8391	0.936049	no	YBX1	162.605	162.251	-0.354	-0.00314938	0.98915	0.998255	no	YBX1	105.976	112.081	6.105	0.0808126	0.581	0.988702	no	YBX1	78.1549	93.9584	15.8035	0.265686	0.41975	0.693093	no
ENSG00000065989	PDE4A	protein_coding	chr19:10391133-10469631	4.26703	4.76831	0.50128	0.160246	0.7981	0.921207	no	PDE4A	3.26897	1.33672	-1.93225	-1.29014	0.13945	0.517749	no	PDE4A	0.918149	0.860416	-0.057733	-0.0936938	0.913	0.988702	no	PDE4A	1.06107	1.12218	0.06111	0.0807849	0.9521	0.978011	no
ENSG00000066027	PPP2R5A	protein_coding	chr1:212285356-212363141	17.1059	18.5499	1.444	0.116919	0.6679	0.862637	no	PPP2R5A	23.3376	17.9451	-5.3925	-0.379065	0.14095	0.519517	no	PPP2R5A	19.4246	16.3566	-3.068	-0.248012	0.0948	0.458062	no	PPP2R5A	15.9993	9.27894	-6.72036	-0.78598	0.01115	0.101325	no
ENSG00000066032	CTNNA2	protein_coding	chr2:79157002-80648861	0.0874706	0.11647	0.0289994	0.413082	1	1	no	CTNNA2	0	0	0	0	1	1	no	CTNNA2	1.54624	1.52086	-0.02538	-0.0238773	0.92355	0.988795	no	CTNNA2	0.278294	0.0164176	-0.261876	-4.0833	1	1	no
ENSG00000066044	ELAVL1	protein_coding	chr19:7958578-8489332	6.8117	6.20681	-0.60489	-0.134164	0.8804	0.952361	no	ELAVL1	13.2061	11.8485	-1.3576	-0.156494	0.7985	0.990571	no	ELAVL1	25.8406	26.9453	1.1047	0.0603894	0.83285	0.988702	no	ELAVL1	12.1263	13.9663	1.84	0.203809	0.7739	0.922222	no
ENSG00000066056	TIE1	protein_coding	chr1:43300992-43323108	0.0464297	0.0832551	0.0368254	0.842491	1	1	no	TIE1	7.68114	6.66882	-1.01232	-0.203888	0.52965	0.921231	no	TIE1	0.00387298	0.0381677	0.0342947	3.30084	1	1	no	TIE1	0.0450563	0.006423	-0.0386333	-2.81041	1	1	no
ENSG00000066084	DIP2B	protein_coding	chr12:50504984-50748667	8.75363	26.011	17.2574	1.57117	5e-05	0.000743336	yes	DIP2B	7.40202	13.398	5.99598	0.856031	0.0022	0.0273453	yes	DIP2B	11.6788	12.5665	0.8877	0.10569	0.4695	0.942644	no	DIP2B	6.04659	6.69471	0.64812	0.1469	0.61465	0.838613	no
ENSG00000066117	SMARCD1	protein_coding	chr12:50084415-50100835	6.09277	5.81798	-0.27479	-0.0665813	0.82235	0.929701	no	SMARCD1	10.1019	10.7463	0.6444	0.0892218	0.76995	0.989397	no	SMARCD1	29.2739	29.6184	0.3445	0.0168786	0.92275	0.988795	no	SMARCD1	8.50303	9.32498	0.82195	0.133123	0.65695	0.865337	no
ENSG00000066135	KDM4A	protein_coding	chr1:43650157-43931165	8.85364	8.20441	-0.64923	-0.109871	0.7929	0.919074	no	KDM4A	8.00439	5.88527	-2.11912	-0.443683	0.119	0.476483	no	KDM4A	7.59473	7.80773	0.213	0.0399049	0.80765	0.988702	no	KDM4A	6.81368	3.66743	-3.14625	-0.893665	0.00675	0.0770197	no
ENSG00000066136	NFYC	protein_coding	chr1:40690379-40771603	9.70773	7.31491	-2.39282	-0.408295	0.213	0.48406	no	NFYC	16.4979	13.6569	-2.841	-0.272652	0.3742	0.820054	no	NFYC	9.73371	11.1346	1.40089	0.193993	0.26135	0.744795	no	NFYC	7.70282	8.54591	0.84309	0.149847	0.645	0.85724	no
ENSG00000066185	ZMYND12	protein_coding	chr1:42430328-42654664	0.458246	0.257645	-0.200601	-0.830738	1	1	no	ZMYND12	1.05428	1.22047	0.16619	0.211182	0.83975	0.994333	no	ZMYND12	0.309698	0.115164	-0.194534	-1.42718	1	1	no	ZMYND12	1.27311	1.18885	-0.08426	-0.0987985	0.9408	0.97409	no
ENSG00000066230	SLC9A3	protein_coding	chr5:473235-524332	0.0115568	0	-0.0115568	#NAME?	1	1	no	SLC9A3	0.00368471	0	-0.00368471	#NAME?	1	1	no	SLC9A3	0.0872509	0.0608352	-0.0264157	-0.520264	1	1	no	SLC9A3	0.0368932	0.0363907	-0.0005025	-0.0197873	1	1	no
ENSG00000066248	NGEF	protein_coding	chr2:232697298-233015885	0	0	0	0	1	1	no	NGEF	0.0240473	0.0383229	0.0142756	0.672333	1	1	no	NGEF	7.81218	6.31283	-1.49935	-0.307438	0.3512	0.852904	no	NGEF	5.26031	4.62331	-0.637	-0.186221	0.8139	0.937984	no
ENSG00000066279	ASPM	protein_coding	chr1:197084127-197146694	0.927611	1.2578	0.330189	0.439312	0.2824	0.564322	no	ASPM	1.77706	0.777755	-0.999305	-1.1921	0.00265	0.0317607	yes	ASPM	26.4516	21.1985	-5.2531	-0.319398	0.0227	0.169758	no	ASPM	11.0332	7.76744	-3.26576	-0.506343	0.03925	0.164675	no
ENSG00000066294	CD84	protein_coding	chr1:160537072-160579935	15.0315	13.2876	-1.7439	-0.17791	0.6653	0.861507	no	CD84	109.91	112.875	2.965	0.0383974	0.9071	0.99573	no	CD84	0	0	0	0	1	1	no	CD84	0.0189331	0	-0.0189331	#NAME?	1	1	no
ENSG00000066322	ELOVL1	protein_coding	chr1:43363396-43368074	9.91198	5.92676	-3.98522	-0.74193	0.021	0.112739	no	ELOVL1	48.6902	38.3907	-10.2995	-0.342873	0.17995	0.588415	no	ELOVL1	68.9833	79.7273	10.744	0.208826	0.1581	0.606254	no	ELOVL1	69.2749	57.0766	-12.1983	-0.279433	0.3267	0.605083	no
ENSG00000066336	SPI1	protein_coding	chr11:47354859-47378576	20.7369	13.8369	-6.9	-0.583672	0.0205	0.110585	no	SPI1	225.112	161.012	-64.1	-0.483474	0.05145	0.287015	no	SPI1	0	0	0	0	1	1	no	SPI1	0	0	0	0	1	1	no
ENSG00000066379	ZNRD1	protein_coding	chr6:30001010-30064909	0	0	0	0	1	1	no	ZNRD1	0	0	0	0	1	1	no	ZNRD1	0	0	0	0	1	1	no	ZNRD1	0	0	0	0	1	1	no
ENSG00000066382	MPPED2	protein_coding	chr11:30384492-30630508	0.18261	0.0589759	-0.123634	-1.63056	1	1	no	MPPED2	0.02866	0	-0.02866	#NAME?	1	1	no	MPPED2	0.00216756	0	-0.00216756	#NAME?	1	1	no	MPPED2	2.66108	1.48159	-1.17949	-0.844861	0.0576	0.229036	no
ENSG00000066405	CLDN18	protein_coding	chr3:137998734-138038299	0.00583128	0.00739485	0.00156357	0.34271	1	1	no	CLDN18	0.00782763	0	-0.00782763	#NAME?	1	1	no	CLDN18	0	0.0547182	0.0547182	inf	1	1	no	CLDN18	0.0381196	0.0272169	-0.0109027	-0.48603	1	1	no
ENSG00000066422	ZBTB11	protein_coding	chr3:101648888-101701011	16.8331	12.9125	-3.9206	-0.382528	0.2774	0.558914	no	ZBTB11	6.33422	6.71946	0.38524	0.0851789	0.80595	0.991273	no	ZBTB11	12.8009	12.2586	-0.5423	-0.0624499	0.76695	0.988702	no	ZBTB11	6.58676	9.28704	2.70028	0.495651	0.2263	0.500746	no
ENSG00000066427	ATXN3	protein_coding	chr14:91965990-92106621	31.4038	27.2566	-4.1472	-0.204334	0.5702	0.803699	no	ATXN3	22.1563	16.8263	-5.33	-0.397001	0.4095	0.846844	no	ATXN3	16.1573	23.5576	7.4003	0.544008	0.07625	0.398541	no	ATXN3	24.7605	25.2688	0.5083	0.0293166	0.9587	0.980263	no
ENSG00000066455	GOLGA5	protein_coding	chr14:92794230-92839963	9.18535	13.3557	4.17035	0.540048	0.02515	0.128877	no	GOLGA5	16.554	13.4254	-3.1286	-0.302218	0.24635	0.685534	no	GOLGA5	15.0978	16.2663	1.1685	0.107551	0.45695	0.93478	no	GOLGA5	19.0843	19.785	0.7007	0.0520264	0.8355	0.944765	no
ENSG00000066468	FGFR2	protein_coding	chr10:121478333-121598458	0.377329	0.294857	-0.082472	-0.355809	1	1	no	FGFR2	0.0108536	0.00953967	-0.00131393	-0.186159	1	1	no	FGFR2	0.0640497	0.0209751	-0.0430746	-1.61051	1	1	no	FGFR2	14.7973	13.6172	-1.1801	-0.119905	0.6563	0.86481	no
ENSG00000066557	LRRC40	protein_coding	chr1:69568397-70205620	11.8321	10.0903	-1.7418	-0.229741	0.3588	0.63983	no	LRRC40	5.98829	13.8158	7.82751	1.2061	5e-05	0.0010791	yes	LRRC40	14.4833	15.831	1.3477	0.128357	0.3939	0.892196	no	LRRC40	10.1133	10.4504	0.3371	0.0473083	0.8604	0.953123	no
ENSG00000066583	ISOC1	protein_coding	chr5:129093344-129114028	4.07609	9.16712	5.09103	1.16928	0.00015	0.00199576	yes	ISOC1	12.1971	23.1607	10.9636	0.925141	0.0015	0.0200928	yes	ISOC1	14.1338	16.8717	2.7379	0.255452	0.1102	0.504217	no	ISOC1	3.49506	5.86473	2.36967	0.746747	0.0212	0.109425	no
ENSG00000066629	EML1	protein_coding	chr14:99737692-99942060	0.0322134	0	-0.0322134	#NAME?	1	1	no	EML1	0.0709469	0.0217314	-0.0492155	-1.70696	1	1	no	EML1	25.4847	17.2904	-8.1943	-0.559659	0.0004	0.00713017	yes	EML1	40.0742	34.6416	-5.4326	-0.210167	0.5825	0.817811	no
ENSG00000066651	TRMT11	protein_coding	chr6:125985754-126039304	3.04213	2.8654	-0.17673	-0.0863488	0.84985	0.940785	no	TRMT11	3.58868	3.68159	0.09291	0.0368765	0.9163	0.99573	no	TRMT11	11.8624	13.5284	1.666	0.189591	0.25115	0.730938	no	TRMT11	9.77999	11.0517	1.27171	0.176363	0.57915	0.81532	no
ENSG00000066654	THUMPD1	protein_coding	chr16:20610242-20925006	22.7121	17.9351	-4.777	-0.340679	0.42675	0.699365	no	THUMPD1	18.8883	17.3444	-1.5439	-0.123024	0.7684	0.988787	no	THUMPD1	23.8408	23.4737	-0.3671	-0.0223872	0.9047	0.988702	no	THUMPD1	17.0842	17.6844	0.6002	0.0498192	0.8835	0.959282	no
ENSG00000066697	MSANTD3	protein_coding	chr9:100427155-100577636	4.66921	21.0142	16.345	2.17011	5e-05	0.000743336	yes	MSANTD3	31.2358	87.62	56.3842	1.48806	5e-05	0.0010791	yes	MSANTD3	38.7443	75.3638	36.6195	0.959887	5e-05	0.0011312	yes	MSANTD3	33.6363	69.7371	36.1008	1.05191	0.00045	0.0137102	yes
ENSG00000066735	KIF26A	protein_coding	chr14:104138722-104180894	0.00675818	0.00428899	-0.00246919	-0.655996	1	1	no	KIF26A	0.0126101	0.0263109	0.0137008	1.06108	1	1	no	KIF26A	3.40236	4.40109	0.99873	0.371327	0.0365	0.239763	no	KIF26A	0.281909	0.218028	-0.063881	-0.370717	1	1	no
ENSG00000066739	ATG2B	protein_coding	chr14:96279201-96387288	4.77467	2.38823	-2.38644	-0.999461	0.01615	0.092482	no	ATG2B	3.12334	2.5504	-0.57294	-0.292366	0.50905	0.912363	no	ATG2B	7.34483	6.93579	-0.40904	-0.0826682	0.74215	0.988702	no	ATG2B	7.67323	5.67158	-2.00165	-0.436084	0.2621	0.528947	no
ENSG00000066777	ARFGEF1	protein_coding	chr8:66964098-67343677	28.6038	23.5829	-5.0209	-0.278464	0.28	0.562081	no	ARFGEF1	13.0002	11.5755	-1.4247	-0.167455	0.5699	0.939072	no	ARFGEF1	14.0307	14.3154	0.2847	0.0289776	0.87505	0.988702	no	ARFGEF1	14.9083	12.579	-2.3293	-0.245097	0.4605	0.727836	no
ENSG00000066813	ACSM2B	protein_coding	chr16:20536225-20576427	0	0	0	0	1	1	no	ACSM2B	0	0	0	0	1	1	no	ACSM2B	0	0	0	0	1	1	no	ACSM2B	0.036638	0.00730953	-0.0293285	-2.32549	1	1	no
ENSG00000066827	ZFAT	protein_coding	chr8:134477787-134713049	5.28964	4.00065	-1.28899	-0.402937	0.31715	0.600066	no	ZFAT	1.6917	1.29531	-0.39639	-0.385176	0.2334	0.669625	no	ZFAT	2.47558	2.25143	-0.22415	-0.136923	0.5477	0.980696	no	ZFAT	3.80405	3.24188	-0.56217	-0.230706	0.619	0.841178	no
ENSG00000066855	MTFR1	protein_coding	chr8:65644733-65842322	4.20689	3.42678	-0.78011	-0.295902	0.63925	0.846987	no	MTFR1	5.87777	4.87721	-1.00056	-0.269214	0.62365	0.955985	no	MTFR1	24.4317	22.9395	-1.4922	-0.0909159	0.60075	0.988702	no	MTFR1	11.0094	9.74057	-1.26883	-0.176656	0.73285	0.903861	no
ENSG00000066923	STAG3	protein_coding	chr7:100177562-100272218	0.29976	0.423735	0.123975	0.499353	1	1	no	STAG3	1.66883	3.9979	2.32907	1.26041	0.0301	0.198823	no	STAG3	0.0996448	0.357413	0.257768	1.84273	1	1	no	STAG3	0.180214	0.137552	-0.042662	-0.389728	1	1	no
ENSG00000066926	FECH	protein_coding	chr18:57548282-57586880	2.21902	0.942371	-1.27665	-1.23556	0.0005	0.00564995	yes	FECH	12.8554	12.9839	0.1285	0.0143426	0.9615	0.99573	no	FECH	19.5467	22.9217	3.375	0.229794	0.13955	0.576015	no	FECH	9.11913	10.7746	1.65547	0.240673	0.48835	0.748476	no
ENSG00000066933	MYO9A	protein_coding	chr15:71792637-72155459	8.91919	7.08182	-1.83737	-0.332793	0.2424	0.520932	no	MYO9A	4.5839	3.8867	-0.6972	-0.238029	0.51085	0.912363	no	MYO9A	11.5546	10.3988	-1.1558	-0.152042	0.43685	0.925375	no	MYO9A	26.784	19.6927	-7.0913	-0.443711	0.2077	0.485284	no
ENSG00000067048	DDX3Y	protein_coding	chrY:12904107-12920478	108.945	136.517	27.572	0.325485	0.79125	0.918391	no	DDX3Y	23.1657	41.141	17.9753	0.828588	0.00035	0.00608288	yes	DDX3Y	21.5396	28.876	7.3364	0.422884	0.00985	0.0902077	no	DDX3Y	54.6327	94.3766	39.7439	0.788664	0.00775	0.0869722	no
ENSG00000067057	PFKP	protein_coding	chr10:3065322-3172841	12.4342	31.4656	19.0314	1.33946	0.0001	0.00138903	yes	PFKP	25.4628	35.9415	10.4787	0.497256	0.1628	0.559639	no	PFKP	279.329	281.27	1.941	0.00999424	0.9466	0.988832	no	PFKP	45.2408	58.5696	13.3288	0.372528	0.3243	0.602457	no
ENSG00000067064	IDI1	protein_coding	chr10:970589-1049170	25.8323	20.1717	-5.6606	-0.356844	0.3137	0.596553	no	IDI1	89.0473	118.011	28.9637	0.406282	0.1764	0.582707	no	IDI1	32.1152	33.3914	1.2762	0.0562217	0.8417	0.988702	no	IDI1	34.4684	40.4378	5.9694	0.230433	0.6078	0.83447	no
ENSG00000067066	SP100	protein_coding	chr2:230415941-230580006	64.0839	164.681	100.597	1.36164	5e-05	0.000743336	yes	SP100	29.0242	71.176	42.1518	1.29414	5e-05	0.0010791	yes	SP100	14.0008	25.9067	11.9059	0.887821	5e-05	0.0011312	yes	SP100	43.2961	52.2054	8.9093	0.269963	0.41795	0.691716	no
ENSG00000067082	KLF6	protein_coding	chr10:3775995-3785281	82.311	237.713	155.402	1.53006	5e-05	0.000743336	yes	KLF6	22.7979	57.9616	35.1637	1.3462	5e-05	0.0010791	yes	KLF6	12.0261	44.9459	32.9198	1.90202	5e-05	0.0011312	yes	KLF6	41.6027	60.0019	18.3992	0.528331	0.07475	0.285465	no
ENSG00000067113	PPAP2A	protein_coding	chr5:55307759-55535050	1.30187	1.41573	0.11386	0.120963	0.89425	0.956796	no	PPAP2A	4.41963	6.87527	2.45564	0.637492	0.63685	0.958296	no	PPAP2A	15.1932	23.9899	8.7967	0.659	0.09075	0.445991	no	PPAP2A	172.417	178.534	6.117	0.050296	0.86615	0.954751	no
ENSG00000067141	NEO1	protein_coding	chr15:73051709-73305206	0.372631	0.590739	0.218108	0.664772	1	1	no	NEO1	0.332843	0.50328	0.170437	0.59652	0.31445	0.768684	no	NEO1	15.7056	18.1176	2.412	0.206116	0.18505	0.63765	no	NEO1	10.1407	10.56	0.4193	0.0584506	0.8351	0.944605	no
ENSG00000067167	TRAM1	protein_coding	chr8:70540628-70608387	138.042	232.544	94.502	0.752389	0.001	0.010076	yes	TRAM1	106.942	125.544	18.602	0.231364	0.3383	0.791656	no	TRAM1	638.195	428.694	-209.501	-0.574049	5e-05	0.0011312	yes	TRAM1	233.431	226.641	-6.79	-0.0425878	0.8733	0.956428	no
ENSG00000067177	PHKA1	protein_coding	chrX:72578813-72714319	0.0150939	0.0196847	0.0045908	0.383106	1	1	no	PHKA1	1.48521	1.61892	0.13371	0.124368	0.72695	0.982715	no	PHKA1	12.3889	11.6276	-0.7613	-0.0914927	0.51985	0.969751	no	PHKA1	1.84382	1.73533	-0.10849	-0.0874913	0.7611	0.916618	no
ENSG00000067182	TNFRSF1A	protein_coding	chr12:6328756-6342114	24.7275	38.181	13.4535	0.626738	0.023	0.120223	no	TNFRSF1A	49.6043	31.39	-18.2143	-0.660161	0.00795	0.0755931	no	TNFRSF1A	153.722	89.6776	-64.0444	-0.777501	5e-05	0.0011312	yes	TNFRSF1A	29.9638	20.5672	-9.3966	-0.542874	0.04285	0.177901	no
ENSG00000067191	CACNB1	protein_coding	chr17:39173289-39197703	0.44653	0.202471	-0.244059	-1.14104	1	1	no	CACNB1	0.377971	0.318692	-0.059279	-0.24611	0.64445	0.960854	no	CACNB1	1.70549	2.13855	0.43306	0.326446	0.43815	0.925823	no	CACNB1	2.25641	2.65475	0.39834	0.234546	0.4953	0.753942	no
ENSG00000067208	EVI5	protein_coding	chr1:92508695-92792404	10.9122	8.73866	-2.17354	-0.320453	0.3562	0.637857	no	EVI5	10.7159	8.5505	-2.1654	-0.325672	0.4086	0.845672	no	EVI5	5.53514	5.60172	0.06658	0.0172495	0.9437	0.988832	no	EVI5	11.4368	12.4313	0.9945	0.120295	0.75425	0.913884	no
ENSG00000067221	STOML1	protein_coding	chr15:73978922-73994622	0.268417	1.30108	1.03266	2.27716	0.00095	0.0096546	yes	STOML1	2.79857	10.045	7.24643	1.84372	0.0001	0.00199798	yes	STOML1	4.12055	13.142	9.02145	1.67327	5e-05	0.0011312	yes	STOML1	3.12577	2.52158	-0.60419	-0.309884	0.5715	0.810543	no
ENSG00000067225	PKM	protein_coding	chr15:72199026-72234330	380.274	694.763	314.489	0.869482	0.0029	0.0243776	yes	PKM	869.379	948.332	78.953	0.125407	0.65905	0.965463	no	PKM	1209.86	1251.72	41.86	0.0490621	0.76605	0.988702	no	PKM	872.454	961.125	88.671	0.139646	0.70545	0.891673	no
ENSG00000067248	DHX29	protein_coding	chr5:55231151-55307722	5.07774	4.23872	-0.83902	-0.260559	0.34945	0.630884	no	DHX29	9.0009	6.72628	-2.27462	-0.420259	0.1155	0.468595	no	DHX29	19.7121	17.3303	-2.3818	-0.185789	0.1848	0.63726	no	DHX29	13.5644	12.0965	-1.4679	-0.165231	0.52975	0.780266	no
ENSG00000067334	DNTTIP2	protein_coding	chr1:93866282-93879918	29.5785	32.5462	2.9677	0.13794	0.54385	0.785756	no	DNTTIP2	19.8365	24.1697	4.3332	0.285041	0.2885	0.737336	no	DNTTIP2	14.4138	17.9689	3.5551	0.318054	0.0474	0.288038	no	DNTTIP2	25.7473	41.9603	16.213	0.7046	0.00945	0.101325	no
ENSG00000067365	METTL22	protein_coding	chr16:8621682-8649654	6.033	3.9506	-2.0824	-0.610802	0.1257	0.363763	no	METTL22	14.1775	11.2279	-2.9496	-0.336507	0.5468	0.928692	no	METTL22	10.7752	11.402	0.6268	0.0815815	0.72935	0.988702	no	METTL22	7.10141	10.0403	2.93889	0.499622	0.2113	0.488869	no
ENSG00000067369	TP53BP1	protein_coding	chr15:43358171-43510728	9.79446	10.2598	0.46534	0.0669686	0.8688	0.946849	no	TP53BP1	3.8078	2.436	-1.3718	-0.644442	0.11225	0.461385	no	TP53BP1	12.1937	11.8773	-0.3164	-0.037927	0.82705	0.988702	no	TP53BP1	17.0794	14.0627	-3.0167	-0.28038	0.39825	0.67388	no
ENSG00000067445	TRO	protein_coding	chrX:54920461-54931431	0.220731	0.323308	0.102577	0.550623	1	1	no	TRO	0.0332705	0.0774499	0.0441794	1.21902	1	1	no	TRO	0.461201	0.47695	0.015749	0.0484412	0.8906	0.988702	no	TRO	7.52372	7.4186	-0.10512	-0.0203005	0.95065	0.977501	no
ENSG00000067533	RRP15	protein_coding	chr1:218285286-218337983	1.62658	1.21476	-0.41182	-0.421169	0.507	0.760907	no	RRP15	2.3508	2.43645	0.08565	0.0516307	0.93075	0.99573	no	RRP15	13.1298	12.5782	-0.5516	-0.061912	0.6689	0.988702	no	RRP15	18.1064	22.9253	4.8189	0.340445	0.60205	0.831098	no
ENSG00000067560	RHOA	protein_coding	chr3:49357109-49416538	159.878	174.888	15.01	0.12946	0.57955	0.809649	no	RHOA	255.634	285.995	30.361	0.161905	0.6195	0.954053	no	RHOA	241.283	256.041	14.758	0.0856501	0.57125	0.988702	no	RHOA	229.181	267.033	37.852	0.220535	0.43885	0.709828	no
ENSG00000067596	DHX8	protein_coding	chr17:43483864-43610338	15.6893	13.5069	-2.1824	-0.216081	0.53185	0.776879	no	DHX8	13.9279	11.8438	-2.0841	-0.233842	0.39275	0.834752	no	DHX8	30.1452	29.9021	-0.2431	-0.0116808	0.9714	0.990938	no	DHX8	10.8701	11.8538	0.9837	0.124987	0.68565	0.881352	no
ENSG00000067606	PRKCZ	protein_coding	chr1:2050469-2220738	0.742872	0.62843	-0.114442	-0.241363	0.5505	0.790929	no	PRKCZ	0.397275	0.217077	-0.180198	-0.871932	0.0458	0.266285	no	PRKCZ	4.61961	3.75596	-0.86365	-0.29859	0.1775	0.629813	no	PRKCZ	20.6474	35.2545	14.6071	0.771847	0.02765	0.128565	no
ENSG00000067646	ZFY	protein_coding	chrY:2935280-3002626	5.94462	8.42246	2.47784	0.502658	0.71495	0.883686	no	ZFY	6.35428	8.52635	2.17207	0.424199	0.19135	0.607405	no	ZFY	4.00868	4.56832	0.55964	0.188534	0.2881	0.781243	no	ZFY	6.58557	6.89738	0.31181	0.0667382	0.8084	0.936915	no
ENSG00000067704	IARS2	protein_coding	chr1:220094101-220148041	6.25474	3.93952	-2.31522	-0.66693	0.0092	0.0600101	no	IARS2	30.6339	29.2685	-1.3654	-0.0657802	0.79015	0.990571	no	IARS2	69.5264	71.6402	2.1138	0.0432079	0.7408	0.988702	no	IARS2	24.9512	24.3847	-0.5665	-0.0331273	0.8948	0.962403	no
ENSG00000067715	SYT1	protein_coding	chr12:78863992-79503396	0.551571	0.273114	-0.278457	-1.01405	1	1	no	SYT1	0.074837	0.0463377	-0.0284993	-0.691565	1	1	no	SYT1	3.04329	3.58392	0.54063	0.235908	0.2522	0.731525	no	SYT1	0.32003	0.810533	0.490503	1.34067	0.0447	0.18461	no
ENSG00000067798	NAV3	protein_coding	chr12:77830904-78213008	0	0.144458	0.144458	inf	1	1	no	NAV3	0.0181236	0.134847	0.116723	2.89539	1	1	no	NAV3	9.11166	48.8256	39.7139	2.42185	5e-05	0.0011312	yes	NAV3	1.35789	6.90188	5.54399	2.34562	5e-05	0.0022963	yes
ENSG00000067829	IDH3G	protein_coding	chrX:153785765-153798505	6.77084	5.09499	-1.67585	-0.410256	0.42895	0.700869	no	IDH3G	21.176	19.6835	-1.4925	-0.105443	0.81335	0.99202	no	IDH3G	22.7614	24.9113	2.1499	0.130213	0.62585	0.988702	no	IDH3G	14.6884	17.7419	3.0535	0.272483	0.557	0.80014	no
ENSG00000067836	ROGDI	protein_coding	chr16:4796967-4802950	1.32225	0.823192	-0.499058	-0.683695	0.13395	0.375143	no	ROGDI	11.3552	10.7082	-0.647	-0.0846393	0.77835	0.990517	no	ROGDI	5.1139	4.17036	-0.94354	-0.294251	0.2257	0.699236	no	ROGDI	4.02955	4.06402	0.03447	0.0122892	0.9666	0.98312	no
ENSG00000067840	PDZD4	protein_coding	chrX:153802165-153830565	0.486051	0.368644	-0.117407	-0.398878	1	1	no	PDZD4	0.112503	0.0694259	-0.0430771	-0.696425	1	1	no	PDZD4	1.70577	1.67728	-0.02849	-0.0242993	0.92355	0.988795	no	PDZD4	0.205741	0.316329	0.110588	0.620594	1	1	no
ENSG00000067842	ATP2B3	protein_coding	chrX:153517675-153582939	0	0	0	0	1	1	no	ATP2B3	0.0308477	0.0266164	-0.0042313	-0.212848	1	1	no	ATP2B3	0.238019	0.269256	0.031237	0.177905	1	1	no	ATP2B3	0.0274565	0.0389798	0.0115233	0.505579	1	1	no
ENSG00000067900	ROCK1	protein_coding	chr18:20946905-21111851	41.5968	39.0838	-2.513	-0.0899009	0.75405	0.902251	no	ROCK1	18.6051	15.357	-3.2481	-0.276804	0.24645	0.685534	no	ROCK1	9.92675	10.6813	0.75455	0.105696	0.47125	0.944041	no	ROCK1	32.0188	21.5428	-10.476	-0.571712	0.1317	0.423506	no
ENSG00000067955	CBFB	protein_coding	chr16:67029115-67101058	100.421	92.135	-8.286	-0.124246	0.59735	0.820889	no	CBFB	39.9534	29.8959	-10.0575	-0.418372	0.09725	0.424411	no	CBFB	31.9579	44.7851	12.8272	0.486844	0.00075	0.0121334	yes	CBFB	37.3854	41.6246	4.2392	0.154961	0.5781	0.814557	no
ENSG00000067992	PDK3	protein_coding	chrX:24465220-24540102	11.4639	9.79997	-1.66393	-0.226242	0.4868	0.746176	no	PDK3	11.1148	12.6793	1.5645	0.18999	0.51005	0.912363	no	PDK3	8.83816	7.45353	-1.38463	-0.245822	0.1613	0.609445	no	PDK3	22.8388	22.7896	-0.0492	-0.00311171	0.9906	0.994061	no
ENSG00000068001	HYAL2	protein_coding	chr3:50317789-50328251	1.22929	0.171843	-1.05745	-2.83866	5e-05	0.000743336	yes	HYAL2	22.6952	11.7804	-10.9148	-0.945999	0.00635	0.0634357	no	HYAL2	17.2087	15.5318	-1.6769	-0.147914	0.45695	0.93478	no	HYAL2	8.21923	11.8682	3.64897	0.530028	0.10275	0.367037	no
ENSG00000068024	HDAC4	protein_coding	chr2:239048167-239404103	5.52395	3.17255	-2.3514	-0.800058	0.0452	0.199319	no	HDAC4	4.48417	3.59685	-0.88732	-0.318106	0.51215	0.912784	no	HDAC4	6.52779	5.03925	-1.48854	-0.373386	0.2421	0.719623	no	HDAC4	3.51507	2.5739	-0.94117	-0.449599	0.39675	0.672716	no
ENSG00000068028	RASSF1	protein_coding	chr3:50329781-50340980	7.31261	2.22012	-5.09249	-1.71975	5e-05	0.000743336	yes	RASSF1	11.9053	5.37108	-6.53422	-1.14832	0.00055	0.00885685	yes	RASSF1	4.62225	6.37061	1.74836	0.462836	0.02275	0.169913	no	RASSF1	5.02635	5.79204	0.76569	0.204561	0.49985	0.75695	no
ENSG00000068078	FGFR3	protein_coding	chr4:1793306-1809596	0.0682273	0	-0.0682273	#NAME?	1	1	no	FGFR3	0.0568043	0.174233	0.117429	1.61695	1	1	no	FGFR3	2.78912	1.71092	-1.0782	-0.705034	0.01235	0.107359	no	FGFR3	5.44842	6.39585	0.94743	0.2313	0.39685	0.672748	no
ENSG00000068079	IFI35	protein_coding	chr17:43006724-43014456	2.38202	20.9676	18.5856	3.13791	5e-05	0.000743336	yes	IFI35	24.7819	144.675	119.893	2.54546	5e-05	0.0010791	yes	IFI35	7.81058	15.7757	7.96512	1.01421	5e-05	0.0011312	yes	IFI35	8.45441	8.50768	0.05327	0.00906163	0.97485	0.986503	no
ENSG00000068097	HEATR6	protein_coding	chr17:60043193-60097098	1.58811	4.91838	3.33027	1.63087	0.00115	0.0113677	yes	HEATR6	3.66266	2.64085	-1.02181	-0.47189	0.37785	0.823784	no	HEATR6	15.829	14.5281	-1.3009	-0.123727	0.46385	0.939075	no	HEATR6	6.38636	3.74321	-2.64315	-0.770716	0.1005	0.361652	no
ENSG00000068120	COASY	protein_coding	chr17:42535194-42566556	1.28944	2.98281	1.69337	1.20992	0.0171	0.0963955	no	COASY	15.363	18.1173	2.7543	0.237909	0.56685	0.938674	no	COASY	16.6694	14.8807	-1.7887	-0.163758	0.5112	0.963795	no	COASY	3.35486	3.70829	0.35343	0.1445	0.82585	0.941328	no
ENSG00000068137	PLEKHH3	protein_coding	chr17:42667913-42677034	0.0366597	0.00228647	-0.0343732	-4.003	1	1	no	PLEKHH3	0.546614	0.324487	-0.222127	-0.752363	0.1518	0.540443	no	PLEKHH3	7.19374	4.84515	-2.34859	-0.570201	0.00595	0.0628475	no	PLEKHH3	2.4788	3.02237	0.54357	0.286039	0.54295	0.790144	no
ENSG00000068305	MEF2A	protein_coding	chr15:99565416-99733561	63.0899	62.0272	-1.0627	-0.0245068	0.95295	0.977366	no	MEF2A	35.4483	39.783	4.3347	0.166435	0.52185	0.918803	no	MEF2A	12.292	14.2271	1.9351	0.210927	0.24775	0.726675	no	MEF2A	239.866	251.064	11.198	0.0658288	0.8844	0.95955	no
ENSG00000068308	OTUD5	protein_coding	chrX:48922027-48961074	6.19755	7.58889	1.39134	0.29219	0.3142	0.596903	no	OTUD5	11.9192	10.1607	-1.7585	-0.230285	0.42865	0.860789	no	OTUD5	19.9401	24.6357	4.6956	0.305083	0.03955	0.252946	no	OTUD5	11.4101	12.6232	1.2131	0.145759	0.5919	0.823862	no
ENSG00000068323	TFE3	protein_coding	chrX:49028725-49043486	9.20436	7.84939	-1.35497	-0.229738	0.6557	0.855654	no	TFE3	18.2042	14.2432	-3.961	-0.353992	0.1804	0.589453	no	TFE3	12.0373	19.5454	7.5081	0.699317	5e-05	0.0011312	yes	TFE3	7.21424	8.8854	1.67116	0.300589	0.3156	0.592788	no
ENSG00000068354	TBC1D25	protein_coding	chrX:48539456-48562609	1.89431	1.05142	-0.84289	-0.84933	0.0933	0.31808	no	TBC1D25	4.17354	2.94766	-1.22588	-0.501702	0.1824	0.592391	no	TBC1D25	2.16095	3.1981	1.03715	0.56555	0.0669	0.36508	no	TBC1D25	1.49479	2.47444	0.97965	0.727161	0.1773	0.462713	no
ENSG00000068366	ACSL4	protein_coding	chrX:109623699-109737559	69.7016	348.192	278.49	2.32062	5e-05	0.000743336	yes	ACSL4	61.2894	172.253	110.964	1.49082	5e-05	0.0010791	yes	ACSL4	30.2056	57.0533	26.8477	0.917495	5e-05	0.0011312	yes	ACSL4	37.3103	129.214	91.9037	1.79212	5e-05	0.0022963	yes
ENSG00000068383	INPP5A	protein_coding	chr10:132537819-132786052	16.0642	13.5161	-2.5481	-0.249162	0.4381	0.709438	no	INPP5A	2.59807	3.20229	0.60422	0.301665	0.4643	0.884956	no	INPP5A	11.9048	12.3694	0.4646	0.0552331	0.75655	0.988702	no	INPP5A	7.45446	6.89634	-0.55812	-0.112273	0.72955	0.902389	no
ENSG00000068394	GPKOW	protein_coding	chrX:49113388-49123801	1.87046	1.49823	-0.37223	-0.320131	0.28085	0.562979	no	GPKOW	7.18819	5.6972	-1.49099	-0.335374	0.2815	0.730034	no	GPKOW	15.354	17.7618	2.4078	0.210155	0.16535	0.614323	no	GPKOW	3.36833	4.57388	1.20555	0.441385	0.1144	0.3939	no
ENSG00000068400	GRIPAP1	protein_coding	chrX:48973719-49002264	7.11175	11.2925	4.18075	0.667086	0.04825	0.209189	no	GRIPAP1	11.4226	13.3457	1.9231	0.224492	0.3986	0.839252	no	GRIPAP1	7.63776	10.5636	2.92584	0.467876	0.0025	0.0322081	yes	GRIPAP1	5.79086	6.4945	0.70364	0.165442	0.6378	0.853055	no
ENSG00000068438	FTSJ1	protein_coding	chrX:48476020-48486364	6.47004	5.35256	-1.11748	-0.273546	0.39515	0.672757	no	FTSJ1	9.06218	7.70085	-1.36133	-0.234839	0.4789	0.895298	no	FTSJ1	32.2296	29.9084	-2.3212	-0.107835	0.521	0.970574	no	FTSJ1	12.1334	12.6844	0.551	0.0640811	0.83815	0.945716	no
ENSG00000068489	PRR11	protein_coding	chr17:59155498-59215247	1.822	0.991988	-0.830012	-0.877132	0.31835	0.601372	no	PRR11	3.46034	2.80547	-0.65487	-0.302672	0.73215	0.983227	no	PRR11	25.7772	25.4018	-0.3754	-0.0211662	0.91465	0.988702	no	PRR11	5.54624	4.9817	-0.56454	-0.154872	0.7397	0.907472	no
ENSG00000068615	REEP1	protein_coding	chr2:86213855-86338083	0.270211	0.543868	0.273657	1.00917	1	1	no	REEP1	2.27378	2.06632	-0.20746	-0.138026	0.69525	0.974438	no	REEP1	1.24168	0.76362	-0.47806	-0.701364	0.0619	0.346735	no	REEP1	0.484301	0.270719	-0.213582	-0.839108	1	1	no
ENSG00000068650	ATP11A	protein_coding	chr13:112690328-112887168	10.0684	5.86496	-4.20344	-0.779636	0.00945	0.0612134	no	ATP11A	8.13964	6.38536	-1.75428	-0.350196	0.2328	0.66866	no	ATP11A	3.28528	3.48196	0.19668	0.0838852	0.6787	0.988702	no	ATP11A	2.03258	2.39032	0.35774	0.233893	0.4383	0.709262	no
ENSG00000068654	POLR1A	protein_coding	chr2:86020215-86106155	1.84271	1.68073	-0.16198	-0.132734	0.76455	0.907007	no	POLR1A	5.66107	3.29908	-2.36199	-0.77901	0.03145	0.205676	no	POLR1A	19.1278	14.8104	-4.3174	-0.369063	0.1107	0.505809	no	POLR1A	7.59526	4.96334	-2.63192	-0.613787	0.20465	0.482217	no
ENSG00000068697	LAPTM4A	protein_coding	chr2:20032649-20054496	71.0788	43.4402	-27.6386	-0.710389	0.00365	0.0292143	yes	LAPTM4A	113.173	124.405	11.232	0.13651	0.57775	0.941717	no	LAPTM4A	32.4859	36.0371	3.5512	0.149671	0.37715	0.876865	no	LAPTM4A	484.595	489.272	4.677	0.0138566	0.95785	0.980109	no
ENSG00000068724	TTC7A	protein_coding	chr2:46899274-47176601	12.3705	2.83345	-9.53705	-2.12627	0.0114	0.0707772	no	TTC7A	17.7424	12.887	-4.8554	-0.461285	0.5848	0.944207	no	TTC7A	10.6167	8.23233	-2.38437	-0.366959	0.6192	0.988702	no	TTC7A	4.18733	3.05344	-1.13389	-0.455595	0.5747	0.812625	no
ENSG00000068745	IP6K2	protein_coding	chr3:48688002-48740353	16.1138	12.3254	-3.7884	-0.386663	0.16695	0.420073	no	IP6K2	14.3335	13.1102	-1.2233	-0.128707	0.63425	0.957711	no	IP6K2	24.6164	27.0102	2.3938	0.133887	0.4139	0.908124	no	IP6K2	22.0957	22.5692	0.4735	0.0305923	0.91715	0.967613	no
ENSG00000068781	STON1-GTF2A1L	protein_coding	chr2:48529382-48776517	0.0601396	0.0760933	0.0159537	0.339455	1	1	no	STON1-GTF2A1L	0.161434	0.106742	-0.054692	-0.596811	1	1	no	STON1-GTF2A1L	0	0	0	0	1	1	no	STON1-GTF2A1L	0.392794	0.363277	-0.029517	-0.112702	1	1	no
ENSG00000068784	SRBD1	protein_coding	chr2:45388679-45612165	17.7571	18.9438	1.1867	0.0933317	0.83955	0.936261	no	SRBD1	11.6961	12.3484	0.6523	0.0782893	0.87265	0.995709	no	SRBD1	13.0509	10.0204	-3.0305	-0.381207	0.1824	0.635336	no	SRBD1	7.54835	5.73353	-1.81482	-0.396739	0.1449	0.439368	no
ENSG00000068796	KIF2A	protein_coding	chr5:62306161-62628582	44.7307	47.8327	3.102	0.0967317	0.7539	0.902241	no	KIF2A	13.1094	8.31746	-4.79194	-0.656391	0.0967	0.423363	no	KIF2A	31.1701	40.5548	9.3847	0.379709	0.0583	0.331758	no	KIF2A	10.9043	11.5795	0.6752	0.0866707	0.85505	0.95137	no
ENSG00000068831	RASGRP2	protein_coding	chr11:64726910-64745456	3.99906	3.95589	-0.04317	-0.0156608	0.95575	0.978324	no	RASGRP2	2.07139	1.92105	-0.15034	-0.108699	0.80315	0.990571	no	RASGRP2	0.420191	0.347523	-0.072668	-0.273936	1	1	no	RASGRP2	0	0.0472065	0.0472065	inf	1	1	no
ENSG00000068878	PSME4	protein_coding	chr2:53864066-54305300	22.8722	19.7046	-3.1676	-0.215063	0.50475	0.759307	no	PSME4	13.5006	11.4674	-2.0332	-0.235483	0.4295	0.861717	no	PSME4	25.643	26.0049	0.3619	0.0202162	0.9128	0.988702	no	PSME4	31.1854	29.1547	-2.0307	-0.097144	0.7534	0.913627	no
ENSG00000068885	IFT80	protein_coding	chr3:159913399-160485773	7.24703	5.29719	-1.94984	-0.452162	0.3646	0.645296	no	IFT80	3.25977	2.57509	-0.68468	-0.340148	0.474	0.891199	no	IFT80	15.2695	12.5096	-2.7599	-0.287611	0.54405	0.979282	no	IFT80	22.3012	22.8742	0.573	0.0365968	0.93245	0.971829	no
ENSG00000068903	SIRT2	protein_coding	chr19:38878554-38908893	6.01947	3.34567	-2.6738	-0.847341	0.084	0.29992	no	SIRT2	25.313	25.4077	0.0947	0.00539052	0.9873	0.997805	no	SIRT2	16.0143	17.9197	1.9054	0.162187	0.435	0.923623	no	SIRT2	9.30867	12.5655	3.25683	0.432816	0.2137	0.491083	no
ENSG00000068912	ERLEC1	protein_coding	chr2:53532671-53860160	11.4322	15.7187	4.2865	0.459383	0.12035	0.357842	no	ERLEC1	23.4085	23.6413	0.2328	0.0142744	0.96085	0.99573	no	ERLEC1	35.1938	40.778	5.5842	0.21247	0.29605	0.791461	no	ERLEC1	40.7125	49.2675	8.555	0.275163	0.3209	0.598692	no
ENSG00000068971	PPP2R5B	protein_coding	chr11:64917552-64935907	3.47926	3.12022	-0.35904	-0.157133	0.8	0.921644	no	PPP2R5B	2.92458	2.59343	-0.33115	-0.173368	0.64485	0.960867	no	PPP2R5B	2.2319	4.01243	1.78053	0.846205	0.00475	0.0526822	no	PPP2R5B	3.08153	6.65321	3.57168	1.11041	0.0622	0.244335	no
ENSG00000068976	PYGM	protein_coding	chr11:64746388-64760297	0.167398	0.128539	-0.038859	-0.381081	1	1	no	PYGM	0.243126	0.0815984	-0.161528	-1.57509	1	1	no	PYGM	0.0341874	0.157889	0.123702	2.20738	1	1	no	PYGM	0.193061	0.0359751	-0.157086	-2.42399	1	1	no
ENSG00000068985	PAGE1	protein_coding	chrX:49687449-49695993	0	0	0	0	1	1	no	PAGE1	0	0	0	0	1	1	no	PAGE1	0	0.0754776	0.0754776	inf	1	1	no	PAGE1	0	0	0	0	1	1	no
ENSG00000069011	PITX1	protein_coding	chr5:135027620-135401296	0	0	0	0	1	1	no	PITX1	1.54379	1.93395	0.39016	0.325075	0.79105	0.990571	no	PITX1	14.9369	11.8259	-3.111	-0.336925	0.4803	0.949023	no	PITX1	23.5796	18.3366	-5.243	-0.362819	0.5088	0.763615	no
ENSG00000069018	TRPC7	protein_coding	chr5:136212582-136365537	0	0	0	0	1	1	no	TRPC7	0	0	0	0	1	1	no	TRPC7	0	0	0	0	1	1	no	TRPC7	0	0.0403436	0.0403436	inf	1	1	no
ENSG00000069020	MAST4	protein_coding	chr5:66596360-67169595	1.81369	2.73608	0.92239	0.593179	0.20215	0.469054	no	MAST4	0.750699	0.875496	0.124797	0.221866	0.6149	0.953329	no	MAST4	1.24848	2.67967	1.43119	1.10189	0.0088	0.0827065	no	MAST4	6.38085	31.3433	24.9625	2.29634	5e-05	0.0022963	yes
ENSG00000069122	ADGRF5	protein_coding	chr6:46852511-46954943	0	0	0	0	1	1	no	ADGRF5	0.00182888	0.00232873	0.00049985	0.348587	1	1	no	ADGRF5	0.0286967	0	-0.0286967	#NAME?	1	1	no	ADGRF5	0.00606891	0	-0.00606891	#NAME?	1	1	no
ENSG00000069188	SDK2	protein_coding	chr17:73334383-73644089	0.145013	0.0746564	-0.0703566	-0.957841	1	1	no	SDK2	0.0219184	0.0224099	0.0004915	0.0319963	1	1	no	SDK2	0.341459	0.37392	0.032461	0.131015	1	1	no	SDK2	10.6447	13.0719	2.4272	0.296332	0.275	0.545195	no
ENSG00000069206	ADAM7	protein_coding	chr8:24166392-24912073	0	0.00806443	0.00806443	inf	1	1	no	ADAM7	0	0.00198516	0.00198516	inf	1	1	no	ADAM7	0.00675481	0	-0.00675481	#NAME?	1	1	no	ADAM7	0.011752	0.0867414	0.0749894	2.88382	1	1	no
ENSG00000069248	NUP133	protein_coding	chr1:229440259-229508341	6.99244	4.29711	-2.69533	-0.702429	0.00475	0.0359886	yes	NUP133	11.1041	8.56979	-2.53431	-0.373756	0.2114	0.63919	no	NUP133	28.4879	25.302	-3.1859	-0.171099	0.2239	0.696658	no	NUP133	7.58912	6.80763	-0.78149	-0.156778	0.53915	0.78715	no
ENSG00000069275	NUCKS1	protein_coding	chr1:205712790-205750283	15.8305	15.6306	-0.1999	-0.018333	0.93285	0.971504	no	NUCKS1	28.5592	23.9031	-4.6561	-0.25676	0.2993	0.751527	no	NUCKS1	145.903	133.565	-12.338	-0.12747	0.34565	0.847448	no	NUCKS1	67.5601	63.6957	-3.8644	-0.0849765	0.7606	0.916482	no
ENSG00000069329	VPS35	protein_coding	chr16:46656131-46689548	83.5902	49.0435	-34.5467	-0.769272	0.02385	0.123657	no	VPS35	44.5138	42.1637	-2.3501	-0.0782504	0.76595	0.988289	no	VPS35	81.8034	93.5213	11.7179	0.193136	0.1463	0.588741	no	VPS35	48.0172	39.3586	-8.6586	-0.286873	0.30455	0.580302	no
ENSG00000069345	DNAJA2	protein_coding	chr16:46955361-46979183	56.0548	38.3912	-17.6636	-0.546061	0.02525	0.129271	no	DNAJA2	33.1676	38.2306	5.063	0.204955	0.42505	0.857925	no	DNAJA2	65.4167	71.9995	6.5828	0.138329	0.31585	0.811947	no	DNAJA2	39.6715	52.4711	12.7996	0.403421	0.1214	0.406976	no
ENSG00000069399	BCL3	protein_coding	chr19:44745575-44760072	3.10264	7.88067	4.77803	1.34482	0.0021	0.0184627	yes	BCL3	4.71417	12.4789	7.76473	1.40442	5e-05	0.0010791	yes	BCL3	11.102	21.4631	10.3611	0.951035	5e-05	0.0011312	yes	BCL3	1.8112	8.80701	6.99581	2.2817	5e-05	0.0022963	yes
ENSG00000069424	KCNAB2	protein_coding	chr1:5862810-6101193	18.4148	3.15867	-15.2561	-2.54348	5e-05	0.000743336	yes	KCNAB2	62.4508	40.0407	-22.4101	-0.641253	0.01195	0.102193	no	KCNAB2	1.74884	1.60216	-0.14668	-0.126379	0.73055	0.988702	no	KCNAB2	1.86743	1.8027	-0.06473	-0.0508916	0.9194	0.968187	no
ENSG00000069431	ABCC9	protein_coding	chr12:21797400-21941402	0	0	0	0	1	1	no	ABCC9	0.00370376	0	-0.00370376	#NAME?	1	1	no	ABCC9	0.0123687	0.0378574	0.0254887	1.61389	1	1	no	ABCC9	0.354724	0.166739	-0.187985	-1.0891	1	1	no
ENSG00000069482	GAL	protein_coding	chr11:68683778-68691175	0	0	0	0	1	1	no	GAL	37.0068	32.8676	-4.1392	-0.171126	0.60155	0.948826	no	GAL	3.36336	5.30669	1.94333	0.65791	0.03015	0.207476	no	GAL	0.929992	0.380674	-0.549318	-1.28866	0.3489	0.628262	no
ENSG00000069493	CLEC2D	protein_coding	chr12:9663175-9700352	44.492	110.621	66.129	1.31401	5e-05	0.000743336	yes	CLEC2D	6.58568	31.5909	25.0052	2.2621	5e-05	0.0010791	yes	CLEC2D	0.769048	2.35285	1.5838	1.61326	0.00825	0.07881	no	CLEC2D	2.80485	28.8564	26.0515	3.36289	5e-05	0.0022963	yes
ENSG00000069509	FUNDC1	protein_coding	chrX:44523638-44543001	5.00149	6.72909	1.7276	0.428052	0.1272	0.366071	no	FUNDC1	7.25618	7.26849	0.01231	0.00244395	0.99365	0.99883	no	FUNDC1	15.7352	15.0124	-0.7228	-0.0678344	0.6781	0.988702	no	FUNDC1	12.347	12.6915	0.3445	0.0397061	0.88135	0.958764	no
ENSG00000069535	MAOB	protein_coding	chrX:43766608-43882447	0.155239	0.0972061	-0.0580329	-0.675373	1	1	no	MAOB	0.0970618	0.0792905	-0.0177713	-0.291755	1	1	no	MAOB	0.0621867	0.0540365	-0.0081502	-0.202671	1	1	no	MAOB	7.101	9.79897	2.69797	0.464608	0.08025	0.302426	no
ENSG00000069667	RORA	protein_coding	chr15:60479177-61229371	19.4922	41.2411	21.7489	1.08119	0.00015	0.00199576	yes	RORA	3.62075	5.44356	1.82281	0.588261	0.15615	0.548346	no	RORA	1.39338	0.843074	-0.550306	-0.72486	0.3709	0.870857	no	RORA	16.6076	27.6203	11.0127	0.733882	0.0205	0.109408	no
ENSG00000069696	DRD4	protein_coding	chr11:637292-640706	0	0	0	0	1	1	no	DRD4	0	0	0	0	1	1	no	DRD4	0	0	0	0	1	1	no	DRD4	0	0	0	0	1	1	no
ENSG00000069702	TGFBR3	protein_coding	chr1:91680342-91906335	7.91691	6.52123	-1.39568	-0.279794	0.4783	0.740565	no	TGFBR3	0.989195	0.85172	-0.137475	-0.215875	0.6303	0.956736	no	TGFBR3	1.43292	1.38569	-0.04723	-0.0483502	0.853	0.988702	no	TGFBR3	13.3465	8.99864	-4.34786	-0.568681	0.044	0.181871	no
ENSG00000069712	KIAA1107	protein_coding	chr1:92167051-92184723	0.525003	0.245758	-0.279245	-1.09509	1	1	no	KIAA1107	1.22061	0.435991	-0.784619	-1.48524	0.0007	0.0108399	yes	KIAA1107	1.48929	1.13489	-0.3544	-0.39207	0.03785	0.245377	no	KIAA1107	1.41917	0.818151	-0.601019	-0.794605	0.00675	0.0770198	no
ENSG00000069764	PLA2G10	protein_coding	chr16:14672544-14694669	0	0	0	0	1	1	no	PLA2G10	0	0	0	0	1	1	no	PLA2G10	0	0	0	0	1	1	no	PLA2G10	0	0	0	0	1	1	no
ENSG00000069812	HES2	protein_coding	chr1:6412417-6424670	0	0.00325952	0.00325952	inf	1	1	no	HES2	11.2765	5.03565	-6.24085	-1.16306	0.01355	0.11236	no	HES2	0.915203	0.753121	-0.162082	-0.28121	0.71085	0.988702	no	HES2	0.072036	0.134806	0.06277	0.904096	1	1	no
ENSG00000069849	ATP1B3	protein_coding	chr3:141876123-141926514	73.0986	105.902	32.8034	0.534809	0.04845	0.209732	no	ATP1B3	57.296	58.8323	1.5363	0.0381748	0.8814	0.99573	no	ATP1B3	43.4949	54.2763	10.7814	0.319478	0.036	0.236947	no	ATP1B3	46.8263	43.0004	-3.8259	-0.12297	0.64915	0.860153	no
ENSG00000069869	NEDD4	protein_coding	chr15:55826921-55993746	1.62896	5.82815	4.19919	1.83908	5e-05	0.000743336	yes	NEDD4	0.502365	1.56807	1.0657	1.64219	0.0002	0.0037159	yes	NEDD4	66.6658	95.217	28.5512	0.514272	0.0001	0.00212022	yes	NEDD4	18.2845	12.4251	-5.8594	-0.557371	0.08865	0.328599	no
ENSG00000069943	PIGB	protein_coding	chr15:55202965-55508234	4.35385	3.04603	-1.30782	-0.515363	0.37415	0.653531	no	PIGB	6.3061	6.51337	0.20727	0.0466563	0.95005	0.99573	no	PIGB	10.584	8.30901	-2.27499	-0.349132	0.45325	0.932845	no	PIGB	17.9356	9.90732	-8.02828	-0.856263	0.21495	0.492407	no
ENSG00000069956	MAPK6	protein_coding	chr15:51829627-52100523	61.1843	98.0862	36.9019	0.680889	0.0589	0.241669	no	MAPK6	30.2121	35.8268	5.6147	0.245912	0.5485	0.929326	no	MAPK6	39.4565	95.286	55.8295	1.272	5e-05	0.0011312	yes	MAPK6	35.562	48.3939	12.8319	0.444489	0.26525	0.532644	no
ENSG00000069966	GNB5	protein_coding	chr15:52114829-52295798	9.09012	7.89628	-1.19384	-0.203126	0.49625	0.75299	no	GNB5	3.48797	3.35373	-0.13424	-0.0566188	0.88075	0.99573	no	GNB5	31.5162	31.2627	-0.2535	-0.0116509	0.9515	0.988832	no	GNB5	6.64346	6.26855	-0.37491	-0.0838035	0.83455	0.944593	no
ENSG00000069974	RAB27A	protein_coding	chr15:55202965-55508234	7.7797	8.08683	0.30713	0.0558586	0.91585	0.965369	no	RAB27A	3.09515	3.52925	0.4341	0.189355	0.862	0.995513	no	RAB27A	2.82492	3.54925	0.72433	0.329301	0.57215	0.988702	no	RAB27A	6.43612	8.7651	2.32898	0.445579	0.72015	0.89801	no
ENSG00000069998	CECR5	protein_coding	chr22:17137510-17165445	1.77745	2.3669	0.58945	0.413186	0.3282	0.609755	no	CECR5	15.441	9.34861	-6.09239	-0.723944	0.03105	0.20366	no	CECR5	17.0758	16.5271	-0.5487	-0.0471184	0.80205	0.988702	no	CECR5	3.42192	2.63108	-0.79084	-0.379151	0.3299	0.608537	no
ENSG00000070010	UFD1L	protein_coding	chr22:19291918-19479215	5.19418	4.7333	-0.46088	-0.134048	0.7451	0.89875	no	UFD1L	20.5613	21.8495	1.2882	0.0876684	0.8627	0.995513	no	UFD1L	24.2244	26.9382	2.7138	0.153198	0.5375	0.977425	no	UFD1L	18.2012	25.2088	7.0076	0.469893	0.21195	0.489302	no
ENSG00000070018	LRP6	protein_coding	chr12:12049843-12267022	0.265838	0.770272	0.504434	1.53482	0.01835	0.101753	no	LRP6	0.184468	0.156909	-0.027559	-0.233446	1	1	no	LRP6	26.4534	21.8506	-4.6028	-0.275783	0.42245	0.915027	no	LRP6	17.0251	10.5473	-6.4778	-0.690783	0.02155	0.110787	no
ENSG00000070019	GUCY2C	protein_coding	chr12:14503660-14757963	0.00437988	0	-0.00437988	#NAME?	1	1	no	GUCY2C	0	0.00650904	0.00650904	inf	1	1	no	GUCY2C	0.0085991	0	-0.0085991	#NAME?	1	1	no	GUCY2C	0.0518701	0.00366361	-0.0482065	-3.82357	1	1	no
ENSG00000070031	SCT	protein_coding	chr11:626430-627143	0	0	0	0	1	1	no	SCT	0	0	0	0	1	1	no	SCT	0	0	0	0	1	1	no	SCT	0	0	0	0	1	1	no
ENSG00000070047	PHRF1	protein_coding	chr11:576485-612222	0.00275971	0.0060217	0.00326199	1.12565	1	1	no	PHRF1	0	0	0	0	1	1	no	PHRF1	0	0	0	0	1	1	no	PHRF1	0	0	0	0	1	1	no
ENSG00000070061	IKBKAP	protein_coding	chr9:108867516-108934116	3.90374	2.72353	-1.18021	-0.519378	0.042	0.18938	no	IKBKAP	5.51093	5.15405	-0.35688	-0.0965894	0.7378	0.983713	no	IKBKAP	20.937	20.5735	-0.3635	-0.0252722	0.8611	0.988702	no	IKBKAP	7.85205	7.94939	0.09734	0.0177758	0.9478	0.976247	no
ENSG00000070081	NUCB2	protein_coding	chr11:17208152-17349974	10.907	18.9006	7.9936	0.793178	0.0025	0.0214741	yes	NUCB2	10.1746	13.9273	3.7527	0.452947	0.14625	0.531229	no	NUCB2	15.1428	14.0845	-1.0583	-0.104529	0.5286	0.972868	no	NUCB2	106.583	126.707	20.124	0.249515	0.34965	0.629021	no
ENSG00000070087	PFN2	protein_coding	chr3:149761104-150225190	0.168885	0.388896	0.220011	1.20334	1	1	no	PFN2	0.0897799	0.101131	0.0113511	0.171753	1	1	no	PFN2	121.621	101.873	-19.748	-0.255624	0.15425	0.600285	no	PFN2	71.9289	61.3774	-10.5515	-0.228865	0.6026	0.831304	no
ENSG00000070159	PTPN3	protein_coding	chr9:109375465-109498313	0.0112183	0.0153477	0.0041294	0.452175	1	1	no	PTPN3	0.0058789	0.00593331	5.441e-05	0.0132913	1	1	no	PTPN3	6.17608	7.27101	1.09493	0.235465	0.1309	0.557919	no	PTPN3	2.94689	2.5104	-0.43649	-0.231277	0.46635	0.731914	no
ENSG00000070182	SPTB	protein_coding	chr14:64704101-64879883	0.512266	0.543195	0.030929	0.0845761	1	1	no	SPTB	0.00151954	0.0302519	0.0287324	4.31532	1	1	no	SPTB	0.65684	0.362196	-0.294644	-0.858772	0.17235	0.622642	no	SPTB	0.0277378	0.0684783	0.0407405	1.30379	1	1	no
ENSG00000070190	DAPP1	protein_coding	chr4:99816832-99870154	52.0951	97.2817	45.1866	0.901019	0.0001	0.00138903	yes	DAPP1	19.8481	73.7778	53.9297	1.89419	5e-05	0.0010791	yes	DAPP1	0.0058285	0.126566	0.120737	4.44063	1	1	no	DAPP1	0.0304045	0.0334116	0.0030071	0.136064	1	1	no
ENSG00000070193	FGF10	protein_coding	chr5:44303543-44413989	0.0164455	0	-0.0164455	#NAME?	1	1	no	FGF10	0	0.00440629	0.00440629	inf	1	1	no	FGF10	0	0	0	0	1	1	no	FGF10	0.594141	5.77579	5.18165	3.28114	5e-05	0.0022963	yes
ENSG00000070214	SLC44A1	protein_coding	chr9:105244621-105439171	27.1917	23.1355	-4.0562	-0.233056	0.39105	0.668467	no	SLC44A1	26.2229	28.6755	2.4526	0.128989	0.66185	0.965816	no	SLC44A1	17.2491	17.1318	-0.1173	-0.00985109	0.9575	0.989831	no	SLC44A1	11.462	10.0673	-1.3947	-0.187187	0.53235	0.782556	no
ENSG00000070269	TMEM260	protein_coding	chr14:56488353-56730535	6.04475	4.89557	-1.14918	-0.304204	0.4433	0.714064	no	TMEM260	4.67392	4.49482	-0.1791	-0.0563704	0.85045	0.995513	no	TMEM260	7.11462	6.51973	-0.59489	-0.125975	0.5545	0.98437	no	TMEM260	9.6004	8.26316	-1.33724	-0.216401	0.4502	0.719081	no
ENSG00000070366	SMG6	protein_coding	chr17:2054153-2381058	2.09207	1.73956	-0.35251	-0.266205	0.487	0.74633	no	SMG6	5.33484	3.98262	-1.35222	-0.421726	0.34765	0.800176	no	SMG6	8.48906	6.84932	-1.63974	-0.309644	0.4566	0.934392	no	SMG6	5.41152	5.62211	0.21059	0.0550766	0.8983	0.96349	no
ENSG00000070367	EXOC5	protein_coding	chr14:57200506-57298742	27.4696	30.8031	3.3335	0.165241	0.72475	0.88847	no	EXOC5	34.1688	60.6236	26.4548	0.827201	0.0168	0.130079	no	EXOC5	22.6715	28.5058	5.8343	0.330376	0.0723	0.384455	no	EXOC5	20.4157	18.8602	-1.5555	-0.114333	0.8222	0.940468	no
ENSG00000070371	CLTCL1	protein_coding	chr22:19179472-19291716	0.303495	0.597841	0.294346	0.978088	1	1	no	CLTCL1	0.172192	0.315418	0.143226	0.873251	0.09465	0.418723	no	CLTCL1	5.92513	3.0851	-2.84003	-0.941529	5e-05	0.0011312	yes	CLTCL1	1.30964	2.55791	1.24827	0.965791	0.0974	0.353646	no
ENSG00000070388	FGF22	protein_coding	chr19:639878-644371	0.0340572	0.00735337	-0.0267038	-2.21148	1	1	no	FGF22	0.0203672	0.0196369	-0.0007303	-0.0526798	1	1	no	FGF22	0.239047	0.110897	-0.12815	-1.10808	1	1	no	FGF22	0.0561032	0	-0.0561032	#NAME?	1	1	no
ENSG00000070404	FSTL3	protein_coding	chr19:676364-683399	0.390489	0.130009	-0.26048	-1.58667	1	1	no	FSTL3	1.68795	1.44309	-0.24486	-0.226106	0.64945	0.961516	no	FSTL3	71.7557	98.7394	26.9837	0.460533	0.0013	0.0191302	yes	FSTL3	4.65283	24.7224	20.0696	2.40964	5e-05	0.0022963	yes
ENSG00000070413	DGCR2	protein_coding	chr22:19036281-19128449	2.171	1.652	-0.519	-0.394147	0.3479	0.629353	no	DGCR2	13.4644	8.27461	-5.18979	-0.702391	0.01755	0.134712	no	DGCR2	13.425	10.6217	-2.8033	-0.337905	0.02645	0.188709	no	DGCR2	5.16533	4.02616	-1.13917	-0.359455	0.2705	0.539567	no
ENSG00000070423	RNF126	protein_coding	chr19:647525-663296	2.15747	1.99739	-0.16008	-0.111227	0.82635	0.931505	no	RNF126	9.7225	6.94555	-2.77695	-0.485238	0.1824	0.592391	no	RNF126	16.555	19.6196	3.0646	0.245031	0.1609	0.609246	no	RNF126	3.18081	4.15364	0.97283	0.384983	0.29445	0.568358	no
ENSG00000070444	MNT	protein_coding	chr17:2384059-2401118	7.07446	1.45182	-5.62264	-2.28475	0.0003	0.00364142	yes	MNT	2.75608	1.46182	-1.29426	-0.914855	0.02145	0.155826	no	MNT	2.91898	4.88829	1.96931	0.743869	0.08525	0.428551	no	MNT	1.69561	1.43507	-0.26054	-0.240681	0.66505	0.870065	no
ENSG00000070476	ZXDC	protein_coding	chr3:126437600-126475919	7.19241	4.39968	-2.79273	-0.709078	0.0207	0.111449	no	ZXDC	6.30803	3.78954	-2.51849	-0.735165	0.0288	0.193182	no	ZXDC	4.16956	5.03951	0.86995	0.273389	0.1697	0.619331	no	ZXDC	6.55059	5.24035	-1.31024	-0.321961	0.30455	0.580302	no
ENSG00000070495	JMJD6	protein_coding	chr17:76671941-76726799	23.4871	28.8295	5.3424	0.295677	0.28625	0.568619	no	JMJD6	10.1851	11.0937	0.9086	0.123281	0.8112	0.99202	no	JMJD6	13.4239	19.8285	6.4046	0.562775	0.02495	0.180608	no	JMJD6	6.70244	11.6098	4.90736	0.79258	0.21975	0.495544	no
ENSG00000070501	POLB	protein_coding	chr8:42338453-42371808	24.1235	17.1952	-6.9283	-0.488433	0.1762	0.433405	no	POLB	7.9964	9.76477	1.76837	0.288236	0.4914	0.902235	no	POLB	13.7529	13.2718	-0.4811	-0.0513752	0.83225	0.988702	no	POLB	3.23676	3.9171	0.68034	0.275234	0.6054	0.833039	no
ENSG00000070526	ST6GALNAC1	protein_coding	chr17:76624760-76643838	0.0619204	0.106169	0.0442486	0.777876	1	1	no	ST6GALNAC1	0	0.00379942	0.00379942	inf	1	1	no	ST6GALNAC1	0	0	0	0	1	1	no	ST6GALNAC1	0.137487	0.16779	0.030303	0.287362	1	1	no
ENSG00000070540	WIPI1	protein_coding	chr17:68259181-68763882	14.0111	6.5599	-7.4512	-1.09483	0.24285	0.521599	no	WIPI1	32.2989	21.6975	-10.6014	-0.573953	0.5246	0.91918	no	WIPI1	4.72514	7.65022	2.92508	0.695144	0.36965	0.869589	no	WIPI1	35.7895	37.8695	2.08	0.0814978	0.90915	0.965558	no
ENSG00000070601	FRMPD1	protein_coding	chr9:37504377-38078208	0	0	0	0	1	1	no	FRMPD1	0.00372735	0.00155925	-0.0021681	-1.2573	1	1	no	FRMPD1	0.0041366	0	-0.0041366	#NAME?	1	1	no	FRMPD1	0.0021685	0	-0.0021685	#NAME?	1	1	no
ENSG00000070610	GBA2	protein_coding	chr9:35696947-35749228	12.8025	7.92882	-4.87368	-0.691245	0.29215	0.575293	no	GBA2	11.1353	9.3684	-1.7669	-0.249263	0.77845	0.990517	no	GBA2	11.6665	12.4949	0.8284	0.0989627	0.84755	0.988702	no	GBA2	7.64402	9.55479	1.91077	0.321892	0.6383	0.853333	no
ENSG00000070614	NDST1	protein_coding	chr5:150475530-150558211	0.988067	0.961968	-0.026099	-0.0386202	0.9267	0.969287	no	NDST1	19.8976	11.8114	-8.0862	-0.752415	0.0092	0.0839725	no	NDST1	25.7216	24.9194	-0.8022	-0.0457104	0.8323	0.988702	no	NDST1	4.7934	4.92853	0.13513	0.0401096	0.9011	0.964221	no
ENSG00000070669	ASNS	protein_coding	chr7:97852061-97872542	4.72029	9.00088	4.28059	0.931189	0.02015	0.109354	no	ASNS	1.2398	1.10999	-0.12981	-0.159558	0.70375	0.975656	no	ASNS	20.0916	21.2121	1.1205	0.0782956	0.61155	0.988702	no	ASNS	18.3764	18.8061	0.4297	0.0333495	0.9117	0.966098	no
ENSG00000070718	AP3M2	protein_coding	chr8:42152945-42171756	6.24431	11.8454	5.60109	0.923709	0.0555	0.231532	no	AP3M2	4.43228	2.67685	-1.75543	-0.727515	0.03045	0.200464	no	AP3M2	14.1879	9.83706	-4.35084	-0.528364	0.0121	0.105898	no	AP3M2	5.12765	4.16966	-0.95799	-0.298366	0.63125	0.849025	no
ENSG00000070729	CNGB1	protein_coding	chr16:57882339-57971116	0	0.0093871	0.0093871	inf	1	1	no	CNGB1	0	0.00143293	0.00143293	inf	1	1	no	CNGB1	0.104678	0.210696	0.106018	1.00921	1	1	no	CNGB1	0.00477994	0.0880788	0.0832989	4.20373	1	1	no
ENSG00000070731	ST6GALNAC2	protein_coding	chr17:76557765-76586956	1.00271	1.20945	0.20674	0.270447	0.66725	0.862463	no	ST6GALNAC2	6.73667	6.99077	0.2541	0.0534141	0.9381	0.99573	no	ST6GALNAC2	1.31184	1.01758	-0.29426	-0.36645	0.57705	0.988702	no	ST6GALNAC2	2.10825	3.68558	1.57733	0.805844	0.26725	0.53534	no
ENSG00000070748	CHAT	protein_coding	chr10:49609094-49665104	0	0	0	0	1	1	no	CHAT	0	0	0	0	1	1	no	CHAT	0	0	0	0	1	1	no	CHAT	0	0	0	0	1	1	no
ENSG00000070756	PABPC1	protein_coding	chr8:100685815-100723699	354.595	334.47	-20.125	-0.0842967	0.83195	0.933508	no	PABPC1	51.8663	50.8399	-1.0264	-0.0288365	0.9347	0.99573	no	PABPC1	143.668	141.984	-1.684	-0.0170035	0.91825	0.988703	no	PABPC1	156.338	166.961	10.623	0.0948422	0.75	0.911869	no
ENSG00000070759	TESK2	protein_coding	chr1:45329162-45491166	1.74372	0.845465	-0.898255	-1.04435	0.0544	0.228004	no	TESK2	1.95126	3.69334	1.74208	0.92052	0.03705	0.231556	no	TESK2	0.199837	0.212045	0.012208	0.0855518	1	1	no	TESK2	1.03023	1.2547	0.22447	0.284381	0.67385	0.874121	no
ENSG00000070761	CFAP20	protein_coding	chr16:58113587-58129450	3.86527	1.86719	-1.99808	-1.0497	0.0129	0.0778689	no	CFAP20	11.0454	8.01322	-3.03218	-0.462988	0.14345	0.525102	no	CFAP20	32.6012	34.4363	1.8351	0.0790013	0.61235	0.988702	no	CFAP20	16.9188	19.6691	2.7503	0.217303	0.4589	0.72674	no
ENSG00000070770	CSNK2A2	protein_coding	chr16:58129528-58217805	11.3137	11.8554	0.5417	0.0674734	0.81285	0.926329	no	CSNK2A2	5.74259	4.68923	-1.05336	-0.292349	0.4085	0.845662	no	CSNK2A2	23.1322	23.0736	-0.0586	-0.00365919	0.98255	0.993165	no	CSNK2A2	16.1343	13.4241	-2.7102	-0.265312	0.3944	0.670677	no
ENSG00000070778	PTPN21	protein_coding	chr14:88384923-88554733	0.00549851	0.00876371	0.0032652	0.672502	1	1	no	PTPN21	0.23565	0.259076	0.023426	0.136731	1	1	no	PTPN21	3.91586	5.33162	1.41576	0.445244	0.0243	0.176838	no	PTPN21	10.6659	9.11279	-1.55311	-0.227034	0.4431	0.713497	no
ENSG00000070785	EIF2B3	protein_coding	chr1:44850521-44986722	2.00144	1.66568	-0.33576	-0.264929	0.50175	0.75693	no	EIF2B3	10.5016	9.63459	-0.86701	-0.124315	0.68045	0.970152	no	EIF2B3	16.4267	15.6462	-0.7805	-0.0702328	0.64585	0.988702	no	EIF2B3	10.8124	12.1053	1.2929	0.162948	0.612	0.836652	no
ENSG00000070808	CAMK2A	protein_coding	chr5:150189956-150290291	0	0	0	0	1	1	no	CAMK2A	0.0155781	0.322372	0.306794	4.37114	0.00025	0.00455903	yes	CAMK2A	0.337448	0.152155	-0.185293	-1.14913	1	1	no	CAMK2A	0.324769	1.8102	1.48543	2.47866	5e-05	0.0022963	yes
ENSG00000070814	TCOF1	protein_coding	chr5:150357638-150400308	1.24341	0.685385	-0.558025	-0.859311	0.02895	0.143718	no	TCOF1	2.56247	2.48553	-0.07694	-0.0439778	0.8922	0.99573	no	TCOF1	20.7055	22.9515	2.246	0.148569	0.28465	0.776318	no	TCOF1	2.53968	2.78371	0.24403	0.132365	0.85695	0.952039	no
ENSG00000070831	CDC42	protein_coding	chr1:22052626-22092946	209.523	209.856	0.333	0.00228603	0.99205	0.995191	no	CDC42	187.461	256.356	68.895	0.451557	0.0658	0.334786	no	CDC42	111.43	143.447	32.017	0.36438	0.00595	0.0628475	no	CDC42	62.0103	86.4314	24.4211	0.479049	0.06455	0.252231	no
ENSG00000070882	OSBPL3	protein_coding	chr7:24796538-24981634	6.19211	4.62508	-1.56703	-0.420951	0.1975	0.462864	no	OSBPL3	11.5626	11.3353	-0.2273	-0.0286445	0.92655	0.99573	no	OSBPL3	7.96174	6.13779	-1.82395	-0.375365	0.0206	0.157494	no	OSBPL3	7.92061	8.50392	0.58331	0.102516	0.7698	0.920286	no
ENSG00000070886	EPHA8	protein_coding	chr1:22563563-22603594	0	0	0	0	1	1	no	EPHA8	0.00211669	0.00605543	0.00393874	1.51642	1	1	no	EPHA8	0.0342103	0	-0.0342103	#NAME?	1	1	no	EPHA8	0	0	0	0	1	1	no
ENSG00000070915	SLC12A3	protein_coding	chr16:56865206-56915850	0.120557	0.133545	0.012988	0.147616	1	1	no	SLC12A3	0.0226755	0.00783579	-0.0148397	-1.53298	1	1	no	SLC12A3	0	0	0	0	1	1	no	SLC12A3	0	0	0	0	1	1	no
ENSG00000070950	RAD18	protein_coding	chr3:8619399-8963773	7.0539	8.35777	1.30387	0.244697	0.45295	0.721829	no	RAD18	5.65203	4.07486	-1.57717	-0.472019	0.33335	0.787153	no	RAD18	23.6423	25.5517	1.9094	0.112046	0.65135	0.988702	no	RAD18	8.9792	8.60037	-0.37883	-0.0621887	0.90165	0.964333	no
ENSG00000070961	ATP2B1	protein_coding	chr12:89558251-89713627	202.644	265.958	63.314	0.39225	0.147	0.391906	no	ATP2B1	34.0241	133.193	99.1689	1.96889	5e-05	0.0010791	yes	ATP2B1	47.1647	74.3856	27.2209	0.657317	5e-05	0.0011312	yes	ATP2B1	37.9415	167.185	129.244	2.13959	5e-05	0.0022963	yes
ENSG00000070985	TRPM5	protein_coding	chr11:2404165-2423045	0	0	0	0	1	1	no	TRPM5	0.00811061	0.00384251	-0.0042681	-1.07776	1	1	no	TRPM5	0	0	0	0	1	1	no	TRPM5	0	0	0	0	1	1	no
ENSG00000071051	NCK2	protein_coding	chr2:105744896-105894274	19.1434	26.8019	7.6585	0.485487	0.08485	0.301562	no	NCK2	7.66093	29.7204	22.0595	1.95586	5e-05	0.0010791	yes	NCK2	14.2075	18.8267	4.6192	0.406133	0.00805	0.0774717	no	NCK2	23.3435	32.92	9.5765	0.49594	0.05365	0.215746	no
ENSG00000071054	MAP4K4	protein_coding	chr2:101696757-101894689	23.3235	108.057	84.7335	2.21194	5e-05	0.000743336	yes	MAP4K4	14.9819	28.1636	13.1817	0.910609	0.00055	0.00885685	yes	MAP4K4	24.3224	50.7741	26.4517	1.0618	5e-05	0.0011312	yes	MAP4K4	49.6552	63.489	13.8338	0.354562	0.17135	0.459163	no
ENSG00000071073	MGAT4A	protein_coding	chr2:98619105-98731126	40.642	36.945	-3.697	-0.137593	0.6603	0.858509	no	MGAT4A	21.0221	24.3557	3.3336	0.212353	0.511	0.912363	no	MGAT4A	1.3653	1.26403	-0.10127	-0.111188	0.7732	0.988702	no	MGAT4A	0.747293	1.14687	0.399577	0.617954	0.16635	0.455492	no
ENSG00000071082	RPL31	protein_coding	chr2:100819891-101270316	275.415	269.864	-5.551	-0.0293777	0.9307	0.970798	no	RPL31	236.459	306.256	69.797	0.373147	0.43675	0.865994	no	RPL31	576.461	642.933	66.472	0.157446	0.4332	0.922449	no	RPL31	1046.99	1228.71	181.72	0.230886	0.4993	0.756647	no
ENSG00000071127	WDR1	protein_coding	chr4:10074338-10116949	117.798	195.657	77.859	0.732003	0.01065	0.0673519	no	WDR1	91.33	98.8322	7.5022	0.113892	0.6486	0.960991	no	WDR1	90.5076	105	14.4924	0.214272	0.1048	0.488731	no	WDR1	122.434	185.141	62.707	0.596616	0.12705	0.415381	no
ENSG00000071189	SNX13	protein_coding	chr7:17790566-17940501	51.1067	48.1479	-2.9588	-0.0860391	0.7756	0.912191	no	SNX13	22.6024	21.1349	-1.4675	-0.0968507	0.77015	0.989397	no	SNX13	14.5332	15.6522	1.119	0.107018	0.5495	0.981386	no	SNX13	30.2942	23.9041	-6.3901	-0.341784	0.29025	0.563645	no
ENSG00000071203	MS4A12	protein_coding	chr11:60492777-60507430	0	0	0	0	1	1	no	MS4A12	0	0.0539092	0.0539092	inf	1	1	no	MS4A12	0	0	0	0	1	1	no	MS4A12	0.0391453	0.0178995	-0.0212458	-1.12892	1	1	no
ENSG00000071205	ARHGAP10	protein_coding	chr4:147732062-148072780	17.2788	17.915	0.6362	0.0521614	0.82655	0.931505	no	ARHGAP10	20.434	35.1095	14.6755	0.780893	0.00285	0.0337029	yes	ARHGAP10	6.92623	7.31295	0.38672	0.0783828	0.6307	0.988702	no	ARHGAP10	21.8216	21.1154	-0.7062	-0.0474625	0.847	0.948487	no
ENSG00000071242	RPS6KA2	protein_coding	chr6:166409363-166957191	1.8169	1.53034	-0.28656	-0.247632	0.749	0.90058	no	RPS6KA2	8.42663	8.07027	-0.35636	-0.0623396	0.91065	0.99573	no	RPS6KA2	0.0197351	0.0659778	0.0462427	1.74122	1	1	no	RPS6KA2	22.9373	25.0805	2.1432	0.128871	0.6832	0.879796	no
ENSG00000071243	ING3	protein_coding	chr7:120949913-120977216	16.661	14.3275	-2.3335	-0.217694	0.4685	0.734189	no	ING3	7.77302	10.185	2.41198	0.389897	0.2796	0.728	no	ING3	5.44482	5.45671	0.01189	0.00314633	0.989	0.994855	no	ING3	8.72761	9.4171	0.68949	0.109696	0.7422	0.908476	no
ENSG00000071246	VASH1	protein_coding	chr14:76762188-76826246	5.6065	1.61155	-3.99495	-1.79866	5e-05	0.000743336	yes	VASH1	13.4791	7.32513	-6.15397	-0.879795	0.01335	0.111325	no	VASH1	1.85699	1.52406	-0.33293	-0.285042	0.3909	0.890774	no	VASH1	0.600774	0.42028	-0.180494	-0.515471	0.46275	0.729466	no
ENSG00000071282	LMCD1	protein_coding	chr3:7952804-8611924	0.164293	0.0997333	-0.0645597	-0.720122	1	1	no	LMCD1	0.368225	0.3686	0.000375	0.00146693	0.99805	0.9995	no	LMCD1	28.3538	22.0738	-6.28	-0.361204	0.1787	0.631457	no	LMCD1	24.798	10.9844	-13.8136	-1.17476	0.01145	0.101325	no
ENSG00000071462	WBSCR22	protein_coding	chr7:73680968-73719672	6.48336	6.77786	0.2945	0.0640896	0.83855	0.935948	no	WBSCR22	18.5315	21.6592	3.1277	0.224997	0.4437	0.871214	no	WBSCR22	49.2519	52.9127	3.6608	0.103433	0.55135	0.98269	no	WBSCR22	28.1596	24.5897	-3.5699	-0.19557	0.50005	0.757137	no
ENSG00000071537	SEL1L	protein_coding	chr14:81471548-81534301	43.6015	63.6391	20.0376	0.545536	0.0176	0.0983731	no	SEL1L	66.4577	61.3588	-5.0989	-0.115165	0.6349	0.957796	no	SEL1L	27.7337	27.831	0.0973	0.00505774	0.9699	0.990863	no	SEL1L	50.8612	57.698	6.8368	0.181958	0.50675	0.761758	no
ENSG00000071539	TRIP13	protein_coding	chr5:795605-919357	0.122142	0.0967731	-0.0253689	-0.335879	1	1	no	TRIP13	1.549	0.93607	-0.61293	-0.726645	0.3649	0.814687	no	TRIP13	60.1259	62.2083	2.0824	0.0491214	0.7557	0.988702	no	TRIP13	3.90438	5.20308	1.2987	0.414272	0.3713	0.649282	no
ENSG00000071553	ATP6AP1	protein_coding	chrX:154428631-154436556	7.42249	8.06473	0.64224	0.119724	0.69885	0.876799	no	ATP6AP1	172.591	160.004	-12.587	-0.109256	0.66425	0.965816	no	ATP6AP1	29.1102	30.2046	1.0944	0.0532425	0.7172	0.988702	no	ATP6AP1	29.8792	30.3221	0.4429	0.0212286	0.93245	0.971829	no
ENSG00000071564	TCF3	protein_coding	chr19:1609289-1652605	2.04278	0.659459	-1.38332	-1.63118	0.0009	0.00926831	yes	TCF3	10.4323	8.59196	-1.84034	-0.279992	0.5203	0.918803	no	TCF3	27.3688	36.3255	8.9567	0.408451	0.11785	0.525685	no	TCF3	7.6718	10.3991	2.7273	0.438827	0.32395	0.602032	no
ENSG00000071575	TRIB2	protein_coding	chr2:12716888-12915905	2.8151	2.7431	-0.072	-0.037376	0.92225	0.967655	no	TRIB2	1.4929	2.27508	0.78218	0.607804	0.1179	0.474216	no	TRIB2	0.0611062	0.24731	0.186204	2.01693	1	1	no	TRIB2	5.48169	3.92202	-1.55967	-0.483026	0.2101	0.487686	no
ENSG00000071626	DAZAP1	protein_coding	chr19:1407568-1435687	10.7077	9.24606	-1.46164	-0.211739	0.4378	0.70923	no	DAZAP1	20.8695	19.5934	-1.2761	-0.0910275	0.74555	0.98532	no	DAZAP1	46.4527	49.6972	3.2445	0.0974004	0.488	0.952727	no	DAZAP1	15.9359	20.5832	4.6473	0.369182	0.18755	0.466881	no
ENSG00000071655	MBD3	protein_coding	chr19:1573595-1605490	1.32962	0.512777	-0.816843	-1.37461	0.02145	0.11454	no	MBD3	21.7734	15.8357	-5.9377	-0.459391	0.3508	0.802849	no	MBD3	28.1251	28.3611	0.236	0.0120518	0.9568	0.989529	no	MBD3	7.03743	8.96353	1.9261	0.349018	0.46635	0.731914	no
ENSG00000071677	PRLH	protein_coding	chr2:237566573-237567175	0	0	0	0	1	1	no	PRLH	0	0	0	0	1	1	no	PRLH	0	0	0	0	1	1	no	PRLH	0	0	0	0	1	1	no
ENSG00000071794	HLTF	protein_coding	chr3:149028298-149102823	3.02543	2.634	-0.39143	-0.19989	0.49895	0.755145	no	HLTF	4.38521	3.99735	-0.38786	-0.133605	0.64225	0.960041	no	HLTF	43.9079	32.0612	-11.8467	-0.453652	0.0008	0.0127737	yes	HLTF	13.9245	10.0455	-3.879	-0.471077	0.06935	0.267974	no
ENSG00000071859	FAM50A	protein_coding	chrX:154444125-154450654	4.98583	3.00499	-1.98084	-0.730477	0.1185	0.355548	no	FAM50A	19.8915	21.3155	1.424	0.0997496	0.72655	0.98263	no	FAM50A	11.1305	13.2622	2.1317	0.252797	0.18865	0.643483	no	FAM50A	20.2826	19.322	-0.9606	-0.0699998	0.77855	0.924195	no
ENSG00000071889	FAM3A	protein_coding	chrX:154506158-154516242	1.0355	0.521482	-0.514018	-0.989635	0.00775	0.0529879	no	FAM3A	11.1594	9.78237	-1.37703	-0.190003	0.53845	0.923871	no	FAM3A	16.8661	17.5596	0.6935	0.0581294	0.7091	0.988702	no	FAM3A	5.53494	6.36841	0.83347	0.202365	0.48845	0.748544	no
ENSG00000071894	CPSF1	protein_coding	chr8:144373100-144409349	1.68885	2.278	0.58915	0.431728	0.39895	0.675993	no	CPSF1	8.8147	7.14126	-1.67344	-0.303733	0.315	0.769394	no	CPSF1	18.905	20.4702	1.5652	0.114757	0.6662	0.988702	no	CPSF1	5.79439	5.00238	-0.79201	-0.212042	0.6351	0.851137	no
ENSG00000071909	MYO3B	protein_coding	chr2:170178144-170695374	0.135977	0.105057	-0.03092	-0.372189	1	1	no	MYO3B	0.0042153	0.00826264	0.00404734	0.97097	1	1	no	MYO3B	0.00817725	0.00319363	-0.00498362	-1.35642	1	1	no	MYO3B	0.0553345	0.0374318	-0.0179027	-0.563917	1	1	no
ENSG00000071967	CYBRD1	protein_coding	chr2:171522246-171558133	9.75515	3.74774	-6.00741	-1.38014	5e-05	0.000743336	yes	CYBRD1	23.4373	25.8988	2.4615	0.144078	0.6198	0.954053	no	CYBRD1	32.6459	31.8029	-0.843	-0.0377428	0.8009	0.988702	no	CYBRD1	342.449	280.451	-61.998	-0.288141	0.3548	0.633788	no
ENSG00000071991	CDH19	protein_coding	chr18:66501082-66604138	0	0	0	0	1	1	no	CDH19	0	0	0	0	1	1	no	CDH19	1.80311	1.26984	-0.53327	-0.505845	0.0892	0.441355	no	CDH19	1.26637	1.35444	0.08807	0.0969998	0.7959	0.931879	no
ENSG00000071994	PDCD2	protein_coding	chr6:170575294-170584692	8.49228	6.91151	-1.58077	-0.297151	0.2488	0.527574	no	PDCD2	18.2168	18.8314	0.6146	0.0478718	0.897	0.99573	no	PDCD2	31.7639	28.1675	-3.5964	-0.173355	0.3035	0.799575	no	PDCD2	19.3154	21.1682	1.8528	0.132147	0.6411	0.855374	no
ENSG00000072041	SLC6A15	protein_coding	chr12:84859487-84913615	0.0126435	0	-0.0126435	#NAME?	1	1	no	SLC6A15	0	0	0	0	1	1	no	SLC6A15	3.01436	4.2221	1.20774	0.486108	0.0161	0.131189	no	SLC6A15	0.715601	0.657789	-0.057812	-0.121531	0.8324	0.943879	no
ENSG00000072042	RDH11	protein_coding	chr14:67619797-67695814	25.4668	21.0902	-4.3766	-0.272045	0.378	0.657031	no	RDH11	44.2986	40.3607	-3.9379	-0.134311	0.7182	0.981114	no	RDH11	39.968	34.3413	-5.6267	-0.218904	0.21825	0.688277	no	RDH11	25.7705	28.5764	2.8059	0.149102	0.6666	0.870763	no
ENSG00000072062	PRKACA	protein_coding	chr19:14080234-14118084	5.33833	1.73036	-3.60797	-1.62532	0.00155	0.0145031	yes	PRKACA	18.3868	15.7883	-2.5985	-0.219814	0.48215	0.897026	no	PRKACA	9.5026	10.3315	0.8289	0.120658	0.67185	0.988702	no	PRKACA	10.7276	13.7807	3.0531	0.361319	0.4145	0.68846	no
ENSG00000072071	ADGRL1	protein_coding	chr19:14137043-14206187	0.194287	0.205541	0.011254	0.0812343	1	1	no	ADGRL1	0.438329	0.471199	0.03287	0.104323	0.87385	0.995709	no	ADGRL1	1.87454	1.38084	-0.4937	-0.44099	0.2129	0.679505	no	ADGRL1	0.368065	0.792555	0.42449	1.10655	0.12995	0.420409	no
ENSG00000072080	SPP2	protein_coding	chr2:234050678-234077134	0	0	0	0	1	1	no	SPP2	0	0	0	0	1	1	no	SPP2	0.0581749	0	-0.0581749	#NAME?	1	1	no	SPP2	0	0	0	0	1	1	no
ENSG00000072110	ACTN1	protein_coding	chr14:68874142-68987463	16.6468	18.8094	2.1626	0.176212	0.45535	0.723852	no	ACTN1	94.2019	129.325	35.1231	0.457175	0.0599	0.315617	no	ACTN1	58.4052	78.1504	19.7452	0.420155	0.0013	0.0191302	yes	ACTN1	55.8692	62.5244	6.6552	0.162365	0.5343	0.783869	no
ENSG00000072121	ZFYVE26	protein_coding	chr14:67701885-67816590	4.91843	16.4754	11.557	1.74404	5e-05	0.000743336	yes	ZFYVE26	17.3341	17.8569	0.5228	0.0428709	0.86425	0.995513	no	ZFYVE26	4.32892	3.90832	-0.4206	-0.147459	0.4389	0.925823	no	ZFYVE26	7.98104	5.13463	-2.84641	-0.636317	0.2227	0.498105	no
ENSG00000072133	RPS6KA6	protein_coding	chrX:84058345-84187907	0.0914044	0.128987	0.0375826	0.496891	1	1	no	RPS6KA6	0.00634499	0.0468163	0.0404713	2.88332	1	1	no	RPS6KA6	4.38563	11.8094	7.42377	1.42908	5e-05	0.0011312	yes	RPS6KA6	2.20336	2.72255	0.51919	0.305252	0.5228	0.774775	no
ENSG00000072134	EPN2	protein_coding	chr17:19215614-19337220	0.491967	0.286484	-0.205483	-0.780106	1	1	no	EPN2	2.76978	1.78598	-0.9838	-0.633052	0.06325	0.325731	no	EPN2	18.1938	17.1309	-1.0629	-0.0868463	0.70585	0.988702	no	EPN2	13.4674	11.2674	-2.2	-0.257325	0.4372	0.708358	no
ENSG00000072135	PTPN18	protein_coding	chr2:130356006-130375409	11.5374	9.61981	-1.91759	-0.262238	0.3235	0.605691	no	PTPN18	11.0197	8.10966	-2.91004	-0.442378	0.1526	0.541183	no	PTPN18	7.24159	6.07323	-1.16836	-0.253841	0.4218	0.915027	no	PTPN18	6.30697	6.04829	-0.25868	-0.0604212	0.8518	0.950436	no
ENSG00000072163	LIMS2	protein_coding	chr2:127638380-127681786	0.165755	0.317505	0.15175	0.937723	1	1	no	LIMS2	1.13988	1.25274	0.11286	0.13621	0.8316	0.993756	no	LIMS2	0.693141	1.01507	0.321929	0.550358	0.13215	0.561089	no	LIMS2	2.35179	4.30837	1.95658	0.873382	0.0226	0.11189	no
ENSG00000072182	ASIC4	protein_coding	chr2:219434845-219538772	0.00294222	0	-0.00294222	#NAME?	1	1	no	ASIC4	0.00470437	0	-0.00470437	#NAME?	1	1	no	ASIC4	0.108846	0.00848185	-0.100364	-3.68176	1	1	no	ASIC4	0.00676026	0	-0.00676026	#NAME?	1	1	no
ENSG00000072195	SPEG	protein_coding	chr2:219434845-219538772	0.0043719	0.120785	0.116413	4.78804	1	1	no	SPEG	0.323065	0.291517	-0.031548	-0.148246	1	1	no	SPEG	2.76553	1.91843	-0.8471	-0.527628	0.2996	0.79538	no	SPEG	2.35565	2.57802	0.22237	0.130139	0.81625	0.938849	no
ENSG00000072201	LNX1	protein_coding	chr4:53377642-54298247	0.0145642	0.0112366	-0.0033276	-0.374222	1	1	no	LNX1	0.183606	0.129826	-0.05378	-0.500035	1	1	no	LNX1	0.0539169	0.012677	-0.0412399	-2.08852	1	1	no	LNX1	17.317	19.1809	1.8639	0.147484	0.90755	0.965362	no
ENSG00000072210	ALDH3A2	protein_coding	chr17:19647534-19677598	4.3442	2.48914	-1.85506	-0.803443	0.02375	0.123338	no	ALDH3A2	59.1957	46.096	-13.0997	-0.360852	0.20955	0.636135	no	ALDH3A2	114.741	82.3914	-32.3496	-0.47781	0.00065	0.0106864	yes	ALDH3A2	91.1905	56.8299	-34.3606	-0.682232	0.0222	0.111698	no
ENSG00000072274	TFRC	protein_coding	chr3:196027182-196082189	52.1953	270.454	218.259	2.37339	5e-05	0.000743336	yes	TFRC	731.511	696.314	-35.197	-0.0711422	0.82435	0.992957	no	TFRC	63.4069	85.7131	22.3062	0.434876	0.00085	0.0133793	yes	TFRC	57.3299	66.0511	8.7212	0.204296	0.3948	0.67099	no
ENSG00000072310	SREBF1	protein_coding	chr17:17681472-17837002	10.8169	8.22214	-2.59476	-0.395705	0.27635	0.557951	no	SREBF1	15.3328	11.2238	-4.109	-0.450057	0.1149	0.467871	no	SREBF1	23.6734	23.6398	-0.0336	-0.00205082	0.992	0.99585	no	SREBF1	6.47668	5.85807	-0.61861	-0.14483	0.80375	0.934968	no
ENSG00000072315	TRPC5	protein_coding	chrX:111773723-112082776	0	0	0	0	1	1	no	TRPC5	0	0	0	0	1	1	no	TRPC5	0	0	0	0	1	1	no	TRPC5	0.0138831	0.0130753	-0.0008078	-0.0864825	1	1	no
ENSG00000072364	AFF4	protein_coding	chr5:132875378-132963634	29.7097	34.0626	4.3529	0.197257	0.43295	0.704479	no	AFF4	17.2186	31.1184	13.8998	0.853799	0.0006	0.00953238	yes	AFF4	15.4155	21.7554	6.3399	0.496993	0.0006	0.00997714	yes	AFF4	41.7607	60.5606	18.7999	0.536235	0.06285	0.246421	no
ENSG00000072401	UBE2D1	protein_coding	chr10:58334974-58370753	23.3039	77.7125	54.4086	1.73757	5e-05	0.000743336	yes	UBE2D1	22.8446	64.0081	41.1635	1.4864	5e-05	0.0010791	yes	UBE2D1	20.8408	30.0607	9.2199	0.52847	0.00135	0.0197288	yes	UBE2D1	31.2362	32.2062	0.97	0.0441207	0.8913	0.961748	no
ENSG00000072415	MPP5	protein_coding	chr14:67241108-67386516	4.73078	9.27512	4.54434	0.971289	0.03945	0.180976	no	MPP5	2.81686	5.54667	2.72981	0.977535	0.39305	0.83499	no	MPP5	18.9231	18.1834	-0.7397	-0.0575248	0.84025	0.988702	no	MPP5	12.6108	14.8511	2.2403	0.23591	0.5954	0.826442	no
ENSG00000072422	RHOBTB1	protein_coding	chr10:60869437-61001440	3.84851	4.67615	0.82764	0.281023	0.35025	0.631848	no	RHOBTB1	1.2006	0.849021	-0.351579	-0.499889	0.20995	0.636456	no	RHOBTB1	9.3502	3.35618	-5.99402	-1.47818	5e-05	0.0011312	yes	RHOBTB1	5.09823	2.22462	-2.87361	-1.19644	0.00145	0.0316579	yes
ENSG00000072501	SMC1A	protein_coding	chrX:53374148-53431120	9.28945	7.30511	-1.98434	-0.346687	0.4563	0.724438	no	SMC1A	6.47617	6.06226	-0.41391	-0.0952849	0.7793	0.990517	no	SMC1A	17.151	19.5174	2.3664	0.186469	0.48955	0.953541	no	SMC1A	10.6283	9.8421	-0.7862	-0.110876	0.8237	0.940712	no
ENSG00000072506	HSD17B10	protein_coding	chrX:53431257-53434373	5.654	5.08628	-0.56772	-0.152659	0.60405	0.82509	no	HSD17B10	20.4944	20.3471	-0.1473	-0.0104095	0.97175	0.996424	no	HSD17B10	63.4782	61.1362	-2.342	-0.0542323	0.7101	0.988702	no	HSD17B10	11.732	13.9199	2.1879	0.246699	0.39035	0.666852	no
ENSG00000072518	MARK2	protein_coding	chr11:63835043-63911019	5.84959	4.67045	-1.17914	-0.324773	0.3789	0.657677	no	MARK2	8.17799	8.91337	0.73538	0.124225	0.67195	0.968529	no	MARK2	8.54922	13.8984	5.34918	0.701052	5e-05	0.0011312	yes	MARK2	3.11704	5.11055	1.99351	0.7133	0.07445	0.284757	no
ENSG00000072571	HMMR	protein_coding	chr5:163460202-163494058	0.796408	1.47302	0.676612	0.887193	0.11115	0.344848	no	HMMR	4.27176	3.64541	-0.62635	-0.228748	0.52445	0.91918	no	HMMR	40.3414	26.7227	-13.6187	-0.594194	0.0018	0.0243912	yes	HMMR	5.44352	6.13145	0.68793	0.17169	0.53125	0.781818	no
ENSG00000072609	CHFR	protein_coding	chr12:132767612-132956306	10.2303	10.9467	0.7164	0.0976558	0.81295	0.926329	no	CHFR	19.6658	18.423	-1.2428	-0.0941798	0.8047	0.990786	no	CHFR	12.1434	16.5648	4.4214	0.447945	0.15985	0.607932	no	CHFR	7.6325	11.0749	3.4424	0.537063	0.40875	0.683501	no
ENSG00000072657	TRHDE	protein_coding	chr12:71938845-72670757	0.752722	1.04703	0.294308	0.476119	0.56375	0.799524	no	TRHDE	0.138443	0.0760899	-0.0623531	-0.863512	1	1	no	TRHDE	0.364056	0.215285	-0.148771	-0.757915	1	1	no	TRHDE	0.0343773	0.00730978	-0.0270675	-2.23356	1	1	no
ENSG00000072682	P4HA2	protein_coding	chr5:132184875-132395614	0.562889	1.13006	0.567171	1.00548	0.05085	0.216608	no	P4HA2	9.81684	10.3129	0.49606	0.0711154	0.86525	0.995546	no	P4HA2	23.3972	51.6206	28.2234	1.14161	5e-05	0.0011312	yes	P4HA2	38.479	45.2131	6.7341	0.232669	0.4102	0.684958	no
ENSG00000072694	FCGR2B	protein_coding	chr1:161505429-161678654	3.12862	4.47785	1.34923	0.517281	0.4933	0.751056	no	FCGR2B	48.6544	67.7057	19.0513	0.476706	0.6742	0.969	no	FCGR2B	0	0.0195639	0.0195639	inf	1	1	no	FCGR2B	0.0079087	0	-0.0079087	#NAME?	1	1	no
ENSG00000072736	NFATC3	protein_coding	chr16:67987393-68238102	9.69856	8.88187	-0.81669	-0.126907	0.6744	0.865795	no	NFATC3	20.8046	15.0456	-5.759	-0.467555	0.1704	0.57085	no	NFATC3	14.3924	10.129	-4.2634	-0.506812	0.02495	0.180608	no	NFATC3	7.10089	4.52077	-2.58012	-0.651432	0.0558	0.223056	no
ENSG00000072756	TRNT1	protein_coding	chr3:3126915-3179710	16.3372	22.2281	5.8909	0.444225	0.257	0.53637	no	TRNT1	6.23261	7.59758	1.36497	0.285704	0.52045	0.918803	no	TRNT1	20.4464	19.6183	-0.8281	-0.0596467	0.7679	0.988702	no	TRNT1	8.75825	8.28973	-0.46852	-0.0793173	0.8418	0.947109	no
ENSG00000072778	ACADVL	protein_coding	chr17:7189889-7225273	33.7139	25.3526	-8.3613	-0.411211	0.0999	0.330236	no	ACADVL	113.614	115.931	2.317	0.0291292	0.89765	0.99573	no	ACADVL	175.958	216.237	40.279	0.29738	0.0604	0.340463	no	ACADVL	74.9574	121.934	46.9766	0.701954	0.0328	0.146114	no
ENSG00000072786	STK10	protein_coding	chr5:172042072-172189079	33.7437	26.2315	-7.5122	-0.363317	0.1559	0.404341	no	STK10	18.296	23.5541	5.2581	0.364445	0.1787	0.586596	no	STK10	4.93453	10.3199	5.38537	1.06445	5e-05	0.0011312	yes	STK10	5.88327	13.2186	7.33533	1.16788	0.00035	0.0109938	yes
ENSG00000072803	FBXW11	protein_coding	chr5:171861548-172006873	22.6145	24.8508	2.2363	0.136048	0.62495	0.838315	no	FBXW11	32.7615	25.6786	-7.0829	-0.351431	0.1755	0.581431	no	FBXW11	31.894	39.3302	7.4362	0.302352	0.0668	0.36462	no	FBXW11	18.4353	23.1672	4.7319	0.329617	0.2556	0.52127	no
ENSG00000072818	ACAP1	protein_coding	chr17:7336528-7354944	5.4326	4.08708	-1.34552	-0.410573	0.3678	0.648758	no	ACAP1	4.81051	4.91419	0.10368	0.0307627	0.94305	0.99573	no	ACAP1	1.71496	2.00166	0.2867	0.223023	0.8412	0.988702	no	ACAP1	0.388295	0.335819	-0.052476	-0.209467	1	1	no
ENSG00000072832	CRMP1	protein_coding	chr4:5711196-5893058	0.0160982	0	-0.0160982	#NAME?	1	1	no	CRMP1	0	0	0	0	1	1	no	CRMP1	0.565873	0.918106	0.352233	0.698182	0.27695	0.765542	no	CRMP1	0.229771	0.159822	-0.069949	-0.523731	1	1	no
ENSG00000072840	EVC	protein_coding	chr4:5711196-5893058	0.117654	0.0564792	-0.0611748	-1.05875	1	1	no	EVC	2.59545	2.06851	-0.52694	-0.32739	0.3589	0.809188	no	EVC	6.54435	5.46753	-1.07682	-0.259361	0.3362	0.836637	no	EVC	5.4306	5.10767	-0.32293	-0.0884461	0.75615	0.914774	no
ENSG00000072849	DERL2	protein_coding	chr17:5471250-5490814	59.2054	110.109	50.9036	0.895134	0.05665	0.234931	no	DERL2	40.7795	45.1864	4.4069	0.148045	0.7588	0.987508	no	DERL2	42.8745	47.6525	4.778	0.152432	0.60585	0.988702	no	DERL2	59.2438	65.9109	6.6671	0.153853	0.75545	0.914357	no
ENSG00000072858	SIDT1	protein_coding	chr3:113531944-113629578	3.70452	7.18215	3.47763	0.955127	0.0366	0.171338	no	SIDT1	2.50457	2.23317	-0.2714	-0.165472	0.76915	0.989263	no	SIDT1	1.47609	0.93479	-0.5413	-0.659065	0.06165	0.345918	no	SIDT1	0.0152866	0.087267	0.0719804	2.51317	1	1	no
ENSG00000072864	NDE1	protein_coding	chr16:15643266-15857033	0	0	0	0	1	1	no	NDE1	0	0	0	0	1	1	no	NDE1	0	0	0	0	1	1	no	NDE1	0.00926508	0	-0.00926508	#NAME?	1	1	no
ENSG00000072952	MRVI1	protein_coding	chr11:10541271-10693988	0.285183	0.445097	0.159914	0.642231	1	1	no	MRVI1	0.0147336	0.00786844	-0.00686516	-0.904957	1	1	no	MRVI1	0.00593342	0.00737771	0.00144429	0.31431	1	1	no	MRVI1	0.453682	0.208569	-0.245113	-1.12116	1	1	no
ENSG00000072954	TMEM38A	protein_coding	chr19:16661126-16690029	0.497517	0.460088	-0.037429	-0.112836	1	1	no	TMEM38A	0.346632	0.273744	-0.072888	-0.340574	0.6907	0.972507	no	TMEM38A	0.897008	0.744898	-0.15211	-0.268078	0.5651	0.988259	no	TMEM38A	0.810433	0.805036	-0.005397	-0.00963862	0.98515	0.991314	no
ENSG00000072958	AP1M1	protein_coding	chr19:16196966-16245907	5.69884	4.38445	-1.31439	-0.378272	0.4383	0.70963	no	AP1M1	23.7866	20.4111	-3.3755	-0.220793	0.43155	0.86272	no	AP1M1	19.4939	23.7239	4.23	0.283321	0.0671	0.365657	no	AP1M1	13.6951	14.0418	0.3467	0.0360597	0.9298	0.970929	no
ENSG00000073008	PVR	protein_coding	chr19:44537057-44719708	0.628546	0.781235	0.152689	0.313739	0.52945	0.775445	no	PVR	4.87292	28.6988	23.8259	2.55813	5e-05	0.0010791	yes	PVR	78.0059	129.051	51.0451	0.726282	5e-05	0.0011312	yes	PVR	40.8878	69.2101	28.3223	0.759314	0.0045	0.0539479	no
ENSG00000073050	XRCC1	protein_coding	chr19:43543039-43596135	3.02243	0.798003	-2.22443	-1.92124	0.01125	0.0700983	no	XRCC1	9.46309	5.69256	-3.77053	-0.733235	0.3469	0.799693	no	XRCC1	16.7296	15.6005	-1.1291	-0.100815	0.7487	0.988702	no	XRCC1	3.89196	5.42771	1.53575	0.479845	0.50555	0.760897	no
ENSG00000073060	SCARB1	protein_coding	chr12:124776855-124882668	0.284971	0.137087	-0.147884	-1.05573	1	1	no	SCARB1	22.4972	18.5793	-3.9179	-0.276045	0.3255	0.779675	no	SCARB1	32.0904	28.0078	-4.0826	-0.196312	0.2168	0.686307	no	SCARB1	6.34944	6.0628	-0.28664	-0.0666453	0.84805	0.948829	no
ENSG00000073067	CYP2W1	protein_coding	chr7:983198-989640	0	0	0	0	1	1	no	CYP2W1	0	0	0	0	1	1	no	CYP2W1	0.0609703	0	-0.0609703	#NAME?	1	1	no	CYP2W1	0	0	0	0	1	1	no
ENSG00000073111	MCM2	protein_coding	chr3:127573068-127622481	1.0453	0.76804	-0.27726	-0.444668	0.55315	0.792907	no	MCM2	6.81206	4.04146	-2.7706	-0.753214	0.26815	0.712473	no	MCM2	48.8671	41.0572	-7.8099	-0.251229	0.09285	0.452018	no	MCM2	6.06225	7.9308	1.86855	0.387611	0.4247	0.697429	no
ENSG00000073146	MOV10L1	protein_coding	chr22:50089878-50161690	0.00390718	0.0387475	0.0348403	3.3099	1	1	no	MOV10L1	0.030401	0.0354297	0.0050287	0.220842	1	1	no	MOV10L1	0.0338075	0	-0.0338075	#NAME?	1	1	no	MOV10L1	0.0152173	0	-0.0152173	#NAME?	1	1	no
ENSG00000073150	PANX2	protein_coding	chr22:50170730-50180294	0.165605	0.0492591	-0.116346	-1.74929	1	1	no	PANX2	0.11729	0.101717	-0.015573	-0.205514	1	1	no	PANX2	1.0505	1.43534	0.38484	0.450309	0.1082	0.498199	no	PANX2	0.401438	0.485258	0.08382	0.273575	1	1	no
ENSG00000073169	SELO	protein_coding	chr22:50200978-50217616	0.870854	0.591063	-0.279791	-0.55912	0.2133	0.484398	no	SELO	11.314	13.4363	2.1223	0.248022	0.4164	0.850713	no	SELO	10.9684	12.0365	1.0681	0.134056	0.44415	0.927988	no	SELO	3.13734	2.70573	-0.43161	-0.213527	0.55045	0.79556	no
ENSG00000073282	TP63	protein_coding	chr3:189631415-189897526	0.046186	0.114292	0.068106	1.3072	1	1	no	TP63	0.0972887	0.133494	0.0362053	0.456435	1	1	no	TP63	7.73347	7.99564	0.26217	0.0480986	0.76455	0.988702	no	TP63	0.126056	0.671589	0.545533	2.41351	5e-05	0.0022963	yes
ENSG00000073331	ALPK1	protein_coding	chr4:112274541-112442620	4.95255	8.76394	3.81139	0.823408	0.0979	0.32739	no	ALPK1	21.1976	18.1784	-3.0192	-0.221675	0.499	0.906998	no	ALPK1	3.28439	3.39255	0.10816	0.0467434	0.8929	0.988702	no	ALPK1	7.53964	10.4572	2.91756	0.471931	0.4073	0.682086	no
ENSG00000073350	LLGL2	protein_coding	chr17:75525079-75575208	1.55815	0.755025	-0.803125	-1.04524	0.01315	0.078974	no	LLGL2	2.21912	2.60536	0.38624	0.231493	0.61075	0.952081	no	LLGL2	10.7498	9.15933	-1.59047	-0.230999	0.4046	0.902967	no	LLGL2	0.555681	0.554328	-0.001353	-0.00351766	1	1	no
ENSG00000073417	PDE8A	protein_coding	chr15:84979673-85139145	12.4696	24.5408	12.0712	0.976761	0.0006	0.0065777	yes	PDE8A	15.0569	21.4747	6.4178	0.512213	0.045	0.263879	no	PDE8A	28.3104	32.0975	3.7871	0.181127	0.2276	0.701946	no	PDE8A	12.2554	15.1351	2.8797	0.304483	0.26595	0.53364	no
ENSG00000073464	CLCN4	protein_coding	chrX:10156944-10237660	0.726174	0.58794	-0.138234	-0.304647	0.49045	0.749056	no	CLCN4	1.38051	0.624694	-0.755816	-1.14398	0.03385	0.217212	no	CLCN4	1.58659	1.02776	-0.55883	-0.626426	0.06525	0.359361	no	CLCN4	3.90117	3.74204	-0.15913	-0.060082	0.82835	0.942446	no
ENSG00000073536	NLE1	protein_coding	chr17:35121578-35142315	0.376396	0.18351	-0.192886	-1.03639	1	1	no	NLE1	1.00242	0.908607	-0.093813	-0.141753	0.7785	0.990517	no	NLE1	15.4004	17.4345	2.0341	0.178977	0.3795	0.879518	no	NLE1	2.13156	1.3144	-0.81716	-0.697504	0.1299	0.420356	no
ENSG00000073578	SDHA	protein_coding	chr5:218240-256702	29.7517	25.3423	-4.4094	-0.231424	0.5094	0.763076	no	SDHA	44.3734	41.5996	-2.7738	-0.093124	0.70295	0.975656	no	SDHA	64.0062	65.9833	1.9771	0.0438904	0.79175	0.988702	no	SDHA	32.822	42.3745	9.5525	0.368532	0.1736	0.460598	no
ENSG00000073584	SMARCE1	protein_coding	chr17:40624961-40665181	20.3237	22.9655	2.6418	0.17631	0.5797	0.809687	no	SMARCE1	20.7116	20.5466	-0.165	-0.0115452	0.9678	0.995811	no	SMARCE1	42.1735	40.6572	-1.5163	-0.0528243	0.725	0.988702	no	SMARCE1	45.3522	44.7555	-0.5967	-0.0191054	0.94955	0.977017	no
ENSG00000073598	FNDC8	protein_coding	chr17:35121578-35142315	0	0	0	0	1	1	no	FNDC8	0	0	0	0	1	1	no	FNDC8	0.00826742	0	-0.00826742	#NAME?	1	1	no	FNDC8	0	0.0265298	0.0265298	inf	1	1	no
ENSG00000073605	GSDMB	protein_coding	chr17:39904594-39919854	0.710066	0.619202	-0.090864	-0.197542	0.7246	0.88847	no	GSDMB	0.357237	0.540638	0.183401	0.59778	0.4167	0.850836	no	GSDMB	0.670678	0.492995	-0.177683	-0.444047	0.27545	0.76417	no	GSDMB	1.21928	1.23527	0.01599	0.018805	0.97745	0.987606	no
ENSG00000073614	KDM5A	protein_coding	chr12:280128-442645	47.9275	54.2758	6.3483	0.179456	0.70035	0.877404	no	KDM5A	15.3528	14.9073	-0.4455	-0.0424835	0.8728	0.995709	no	KDM5A	17.5089	21.9107	4.4018	0.323546	0.03075	0.210857	no	KDM5A	13.5972	22.7746	9.1774	0.744109	0.03635	0.155274	no
ENSG00000073670	ADAM11	protein_coding	chr17:44759030-44781846	0.0157298	0.00315611	-0.0125737	-2.31728	1	1	no	ADAM11	0.0215872	0.0362379	0.0146507	0.747323	1	1	no	ADAM11	0.997978	1.86819	0.870212	0.904561	0.04515	0.27792	no	ADAM11	0.0531628	0.0874674	0.0343046	0.718327	1	1	no
ENSG00000073711	PPP2R3A	protein_coding	chr3:135965672-136148478	0.351032	0.260873	-0.090159	-0.428254	1	1	no	PPP2R3A	8.92337	6.56612	-2.35725	-0.442548	0.09965	0.429608	no	PPP2R3A	2.58058	2.21109	-0.36949	-0.222936	0.1937	0.650698	no	PPP2R3A	9.5973	15.3051	5.7078	0.673316	0.0132	0.101325	no
ENSG00000073712	FERMT2	protein_coding	chr14:52856525-52953201	0.323689	2.02017	1.69648	2.6418	5e-05	0.000743336	yes	FERMT2	0.183559	1.52105	1.33749	3.05075	5e-05	0.0010791	yes	FERMT2	51.2691	95.3965	44.1274	0.895847	5e-05	0.0011312	yes	FERMT2	69.3523	101.019	31.6667	0.542614	0.05735	0.228169	no
ENSG00000073734	ABCB11	protein_coding	chr2:168922937-169031322	0	0	0	0	1	1	no	ABCB11	0.0103044	0.0112245	0.0009201	0.123389	1	1	no	ABCB11	0	0	0	0	1	1	no	ABCB11	0.00392352	0	-0.00392352	#NAME?	1	1	no
ENSG00000073737	DHRS9	protein_coding	chr2:169064788-169096167	3.29902	0.583397	-2.71562	-2.49949	5e-05	0.000743336	yes	DHRS9	21.9738	12.2657	-9.7081	-0.841154	0.0052	0.0542351	no	DHRS9	0.120922	0.0845438	-0.0363782	-0.516309	1	1	no	DHRS9	0.0180103	0.0285572	0.0105469	0.66503	1	1	no
ENSG00000073754	CD5L	protein_coding	chr1:157830913-157898256	0	0.0071202	0.0071202	inf	1	1	no	CD5L	0.00842574	0.0408654	0.0324397	2.278	1	1	no	CD5L	0.0060484	0.00639879	0.00035039	0.0812457	1	1	no	CD5L	0.0132266	0	-0.0132266	#NAME?	1	1	no
ENSG00000073756	PTGS2	protein_coding	chr1:186671508-186680517	62.8964	1875.4	1812.5	4.89807	5e-05	0.000743336	yes	PTGS2	2.14613	370.537	368.391	7.43174	5e-05	0.0010791	yes	PTGS2	22.5993	676.019	653.42	4.90271	5e-05	0.0011312	yes	PTGS2	88.7742	1515.61	1426.84	4.09361	5e-05	0.0022963	yes
ENSG00000073792	IGF2BP2	protein_coding	chr3:185643738-185825119	4.12496	6.07648	1.95152	0.558858	0.34715	0.62896	no	IGF2BP2	5.22283	5.03177	-0.19106	-0.0537684	0.8512	0.995513	no	IGF2BP2	3.74891	3.32759	-0.42132	-0.171993	0.3756	0.875623	no	IGF2BP2	7.26744	8.22063	0.95319	0.177801	0.6807	0.877938	no
ENSG00000073803	MAP3K13	protein_coding	chr3:185282940-185499057	6.53097	11.0983	4.56733	0.764975	0.3765	0.655629	no	MAP3K13	9.42259	14.5919	5.16931	0.630969	0.39225	0.834489	no	MAP3K13	9.47739	14.6181	5.14071	0.625196	0.4581	0.935363	no	MAP3K13	8.5699	9.75307	1.18317	0.186579	0.8636	0.953984	no
ENSG00000073849	ST6GAL1	protein_coding	chr3:186930484-187078553	7.81923	9.2375	1.41827	0.240475	0.32635	0.60788	no	ST6GAL1	29.0381	21.0761	-7.962	-0.462333	0.16015	0.554284	no	ST6GAL1	2.4963	4.72844	2.23214	0.92157	0.00045	0.00785307	yes	ST6GAL1	3.8117	2.64615	-1.16555	-0.526539	0.1552	0.448045	no
ENSG00000073861	TBX21	protein_coding	chr17:47733243-47746119	2.02551	2.93551	0.91	0.535324	0.06255	0.250368	no	TBX21	2.43441	6.4627	4.02829	1.40857	0.0007	0.0108399	yes	TBX21	0.0125136	0.0148636	0.00235	0.24829	1	1	no	TBX21	0.0449292	0	-0.0449292	#NAME?	1	1	no
ENSG00000073910	FRY	protein_coding	chr13:32019946-32299122	9.48388	3.92517	-5.55871	-1.27272	0.0091	0.0595137	no	FRY	0.729098	2.27182	1.54272	1.63967	5e-05	0.0010791	yes	FRY	0.00788358	0.0292698	0.0213862	1.89249	1	1	no	FRY	11.5027	37.5922	26.0895	1.70846	5e-05	0.0022963	yes
ENSG00000073921	PICALM	protein_coding	chr11:85957474-86070487	533.198	729.799	196.601	0.452828	0.2565	0.535675	no	PICALM	95.24	130.043	34.803	0.449351	0.07605	0.366667	no	PICALM	52.1167	63.4723	11.3556	0.284382	0.07025	0.37726	no	PICALM	192.403	177.746	-14.657	-0.114312	0.7745	0.922377	no
ENSG00000073969	NSF	protein_coding	chr17:46590668-46757464	0.508335	1.04172	0.533385	1.03511	0.06975	0.268589	no	NSF	0.207493	0.502394	0.294901	1.27576	0.11495	0.467967	no	NSF	0.0559107	0.049235	-0.0066757	-0.183441	1	1	no	NSF	0.0558882	0.0789538	0.0230656	0.498466	1	1	no
ENSG00000074047	GLI2	protein_coding	chr2:120722973-120992653	0	0	0	0	1	1	no	GLI2	0	0	0	0	1	1	no	GLI2	11.5026	6.82517	-4.67743	-0.753023	0.008	0.0772139	no	GLI2	4.17177	2.18566	-1.98611	-0.932589	0.0256	0.120603	no
ENSG00000074054	CLASP1	protein_coding	chr2:121337775-121736923	30.2906	35.2009	4.9103	0.216741	0.70465	0.87896	no	CLASP1	6.79674	7.20006	0.40332	0.0831672	0.82995	0.993561	no	CLASP1	15.9622	14.752	-1.2102	-0.113753	0.70075	0.988702	no	CLASP1	18.7265	23.0861	4.3596	0.30194	0.596	0.826997	no
ENSG00000074071	MRPS34	protein_coding	chr16:1771889-1773155	1.06075	0.696262	-0.364488	-0.607377	0.2096	0.479688	no	MRPS34	21.3867	14.3312	-7.0555	-0.577552	0.0661	0.335504	no	MRPS34	84.4769	66.8794	-17.5975	-0.336997	0.0187	0.14643	no	MRPS34	30.9962	23.9908	-7.0054	-0.369608	0.1791	0.462713	no
ENSG00000074181	NOTCH3	protein_coding	chr19:15159037-15200981	0.832205	0.0466039	-0.785601	-4.15842	0.00015	0.00199576	yes	NOTCH3	2.06857	2.32854	0.25997	0.170787	0.63555	0.957864	no	NOTCH3	3.97649	3.86565	-0.11084	-0.0407832	0.84205	0.988702	no	NOTCH3	0.800968	0.817939	0.016971	0.0302499	0.96315	0.981781	no
ENSG00000074201	CLNS1A	protein_coding	chr11:77514935-77638521	48.1573	53.1046	4.9473	0.141083	0.69685	0.875935	no	CLNS1A	32.1643	35.7083	3.544	0.1508	0.5959	0.947201	no	CLNS1A	105.301	111.209	5.908	0.0787623	0.6035	0.988702	no	CLNS1A	40.034	45.4588	5.4248	0.183331	0.50745	0.762441	no
ENSG00000074211	PPP2R2C	protein_coding	chr4:6320577-6563600	0	0.0229952	0.0229952	inf	1	1	no	PPP2R2C	0.0197977	0.0168233	-0.0029744	-0.234873	1	1	no	PPP2R2C	7.89563	6.97134	-0.92429	-0.179617	0.30515	0.80098	no	PPP2R2C	0.0963308	0.0576592	-0.0386716	-0.740446	1	1	no
ENSG00000074219	TEAD2	protein_coding	chr19:49331616-49388081	0	0.0148804	0.0148804	inf	1	1	no	TEAD2	0.621159	0.637795	0.016636	0.0381308	0.96995	0.996148	no	TEAD2	13.5227	16.8492	3.3265	0.317297	0.05815	0.330986	no	TEAD2	4.47299	5.1959	0.72291	0.216135	0.45785	0.72598	no
ENSG00000074266	EED	protein_coding	chr11:86244543-86278960	13.5146	15.1159	1.6013	0.161552	0.581	0.810342	no	EED	8.74319	10.0903	1.34711	0.206735	0.4946	0.905304	no	EED	17.2339	15.0067	-2.2272	-0.199648	0.21775	0.687632	no	EED	12.2693	10.0705	-2.1988	-0.284917	0.39115	0.667428	no
ENSG00000074276	CDHR2	protein_coding	chr5:176542510-176610133	0.0751106	0.00301409	-0.0720965	-4.63922	1	1	no	CDHR2	0.0202223	0.00233117	-0.0178911	-3.11682	1	1	no	CDHR2	0.0298494	0.0109574	-0.018892	-1.4458	1	1	no	CDHR2	0	0.00511561	0.00511561	inf	1	1	no
ENSG00000074317	SNCB	protein_coding	chr5:176620083-176630556	0	0	0	0	1	1	no	SNCB	0.0270111	0.00817936	-0.0188317	-1.72349	1	1	no	SNCB	0.0710552	0.0970702	0.026015	0.450088	1	1	no	SNCB	0.0192748	0	-0.0192748	#NAME?	1	1	no
ENSG00000074319	TSG101	protein_coding	chr11:18455823-18528280	15.4727	17.8394	2.3667	0.205338	0.5007	0.755828	no	TSG101	31.0967	38.9765	7.8798	0.325841	0.272	0.71755	no	TSG101	39.7138	59.8217	20.1079	0.591029	0.00085	0.0133793	yes	TSG101	20.8965	26.0189	5.1224	0.316299	0.33765	0.616404	no
ENSG00000074356	C17orf85	protein_coding	chr17:3802164-3846251	21.7289	16.1574	-5.5715	-0.427416	0.2782	0.559771	no	C17orf85	6.13743	4.73328	-1.40415	-0.374796	0.32855	0.781742	no	C17orf85	18.5091	18.08	-0.4291	-0.0338382	0.8776	0.988702	no	C17orf85	10.1481	11.7388	1.5907	0.210075	0.70965	0.893527	no
ENSG00000074370	ATP2A3	protein_coding	chr17:3923869-3964464	7.86605	4.2452	-3.62085	-0.889806	0.00125	0.012121	yes	ATP2A3	4.57313	4.07187	-0.50126	-0.167491	0.56225	0.93631	no	ATP2A3	3.14056	2.17096	-0.9696	-0.532687	0.02595	0.186283	no	ATP2A3	0.78142	0.129049	-0.652371	-2.59818	0.00015	0.00546066	yes
ENSG00000074410	CA12	protein_coding	chr15:63321377-63383956	0.148594	2.5744	2.42581	4.11479	5e-05	0.000743336	yes	CA12	4.13871	3.51739	-0.62132	-0.234675	0.62185	0.95537	no	CA12	65.4333	71.3711	5.9378	0.125314	0.3821	0.883082	no	CA12	16.3089	19.7477	3.4388	0.276022	0.2941	0.567925	no
ENSG00000074416	MGLL	protein_coding	chr3:127689061-127823250	4.13201	13.8349	9.70289	1.7434	5e-05	0.000743336	yes	MGLL	48.5571	68.8329	20.2758	0.503417	0.27235	0.71794	no	MGLL	22.8053	19.8492	-2.9561	-0.200288	0.3043	0.800102	no	MGLL	15.5987	23.3258	7.7271	0.580503	0.11815	0.401883	no
ENSG00000074527	NTN4	protein_coding	chr12:95551581-95791152	0.588692	0.353119	-0.235573	-0.737359	1	1	no	NTN4	0.0264647	0	-0.0264647	#NAME?	1	1	no	NTN4	29.3806	21.2539	-8.1267	-0.467139	0.00085	0.0133793	yes	NTN4	198.061	186.336	-11.725	-0.0880391	0.73955	0.907378	no
ENSG00000074582	BCS1L	protein_coding	chr2:218637915-218663443	1.07842	0.746601	-0.331819	-0.530509	0.3134	0.596444	no	BCS1L	2.72999	2.47401	-0.25598	-0.142044	0.78125	0.990571	no	BCS1L	19.5616	17.7316	-1.83	-0.141702	0.65085	0.988702	no	BCS1L	7.06616	5.70481	-1.36135	-0.308748	0.63925	0.853983	no
ENSG00000074590	NUAK1	protein_coding	chr12:106063339-106145855	0.122487	0.143906	0.021419	0.232502	1	1	no	NUAK1	0.100938	0.060899	-0.040039	-0.728984	1	1	no	NUAK1	14.8888	4.67383	-10.215	-1.67155	5e-05	0.0011312	yes	NUAK1	7.02679	7.30123	0.27444	0.0552735	0.90175	0.964333	no
ENSG00000074603	DPP8	protein_coding	chr15:65442462-65517704	21.1468	22.8173	1.6705	0.109686	0.67655	0.866882	no	DPP8	11.5506	11.9687	0.4181	0.0512916	0.855	0.995513	no	DPP8	15.6507	16.0396	0.3889	0.035415	0.84035	0.988702	no	DPP8	18.0105	21.6068	3.5963	0.262642	0.37775	0.655646	no
ENSG00000074621	SLC24A1	protein_coding	chr15:65611365-65892031	0.203318	0.273179	0.069861	0.426107	1	1	no	SLC24A1	3.32637	2.00347	-1.3229	-0.731449	0.24405	0.683186	no	SLC24A1	2.62255	1.68317	-0.93938	-0.639791	0.4631	0.938494	no	SLC24A1	2.61901	3.37977	0.76076	0.367905	0.73965	0.907434	no
ENSG00000074657	ZNF532	protein_coding	chr18:58861427-58986480	3.07491	2.50012	-0.57479	-0.298546	0.4666	0.732542	no	ZNF532	3.12033	3.22228	0.10195	0.0463819	0.88575	0.99573	no	ZNF532	12.3369	10.8092	-1.5277	-0.190716	0.33525	0.835612	no	ZNF532	28.4066	23.0751	-5.3315	-0.299894	0.50865	0.763459	no
ENSG00000074660	SCARF1	protein_coding	chr17:1633857-1645747	0	0.00504871	0.00504871	inf	1	1	no	SCARF1	0.00316881	0.00608397	0.00291516	0.941069	1	1	no	SCARF1	0	0	0	0	1	1	no	SCARF1	0	0	0	0	1	1	no
ENSG00000074695	LMAN1	protein_coding	chr18:59327757-59360693	19.8737	33.5391	13.6654	0.754986	0.0042	0.0325812	yes	LMAN1	21.2014	22.8285	1.6271	0.106676	0.67245	0.968529	no	LMAN1	39.3902	41.4259	2.0357	0.0726957	0.5866	0.988702	no	LMAN1	113.971	113.595	-0.376	-0.00477429	0.98435	0.99084	no
ENSG00000074696	HACD3	protein_coding	chr15:65530417-65578352	3.09902	2.06045	-1.03857	-0.588856	0.0719	0.27409	no	HACD3	27.3184	26.267	-1.0514	-0.0566191	0.83055	0.993684	no	HACD3	192.359	174.024	-18.335	-0.144515	0.2722	0.759537	no	HACD3	36.5688	36.7318	0.163	0.00641669	0.976	0.987054	no
ENSG00000074706	IPCEF1	protein_coding	chr6:154010495-154510659	10.4756	20.4264	9.9508	0.963394	0.00155	0.0145031	yes	IPCEF1	1.38518	2.38196	0.99678	0.782081	0.3394	0.792379	no	IPCEF1	0.00883977	0.0156777	0.00683793	0.826635	1	1	no	IPCEF1	0.0688922	0.0198115	-0.0490807	-1.798	1	1	no
ENSG00000074755	ZZEF1	protein_coding	chr17:4004444-4143020	17.4867	18.1143	0.6276	0.0508691	0.8903	0.955396	no	ZZEF1	11.5091	9.82761	-1.68149	-0.227866	0.3826	0.827135	no	ZZEF1	9.96802	9.33077	-0.63725	-0.0953108	0.5817	0.988702	no	ZZEF1	9.10159	7.75762	-1.34397	-0.230505	0.56595	0.80677	no
ENSG00000074771	NOX3	protein_coding	chr6:155395369-155455903	0	0	0	0	1	1	no	NOX3	0	0	0	0	1	1	no	NOX3	0	0	0	0	1	1	no	NOX3	0	0.0138648	0.0138648	inf	1	1	no
ENSG00000074800	ENO1	protein_coding	chr1:8861001-8881872	175.063	243.996	68.933	0.478987	0.08715	0.305857	no	ENO1	540.905	538.468	-2.437	-0.00651496	0.9787	0.996905	no	ENO1	1121.55	1136.21	14.66	0.01873	0.897	0.988702	no	ENO1	1076.53	1091.06	14.53	0.0193381	0.9587	0.980263	no
ENSG00000074803	SLC12A1	protein_coding	chr15:48189036-48343373	0.0507187	0	-0.0507187	#NAME?	1	1	no	SLC12A1	0	0.00116681	0.00116681	inf	1	1	no	SLC12A1	0	0	0	0	1	1	no	SLC12A1	0.0137423	0.0390836	0.0253413	1.50794	1	1	no
ENSG00000074842	MYDGF	protein_coding	chr19:4639517-4670385	5.3119	10.2229	4.911	0.944511	0.0278	0.13918	no	MYDGF	71.0155	75.0479	4.0324	0.0796773	0.77795	0.990517	no	MYDGF	44.4857	51.8596	7.3739	0.22127	0.17425	0.625527	no	MYDGF	137.885	148.869	10.984	0.110578	0.6599	0.867205	no
ENSG00000074855	ANO8	protein_coding	chr19:17292130-17334829	0.296664	0.112832	-0.183832	-1.39465	1	1	no	ANO8	1.05494	1.29225	0.23731	0.292724	0.7968	0.990571	no	ANO8	1.24546	0.821786	-0.423674	-0.599843	0.3047	0.800702	no	ANO8	0.170692	0.609711	0.439019	1.83673	1	1	no
ENSG00000074935	TUBE1	protein_coding	chr6:112054071-112087529	6.16091	12.4715	6.31059	1.01741	0.02265	0.118754	no	TUBE1	3.61876	3.58486	-0.0339	-0.0135817	0.97325	0.996424	no	TUBE1	5.82004	4.36156	-1.45848	-0.416185	0.0926	0.451367	no	TUBE1	19.3698	24.192	4.8222	0.320721	0.52145	0.773975	no
ENSG00000074964	ARHGEF10L	protein_coding	chr1:17539834-17697874	4.01231	10.5459	6.53359	1.39417	5e-05	0.000743336	yes	ARHGEF10L	14.6775	15.0921	0.4146	0.0401856	0.87715	0.99573	no	ARHGEF10L	4.23535	5.07936	0.84401	0.262167	0.21555	0.683652	no	ARHGEF10L	2.73186	3.2209	0.48904	0.23758	0.4717	0.73571	no
ENSG00000074966	TXK	protein_coding	chr4:48066392-48134256	7.23846	12.8241	5.58564	0.825105	0.04535	0.199823	no	TXK	0.696805	1.14612	0.449315	0.717929	0.183	0.592822	no	TXK	0.0625758	0.0334721	-0.0291037	-0.902647	1	1	no	TXK	0.056384	0.120539	0.064155	1.09615	1	1	no
ENSG00000075035	WSCD2	protein_coding	chr12:108129470-108250537	0.104544	0	-0.104544	#NAME?	1	1	no	WSCD2	0.112539	0.0807929	-0.0317461	-0.478129	1	1	no	WSCD2	0	0	0	0	1	1	no	WSCD2	4.82545	4.82125	-0.0042	-0.00125837	0.9979	0.998623	no
ENSG00000075043	KCNQ2	protein_coding	chr20:63400209-63472677	0	0	0	0	1	1	no	KCNQ2	0	0	0	0	1	1	no	KCNQ2	0.143241	0.0185618	-0.124679	-2.94804	1	1	no	KCNQ2	0	0	0	0	1	1	no
ENSG00000075073	TACR2	protein_coding	chr10:69401933-69416867	0	0.0343136	0.0343136	inf	1	1	no	TACR2	0.235353	0.138101	-0.097252	-0.769107	1	1	no	TACR2	0.0246605	0.0613381	0.0366776	1.31458	1	1	no	TACR2	0.234092	0.240682	0.00659	0.0400515	1	1	no
ENSG00000075089	ACTR6	protein_coding	chr12:100156356-100267079	9.69847	7.23225	-2.46622	-0.423312	0.3165	0.599518	no	ACTR6	12.8279	16.0271	3.1992	0.321231	0.30935	0.763554	no	ACTR6	19.1155	23.1454	4.0299	0.27598	0.1155	0.519482	no	ACTR6	9.08305	10.3683	1.28525	0.190934	0.5758	0.813483	no
ENSG00000075131	TIPIN	protein_coding	chr15:66336205-66386746	1.91253	4.69419	2.78166	1.2954	0.00045	0.00517362	yes	TIPIN	1.78098	2.26295	0.48197	0.345535	0.4261	0.858775	no	TIPIN	25.4518	25.2586	-0.1932	-0.010993	0.9399	0.988823	no	TIPIN	5.72054	6.59441	0.87387	0.205092	0.4782	0.740779	no
ENSG00000075142	SRI	protein_coding	chr7:88205117-88306891	19.4888	38.7278	19.239	0.990727	0.0429	0.192048	no	SRI	38.616	58.7713	20.1553	0.605914	0.05585	0.302626	no	SRI	65.6048	72.6817	7.0769	0.147791	0.34955	0.851823	no	SRI	30.8574	34.7962	3.9388	0.173312	0.65345	0.862977	no
ENSG00000075151	EIF4G3	protein_coding	chr1:20806291-21176888	6.24232	7.58027	1.33795	0.280166	0.3333	0.615	no	EIF4G3	10.2165	10.8345	0.618	0.0847305	0.77435	0.990352	no	EIF4G3	10.6234	11.0035	0.3801	0.0507198	0.73715	0.988702	no	EIF4G3	18.2133	19.0198	0.8065	0.0625085	0.80295	0.934562	no
ENSG00000075188	NUP37	protein_coding	chr12:102063354-102120124	4.96742	3.46007	-1.50735	-0.521697	0.1563	0.40491	no	NUP37	11.0383	10.2626	-0.7757	-0.105122	0.76715	0.988558	no	NUP37	58.0737	50.1828	-7.8909	-0.210694	0.1509	0.595517	no	NUP37	16.416	15.2084	-1.2076	-0.110236	0.7481	0.910963	no
ENSG00000075213	SEMA3A	protein_coding	chr7:83955776-84492724	0.362098	3.32652	2.96442	3.19956	5e-05	0.000743336	yes	SEMA3A	4.39015	15.6384	11.2483	1.83275	0.00045	0.00750507	yes	SEMA3A	10.3469	11.0546	0.7077	0.0954419	0.78365	0.988702	no	SEMA3A	185.041	172.718	-12.323	-0.0994249	0.8484	0.948964	no
ENSG00000075218	GTSE1	protein_coding	chr22:46296740-46330810	0.0958579	0.145805	0.0499471	0.605072	1	1	no	GTSE1	1.14757	0.604655	-0.542915	-0.924398	0.0496	0.280661	no	GTSE1	10.6958	10.3824	-0.3134	-0.0429089	0.8203	0.988702	no	GTSE1	2.47953	2.22841	-0.25112	-0.15405	0.6774	0.876438	no
ENSG00000075223	SEMA3C	protein_coding	chr7:80742480-80922359	9.85777	30.8586	21.0008	1.64634	5e-05	0.000743336	yes	SEMA3C	46.448	62.7257	16.2777	0.43344	0.1229	0.485748	no	SEMA3C	213.18	228.956	15.776	0.102998	0.4789	0.948591	no	SEMA3C	189.385	403.706	214.321	1.09198	0.00065	0.0189331	yes
ENSG00000075234	TTC38	protein_coding	chr22:46267960-46294008	2.94675	10.4525	7.50575	1.82665	5e-05	0.000743336	yes	TTC38	5.96473	12.4046	6.43987	1.05635	0.00035	0.00608288	yes	TTC38	8.84899	7.53237	-1.31662	-0.232409	0.2468	0.725168	no	TTC38	6.13701	3.18327	-2.95374	-0.947029	0.0018	0.0327943	yes
ENSG00000075239	ACAT1	protein_coding	chr11:108007864-108147776	4.64319	4.39496	-0.24823	-0.0792664	0.91255	0.964884	no	ACAT1	22.2386	24.8435	2.6049	0.159804	0.6958	0.974438	no	ACAT1	44.8122	44.1316	-0.6806	-0.0220811	0.9052	0.988702	no	ACAT1	38.162	34.9332	-3.2288	-0.12754	0.71975	0.897872	no
ENSG00000075240	GRAMD4	protein_coding	chr22:46576011-46679790	13.4108	4.08406	-9.32674	-1.71532	0.01545	0.0896412	no	GRAMD4	19.2971	12.6448	-6.6523	-0.609839	0.25745	0.697715	no	GRAMD4	5.1464	6.10118	0.95478	0.245523	0.37255	0.872093	no	GRAMD4	3.79703	3.9741	0.17707	0.0657565	0.9042	0.964713	no
ENSG00000075275	CELSR1	protein_coding	chr22:46360833-46548620	0.0566497	0.103955	0.0473053	0.875819	1	1	no	CELSR1	4.247	3.13942	-1.10758	-0.435949	0.18695	0.599275	no	CELSR1	11.2671	11.812	0.5449	0.0681272	0.7169	0.988702	no	CELSR1	1.73646	2.51504	0.77858	0.53443	0.1669	0.456143	no
ENSG00000075290	WNT8B	protein_coding	chr10:100463040-100483795	0	0	0	0	1	1	no	WNT8B	0.00812446	0.013175	0.00505054	0.697455	1	1	no	WNT8B	0.00805049	0	-0.00805049	#NAME?	1	1	no	WNT8B	0.0127201	0	-0.0127201	#NAME?	1	1	no
ENSG00000075292	ZNF638	protein_coding	chr2:71276560-71435069	71.9917	79.766	7.7743	0.147942	0.70125	0.877752	no	ZNF638	25.6416	24.5566	-1.085	-0.0623777	0.8364	0.993756	no	ZNF638	49.2628	42.1438	-7.119	-0.225178	0.32735	0.825914	no	ZNF638	43.2467	54.2045	10.9578	0.325823	0.2579	0.524197	no
ENSG00000075303	SLC25A40	protein_coding	chr7:87833567-87909541	7.44094	7.95035	0.50941	0.0955331	0.81995	0.928735	no	SLC25A40	16.2926	15.2035	-1.0891	-0.0998099	0.79205	0.990571	no	SLC25A40	8.92899	8.7207	-0.20829	-0.0340522	0.9092	0.988702	no	SLC25A40	4.00874	2.08093	-1.92781	-0.94592	0.0323	0.144119	no
ENSG00000075336	TIMM21	protein_coding	chr18:74148510-74160530	2.44006	2.23235	-0.20771	-0.128353	0.79345	0.9192	no	TIMM21	14.2906	7.75209	-6.53851	-0.882404	0.02525	0.176432	no	TIMM21	26.481	19.3204	-7.1606	-0.45483	0.03005	0.207217	no	TIMM21	12.5222	9.69031	-2.83189	-0.369869	0.41385	0.687955	no
ENSG00000075340	ADD2	protein_coding	chr2:70607617-70768225	0.111855	0.329986	0.218131	1.56078	1	1	no	ADD2	0.987747	0.984917	-0.00283	-0.00413901	0.99395	0.99883	no	ADD2	16.244	17.378	1.134	0.0973559	0.75175	0.988702	no	ADD2	0.0168061	0.0428862	0.0260801	1.35152	1	1	no
ENSG00000075388	FGF4	protein_coding	chr11:69771015-69775403	0	0	0	0	1	1	no	FGF4	0	0	0	0	1	1	no	FGF4	0	0.00659396	0.00659396	inf	1	1	no	FGF4	0.00726864	0	-0.00726864	#NAME?	1	1	no
ENSG00000075391	RASAL2	protein_coding	chr1:178091312-178486832	1.0409	0.430285	-0.610615	-1.27447	0.0501	0.214513	no	RASAL2	24.5501	13.9073	-10.6428	-0.819882	0.00595	0.0602187	no	RASAL2	6.68985	3.79575	-2.8941	-0.81759	0.00015	0.00306047	yes	RASAL2	6.82325	5.53016	-1.29309	-0.30314	0.32505	0.603241	no
ENSG00000075399	VPS9D1	protein_coding	chr16:89707133-89816657	0.508817	1.31757	0.808753	1.37266	0.0847	0.301268	no	VPS9D1	7.03531	6.48533	-0.54998	-0.117434	0.80885	0.99202	no	VPS9D1	1.64526	1.72953	0.08427	0.0720688	0.90695	0.988702	no	VPS9D1	1.78692	2.20688	0.41996	0.304537	0.63885	0.853701	no
ENSG00000075407	ZNF37A	protein_coding	chr10:38094335-38125544	2.68144	1.63632	-1.04512	-0.712554	0.09535	0.322421	no	ZNF37A	2.54151	1.72758	-0.81393	-0.55693	0.0739	0.359817	no	ZNF37A	5.93862	4.41284	-1.52578	-0.428419	0.18015	0.632754	no	ZNF37A	6.49028	6.19103	-0.29925	-0.0681003	0.8825	0.958812	no
ENSG00000075413	MARK3	protein_coding	chr14:103382700-103503831	47.1881	74.7698	27.5817	0.664031	0.02385	0.123657	no	MARK3	20.3411	35.3599	15.0188	0.797717	0.00245	0.0298265	yes	MARK3	28.4457	52.787	24.3413	0.891971	5e-05	0.0011312	yes	MARK3	29.7912	55.0287	25.2375	0.8853	0.0033	0.0420686	yes
ENSG00000075415	SLC25A3	protein_coding	chr12:98593590-98606379	90.3406	77.0539	-13.2867	-0.229506	0.4122	0.687532	no	SLC25A3	274.775	301.902	27.127	0.135827	0.5932	0.946583	no	SLC25A3	519.173	582.288	63.115	0.165518	0.2219	0.694239	no	SLC25A3	171.087	202.675	31.588	0.244438	0.3704	0.648617	no
ENSG00000075420	FNDC3B	protein_coding	chr3:172039437-172402804	161.639	283.97	122.331	0.81296	0.0964	0.324845	no	FNDC3B	50.2606	126.329	76.0684	1.32968	5e-05	0.0010791	yes	FNDC3B	28.9511	68.9743	40.0232	1.25244	5e-05	0.0011312	yes	FNDC3B	172.924	233.082	60.158	0.4307	0.40185	0.677182	no
ENSG00000075426	FOSL2	protein_coding	chr2:28384408-28417312	88.5151	87.7591	-0.756	-0.0123753	0.95895	0.979752	no	FOSL2	24.9632	45.4881	20.5249	0.865686	0.0005	0.00820795	yes	FOSL2	36.4737	84.8387	48.365	1.21787	5e-05	0.0011312	yes	FOSL2	14.879	18.0565	3.1775	0.279246	0.26455	0.532012	no
ENSG00000075429	CACNG5	protein_coding	chr17:66835116-66885486	0	0	0	0	1	1	no	CACNG5	0	0	0	0	1	1	no	CACNG5	0	0	0	0	1	1	no	CACNG5	0	0	0	0	1	1	no
ENSG00000075461	CACNG4	protein_coding	chr17:66964909-67033398	0	0	0	0	1	1	no	CACNG4	0.00719184	0.00691915	-0.00027269	-0.0557643	1	1	no	CACNG4	5.7962	1.90906	-3.88714	-1.60224	5e-05	0.0011312	yes	CACNG4	0.00456109	0	-0.00456109	#NAME?	1	1	no
ENSG00000075539	FRYL	protein_coding	chr4:48497360-48780322	62.0996	61.804	-0.2956	-0.00688369	0.9853	0.991358	no	FRYL	17.089	15.3754	-1.7136	-0.152444	0.6913	0.972507	no	FRYL	13.6872	14.0699	0.3827	0.0397824	0.8537	0.988702	no	FRYL	21.2402	16.5677	-4.6725	-0.358423	0.3371	0.61601	no
ENSG00000075568	TMEM131	protein_coding	chr2:97756332-97998495	19.2805	30.3621	11.0816	0.655129	0.07335	0.277917	no	TMEM131	5.9281	8.15651	2.22841	0.460382	0.113	0.462787	no	TMEM131	8.60523	6.89993	-1.7053	-0.318634	0.13555	0.568987	no	TMEM131	14.8435	13.969	-0.8745	-0.0875989	0.805	0.935589	no
ENSG00000075618	FSCN1	protein_coding	chr7:5592813-5608026	0.624479	1.08625	0.461771	0.798635	0.14245	0.386305	no	FSCN1	9.87343	119.377	109.504	3.59583	5e-05	0.0010791	yes	FSCN1	88.862	78.5142	-10.3478	-0.178613	0.19475	0.652094	no	FSCN1	28.5504	33.0757	4.5253	0.212263	0.4009	0.676269	no
ENSG00000075624	ACTB	protein_coding	chr7:5527109-5563784	530.925	699.134	168.209	0.397059	0.13325	0.374165	no	ACTB	1174.76	1232.04	57.28	0.0686866	0.8102	0.99202	no	ACTB	1869.71	2005.54	135.83	0.101178	0.61955	0.988702	no	ACTB	993.801	1127.28	133.479	0.181823	0.60095	0.830272	no
ENSG00000075643	MOCOS	protein_coding	chr18:36187518-36272157	0.00313515	0.00729388	0.00415873	1.21815	1	1	no	MOCOS	0.0354155	0.0842762	0.0488607	1.25075	1	1	no	MOCOS	2.49803	2.20696	-0.29107	-0.178728	0.3183	0.814378	no	MOCOS	1.47889	1.80675	0.32786	0.288887	0.4035	0.67849	no
ENSG00000075651	PLD1	protein_coding	chr3:171600404-171810950	4.73272	23.0916	18.3589	2.28662	0.0001	0.00138903	yes	PLD1	6.81016	10.4745	3.66434	0.621126	0.0611	0.318819	no	PLD1	4.0202	6.11175	2.09155	0.604317	0.0442	0.273591	no	PLD1	6.23546	5.36718	-0.86828	-0.21633	0.6031	0.83167	no
ENSG00000075673	ATP12A	protein_coding	chr13:24680410-24712493	0	0	0	0	1	1	no	ATP12A	0	0.00379301	0.00379301	inf	1	1	no	ATP12A	0	0	0	0	1	1	no	ATP12A	0	0	0	0	1	1	no
ENSG00000075702	WDR62	protein_coding	chr19:36054880-36105489	0.131734	0.0880781	-0.0436559	-0.580775	1	1	no	WDR62	1.02699	0.37192	-0.65507	-1.46536	0.0008	0.0119912	yes	WDR62	10.262	9.26665	-0.99535	-0.147197	0.3665	0.86744	no	WDR62	0.930789	0.84849	-0.082299	-0.133557	0.73635	0.905823	no
ENSG00000075711	DLG1	protein_coding	chr3:197042559-197303749	12.7747	12.9017	0.127	0.0142655	0.96755	0.982392	no	DLG1	7.97576	6.49203	-1.48373	-0.296953	0.3568	0.807425	no	DLG1	14.3345	14.6625	0.328	0.0326428	0.8972	0.988702	no	DLG1	51.8968	48.1334	-3.7634	-0.108606	0.71135	0.893918	no
ENSG00000075785	RAB7A	protein_coding	chr3:128723101-128814797	22.9006	29.8762	6.9756	0.383614	0.15	0.396422	no	RAB7A	67.9698	69.0371	1.0673	0.0224768	0.92885	0.99573	no	RAB7A	21.5887	28.005	6.4163	0.375412	0.0093	0.0862566	no	RAB7A	88.6827	78.2119	-10.4708	-0.181264	0.5014	0.758125	no
ENSG00000075790	BCAP29	protein_coding	chr7:107579556-107629498	53.5098	32.818	-20.6918	-0.705317	0.4941	0.751508	no	BCAP29	42.4476	45.7402	3.2926	0.10778	0.74155	0.984794	no	BCAP29	35.6925	37.6537	1.9612	0.0771696	0.6579	0.988702	no	BCAP29	186.653	201.544	14.891	0.110739	0.87825	0.95807	no
ENSG00000075826	SEC31B	protein_coding	chr10:100486641-100559998	0.84538	1.04523	0.19985	0.30615	0.6493	0.852045	no	SEC31B	0.695462	0.579935	-0.115527	-0.262079	0.70425	0.975656	no	SEC31B	0.842478	0.575663	-0.266815	-0.549415	0.422	0.915027	no	SEC31B	0.786634	1.05012	0.263486	0.416788	0.61395	0.838166	no
ENSG00000075856	SART3	protein_coding	chr12:108515184-108561400	21.1859	18.9642	-2.2217	-0.159828	0.62655	0.839273	no	SART3	12.6172	10.2858	-2.3314	-0.294735	0.408	0.845662	no	SART3	31.5524	29.6302	-1.9222	-0.0906834	0.6749	0.988702	no	SART3	14.9663	18.0358	3.0695	0.269143	0.4076	0.682336	no
ENSG00000075884	ARHGAP15	protein_coding	chr2:143091361-143776073	30.125	30.2743	0.1493	0.00713282	0.9792	0.988248	no	ARHGAP15	29.9718	33.6293	3.6575	0.166116	0.51135	0.912363	no	ARHGAP15	0.0413269	0.282583	0.241256	2.77352	1	1	no	ARHGAP15	0.0159512	0.0820542	0.066103	2.36292	1	1	no
ENSG00000075886	TUBA3D	protein_coding	chr2:131464899-131492743	0	0	0	0	1	1	no	TUBA3D	0	0	0	0	1	1	no	TUBA3D	0	0.0523417	0.0523417	inf	1	1	no	TUBA3D	0	0.0289121	0.0289121	inf	1	1	no
ENSG00000075891	PAX2	protein_coding	chr10:100734583-100829941	0	0	0	0	1	1	no	PAX2	0	0	0	0	1	1	no	PAX2	0.182815	0.0715264	-0.111289	-1.35384	1	1	no	PAX2	0	0	0	0	1	1	no
ENSG00000075914	EXOSC7	protein_coding	chr3:44915256-45036071	5.34386	2.78738	-2.55648	-0.938975	0.231	0.506533	no	EXOSC7	12.9624	9.52111	-3.44129	-0.445133	0.5077	0.912078	no	EXOSC7	23.1329	22.1063	-1.0266	-0.06549	0.796	0.988702	no	EXOSC7	13.8437	15.6031	1.7594	0.1726	0.7723	0.921698	no
ENSG00000075945	KIFAP3	protein_coding	chr1:169921325-170085208	8.28106	10.4904	2.20934	0.341187	0.1757	0.432717	no	KIFAP3	5.26237	5.99474	0.73237	0.187984	0.52525	0.919252	no	KIFAP3	8.45508	11.4225	2.96742	0.433993	0.0049	0.0540626	no	KIFAP3	17.9482	18.2144	0.2662	0.0212385	0.93505	0.972488	no
ENSG00000075975	MKRN2	protein_coding	chr3:12484431-12664226	4.14233	2.67387	-1.46846	-0.631513	0.36445	0.645184	no	MKRN2	10.4965	8.38618	-2.11032	-0.323822	0.5744	0.940409	no	MKRN2	15.8713	15.7778	-0.0935	-0.00852724	0.9755	0.991563	no	MKRN2	7.9324	6.66378	-1.26862	-0.251417	0.6618	0.868344	no
ENSG00000076003	MCM6	protein_coding	chr2:135839625-135876426	4.76521	3.58483	-1.18038	-0.410635	0.13345	0.374398	no	MCM6	5.81727	4.56326	-1.25401	-0.350277	0.21955	0.650483	no	MCM6	37.108	30.4017	-6.7063	-0.287581	0.0341	0.227594	no	MCM6	9.55898	7.617	-1.94198	-0.327633	0.1878	0.466989	no
ENSG00000076043	REXO2	protein_coding	chr11:114391442-114450409	4.9896	4.09472	-0.89488	-0.28516	0.63935	0.846987	no	REXO2	15.036	15.2829	0.2469	0.0234984	0.95635	0.99573	no	REXO2	63.5032	68.2856	4.7824	0.104752	0.5664	0.988702	no	REXO2	129.182	154.755	25.573	0.260584	0.343	0.622625	no
ENSG00000076053	RBM7	protein_coding	chr11:114391442-114450409	26.9378	51.018	24.0802	0.921372	0.00105	0.0104808	yes	RBM7	7.80816	21.6645	13.8563	1.47228	0.00045	0.00750507	yes	RBM7	15.028	25.4777	10.4497	0.761581	0.0101	0.0920987	no	RBM7	15.7189	22.2691	6.5502	0.502542	0.578	0.814554	no
ENSG00000076067	RBMS2	protein_coding	chr12:56521928-56636816	0.300881	0.424322	0.123441	0.495967	1	1	no	RBMS2	1.05601	1.12942	0.07341	0.096967	0.87875	0.99573	no	RBMS2	8.03191	4.36747	-3.66444	-0.878946	0.0001	0.00212022	yes	RBMS2	11.6985	7.68696	-4.01154	-0.605837	0.1229	0.409299	no
ENSG00000076108	BAZ2A	protein_coding	chr12:56521928-56636816	12.8982	17.0739	4.1757	0.404626	0.41135	0.686555	no	BAZ2A	6.215	13.3529	7.1379	1.10332	0.00025	0.00455903	yes	BAZ2A	7.83189	10.442	2.61011	0.414964	0.1632	0.611114	no	BAZ2A	11.1081	19.2626	8.1545	0.794187	0.18905	0.467261	no
ENSG00000076201	PTPN23	protein_coding	chr3:47381010-47413441	1.3917	2.16234	0.77064	0.635741	0.35225	0.633897	no	PTPN23	2.47625	1.58559	-0.89066	-0.643139	0.1083	0.452192	no	PTPN23	3.35341	4.19128	0.83787	0.321763	0.29455	0.7899	no	PTPN23	2.75823	2.45785	-0.30038	-0.166343	0.6786	0.8771	no
ENSG00000076242	MLH1	protein_coding	chr3:36993331-37050918	15.9816	26.8869	10.9053	0.750491	0.0357	0.168037	no	MLH1	18.0188	18.6097	0.5909	0.0465543	0.85885	0.995513	no	MLH1	27.7745	27.1781	-0.5964	-0.0313132	0.83275	0.988702	no	MLH1	23.2606	28.4661	5.2055	0.291359	0.4637	0.730038	no
ENSG00000076248	UNG	protein_coding	chr12:109097373-109110992	0.336971	0.32945	-0.007521	-0.0325652	1	1	no	UNG	14.0371	8.70839	-5.32871	-0.688768	0.02125	0.154753	no	UNG	55.0722	50.485	-4.5872	-0.125469	0.3628	0.864689	no	UNG	6.34607	4.21869	-2.12738	-0.589068	0.05075	0.205632	no
ENSG00000076258	FMO4	protein_coding	chr1:171314207-171342084	1.40127	1.14971	-0.25156	-0.285465	0.6181	0.834039	no	FMO4	2.76058	2.44174	-0.31884	-0.177064	0.69715	0.974792	no	FMO4	0.851135	0.837463	-0.013672	-0.0233634	0.96105	0.989989	no	FMO4	8.1269	8.69205	0.56515	0.0969912	0.82515	0.941048	no
ENSG00000076321	KLHL20	protein_coding	chr1:173714940-173788193	4.70603	4.08522	-0.62081	-0.204097	0.5659	0.801366	no	KLHL20	6.78299	4.28278	-2.50021	-0.663375	0.04115	0.248994	no	KLHL20	7.72483	7.14714	-0.57769	-0.112139	0.6157	0.988702	no	KLHL20	12.328	14.5957	2.2677	0.243606	0.39985	0.6753	no
ENSG00000076344	RGS11	protein_coding	chr16:234545-283010	0	0	0	0	1	1	no	RGS11	0.0477793	0.0783247	0.0305454	0.713081	1	1	no	RGS11	1.14703	1.40205	0.25502	0.289627	0.6851	0.988702	no	RGS11	0.584087	0.290942	-0.293145	-1.00545	0.3365	0.61548	no
ENSG00000076351	SLC46A1	protein_coding	chr17:28357580-28407197	0.0234702	0.0625258	0.0390556	1.41362	1	1	no	SLC46A1	1.69629	1.04852	-0.64777	-0.69403	0.47215	0.889984	no	SLC46A1	10.8429	7.36516	-3.47774	-0.557963	0.08715	0.435345	no	SLC46A1	3.05874	1.72543	-1.33331	-0.825984	0.2937	0.567439	no
ENSG00000076356	PLXNA2	protein_coding	chr1:208022241-208244320	0.651339	0.184377	-0.466962	-1.82075	0.02415	0.124665	no	PLXNA2	0.54246	0.253327	-0.289133	-1.09852	0.01535	0.122869	no	PLXNA2	0.408377	0.234778	-0.173599	-0.798606	1	1	no	PLXNA2	5.1007	3.93885	-1.16185	-0.372919	0.57955	0.815583	no
ENSG00000076382	SPAG5	protein_coding	chr17:28455751-28646211	4.59195	3.52706	-1.06489	-0.380639	0.4565	0.724439	no	SPAG5	3.45416	2.43624	-1.01792	-0.503682	0.617	0.954014	no	SPAG5	40.1508	31.3462	-8.8046	-0.357137	0.24985	0.729032	no	SPAG5	7.08443	13.3336	6.24917	0.912338	0.12325	0.40986	no
ENSG00000076513	ANKRD13A	protein_coding	chr12:109999185-110073686	32.2229	22.3351	-9.8878	-0.528771	0.07725	0.285504	no	ANKRD13A	21.7898	23.3785	1.5887	0.101527	0.71915	0.981114	no	ANKRD13A	12.3334	11.5923	-0.7411	-0.0894032	0.6096	0.988702	no	ANKRD13A	40.3353	36.7052	-3.6301	-0.136058	0.6701	0.872027	no
ENSG00000076554	TPD52	protein_coding	chr8:79918716-80231232	2.62825	3.33438	0.70613	0.343315	0.3393	0.620403	no	TPD52	3.54877	6.35788	2.80911	0.841226	0.0399	0.244212	no	TPD52	43.39	34.352	-9.038	-0.336968	0.0387	0.249222	no	TPD52	5.11906	5.30658	0.18752	0.0519029	0.89435	0.962241	no
ENSG00000076555	ACACB	protein_coding	chr12:109111217-109268226	1.13874	0.645148	-0.493592	-0.819741	0.2106	0.480799	no	ACACB	1.77988	1.24388	-0.536	-0.516932	0.23095	0.666039	no	ACACB	3.4034	2.72852	-0.67488	-0.318855	0.44135	0.927229	no	ACACB	2.71366	1.34798	-1.36568	-1.00944	0.1481	0.442457	no
ENSG00000076604	TRAF4	protein_coding	chr17:28743983-28750958	2.29194	2.64258	0.35064	0.205376	0.55945	0.796742	no	TRAF4	1.98407	2.98149	0.99742	0.587569	0.1655	0.56336	no	TRAF4	20.8714	27.7335	6.8621	0.410103	0.1381	0.573794	no	TRAF4	2.17785	9.52004	7.34219	2.12807	5e-05	0.0022963	yes
ENSG00000076641	PAG1	protein_coding	chr8:80967809-81112068	21.4599	26.1621	4.7022	0.285833	0.44845	0.717923	no	PAG1	5.6189	8.35482	2.73592	0.572322	0.0272	0.186104	no	PAG1	0.115687	0.167528	0.051841	0.534177	1	1	no	PAG1	2.88126	2.19872	-0.68254	-0.390036	0.33945	0.618349	no
ENSG00000076650	GPATCH1	protein_coding	chr19:33080879-33130542	1.0853	0.85193	-0.23337	-0.349292	0.27385	0.554953	no	GPATCH1	1.73278	1.35066	-0.38212	-0.359426	0.32365	0.778139	no	GPATCH1	4.42158	3.28943	-1.13215	-0.426726	0.0134	0.114436	no	GPATCH1	2.25922	1.5502	-0.70902	-0.543368	0.09725	0.353308	no
ENSG00000076662	ICAM3	protein_coding	chr19:10304398-10339823	11.7979	12.9983	1.2004	0.13979	0.6444	0.849179	no	ICAM3	4.03555	4.79908	0.76353	0.249993	0.70685	0.977048	no	ICAM3	5.11955	5.54732	0.42777	0.115772	0.8037	0.988702	no	ICAM3	2.24306	2.39674	0.15368	0.0956038	0.9247	0.969568	no
ENSG00000076685	NT5C2	protein_coding	chr10:102918292-103193306	52.3882	124.158	71.7698	1.24486	0.00065	0.00701606	yes	NT5C2	52.7713	67.0451	14.2738	0.345378	0.23125	0.666615	no	NT5C2	29.2876	31.2284	1.9408	0.0925699	0.6881	0.988702	no	NT5C2	28.4729	22.2053	-6.2676	-0.35868	0.28645	0.558886	no
ENSG00000076706	MCAM	protein_coding	chr11:119308366-119321521	0.206065	0.126356	-0.079709	-0.705611	1	1	no	MCAM	0.574888	0.674824	0.099936	0.231229	0.52715	0.920217	no	MCAM	4.56351	5.23807	0.67456	0.198889	0.4114	0.907453	no	MCAM	3.46062	4.97059	1.50997	0.522385	0.0816	0.306676	no
ENSG00000076716	GPC4	protein_coding	chrX:133300102-133415490	0.0847755	0.0756183	-0.0091572	-0.164912	1	1	no	GPC4	22.1057	18.0324	-4.0733	-0.293825	0.252	0.690851	no	GPC4	0.012127	0.0140308	0.0019038	0.210382	1	1	no	GPC4	0.583822	0.956068	0.372246	0.711585	0.04725	0.193278	no
ENSG00000076770	MBNL3	protein_coding	chrX:132203023-132489968	7.86777	7.53059	-0.33718	-0.0631921	0.9086	0.963253	no	MBNL3	4.45871	3.38837	-1.07034	-0.396033	0.54225	0.926271	no	MBNL3	0.00341143	0.00830627	0.00489484	1.28382	1	1	no	MBNL3	2.34416	2.3284	-0.01576	-0.0097301	0.9874	0.992513	no
ENSG00000076826	CAMSAP3	protein_coding	chr19:7595901-7618844	0	0.00555032	0.00555032	inf	1	1	no	CAMSAP3	0.111296	0.0236939	-0.0876021	-2.23181	1	1	no	CAMSAP3	1.25347	0.81498	-0.43849	-0.621086	0.0359	0.236422	no	CAMSAP3	0	0	0	0	1	1	no
ENSG00000076864	RAP1GAP	protein_coding	chr1:21596214-21669363	0.0132526	0	-0.0132526	#NAME?	1	1	no	RAP1GAP	3.52588	2.20049	-1.32539	-0.680161	0.06915	0.34366	no	RAP1GAP	2.27088	1.15264	-1.11824	-0.978306	0.00015	0.00306047	yes	RAP1GAP	0.883006	1.0789	0.195894	0.289067	0.68425	0.880532	no
ENSG00000076924	XAB2	protein_coding	chr19:7619446-7629565	3.39607	2.61487	-0.7812	-0.377129	0.21145	0.481905	no	XAB2	8.31552	6.41021	-1.90531	-0.375434	0.2139	0.643294	no	XAB2	11.0644	12.2802	1.2158	0.150403	0.3429	0.843872	no	XAB2	4.69552	4.99201	0.29649	0.0883345	0.76735	0.919177	no
ENSG00000076928	ARHGEF1	protein_coding	chr19:41883160-41930150	16.506	7.03666	-9.46934	-1.23003	0.0008	0.00838877	yes	ARHGEF1	13.6859	14.0212	0.3353	0.0349199	0.8934	0.99573	no	ARHGEF1	31.3076	42.0978	10.7902	0.42723	0.00775	0.0753634	no	ARHGEF1	8.65301	10.6322	1.97919	0.297163	0.49085	0.750294	no
ENSG00000076944	STXBP2	protein_coding	chr19:7629736-7647873	31.3329	24.6668	-6.6661	-0.34511	0.3096	0.592583	no	STXBP2	30.6341	29.8553	-0.7788	-0.0371495	0.88695	0.99573	no	STXBP2	4.47829	6.05026	1.57197	0.434051	0.10615	0.492265	no	STXBP2	0.367244	0.293237	-0.074007	-0.324674	1	1	no
ENSG00000076984	MAP2K7	protein_coding	chr19:7903842-7914478	1.47526	0.894972	-0.580288	-0.721052	0.08645	0.304784	no	MAP2K7	3.8787	2.20786	-1.67084	-0.812925	0.0177	0.135395	no	MAP2K7	4.95758	5.70155	0.74397	0.201719	0.2776	0.76684	no	MAP2K7	3.60275	1.87581	-1.72694	-0.941588	0.03285	0.146284	no
ENSG00000077009	NMRK2	protein_coding	chr19:3933102-3942416	0	0	0	0	1	1	no	NMRK2	0.488187	0.310752	-0.177435	-0.651672	0.5932	0.946583	no	NMRK2	0	0	0	0	1	1	no	NMRK2	0	0	0	0	1	1	no
ENSG00000077044	DGKD	protein_coding	chr2:233354506-233473454	25.9552	14.4404	-11.5148	-0.845915	0.0842	0.300239	no	DGKD	0.934244	1.08714	0.152896	0.218664	0.5697	0.939072	no	DGKD	58.5556	51.4664	-7.0892	-0.186176	0.263	0.746208	no	DGKD	3.48935	2.7845	-0.70485	-0.325539	0.35495	0.633828	no
ENSG00000077063	CTTNBP2	protein_coding	chr7:117465783-117874139	0.0999602	0.0659685	-0.0339917	-0.599575	1	1	no	CTTNBP2	0.0139043	0.251232	0.237328	4.17541	1	1	no	CTTNBP2	0.298092	0.176785	-0.121307	-0.753767	1	1	no	CTTNBP2	1.47422	1.29647	-0.17775	-0.185364	0.6634	0.869187	no
ENSG00000077080	ACTL6B	protein_coding	chr7:100643096-100656461	0	0	0	0	1	1	no	ACTL6B	0	0	0	0	1	1	no	ACTL6B	0	0	0	0	1	1	no	ACTL6B	0.0163468	0	-0.0163468	#NAME?	1	1	no
ENSG00000077092	RARB	protein_coding	chr3:25174331-25664939	0.0164401	0.0196101	0.00317	0.254374	1	1	no	RARB	0	0.0180058	0.0180058	inf	1	1	no	RARB	18.427	9.76535	-8.66165	-0.916077	0.0708	0.379425	no	RARB	10.1662	8.79075	-1.37545	-0.209723	0.77515	0.922671	no
ENSG00000077097	TOP2B	protein_coding	chr3:25174331-25664939	75.1882	64.4042	-10.784	-0.223351	0.4793	0.741217	no	TOP2B	18.7659	15.9999	-2.766	-0.230044	0.3625	0.812457	no	TOP2B	50.501	57.1096	6.6086	0.177421	0.21065	0.676965	no	TOP2B	42.3262	34.2604	-8.0658	-0.305011	0.36135	0.639899	no
ENSG00000077147	TM9SF3	protein_coding	chr10:96518108-96587452	228.426	273.281	44.855	0.258657	0.45295	0.721829	no	TM9SF3	43.8897	44.786	0.8963	0.0291651	0.9214	0.99573	no	TM9SF3	47.6532	51.6633	4.0101	0.116568	0.44265	0.927988	no	TM9SF3	108.785	105.809	-2.976	-0.0400155	0.9086	0.965386	no
ENSG00000077150	NFKB2	protein_coding	chr10:102394109-102402529	29.9338	65.1944	35.2606	1.12297	5e-05	0.000743336	yes	NFKB2	30.8732	175.546	144.673	2.50742	5e-05	0.0010791	yes	NFKB2	22.7323	168.798	146.066	2.89248	5e-05	0.0011312	yes	NFKB2	4.60399	37.4375	32.8335	3.02353	5e-05	0.0022963	yes
ENSG00000077152	UBE2T	protein_coding	chr1:202331656-202341980	0.240645	0.449778	0.209133	0.902309	1	1	no	UBE2T	2.10146	1.90123	-0.20023	-0.144458	0.78935	0.990571	no	UBE2T	61.3143	59.7677	-1.5466	-0.0368576	0.79625	0.988702	no	UBE2T	7.35452	10.0443	2.68978	0.449667	0.13915	0.433221	no
ENSG00000077157	PPP1R12B	protein_coding	chr1:202348698-202710417	3.95227	3.91248	-0.03979	-0.0146006	0.9795	0.988361	no	PPP1R12B	2.7687	2.61644	-0.15226	-0.0815999	0.8581	0.995513	no	PPP1R12B	6.59799	4.70205	-1.89594	-0.488736	0.31405	0.811081	no	PPP1R12B	7.53998	5.70565	-1.83433	-0.402169	0.38605	0.663058	no
ENSG00000077232	DNAJC10	protein_coding	chr2:182716040-182794464	18.1383	13.2016	-4.9367	-0.458321	0.0874	0.306159	no	DNAJC10	27.5379	24.6602	-2.8777	-0.159234	0.59715	0.947857	no	DNAJC10	69.1349	80.4033	11.2684	0.217841	0.14315	0.582508	no	DNAJC10	62.8921	71.8416	8.9495	0.19194	0.4677	0.732737	no
ENSG00000077235	GTF3C1	protein_coding	chr16:27459554-27549913	4.53713	3.70695	-0.83018	-0.291547	0.31505	0.597808	no	GTF3C1	7.94419	5.80177	-2.14242	-0.453406	0.0801	0.377784	no	GTF3C1	21.3382	20.4043	-0.9339	-0.064566	0.69505	0.988702	no	GTF3C1	11.4263	11.0723	-0.354	-0.0454135	0.88955	0.961322	no
ENSG00000077238	IL4R	protein_coding	chr16:27313386-27364778	15.3808	42.3064	26.9256	1.45975	5e-05	0.000743336	yes	IL4R	27.5272	26.846	-0.6812	-0.036152	0.88245	0.99573	no	IL4R	15.2473	26.3831	11.1358	0.791059	0.00405	0.0465141	yes	IL4R	2.14982	4.84619	2.69637	1.17264	0.00035	0.0109938	yes
ENSG00000077254	USP33	protein_coding	chr1:77695986-77759852	37.4083	60.6599	23.2516	0.697384	0.008	0.0538595	no	USP33	23.9095	63.4354	39.5259	1.4077	5e-05	0.0010791	yes	USP33	20.2145	20.5309	0.3164	0.0224057	0.87585	0.988702	no	USP33	25.0666	26.9051	1.8385	0.102112	0.7508	0.912462	no
ENSG00000077264	PAK3	protein_coding	chrX:110944284-111227361	0.0888172	0.119195	0.0303778	0.424419	1	1	no	PAK3	0.00812991	0.047984	0.0398541	2.56124	1	1	no	PAK3	0.0759148	0.161419	0.0855042	1.08836	1	1	no	PAK3	0.230346	0.35159	0.121244	0.610093	1	1	no
ENSG00000077274	CAPN6	protein_coding	chrX:111245102-111270523	0	0	0	0	1	1	no	CAPN6	0	0	0	0	1	1	no	CAPN6	0	0	0	0	1	1	no	CAPN6	1.8168	1.15282	-0.66398	-0.656226	0.04085	0.170739	no
ENSG00000077279	DCX	protein_coding	chrX:111293779-111412375	0.00264382	0	-0.00264382	#NAME?	1	1	no	DCX	0	0.00753803	0.00753803	inf	1	1	no	DCX	0.00306451	0.00164932	-0.00141519	-0.89379	1	1	no	DCX	0.00367423	0	-0.00367423	#NAME?	1	1	no
ENSG00000077312	SNRPA	protein_coding	chr19:40691528-40765389	4.13308	4.33886	0.20578	0.0700977	0.9154	0.965369	no	SNRPA	9.76694	9.04924	-0.7177	-0.11011	0.7881	0.990571	no	SNRPA	38.0143	38.7534	0.7391	0.0277818	0.8881	0.988702	no	SNRPA	12.4964	12.5962	0.0998	0.0114754	0.98285	0.990123	no
ENSG00000077327	SPAG6	protein_coding	chr10:22345444-22454224	0.0794931	0.224217	0.144724	1.49599	1	1	no	SPAG6	0.117076	0.2211	0.104024	0.917256	1	1	no	SPAG6	0.0231437	0.00636797	-0.0167757	-1.86171	1	1	no	SPAG6	0.999573	1.03628	0.036707	0.0520364	0.91105	0.966007	no
ENSG00000077348	EXOSC5	protein_coding	chr19:41262495-41440717	0.288731	0.150678	-0.138053	-0.93826	1	1	no	EXOSC5	6.95905	5.81818	-1.14087	-0.258323	0.8796	0.99573	no	EXOSC5	44.6432	45.5686	0.9254	0.0295999	0.96485	0.990201	no	EXOSC5	1.14581	1.74768	0.60187	0.609066	0.55825	0.801081	no
ENSG00000077380	DYNC1I2	protein_coding	chr2:171686829-171748420	11.6788	15.7899	4.1111	0.435112	0.17705	0.434466	no	DYNC1I2	10.5031	14.2199	3.7168	0.437087	0.29195	0.741544	no	DYNC1I2	16.174	21.1084	4.9344	0.38414	0.02905	0.202662	no	DYNC1I2	43.722	37.0175	-6.7045	-0.240155	0.4935	0.75247	no
ENSG00000077420	APBB1IP	protein_coding	chr10:26437370-26567803	21.8275	14.6504	-7.1771	-0.575202	0.0198	0.107951	no	APBB1IP	6.09196	3.14974	-2.94222	-0.951674	0.0019	0.0242965	yes	APBB1IP	1.46052	1.27363	-0.18689	-0.197538	0.45585	0.934352	no	APBB1IP	0.681072	0.605331	-0.075741	-0.170082	0.7252	0.900398	no
ENSG00000077454	LRCH4	protein_coding	chr7:100572227-100608175	3.41643	1.61325	-1.80318	-1.08252	0.00715	0.0497041	yes	LRCH4	14.1704	21.528	7.3576	0.603331	0.14405	0.526573	no	LRCH4	3.72304	3.79689	0.07385	0.0283364	0.9241	0.988795	no	LRCH4	2.05081	2.33554	0.28473	0.18756	0.81485	0.938325	no
ENSG00000077458	FAM76B	protein_coding	chr11:95768941-95832693	32.947	36.394	3.447	0.143557	0.7485	0.900489	no	FAM76B	5.89901	10.4233	4.52429	0.821267	0.0294	0.195949	no	FAM76B	9.59869	9.04884	-0.54985	-0.085104	0.7744	0.988702	no	FAM76B	14.488	11.4248	-3.0632	-0.342694	0.5133	0.767107	no
ENSG00000077463	SIRT6	protein_coding	chr19:4174108-4182604	0.985064	1.23483	0.249766	0.326019	0.53605	0.779965	no	SIRT6	6.42484	6.12076	-0.30408	-0.0699485	0.83545	0.993756	no	SIRT6	7.01898	12.8297	5.81072	0.870155	0.0001	0.00212022	yes	SIRT6	2.3486	3.6858	1.3372	0.650178	0.16255	0.452568	no
ENSG00000077498	TYR	protein_coding	chr11:89177451-89295759	0	0	0	0	1	1	no	TYR	0	0	0	0	1	1	no	TYR	0	0	0	0	1	1	no	TYR	0	0	0	0	1	1	no
ENSG00000077514	POLD3	protein_coding	chr11:74491711-74669117	7.19292	8.02744	0.83452	0.158363	0.657	0.856005	no	POLD3	4.52067	4.88996	0.36929	0.113286	0.70315	0.975656	no	POLD3	24.0753	20.4791	-3.5962	-0.233406	0.15155	0.595841	no	POLD3	5.88197	5.53284	-0.34913	-0.0882779	0.8426	0.947339	no
ENSG00000077522	ACTN2	protein_coding	chr1:236686453-236764631	0.00632222	0.136448	0.130126	4.43178	1	1	no	ACTN2	0.0614925	0.0315345	-0.029958	-0.963476	1	1	no	ACTN2	0.00246783	0.00267609	0.00020826	0.116883	1	1	no	ACTN2	0.0556592	0.0609745	0.0053153	0.131587	1	1	no
ENSG00000077549	CAPZB	protein_coding	chr1:19338775-19485539	18.5345	22.4235	3.889	0.274795	0.245	0.523829	no	CAPZB	56.9573	61.2502	4.2929	0.104832	0.7031	0.975656	no	CAPZB	32.2269	32.84	0.6131	0.0271898	0.86815	0.988702	no	CAPZB	70.1214	62.0757	-8.0457	-0.175827	0.47795	0.740669	no
ENSG00000077585	GPR137B	protein_coding	chr1:236142504-236281985	13.5046	48.7731	35.2685	1.85263	5e-05	0.000743336	yes	GPR137B	35.3337	58.5953	23.2616	0.729742	0.0116	0.0999705	no	GPR137B	7.30125	7.55366	0.25241	0.0490329	0.8774	0.988702	no	GPR137B	7.16866	6.00639	-1.16227	-0.255206	0.6001	0.829721	no
ENSG00000077616	NAALAD2	protein_coding	chr11:90131514-90192894	0.112908	0.096786	-0.016122	-0.222275	1	1	no	NAALAD2	0.00861316	0.0527995	0.0441863	2.61591	1	1	no	NAALAD2	0.0225164	0	-0.0225164	#NAME?	1	1	no	NAALAD2	0.330264	0.225969	-0.104295	-0.547495	1	1	no
ENSG00000077684	JADE1	protein_coding	chr4:128809622-129116640	3.80041	1.90359	-1.89682	-0.997429	0.1324	0.372852	no	JADE1	2.69082	0.588665	-2.10216	-2.19253	0.00125	0.0173593	yes	JADE1	26.5484	9.61902	-16.9294	-1.46466	5e-05	0.0011312	yes	JADE1	4.81149	1.50168	-3.30981	-1.67991	0.0006	0.017726	yes
ENSG00000077713	SLC25A43	protein_coding	chrX:119399059-119454478	1.39971	1.29226	-0.10745	-0.11523	0.7261	0.888852	no	SLC25A43	14.0119	15.0415	1.0296	0.102301	0.74745	0.98532	no	SLC25A43	20.3512	25.9456	5.5944	0.350377	0.01775	0.140695	no	SLC25A43	11.0282	11.4961	0.4679	0.0599483	0.82315	0.940537	no
ENSG00000077721	UBE2A	protein_coding	chrX:119574466-119606376	26.6151	29.2758	2.6607	0.137462	0.6435	0.848957	no	UBE2A	22.2111	28.9037	6.6926	0.379971	0.1674	0.566523	no	UBE2A	55.7141	69.4362	13.7221	0.317646	0.0487	0.29341	no	UBE2A	31.9485	36.949	5.0005	0.209787	0.44985	0.718753	no
ENSG00000077782	FGFR1	protein_coding	chr8:38411137-38468834	10.0038	5.9879	-4.0159	-0.740429	0.0382	0.176907	no	FGFR1	22.9977	18.8315	-4.1662	-0.288344	0.2586	0.699658	no	FGFR1	54.095	40.6542	-13.4408	-0.412089	0.0064	0.0663661	no	FGFR1	172.942	172.512	-0.43	-0.00359046	0.99385	0.996015	no
ENSG00000077800	FKBP6	protein_coding	chr7:73328163-73358637	0	0	0	0	1	1	no	FKBP6	0.0138805	0	-0.0138805	#NAME?	1	1	no	FKBP6	0.00961295	0	-0.00961295	#NAME?	1	1	no	FKBP6	0.0107107	0	-0.0107107	#NAME?	1	1	no
ENSG00000077935	SMC1B	protein_coding	chr22:45343829-45413619	0.0472748	0.0631024	0.0158276	0.416623	1	1	no	SMC1B	0.0128038	0.00893386	-0.00386994	-0.519217	1	1	no	SMC1B	0.0219499	0	-0.0219499	#NAME?	1	1	no	SMC1B	0.0406712	0.0166455	-0.0240257	-1.28887	1	1	no
ENSG00000077942	FBLN1	protein_coding	chr22:45501774-45601135	0	0	0	0	1	1	no	FBLN1	0	0.0192152	0.0192152	inf	1	1	no	FBLN1	5.99622	6.13295	0.13673	0.0325289	0.86545	0.988702	no	FBLN1	15.5902	18.0468	2.4566	0.211096	0.4235	0.696194	no
ENSG00000077943	ITGA8	protein_coding	chr10:15513948-15720125	0.00172876	0.00205214	0.00032338	0.247396	1	1	no	ITGA8	0	0.00126404	0.00126404	inf	1	1	no	ITGA8	0.00875392	0.00576828	-0.00298564	-0.601787	1	1	no	ITGA8	0.0401712	0.00460236	-0.0355688	-3.12571	1	1	no
ENSG00000077984	CST7	protein_coding	chr20:24949229-24960188	3.98451	4.8251	0.84059	0.276156	0.41955	0.693445	no	CST7	7.8097	9.53838	1.72868	0.288477	0.4719	0.889797	no	CST7	0	0	0	0	1	1	no	CST7	0	0	0	0	1	1	no
ENSG00000078018	MAP2	protein_coding	chr2:209424057-209734118	0.0703153	0.107071	0.0367557	0.606652	1	1	no	MAP2	0.0484127	0.0293265	-0.0190862	-0.72318	1	1	no	MAP2	0.264869	0.264774	-9.5e-05	-0.000516864	1	1	no	MAP2	0.946515	1.51752	0.571005	0.681023	0.34805	0.627551	no
ENSG00000078043	PIAS2	protein_coding	chr18:46803223-47176374	12.9655	11.3443	-1.6212	-0.192717	0.7168	0.884195	no	PIAS2	11.6717	11.5635	-0.1082	-0.0134319	0.9834	0.997465	no	PIAS2	7.66564	6.24572	-1.41992	-0.295538	0.3478	0.849967	no	PIAS2	12.5018	7.93086	-4.57094	-0.656586	0.2772	0.547851	no
ENSG00000078053	AMPH	protein_coding	chr7:38379742-38631567	0.0430492	0.351563	0.308514	3.02972	1	1	no	AMPH	0.033951	0.325642	0.291691	3.26176	0.0002	0.0037159	yes	AMPH	0.11417	0.00440698	-0.109763	-4.69525	1	1	no	AMPH	1.39486	1.47478	0.07992	0.0803712	0.8096	0.937026	no
ENSG00000078061	ARAF	protein_coding	chrX:47561099-47619853	5.32351	4.50921	-0.8143	-0.239505	0.76455	0.907007	no	ARAF	10.7453	11.0282	0.2829	0.0374916	0.9356	0.99573	no	ARAF	14.3686	17.4144	3.0458	0.277357	0.31015	0.806917	no	ARAF	9.09671	7.76438	-1.33233	-0.228474	0.8131	0.937766	no
ENSG00000078070	MCCC1	protein_coding	chr3:183015217-183116075	5.57736	6.07377	0.49641	0.12301	0.7674	0.908072	no	MCCC1	8.4545	8.03556	-0.41894	-0.0733207	0.79355	0.990571	no	MCCC1	4.61232	3.87249	-0.73983	-0.252231	0.2363	0.71285	no	MCCC1	9.59632	10.7759	1.17958	0.167251	0.64675	0.858601	no
ENSG00000078081	LAMP3	protein_coding	chr3:183122212-183163839	0.548552	23.1433	22.5947	5.39882	5e-05	0.000743336	yes	LAMP3	0.888563	29.1981	28.3095	5.03826	5e-05	0.0010791	yes	LAMP3	0.0563672	0.418222	0.361855	2.89134	0.00045	0.00785307	yes	LAMP3	0.953635	0.721331	-0.232304	-0.402776	0.4074	0.682139	no
ENSG00000078098	FAP	protein_coding	chr2:162114481-162245151	0	0.371802	0.371802	inf	1	1	no	FAP	0.199046	0.647871	0.448825	1.7026	0.08985	0.406499	no	FAP	0.0949086	0.110811	0.0159024	0.223486	1	1	no	FAP	109.336	124.693	15.357	0.189612	0.63285	0.849912	no
ENSG00000078114	NEBL	protein_coding	chr10:20779972-21175122	0.00681602	2.39467	2.38785	8.45668	0.00035	0.0041671	yes	NEBL	0.0823891	0.17321	0.0908209	1.07199	1	1	no	NEBL	9.90724	8.7153	-1.19194	-0.184933	0.29935	0.79538	no	NEBL	63.5124	62.4547	-1.0577	-0.0242285	0.9431	0.974497	no
ENSG00000078124	ACER3	protein_coding	chr11:76860866-77026797	20.1673	11.0963	-9.071	-0.861944	0.11315	0.347637	no	ACER3	29.8972	27.8076	-2.0896	-0.104531	0.73435	0.983232	no	ACER3	16.4551	20.4858	4.0307	0.316093	0.0441	0.273117	no	ACER3	5.2494	5.23949	-0.00991	-0.00272571	0.99375	0.995935	no
ENSG00000078140	UBE2K	protein_coding	chr4:39698043-39782792	16.071	16.6204	0.5494	0.0484952	0.8386	0.935957	no	UBE2K	17.6662	15.1983	-2.4679	-0.217087	0.5082	0.912363	no	UBE2K	18.4652	20.0375	1.5723	0.117893	0.4229	0.915027	no	UBE2K	24.3186	19.4352	-4.8834	-0.323386	0.3179	0.59551	no
ENSG00000078142	PIK3C3	protein_coding	chr18:41955205-42115567	53.4438	55.5916	2.1478	0.0568435	0.8885	0.955116	no	PIK3C3	34.0605	33.2389	-0.8216	-0.0352271	0.94335	0.99573	no	PIK3C3	10.4818	11.592	1.1102	0.145243	0.65085	0.988702	no	PIK3C3	26.9439	26.9549	0.011	0.000586973	0.99875	0.999152	no
ENSG00000078177	N4BP2	protein_coding	chr4:40042916-40158252	7.67611	10.928	3.25189	0.509576	0.04155	0.187842	no	N4BP2	3.60721	3.07276	-0.53445	-0.231351	0.4163	0.850713	no	N4BP2	5.71265	5.45464	-0.25801	-0.066677	0.6472	0.988702	no	N4BP2	3.3492	3.00593	-0.34327	-0.156005	0.5525	0.797225	no
ENSG00000078237	TIGAR	protein_coding	chr12:4321204-4354593	9.29786	10.3036	1.00574	0.148176	0.6882	0.871287	no	TIGAR	35.6261	14.8292	-20.7969	-1.26449	0.00015	0.00288657	yes	TIGAR	13.8938	11.1869	-2.7069	-0.312639	0.18595	0.639143	no	TIGAR	5.60617	4.32746	-1.27871	-0.373495	0.3477	0.62717	no
ENSG00000078246	TULP3	protein_coding	chr12:2794952-2941140	1.51022	2.06594	0.55572	0.452036	0.42105	0.694644	no	TULP3	1.35414	1.20197	-0.15217	-0.171968	0.87645	0.99573	no	TULP3	9.31444	11.9792	2.66476	0.362994	0.39425	0.892294	no	TULP3	13.4048	11.3296	-2.0752	-0.242652	0.56085	0.802909	no
ENSG00000078269	SYNJ2	protein_coding	chr6:157981886-158099176	5.53296	3.77609	-1.75687	-0.551159	0.05525	0.230661	no	SYNJ2	1.19296	2.87223	1.67927	1.26762	0.13185	0.504589	no	SYNJ2	19.147	26.9762	7.8292	0.494568	0.15195	0.596219	no	SYNJ2	29.1375	27.0494	-2.0881	-0.107279	0.6661	0.870567	no
ENSG00000078295	ADCY2	protein_coding	chr5:7396207-7830081	0	0.00787125	0.00787125	inf	1	1	no	ADCY2	0.0427013	0.00755727	-0.035144	-2.49834	1	1	no	ADCY2	0	0.00150248	0.00150248	inf	1	1	no	ADCY2	12.09	9.99862	-2.09138	-0.274017	0.643	0.856157	no
ENSG00000078304	PPP2R5C	protein_coding	chr14:101761797-101927989	117.273	108.298	-8.975	-0.114865	0.7108	0.881872	no	PPP2R5C	62.385	56.164	-6.221	-0.151554	0.5344	0.922138	no	PPP2R5C	48.3001	44.5523	-3.7478	-0.116525	0.4244	0.916175	no	PPP2R5C	39.1201	41.002	1.8819	0.0677846	0.80575	0.93587	no
ENSG00000078328	RBFOX1	protein_coding	chr16:5239801-7713338	0	0	0	0	1	1	no	RBFOX1	0	0	0	0	1	1	no	RBFOX1	0	0	0	0	1	1	no	RBFOX1	0.0372571	0.012047	-0.0252101	-1.62884	1	1	no
ENSG00000078369	GNB1	protein_coding	chr1:1785284-1891117	50.1741	72.6394	22.4653	0.53381	0.03445	0.163734	no	GNB1	29.417	31.2441	1.8271	0.0869335	0.72785	0.982841	no	GNB1	51.7283	65.8566	14.1283	0.348376	0.00835	0.0796672	no	GNB1	66.4085	75.1693	8.7608	0.178777	0.46615	0.731762	no
ENSG00000078399	HOXA9	protein_coding	chr7:27162434-27180261	0.30303	0.203921	-0.099109	-0.571451	1	1	no	HOXA9	0.0240624	0.00855316	-0.0155092	-1.49225	1	1	no	HOXA9	0.382537	0.0773173	-0.30522	-2.30674	1	1	no	HOXA9	4.32029	1.71066	-2.60963	-1.33658	0.01565	0.102421	no
ENSG00000078401	EDN1	protein_coding	chr6:12288372-12314409	0.652168	1.86083	1.20866	1.51263	0.00345	0.0278823	yes	EDN1	4.07901	95.9287	91.8497	4.55567	5e-05	0.0010791	yes	EDN1	43.4617	54.6622	11.2005	0.3308	0.0652	0.359256	no	EDN1	0.0132948	0.0465322	0.0332374	1.80737	1	1	no
ENSG00000078403	MLLT10	protein_coding	chr10:21513477-21745604	8.24689	4.62951	-3.61738	-0.832991	0.0188	0.103659	no	MLLT10	8.9766	5.10209	-3.87451	-0.815081	0.06035	0.316766	no	MLLT10	16.1882	13.9806	-2.2076	-0.211522	0.4903	0.95396	no	MLLT10	11.7803	7.322	-4.4583	-0.686061	0.0994	0.359019	no
ENSG00000078487	ZCWPW1	protein_coding	chr7:100400825-100434126	0.498015	0.668708	0.170693	0.425185	0.6394	0.846987	no	ZCWPW1	0.738008	0.826852	0.088844	0.163993	0.8423	0.995175	no	ZCWPW1	0.770907	0.923894	0.152987	0.261171	0.7442	0.988702	no	ZCWPW1	1.83648	2.50931	0.67283	0.450349	0.5696	0.809442	no
ENSG00000078549	ADCYAP1R1	protein_coding	chr7:31052460-31111479	0	0	0	0	1	1	no	ADCYAP1R1	0	0.00611124	0.00611124	inf	1	1	no	ADCYAP1R1	0.013468	0.0137502	0.0002822	0.0299187	1	1	no	ADCYAP1R1	0.0171928	0.014938	-0.0022548	-0.202819	1	1	no
ENSG00000078579	FGF20	protein_coding	chr8:16992168-17002181	0	0	0	0	1	1	no	FGF20	0	0	0	0	1	1	no	FGF20	0.0181519	0.0100376	-0.0081143	-0.854704	1	1	no	FGF20	0.0175354	0.399785	0.38225	4.51088	1	1	no
ENSG00000078589	P2RY10	protein_coding	chrX:78945331-78961993	20.5337	22.3584	1.8247	0.122824	0.6812	0.86855	no	P2RY10	3.96185	7.11399	3.15214	0.844485	0.0765	0.368336	no	P2RY10	0	0	0	0	1	1	no	P2RY10	0	0	0	0	1	1	no
ENSG00000078596	ITM2A	protein_coding	chrX:79360283-79367667	8.72585	8.68639	-0.03946	-0.00653934	0.98265	0.990158	no	ITM2A	3.97065	4.31919	0.34854	0.121386	0.7881	0.990571	no	ITM2A	0.110154	0.109565	-0.000589	-0.00773742	1	1	no	ITM2A	23.6141	26.0281	2.414	0.140419	0.58845	0.821522	no
ENSG00000078618	NRD1	protein_coding	chr1:51561865-51878937	38.7612	58.4323	19.6711	0.592154	0.16285	0.414408	no	NRD1	21.0638	24.5634	3.4996	0.221746	0.5241	0.91918	no	NRD1	35.647	30.8752	-4.7718	-0.207331	0.3665	0.86744	no	NRD1	25.5783	23.1474	-2.4309	-0.144067	0.76075	0.916552	no
ENSG00000078668	VDAC3	protein_coding	chr8:42391623-42405911	46.0425	50.0057	3.9632	0.119125	0.6357	0.844549	no	VDAC3	60.7408	72.7587	12.0179	0.260453	0.2937	0.743796	no	VDAC3	142.248	138.191	-4.057	-0.0417426	0.76005	0.988702	no	VDAC3	32.9411	34.6887	1.7476	0.0745757	0.7809	0.924951	no
ENSG00000078674	PCM1	protein_coding	chr8:17921111-18029944	44.5714	28.9345	-15.6369	-0.623331	0.08275	0.297446	no	PCM1	25.6657	17.4393	-8.2264	-0.557496	0.03265	0.211422	no	PCM1	41.5014	35.1691	-6.3323	-0.238851	0.1397	0.576123	no	PCM1	68.0456	61.7087	-6.3369	-0.141028	0.6864	0.88186	no
ENSG00000078687	TNRC6C	protein_coding	chr17:78004167-78142968	1.76398	1.33058	-0.4334	-0.406783	0.4771	0.740038	no	TNRC6C	0.865989	0.547814	-0.318175	-0.660662	0.4442	0.871521	no	TNRC6C	2.46958	1.34064	-1.12894	-0.881343	0.10565	0.490533	no	TNRC6C	3.05767	2.39997	-0.6577	-0.34942	0.41055	0.685303	no
ENSG00000078699	CBFA2T2	protein_coding	chr20:33490074-33650036	2.64188	2.03369	-0.60819	-0.37747	0.51125	0.764369	no	CBFA2T2	1.75556	1.90449	0.14893	0.117471	0.80145	0.990571	no	CBFA2T2	2.43708	2.18388	-0.2532	-0.158257	0.54775	0.980696	no	CBFA2T2	2.3858	1.68988	-0.69592	-0.49755	0.1763	0.462713	no
ENSG00000078725	BRINP1	protein_coding	chr9:119153457-119369467	0	0	0	0	1	1	no	BRINP1	0.0109487	0.00603484	-0.00491386	-0.859376	1	1	no	BRINP1	0.1007	0.106048	0.005348	0.0746576	1	1	no	BRINP1	0.742963	0.966567	0.223604	0.37958	0.2804	0.551893	no
ENSG00000078747	ITCH	protein_coding	chr20:34363234-34511393	55.7437	55.5955	-0.1482	-0.00384036	0.9879	0.992949	no	ITCH	25.1222	26.4766	1.3544	0.0757568	0.77275	0.990231	no	ITCH	26.3811	32.426	6.0449	0.297646	0.1427	0.582508	no	ITCH	37.1964	57.6806	20.4842	0.632925	0.30675	0.582751	no
ENSG00000078795	PKD2L2	protein_coding	chr5:137814332-138051961	0.10669	0.0564236	-0.0502664	-0.919057	1	1	no	PKD2L2	0	0.0098649	0.0098649	inf	1	1	no	PKD2L2	0.00598859	0.0331379	0.0271493	2.46819	1	1	no	PKD2L2	0.258487	0.173049	-0.085438	-0.578916	1	1	no
ENSG00000078804	TP53INP2	protein_coding	chr20:34560541-34825649	2.13972	4.5862	2.44648	1.09988	0.07545	0.28145	no	TP53INP2	6.41485	15.989	9.57415	1.31759	0.00055	0.00885685	yes	TP53INP2	1.78851	1.93549	0.14698	0.113944	0.77885	0.988702	no	TP53INP2	7.71093	13.0931	5.38217	0.763835	0.03895	0.163513	no
ENSG00000078808	SDF4	protein_coding	chr1:1216907-1232031	30.2281	41.4486	11.2205	0.45543	0.0913	0.313935	no	SDF4	72.523	81.4986	8.9756	0.168337	0.50975	0.912363	no	SDF4	46.5769	55.5653	8.9884	0.25457	0.109	0.500497	no	SDF4	35.1122	52.4239	17.3117	0.578251	0.04935	0.200679	no
ENSG00000078814	MYH7B	protein_coding	chr20:34975402-35092871	0	0.00317881	0.00317881	inf	1	1	no	MYH7B	0.0216869	0.00457171	-0.0171152	-2.24602	1	1	no	MYH7B	0.0567804	0.0468487	-0.0099317	-0.277386	1	1	no	MYH7B	0.0225394	0.00963136	-0.012908	-1.22664	1	1	no
ENSG00000078898	BPIFB2	protein_coding	chr20:33007599-33023709	0	0	0	0	1	1	no	BPIFB2	0	0	0	0	1	1	no	BPIFB2	0	0	0	0	1	1	no	BPIFB2	0.0157624	0	-0.0157624	#NAME?	1	1	no
ENSG00000078900	TP73	protein_coding	chr1:3630473-3747390	0.00298403	0	-0.00298403	#NAME?	1	1	no	TP73	0.249562	0.142209	-0.107353	-0.811382	1	1	no	TP73	0.260881	0.743814	0.482933	1.51155	0.0118	0.104015	no	TP73	0.0746918	0.0725868	-0.002105	-0.0412423	1	1	no
ENSG00000078902	TOLLIP	protein_coding	chr11:1274370-1309654	2.98037	1.87385	-1.10652	-0.669487	0.04725	0.205809	no	TOLLIP	33.6598	24.3447	-9.3151	-0.467419	0.0781	0.372006	no	TOLLIP	7.12426	9.83141	2.70715	0.464659	0.02145	0.162339	no	TOLLIP	5.79007	6.20912	0.41905	0.100809	0.72415	0.899657	no
ENSG00000078967	UBE2D4	protein_coding	chr7:43926437-44019175	1.27406	1.01876	-0.2553	-0.322613	0.45925	0.726344	no	UBE2D4	11.7314	8.81104	-2.92036	-0.412991	0.276	0.723268	no	UBE2D4	8.04659	6.471	-1.57559	-0.31439	0.22045	0.691718	no	UBE2D4	8.15392	6.74059	-1.41333	-0.274618	0.51005	0.764452	no
ENSG00000079101	CLUL1	protein_coding	chr18:596987-712676	0	0.0109104	0.0109104	inf	1	1	no	CLUL1	0.492422	0.441671	-0.050751	-0.156924	0.8536	0.995513	no	CLUL1	0.0293942	0	-0.0293942	#NAME?	1	1	no	CLUL1	0.109305	0.254232	0.144927	1.21778	1	1	no
ENSG00000079102	RUNX1T1	protein_coding	chr8:91954966-92103286	0.00378341	0.0325869	0.0288035	3.10653	1	1	no	RUNX1T1	0	0	0	0	1	1	no	RUNX1T1	0	0	0	0	1	1	no	RUNX1T1	4.59481	1.87637	-2.71844	-1.29206	0.00905	0.0996924	no
ENSG00000079112	CDH17	protein_coding	chr8:94127170-94217303	0.0189326	0	-0.0189326	#NAME?	1	1	no	CDH17	0.002873	0	-0.002873	#NAME?	1	1	no	CDH17	1.56818	1.62101	0.05283	0.047794	0.82235	0.988702	no	CDH17	0.00605582	0.028849	0.0227932	2.25213	1	1	no
[truncated: 18,323 more rows]
