# Supplementary material for: Catalog of Differentially Expressed Long Non-Coding RNA following Activation of Human and Mouse Innate Immune Response
Source: Front Immunol. 2017 Aug 29;8:1038. doi: 10.3389/fimmu.2017.01038 (PMC5581803; doi:10.3389/fimmu.2017.01038)
Supplement: Table S4 — Long non-coding RNA expression across four human cell types. [file table_4.xlsx]

## Sheet: Sheet1
gene_id	Gencoode v23 overlap	LncRNA Classification	Location	Strand	Gene	Monocytes - Control (FPKM)	Monocytes - LPS (FPKM)	Absolute Change (FPKM)	log2(fold_change)	p_value	q_value	significant	Gene	Macrophage - Control (FPKM)	Macrophage - LPS (FPKM)	Absolute Change (FPKM)	log2(fold_change)	p_value	q_value	significant	Gene	Epithelial A549 - Control (FPKM)	Epithelial A549 - IL1b (FPKM)	Absolute Change (FPKM)	log2(fold_change)	p_value	q_value	significant	gene	Chondrocytes - Control (FPKM)	Chrondrocytes- IL1b (FPKM)	Absolute Change	log2(fold_change)	p_value	q_value	significant
hXLOC_457522	ENSG00000274655	LincRNA	chrX:73820651-73852753	-	hXLOC_457522	36.2543	35.0981	-1.1562	-0.0467575	0.96385	0.981568	no	hXLOC_457522	0	0.000926864	0.000926864	inf	1	1	no	hXLOC_457522	0.00363593	0	-0.00363593	#NAME?	1	1	no	hXLOC_457522	0.811431	1.01065	0.199219	0.316749	0.5621	0.803818	no
hXLOC_325780	ENSG00000250378	LincRNA	chr5:135730352-135827637	+	hXLOC_325780	0	0.00253729	0.00253729	inf	1	1	no	hXLOC_325780	2.52445	3.40211	0.87766	0.430456	0.2912	0.740698	no	hXLOC_325780	0.00711747	0	-0.00711747	#NAME?	1	1	no	hXLOC_325780	0.00912426	0.0176658	0.00854154	0.953182	1	1	no
hXLOC_000118	ENSG00000224870	Antisense	chr1:1399522-1402046	+	hXLOC_000118	1.16404	1.07987	-0.08417	-0.108287	0.8976	0.958343	no	hXLOC_000118	1.49156	1.13839	-0.35317	-0.389823	0.76205	0.988289	no	hXLOC_000118	2.11017	1.86609	-0.24408	-0.17734	0.8273	0.988702	no	hXLOC_000118	2.95724	2.19395	-0.76329	-0.430724	0.697	0.886925	no
hXLOC_000664	ENSG00000230337	Antisense	chr1:11099675-11102100	+	hXLOC_000664	0	0	0	0	1	1	no	hXLOC_000664	1.1976	0.778621	-0.418979	-0.621156	0.6172	0.954014	no	hXLOC_000664	0.48431	0.232366	-0.251944	-1.05953	0.5005	0.958701	no	hXLOC_000664	0.550691	0.580334	0.029643	0.0756408	0.955	0.979037	no
hXLOC_001519	ENSG00000230424	Antisense	chr1:19210416-19241270	+	hXLOC_001519	1.05313	1.65762	0.60449	0.654429	0.09845	0.328416	no	hXLOC_001519	0.239822	0.180231	-0.059591	-0.412114	1	1	no	hXLOC_001519	0.245064	0.244765	-0.000299	-0.00176264	1	1	no	hXLOC_001519	0.947814	0.789646	-0.158168	-0.263398	0.8118	0.937499	no
hXLOC_002337	ENSG00000229388	Antisense-Upstream	chr1:28643160-28649177	+	hXLOC_002337	35.5345	67.0293	31.4948	0.91557	0.0003	0.00364142	yes	hXLOC_002337	3.03416	9.12274	6.08858	1.58817	0.00065	0.0102443	yes	hXLOC_002337	1.66463	2.32983	0.6652	0.485022	0.1652	0.614323	no	hXLOC_002337	5.15978	20.3419	15.1821	1.97907	5e-05	0.0022963	yes
hXLOC_002843	.	Antisense-Upstream	chr1:36407164-36413682	+	hXLOC_002843	0.0360844	0	-0.0360844	#NAME?	1	1	no	hXLOC_002843	0.15203	0.23515	0.08312	0.629227	1	1	no	hXLOC_002843	0	0	0	0	1	1	no	hXLOC_002843	1.08496	0.225899	-0.859061	-2.26389	0.05815	0.230964	no
hXLOC_002932	ENSG00000224592	Antisense-Upstream	chr1:38047487-38055582	+	hXLOC_002932	0	0	0	0	1	1	no	hXLOC_002932	0	0	0	0	1	1	no	hXLOC_002932	0	0	0	0	1	1	no	hXLOC_002932	0	1.98864	1.98864	inf	1	1	no
hXLOC_002997	ENSG00000228436	Antisense	chr1:38859932-38876389	+	hXLOC_002997	0.323571	0.51293	0.189359	0.664679	1	1	no	hXLOC_002997	0.594241	0.457101	-0.13714	-0.378535	0.7353	0.983457	no	hXLOC_002997	0.233348	0.132173	-0.101175	-0.820056	1	1	no	hXLOC_002997	1.17675	0.754925	-0.421825	-0.640406	0.67525	0.875088	no
hXLOC_004528	.	LincRNA	chr1:56168329-56175858	+	hXLOC_004528	0	0	0	0	1	1	no	hXLOC_004528	0	0	0	0	1	1	no	hXLOC_004528	0	0	0	0	1	1	no	hXLOC_004528	0	2.82572	2.82572	inf	0.0679	0.263436	no
hXLOC_004740	ENSG00000234807	LincRNA	chr1:58780296-58816395	+	hXLOC_004740	0.800779	0.518386	-0.282393	-0.627377	0.50615	0.760242	no	hXLOC_004740	0.251498	0.60853	0.357032	1.27478	0.17405	0.57817	no	hXLOC_004740	1.06921	1.4103	0.34109	0.399453	0.49675	0.957392	no	hXLOC_004740	0.545929	1.98215	1.43622	1.86028	0.16155	0.452152	no
hXLOC_004793	ENSG00000234807	LincRNA	chr1:58893531-58901130	+	hXLOC_004793	0.0139083	0.0592612	0.0453529	2.09114	1	1	no	hXLOC_004793	0.803595	1.06191	0.258315	0.402116	0.7047	0.975955	no	hXLOC_004793	0	0	0	0	1	1	no	hXLOC_004793	0.0987071	0.204645	0.105938	1.0519	1	1	no
hXLOC_005536	.	LincRNA	chr1:66414047-66440558	+	hXLOC_005536	0.273261	1.6341	1.36084	2.58014	0.0047	0.03567	yes	hXLOC_005536	0.791019	2.47592	1.6849	1.64618	0.00235	0.028747	yes	hXLOC_005536	0	0	0	0	1	1	no	hXLOC_005536	0.0297772	0.15917	0.129393	2.41829	1	1	no
hXLOC_005972	ENSG00000229956	Antisense-Upstream	chr1:71081324-71238143	+	hXLOC_005972	0	0.0359936	0.0359936	inf	1	1	no	hXLOC_005972	0.22022	0.0528338	-0.167386	-2.05941	1	1	no	hXLOC_005972	0.0380542	0.0760307	0.0379765	0.998529	1	1	no	hXLOC_005972	1.27422	0.380846	-0.893374	-1.74233	0.12215	0.408086	no
hXLOC_007830	.	LincRNA	chr1:85616224-85627808	+	hXLOC_007830	0	0	0	0	1	1	no	hXLOC_007830	0	0	0	0	1	1	no	hXLOC_007830	0	0	0	0	1	1	no	hXLOC_007830	0.18965	1.58532	1.39567	3.06336	0.28615	0.558652	no
hXLOC_007908	.	LincRNA	chr1:87203033-87296118	+	hXLOC_007908	0.00769383	0.00908131	0.00138748	0.239198	1	1	no	hXLOC_007908	1.64429	2.7611	1.11681	0.747773	0.06205	0.32179	no	hXLOC_007908	0.00384057	0	-0.00384057	#NAME?	1	1	no	hXLOC_007908	0.0742247	0.0221779	-0.0520468	-1.74278	1	1	no
hXLOC_008102	ENSG00000237568	Antisense	chr1:89061850-89273766	+	hXLOC_008102	0.781021	5.26871	4.48769	2.75402	0.0469	0.204722	no	hXLOC_008102	0.00667382	0.160336	0.153662	4.58644	1	1	no	hXLOC_008102	0.00566467	0	-0.00566467	#NAME?	1	1	no	hXLOC_008102	0.0199961	0.0489154	0.0289193	1.29057	1	1	no
hXLOC_008162	ENSG00000237568	Antisense	chr1:89266973-89296577	+	hXLOC_008162	2.14913	8.68806	6.53893	2.01528	0.1576	0.406446	no	hXLOC_008162	0	0.156895	0.156895	inf	1	1	no	hXLOC_008162	0	0	0	0	1	1	no	hXLOC_008162	0	0	0	0	1	1	no
hXLOC_008379	.	Antisense-Downstream	chr1:91528812-91533372	+	hXLOC_008379	0	0.0220883	0.0220883	inf	1	1	no	hXLOC_008379	0	0	0	0	1	1	no	hXLOC_008379	0	0	0	0	1	1	no	hXLOC_008379	0.0619879	1.15113	1.08914	4.21493	0.0985	0.356572	no
hXLOC_008761	.	LincRNA	chr1:98029058-98047317	+	hXLOC_008761	0	0	0	0	1	1	no	hXLOC_008761	0.00413812	0	-0.00413812	#NAME?	1	1	no	hXLOC_008761	1.62993	0.379938	-1.24999	-2.10097	0.0001	0.00212022	yes	hXLOC_008761	0.0375179	0.0559475	0.0184296	0.576497	1	1	no
hXLOC_009612	ENSG00000226822	LincRNA	chr1:108050367-108102201	+	hXLOC_009612	1.18901	0.540173	-0.648837	-1.13827	0.029	0.143902	no	hXLOC_009612	2.87627	3.4573	0.58103	0.265449	0.6207	0.954594	no	hXLOC_009612	0	0	0	0	1	1	no	hXLOC_009612	0.0891808	0.103968	0.0147872	0.22134	1	1	no
hXLOC_009881	ENSG00000224699	Antisense	chr1:110349951-110369197	+	hXLOC_009881	1.64658	0.998155	-0.648425	-0.722137	0.1142	0.348808	no	hXLOC_009881	0.362143	0.125884	-0.236259	-1.52447	0.24955	0.688202	no	hXLOC_009881	1.05093	0.600621	-0.450309	-0.807146	0.35215	0.853608	no	hXLOC_009881	2.66647	1.94018	-0.72629	-0.458735	0.5352	0.784333	no
hXLOC_010356	.	LincRNA	chr1:115539465-115545796	+	hXLOC_010356	0	0	0	0	1	1	no	hXLOC_010356	0	0	0	0	1	1	no	hXLOC_010356	0	0	0	0	1	1	no	hXLOC_010356	0.526211	1.48267	0.956459	1.49448	0.0122	0.101325	no
hXLOC_010647	.	LincRNA	chr1:118688996-118692562	+	hXLOC_010647	0	0	0	0	1	1	no	hXLOC_010647	0	0	0	0	1	1	no	hXLOC_010647	0	0	0	0	1	1	no	hXLOC_010647	0.515711	1.43826	0.922549	1.47969	0.503	0.759106	no
hXLOC_010724	ENSG00000231365	Antisense	chr1:119140390-119277968	+	hXLOC_010724	0.886024	1.00491	0.118886	0.181643	0.7197	0.885709	no	hXLOC_010724	1.30497	1.07348	-0.23149	-0.281714	0.6789	0.970018	no	hXLOC_010724	1.95164	2.09651	0.14487	0.1033	0.82155	0.988702	no	hXLOC_010724	3.17409	2.64151	-0.53258	-0.264981	0.59735	0.828084	no
hXLOC_010860	.	Antisense	chr1:120150248-120160838	+	hXLOC_010860	0.213294	1.00767	0.794376	2.24011	0.1139	0.348604	no	hXLOC_010860	0.0129561	0.0431158	0.0301597	1.73459	1	1	no	hXLOC_010860	0.0256578	0	-0.0256578	#NAME?	1	1	no	hXLOC_010860	0.715081	0.868305	0.153224	0.280095	0.8545	0.951312	no
hXLOC_011427	ENSG00000237188	Antisense-Upstream	chr1:147172771-147175205	+	hXLOC_011427	0.463696	0.499665	0.035969	0.107781	1	1	no	hXLOC_011427	1.05351	1.12416	0.07065	0.0936333	0.9447	0.99573	no	hXLOC_011427	0.958121	0.660534	-0.297587	-0.536576	0.81905	0.988702	no	hXLOC_011427	1.40364	0.968879	-0.434761	-0.534779	0.753	0.913505	no
hXLOC_011508	.	LincRNA	chr1:148016194-148020159	+	hXLOC_011508	0.360296	0	-0.360296	#NAME?	1	1	no	hXLOC_011508	0	0.230681	0.230681	inf	1	1	no	hXLOC_011508	0.23868	0.094305	-0.144375	-1.33967	1	1	no	hXLOC_011508	0	1.04349	1.04349	inf	1	1	no
hXLOC_011634	.	Antisense	chr1:149073402-149082180	+	hXLOC_011634	0	1.26264	1.26264	inf	0.1864	0.447995	no	hXLOC_011634	0	0	0	0	1	1	no	hXLOC_011634	0	0	0	0	1	1	no	hXLOC_011634	0.131983	0.312562	0.180579	1.24379	1	1	no
hXLOC_011921	ENSG00000234614	Antisense	chr1:151839539-151856345	+	hXLOC_011921	0.647315	0.373673	-0.273642	-0.792694	0.05775	0.238346	no	hXLOC_011921	0.227704	0.440991	0.213287	0.953591	0.12835	0.497003	no	hXLOC_011921	0.0072975	0.00511824	-0.00217926	-0.511755	1	1	no	hXLOC_011921	3.15044	3.19919	0.04875	0.0221508	0.9388	0.973576	no
hXLOC_011977	ENSG00000237975	LincRNA	chr1:152189274-152338134	+	hXLOC_011977	1.6217	0.700558	-0.921142	-1.21093	0.12785	0.366812	no	hXLOC_011977	0.0314974	0.037138	0.0056406	0.237667	1	1	no	hXLOC_011977	0.698081	0.474398	-0.223683	-0.557296	0.4191	0.913116	no	hXLOC_011977	6.39252	4.96498	-1.42754	-0.364595	0.623	0.843545	no
hXLOC_011984	ENSG00000237975	Antisense	chr1:152205174-152217521	+	hXLOC_011984	0.08032	0.00304719	-0.0772728	-4.72021	1	1	no	hXLOC_011984	0.00258597	0.00676129	0.00417532	1.38659	1	1	no	hXLOC_011984	0.150104	0.0754053	-0.0746987	-0.993228	1	1	no	hXLOC_011984	2.21378	1.32169	-0.89209	-0.744129	0.51485	0.768563	no
hXLOC_012260	.	Antisense	chr1:154940130-154947066	+	hXLOC_012260	3.04443	2.87076	-0.17367	-0.0847397	0.9487	0.976271	no	hXLOC_012260	0.180822	0.197979	0.017157	0.130781	1	1	no	hXLOC_012260	0.564606	0.451715	-0.112891	-0.321831	0.8771	0.988702	no	hXLOC_012260	0.597358	0.665142	0.067784	0.155066	0.9334	0.972126	no
hXLOC_012285	ENSG00000231064	Antisense	chr1:155194911-155205606	+	hXLOC_012285	0.0252494	0.0848758	0.0596264	1.74911	1	1	no	hXLOC_012285	0.00378768	0	-0.00378768	#NAME?	1	1	no	hXLOC_012285	0.252818	0.295911	0.043093	0.227067	1	1	no	hXLOC_012285	0.918751	2.16894	1.25019	1.23924	0.4924	0.751462	no
hXLOC_012783	ENSG00000228863	Antisense	chr1:160672930-160688058	+	hXLOC_012783	0.116878	9.74251	9.62563	6.38121	0.00095	0.0096546	yes	hXLOC_012783	0.0904695	1.04551	0.95504	3.53063	0.0302	0.199114	no	hXLOC_012783	0	0	0	0	1	1	no	hXLOC_012783	0.00214611	0.00421256	0.00206645	0.972973	1	1	no
hXLOC_012811	.	Antisense	chr1:161044379-161053577	+	hXLOC_012811	1.1375	1.51921	0.38171	0.417452	0.67125	0.864582	no	hXLOC_012811	0.147095	0.272105	0.12501	0.88741	1	1	no	hXLOC_012811	0.30309	0.307566	0.004476	0.0211476	1	1	no	hXLOC_012811	0.485747	0.697952	0.212205	0.522924	0.4174	0.691358	no
hXLOC_013275	ENSG00000232194	Antisense	chr1:167819720-167823214	+	hXLOC_013275	0.0249136	0.439219	0.414305	4.13994	1	1	no	hXLOC_013275	0.0440173	1.12526	1.08124	4.67605	0.03205	0.208754	no	hXLOC_013275	0.0841477	0.143522	0.0593743	0.770278	1	1	no	hXLOC_013275	0.104938	0.829697	0.724759	2.98304	0.0025	0.0366757	yes
hXLOC_015171	ENSG00000236030	LincRNA	chr1:187254390-187329079	+	hXLOC_015171	0.965335	2.4307	1.46537	1.33227	0.0227	0.118905	no	hXLOC_015171	0	0	0	0	1	1	no	hXLOC_015171	0.0576303	0.0983732	0.0407429	0.771437	1	1	no	hXLOC_015171	0.0579663	0	-0.0579663	#NAME?	1	1	no
hXLOC_015482	ENSG00000236069	LincRNA	chr1:192516863-192531609	+	hXLOC_015482	1.08383	0.673818	-0.410012	-0.685711	0.476	0.739378	no	hXLOC_015482	0.0350797	0.235963	0.200883	2.74985	1	1	no	hXLOC_015482	0	0	0	0	1	1	no	hXLOC_015482	0.285774	1.0175	0.731726	1.83208	0.08875	0.328773	no
hXLOC_015520	.	Antisense-Downstream	chr1:192609292-192634480	+	hXLOC_015520	2.85537	1.99417	-0.8612	-0.51789	0.14485	0.389843	no	hXLOC_015520	0.199058	0.404596	0.205538	1.02329	0.1691	0.569779	no	hXLOC_015520	0	0	0	0	1	1	no	hXLOC_015520	0.16927	0.265852	0.096582	0.651298	1	1	no
hXLOC_015631	.	LincRNA	chr1:193457112-193462271	+	hXLOC_015631	2.47623	1.90724	-0.56899	-0.376661	0.48095	0.742437	no	hXLOC_015631	0.130489	0.111916	-0.018573	-0.221516	1	1	no	hXLOC_015631	0	0	0	0	1	1	no	hXLOC_015631	0.104125	0.158148	0.054023	0.602949	1	1	no
hXLOC_016724	ENSG00000226330	Antisense	chr1:204377414-204382231	+	hXLOC_016724	0.00804532	0	-0.00804532	#NAME?	1	1	no	hXLOC_016724	0	0	0	0	1	1	no	hXLOC_016724	1.18317	0.665019	-0.518151	-0.831189	0.52455	0.971404	no	hXLOC_016724	0.0518926	0.0401608	-0.0117318	-0.36974	1	1	no
hXLOC_017302	ENSG00000231057	Antisense-Upstream	chr1:211675751-211677152	+	hXLOC_017302	0	0	0	0	1	1	no	hXLOC_017302	0	0	0	0	1	1	no	hXLOC_017302	1.11958	0.374831	-0.744749	-1.57864	0.398	0.896164	no	hXLOC_017302	0	0	0	0	1	1	no
hXLOC_017357	ENSG00000228067	LincRNA	chr1:212532691-212556067	+	hXLOC_017357	1.00599	0.605285	-0.400705	-0.732934	0.22575	0.499811	no	hXLOC_017357	0.501132	0.944829	0.443697	0.914861	0.3345	0.78861	no	hXLOC_017357	0	0	0	0	1	1	no	hXLOC_017357	0.0270349	0	-0.0270349	#NAME?	1	1	no
hXLOC_017997	.	LincRNA	chr1:220958823-221109788	+	hXLOC_017997	0.26867	2.21494	1.94627	3.04336	5e-05	0.000743336	yes	hXLOC_017997	0.9629	1.03415	0.07125	0.102988	0.84685	0.995469	no	hXLOC_017997	0.18549	0.0968726	-0.0886174	-0.937183	1	1	no	hXLOC_017997	0.104557	0.0801703	-0.0243867	-0.383154	1	1	no
hXLOC_018221	ENSG00000228106	LincRNA	chr1:222814753-222837449	+	hXLOC_018221	0.0542063	0.252482	0.198276	2.21965	1	1	no	hXLOC_018221	1.68357	1.22718	-0.45639	-0.456173	0.7197	0.981114	no	hXLOC_018221	1.66107	1.0598	-0.60127	-0.648324	0.3549	0.856973	no	hXLOC_018221	1.43989	1.09177	-0.34812	-0.399281	0.81175	0.937499	no
hXLOC_018314	.	Antisense	chr1:223108626-223115226	+	hXLOC_018314	2.17972	2.77479	0.59507	0.348239	0.2691	0.549649	no	hXLOC_018314	0.00415712	0.145119	0.140962	5.12551	1	1	no	hXLOC_018314	0	0	0	0	1	1	no	hXLOC_018314	0.0207562	0.0154091	-0.0053471	-0.429761	1	1	no
hXLOC_018687	.	LincRNA	chr1:226827705-226832626	+	hXLOC_018687	0	0	0	0	1	1	no	hXLOC_018687	0	0.156439	0.156439	inf	1	1	no	hXLOC_018687	0	0	0	0	1	1	no	hXLOC_018687	1.92519	0	-1.92519	#NAME?	0.00235	0.0360198	yes
hXLOC_020484	.	Antisense	chr1:1048014-1049059	-	hXLOC_020484	0	0	0	0	1	1	no	hXLOC_020484	0	0	0	0	1	1	no	hXLOC_020484	5.94227	7.89765	1.95538	0.410408	0.84585	0.988702	no	hXLOC_020484	0	0	0	0	1	1	no
hXLOC_020760	ENSG00000226944	Antisense	chr1:6205107-6206015	-	hXLOC_020760	0.0226773	0.0297962	0.0071189	0.393883	1	1	no	hXLOC_020760	0.0345583	0.0579012	0.0233429	0.744561	1	1	no	hXLOC_020760	1.12595	1.04732	-0.07863	-0.104438	0.94005	0.988823	no	hXLOC_020760	0.055185	0.161396	0.106211	1.54826	1	1	no
hXLOC_021148	.	Antisense-Upstream	chr1:12150770-12166871	-	hXLOC_021148	1.1354	3.63618	2.50078	1.67922	0.0013	0.0125407	yes	hXLOC_021148	0.0738917	0.211895	0.138003	1.51987	1	1	no	hXLOC_021148	0	0	0	0	1	1	no	hXLOC_021148	0.0104743	0.13786	0.127386	3.71827	1	1	no
hXLOC_021266	.	Antisense	chr1:15264558-15305501	-	hXLOC_021266	0.00712963	0.0182311	0.0111015	1.3545	1	1	no	hXLOC_021266	0.169562	3.87841	3.70885	4.51558	0.0001	0.00199798	yes	hXLOC_021266	0.0125245	0.0560187	0.0434942	2.16115	1	1	no	hXLOC_021266	0.0134665	0.662939	0.649473	5.62143	0.0185	0.105198	no
hXLOC_021704	ENSG00000261326	LincRNA	chr1:23278440-23286941	-	hXLOC_021704	0.316323	0.436857	0.120534	0.465763	1	1	no	hXLOC_021704	0.0415965	0.0286918	-0.0129047	-0.535823	1	1	no	hXLOC_021704	0.327285	0.176951	-0.150334	-0.887196	1	1	no	hXLOC_021704	1.02892	1.00697	-0.02195	-0.0311123	0.94815	0.976426	no
hXLOC_022181	.	LincRNA	chr1:28124773-28127205	-	hXLOC_022181	0.43604	1.93867	1.50263	2.15254	0.0001	0.00138903	yes	hXLOC_022181	0.103446	0.141893	0.038447	0.455927	1	1	no	hXLOC_022181	0	0	0	0	1	1	no	hXLOC_022181	0	0	0	0	1	1	no
hXLOC_022533	.	LincRNA	chr1:32979005-32998994	-	hXLOC_022533	0.712575	2.76072	2.04814	1.95393	0.2134	0.484526	no	hXLOC_022533	0.0134534	0.208482	0.195029	3.95389	1	1	no	hXLOC_022533	0.0288838	0.055644	0.0267602	0.945965	1	1	no	hXLOC_022533	0.120636	0.670421	0.549785	2.47441	0.2597	0.52637	no
hXLOC_023612	ENSG00000228192	Antisense	chr1:42826492-42846430	-	hXLOC_023612	0.544436	0.95704	0.412604	0.813817	0.4574	0.724747	no	hXLOC_023612	2.23183	1.68814	-0.54369	-0.402787	0.64665	0.960867	no	hXLOC_023612	0.560489	0.487281	-0.073208	-0.201933	0.8412	0.988702	no	hXLOC_023612	0.873539	2.36134	1.4878	1.43466	0.15535	0.44827	no
hXLOC_025078	.	LincRNA	chr1:56290951-56332393	-	hXLOC_025078	0	0.320794	0.320794	inf	1	1	no	hXLOC_025078	0.0444346	0.7312	0.686765	4.04051	0.00205	0.0258059	yes	hXLOC_025078	0.0181001	0.128894	0.110794	2.83211	1	1	no	hXLOC_025078	0.481428	1.92889	1.44746	2.00238	0.0364	0.155448	no
hXLOC_025500	ENSG00000241042	LincRNA	chr1:59054131-59089155	-	hXLOC_025500	0.00813524	0	-0.00813524	#NAME?	1	1	no	hXLOC_025500	3.53963	3.98281	0.44318	0.170188	0.8951	0.99573	no	hXLOC_025500	0	0.0051773	0.0051773	inf	1	1	no	hXLOC_025500	0.0106547	0.0191177	0.008463	0.843424	1	1	no
hXLOC_025531	ENSG00000270457	Antisense	chr1:59289303-59296765	-	hXLOC_025531	1.17121	0.763274	-0.407936	-0.617722	0.17525	0.432035	no	hXLOC_025531	0.205172	0.33369	0.128518	0.701675	0.59095	0.945696	no	hXLOC_025531	0.104209	0.110878	0.006669	0.0894928	1	1	no	hXLOC_025531	0.134279	0.328938	0.194659	1.29259	1	1	no
hXLOC_025737	ENSG00000230798	Antisense	chr1:63320884-63323734	-	hXLOC_025737	0	0	0	0	1	1	no	hXLOC_025737	0	0.119886	0.119886	inf	1	1	no	hXLOC_025737	2.05363	1.27744	-0.77619	-0.684926	0.3124	0.809424	no	hXLOC_025737	0	0	0	0	1	1	no
hXLOC_025778	ENSG00000223949	Antisense	chr1:64093009-64171343	-	hXLOC_025778	0	0.126174	0.126174	inf	1	1	no	hXLOC_025778	2.21313	12.4747	10.2616	2.49485	0.00735	0.0714563	no	hXLOC_025778	0.0545803	0.16992	0.11534	1.6384	1	1	no	hXLOC_025778	0.120011	0.480113	0.360102	2.00021	1	1	no
hXLOC_025828	ENSG00000226891	LincRNA	chr1:64991212-65003170	-	hXLOC_025828	0.326015	1.15909	0.833075	1.82999	0.15165	0.398341	no	hXLOC_025828	0.003199	0.0522302	0.0490312	4.02919	1	1	no	hXLOC_025828	0.0107834	0.0525182	0.0417348	2.28401	1	1	no	hXLOC_025828	0.761654	3.58514	2.82349	2.23482	0.00215	0.0346763	yes
hXLOC_027722	.	LincRNA	chr1:88920511-88926983	-	hXLOC_027722	0.231414	1.23876	1.00735	2.42035	5e-05	0.000743336	yes	hXLOC_027722	0.0636546	0.086512	0.0228574	0.442635	1	1	no	hXLOC_027722	0.0397766	0.0373241	-0.0024525	-0.0918125	1	1	no	hXLOC_027722	0.347337	0.737064	0.389727	1.08545	0.0064	0.0735327	no
hXLOC_027760	ENSG00000231999	Antisense	chr1:89594997-89598229	-	hXLOC_027760	0.227386	1.0056	0.778214	2.14484	0.1693	0.423893	no	hXLOC_027760	0.0509509	0	-0.0509509	#NAME?	1	1	no	hXLOC_027760	0	0.0487466	0.0487466	inf	1	1	no	hXLOC_027760	0.272505	0.586905	0.3144	1.10684	0.51455	0.768323	no
hXLOC_027929	.	Antisense	chr1:91498148-91516562	-	hXLOC_027929	0.00774944	0.04891	0.0411606	2.65796	1	1	no	hXLOC_027929	0.00385099	0	-0.00385099	#NAME?	1	1	no	hXLOC_027929	0.00886118	0.0129288	0.00406762	0.545022	1	1	no	hXLOC_027929	1.48487	0.903252	-0.581618	-0.717131	0.45	0.7189	no
hXLOC_027949	.	LincRNA	chr1:91543401-91569914	-	hXLOC_027949	0.185759	0.00560283	-0.180156	-5.05113	1	1	no	hXLOC_027949	0.0171995	0.0268248	0.0096253	0.641197	1	1	no	hXLOC_027949	0	0	0	0	1	1	no	hXLOC_027949	0.694987	1.10649	0.411503	0.670932	0.38245	0.659909	no
hXLOC_028043	ENSG00000223745	Antisense	chr1:93261838-93346157	-	hXLOC_028043	1.26495	0.998534	-0.266416	-0.341201	0.70635	0.880052	no	hXLOC_028043	4.95988	4.28838	-0.6715	-0.209872	0.8028	0.990571	no	hXLOC_028043	1.075	1.46052	0.38552	0.442145	0.68435	0.988702	no	hXLOC_028043	2.25643	2.5309	0.27447	0.165612	0.8812	0.958762	no
hXLOC_028696	ENSG00000224616	Antisense	chr1:100258524-100266621	-	hXLOC_028696	0.310728	0.385704	0.074976	0.311843	1	1	no	hXLOC_028696	0.107522	0.0569571	-0.0505649	-0.916687	1	1	no	hXLOC_028696	0.108516	0.0611213	-0.0473947	-0.828161	1	1	no	hXLOC_028696	1.0486	0.404059	-0.644541	-1.37582	0.1533	0.446701	no
hXLOC_029303	ENSG00000235005	LincRNA	chr1:109811970-109897692	-	hXLOC_029303	0.0665527	0.297745	0.231192	2.16151	1	1	no	hXLOC_029303	0.070196	0.577744	0.507548	3.04097	0.0027	0.0322294	yes	hXLOC_029303	0.0268851	0.0604014	0.0335163	1.16777	1	1	no	hXLOC_029303	0.292213	2.63754	2.34533	3.1741	0.01165	0.101325	no
hXLOC_029429	.	LincRNA	chr1:110503096-110511113	-	hXLOC_029429	0	0	0	0	1	1	no	hXLOC_029429	0.464953	1.4718	1.00685	1.66242	0.19465	0.612358	no	hXLOC_029429	0	0	0	0	1	1	no	hXLOC_029429	0.00776723	0.0102576	0.00249037	0.401223	1	1	no
hXLOC_030387	.	LincRNA	chr1:118802407-118866460	-	hXLOC_030387	0	0	0	0	1	1	no	hXLOC_030387	0	0	0	0	1	1	no	hXLOC_030387	0	0	0	0	1	1	no	hXLOC_030387	0.364611	2.24202	1.87741	2.62037	5e-05	0.0022963	yes
hXLOC_031079	.	LincRNA	chr1:150050267-150067817	-	hXLOC_031079	0.428618	0.197976	-0.230642	-1.11437	1	1	no	hXLOC_031079	0.152736	0.173006	0.02027	0.179788	1	1	no	hXLOC_031079	0.59508	0.466985	-0.128095	-0.349705	0.70765	0.988702	no	hXLOC_031079	1.39788	0.329343	-1.06854	-2.08558	0.1774	0.462713	no
hXLOC_031545	ENSG00000228013	Antisense	chr1:154390996-154406152	-	hXLOC_031545	0.0108293	0.0867352	0.0759059	3.00168	1	1	no	hXLOC_031545	0.301857	1.78	1.47814	2.55994	0.04925	0.279393	no	hXLOC_031545	0	0	0	0	1	1	no	hXLOC_031545	0.0146606	0.0124115	-0.0022491	-0.240266	1	1	no
hXLOC_031607	ENSG00000232093	Antisense	chr1:155045191-155051193	-	hXLOC_031607	0.0577815	0.0485885	-0.009193	-0.249993	1	1	no	hXLOC_031607	0.289846	0.124752	-0.165094	-1.21622	1	1	no	hXLOC_031607	1.41894	1.08376	-0.33518	-0.388769	0.7405	0.988702	no	hXLOC_031607	0.284444	0.165953	-0.118491	-0.777369	1	1	no
hXLOC_031740	ENSG00000229953	Antisense	chr1:156646507-156661424	-	hXLOC_031740	0	0	0	0	1	1	no	hXLOC_031740	0.0586392	0	-0.0586392	#NAME?	1	1	no	hXLOC_031740	1.97545	2.31326	0.33781	0.22775	0.7996	0.988702	no	hXLOC_031740	0	0	0	0	1	1	no
hXLOC_031775	.	LincRNA	chr1:157106467-157110379	-	hXLOC_031775	0.021991	1.22791	1.20592	5.80315	0.00495	0.0369544	yes	hXLOC_031775	0.0187043	0.36437	0.345666	4.28396	0.00185	0.0237597	yes	hXLOC_031775	0	0	0	0	1	1	no	hXLOC_031775	0	0.0455845	0.0455845	inf	1	1	no
hXLOC_032118	.	Antisense	chr1:160733794-160739853	-	hXLOC_032118	0.214811	4.72632	4.51151	4.45958	0.0174	0.0976447	no	hXLOC_032118	0.00951355	0.140641	0.131127	3.88589	1	1	no	hXLOC_032118	0.00962648	0	-0.00962648	#NAME?	1	1	no	hXLOC_032118	0.0316339	0	-0.0316339	#NAME?	1	1	no
hXLOC_032471	.	LincRNA	chr1:164108018-164158085	-	hXLOC_032471	1.62479	0.288555	-1.33624	-2.49333	0.08545	0.302734	no	hXLOC_032471	0	0	0	0	1	1	no	hXLOC_032471	0	0	0	0	1	1	no	hXLOC_032471	0	0	0	0	1	1	no
hXLOC_032481	.	LincRNA	chr1:164306660-164430642	-	hXLOC_032481	4.78325	6.27797	1.49472	0.392307	0.53005	0.776172	no	hXLOC_032481	0	0	0	0	1	1	no	hXLOC_032481	0	0	0	0	1	1	no	hXLOC_032481	0	0	0	0	1	1	no
hXLOC_033033	ENSG00000231407	Antisense	chr1:170460113-170538377	-	hXLOC_033033	0.0466518	0	-0.0466518	#NAME?	1	1	no	hXLOC_033033	0.937154	1.26011	0.322956	0.427191	0.6951	0.974438	no	hXLOC_033033	0	0	0	0	1	1	no	hXLOC_033033	0.339651	0.295194	-0.044457	-0.202393	1	1	no
hXLOC_033506	ENSG00000203739	LincRNA	chr1:173417241-173462495	-	hXLOC_033506	1.01894	0.711554	-0.307386	-0.518018	0.3815	0.659789	no	hXLOC_033506	0.302917	0.225218	-0.077699	-0.427602	0.6049	0.950684	no	hXLOC_033506	0.49611	0.354073	-0.142037	-0.486612	0.37085	0.870828	no	hXLOC_033506	2.21356	3.17991	0.96635	0.522618	0.2542	0.519349	no
hXLOC_033571	ENSG00000234741	Antisense	chr1:173851244-173868529	-	hXLOC_033571	1.03107	0.942813	-0.088257	-0.129098	0.8592	0.943585	no	hXLOC_033571	0.838258	0.739906	-0.098352	-0.180051	0.86465	0.995537	no	hXLOC_033571	26.3835	19.5455	-6.838	-0.432796	0.5229	0.971358	no	hXLOC_033571	25.7367	12.7494	-12.9873	-1.0134	0.4631	0.729704	no
hXLOC_033598	.	LincRNA	chr1:174988223-174999792	-	hXLOC_033598	0.784895	1.03948	0.254585	0.405288	0.78765	0.916861	no	hXLOC_033598	0.149875	0.167062	0.017187	0.156624	1	1	no	hXLOC_033598	0.178249	0.128063	-0.050186	-0.477044	1	1	no	hXLOC_033598	0.43869	0.381603	-0.057087	-0.20113	1	1	no
hXLOC_034198	.	LincRNA	chr1:184151324-184154585	-	hXLOC_034198	0.411006	6.9943	6.58329	4.08895	5e-05	0.000743336	yes	hXLOC_034198	0.0562686	0.144506	0.0882374	1.36073	1	1	no	hXLOC_034198	0	0	0	0	1	1	no	hXLOC_034198	0.0536775	0.214581	0.160904	1.99913	1	1	no
hXLOC_034809	ENSG00000232498	LincRNA	chr1:192515538-192567217	-	hXLOC_034809	1.10035	0.787763	-0.312587	-0.482135	0.4597	0.726673	no	hXLOC_034809	0.00582687	0.0492829	0.043456	3.08029	1	1	no	hXLOC_034809	0	0	0	0	1	1	no	hXLOC_034809	0.0290367	0.476663	0.447626	4.03702	1	1	no
hXLOC_035083	.	LincRNA	chr1:194159277-194217344	-	hXLOC_035083	4.10351	3.98312	-0.12039	-0.0429583	0.93535	0.972481	no	hXLOC_035083	0.164593	0.0633135	-0.101279	-1.37831	1	1	no	hXLOC_035083	0	0	0	0	1	1	no	hXLOC_035083	0	0	0	0	1	1	no
hXLOC_035352	ENSG00000229989	LincRNA	chr1:198868814-198937429	-	hXLOC_035352	10.3316	12.5293	2.1977	0.278245	0.54625	0.78765	no	hXLOC_035352	0.379701	0.633706	0.254005	0.738949	0.2127	0.641205	no	hXLOC_035352	1.36352	0.556934	-0.806586	-1.29176	0.00025	0.00476658	yes	hXLOC_035352	0.618694	0.336791	-0.281903	-0.877373	0.1394	0.433538	no
hXLOC_035423	ENSG00000203721	LincRNA	chr1:200342159-200374991	-	hXLOC_035423	0.205777	0.20476	-0.001017	-0.00714711	1	1	no	hXLOC_035423	0.376655	0.418651	0.041996	0.152504	0.81825	0.992764	no	hXLOC_035423	2.21709	0.895419	-1.32167	-1.30803	0.00035	0.0063706	yes	hXLOC_035423	0.286697	0.265911	-0.020786	-0.108583	1	1	no
hXLOC_035443	ENSG00000282849	LincRNA	chr1:200462756-200483567	-	hXLOC_035443	0.028552	0	-0.028552	#NAME?	1	1	no	hXLOC_035443	0.0620417	0.0874871	0.0254454	0.495832	1	1	no	hXLOC_035443	5.87263	1.83193	-4.0407	-1.68065	5e-05	0.0011312	yes	hXLOC_035443	0.113512	0.173066	0.059554	0.608477	1	1	no
hXLOC_035713	.	Antisense	chr1:203486614-203499574	-	hXLOC_035713	0	0	0	0	1	1	no	hXLOC_035713	0.00298868	0.00197004	-0.00101864	-0.601287	1	1	no	hXLOC_035713	0.0124945	0	-0.0124945	#NAME?	1	1	no	hXLOC_035713	3.00538	3.26421	0.25883	0.119186	0.9429	0.974486	no
hXLOC_036269	ENSG00000227591	Antisense	chr1:209660217-209757680	-	hXLOC_036269	0.213932	1.3686	1.15467	2.67748	0.0164	0.0936027	no	hXLOC_036269	0.274237	0.21266	-0.061577	-0.366878	1	1	no	hXLOC_036269	0.0182989	0.222524	0.204225	3.60414	1	1	no	hXLOC_036269	0.305311	1.75343	1.44812	2.52183	0.1145	0.394108	no
hXLOC_036532	.	LincRNA	chr1:212477379-212514601	-	hXLOC_036532	0	0	0	0	1	1	no	hXLOC_036532	0	1.03451	1.03451	inf	1	1	no	hXLOC_036532	0	0	0	0	1	1	no	hXLOC_036532	0	0	0	0	1	1	no
hXLOC_036544	.	LincRNA	chr1:212537053-212543297	-	hXLOC_036544	1.12722	0.556928	-0.570292	-1.01721	0.06105	0.247143	no	hXLOC_036544	0.136049	0.335757	0.199708	1.30329	0.38415	0.82867	no	hXLOC_036544	0	0	0	0	1	1	no	hXLOC_036544	0.0352133	0	-0.0352133	#NAME?	1	1	no
hXLOC_036878	ENSG00000225561	Antisense	chr1:218916148-219174055	-	hXLOC_036878	7.26071	8.38999	1.12928	0.208559	0.7575	0.903127	no	hXLOC_036878	0.428701	0.258234	-0.170467	-0.731295	0.18635	0.598761	no	hXLOC_036878	0.338646	0.274992	-0.063654	-0.300387	1	1	no	hXLOC_036878	1.13994	0.562924	-0.577016	-1.01794	0.1132	0.391286	no
hXLOC_036951	ENSG00000230024	LincRNA	chr1:219406794-219442711	-	hXLOC_036951	0.00524845	0.00789506	0.00264661	0.58906	1	1	no	hXLOC_036951	0.0584229	0.108335	0.0499121	0.890898	1	1	no	hXLOC_036951	0.00804333	0.00740916	-0.00063417	-0.118481	1	1	no	hXLOC_036951	1.67466	6.15079	4.47613	1.8769	0.0002	0.00686828	yes
hXLOC_037061	ENSG00000272823	LincRNA	chr1:220828676-220882980	-	hXLOC_037061	0.229395	1.97447	1.74507	3.10556	0.0326	0.15714	no	hXLOC_037061	0.32173	0.865172	0.543442	1.42714	0.32835	0.781371	no	hXLOC_037061	0.803197	0.83749	0.034293	0.0603175	0.9619	0.989989	no	hXLOC_037061	0.246862	0.286864	0.040002	0.216662	1	1	no
hXLOC_037179	ENSG00000238042	LincRNA	chr1:221810315-221976437	-	hXLOC_037179	0.226593	0.238733	0.01214	0.0752928	1	1	no	hXLOC_037179	0.214853	0.101162	-0.113691	-1.08668	1	1	no	hXLOC_037179	0	0.00579798	0.00579798	inf	1	1	no	hXLOC_037179	2.02305	3.20575	1.1827	0.66413	0.2728	0.542521	no
hXLOC_037266	ENSG00000232679	LincRNA	chr1:222024058-222064817	-	hXLOC_037266	0.0278438	0.0596444	0.0318006	1.09903	1	1	no	hXLOC_037266	0.0583447	0.101651	0.0433063	0.800954	1	1	no	hXLOC_037266	0	0.00513534	0.00513534	inf	1	1	no	hXLOC_037266	2.4744	4.91996	2.44556	0.991567	0.00075	0.0214067	yes
hXLOC_037584	ENSG00000229400	LincRNA	chr1:224701596-224731133	-	hXLOC_037584	0	0	0	0	1	1	no	hXLOC_037584	0.468771	1.66098	1.19221	1.82508	0.2418	0.680966	no	hXLOC_037584	0	0	0	0	1	1	no	hXLOC_037584	0.0868934	0.12771	0.0408166	0.555553	1	1	no
hXLOC_038372	ENSG00000238005	LincRNA	chr1:234952696-234969952	-	hXLOC_038372	1.22507	3.54994	2.32487	1.53493	0.0592	0.242589	no	hXLOC_038372	0.262386	0.503123	0.240737	0.939219	0.0611	0.318819	no	hXLOC_038372	0.252178	0.27724	0.025062	0.136698	1	1	no	hXLOC_038372	0.374782	0.875507	0.500725	1.22407	0.0615	0.24193	no
hXLOC_038533	.	Antisense	chr1:237783472-237799883	-	hXLOC_038533	1.12482	1.0663	-0.05852	-0.0770866	0.89225	0.956046	no	hXLOC_038533	0	0	0	0	1	1	no	hXLOC_038533	0	0	0	0	1	1	no	hXLOC_038533	0.0201258	0	-0.0201258	#NAME?	1	1	no
hXLOC_039558	ENSG00000232656	Antisense	chr10:1022668-1027129	+	hXLOC_039558	0.103286	0	-0.103286	#NAME?	1	1	no	hXLOC_039558	0.0953826	0	-0.0953826	#NAME?	1	1	no	hXLOC_039558	0.158256	0.063192	-0.095064	-1.32445	1	1	no	hXLOC_039558	1.47731	2.63136	1.15405	0.832839	0.56765	0.808127	no
hXLOC_039691	.	LincRNA	chr10:3803623-3812495	+	hXLOC_039691	0.0748893	0.661516	0.586627	3.14295	5e-05	0.000743336	yes	hXLOC_039691	0.112721	1.14164	1.02892	3.34029	0.00015	0.00288657	yes	hXLOC_039691	0.0290266	0.156294	0.127267	2.42881	1	1	no	hXLOC_039691	0.0727019	0.561	0.488298	2.94794	5e-05	0.0022963	yes
hXLOC_039789	.	Antisense	chr10:4860924-4933307	+	hXLOC_039789	2.32549	2.13261	-0.19288	-0.124914	0.92195	0.967614	no	hXLOC_039789	0.418987	0.609516	0.190529	0.540759	1	1	no	hXLOC_039789	6.09325	5.66627	-0.42698	-0.10481	0.9357	0.988823	no	hXLOC_039789	0.831951	2.41906	1.58711	1.53988	0.4448	0.714799	no
hXLOC_040036	ENSG00000238266	LincRNA	chr10:6779582-6842912	+	hXLOC_040036	0	0	0	0	1	1	no	hXLOC_040036	0.00287677	0.00413091	0.00125414	0.522011	1	1	no	hXLOC_040036	11.4601	9.58124	-1.87886	-0.258339	0.0873	0.435471	no	hXLOC_040036	0.10763	0.173689	0.066059	0.690419	1	1	no
hXLOC_041087	.	Antisense	chr10:21494003-21496093	+	hXLOC_041087	0	0.0101562	0.0101562	inf	1	1	no	hXLOC_041087	0	0.030086	0.030086	inf	1	1	no	hXLOC_041087	1.64323	0.632945	-1.01029	-1.37638	0.1282	0.550543	no	hXLOC_041087	0.131913	0.317742	0.185829	1.26827	1	1	no
hXLOC_041224	.	Antisense-Downstream	chr10:23432381-23434982	+	hXLOC_041224	0.153636	1.15912	1.00548	2.91544	0.0002	0.0025769	yes	hXLOC_041224	0.0356067	0.0764432	0.0408365	1.10224	1	1	no	hXLOC_041224	0	0	0	0	1	1	no	hXLOC_041224	0	0	0	0	1	1	no
hXLOC_041517	ENSG00000233261	LincRNA	chr10:26590132-26649458	+	hXLOC_041517	0.83981	1.38543	0.54562	0.722198	0.4714	0.736314	no	hXLOC_041517	0.15433	0.299291	0.144961	0.955531	1	1	no	hXLOC_041517	0	0	0	0	1	1	no	hXLOC_041517	0	0	0	0	1	1	no
hXLOC_041681	.	LincRNA	chr10:29783800-29812111	+	hXLOC_041681	0	1.86455	1.86455	inf	0.1132	0.347648	no	hXLOC_041681	0	0	0	0	1	1	no	hXLOC_041681	0	0	0	0	1	1	no	hXLOC_041681	0	0	0	0	1	1	no
hXLOC_041878	.	LincRNA	chr10:30531873-30539866	+	hXLOC_041878	0.22001	1.96847	1.74846	3.16144	5e-05	0.000743336	yes	hXLOC_041878	0.0349081	0.106779	0.0718709	1.61299	1	1	no	hXLOC_041878	0.00857716	0.0421679	0.0335907	2.29757	1	1	no	hXLOC_041878	0.00206224	0.0912415	0.0891793	5.46741	1	1	no
hXLOC_041901	.	LincRNA	chr10:30586730-30591335	+	hXLOC_041901	0.355854	3.15838	2.80253	3.14983	5e-05	0.000743336	yes	hXLOC_041901	0.0196111	0.118237	0.0986259	2.59194	1	1	no	hXLOC_041901	0	0.107197	0.107197	inf	1	1	no	hXLOC_041901	0	0.242055	0.242055	inf	1	1	no
hXLOC_042167	ENSG00000229656	LincRNA	chr10:32958158-33082102	+	hXLOC_042167	0.403313	0.293592	-0.109721	-0.458089	1	1	no	hXLOC_042167	0.124565	0.115075	-0.00949	-0.114323	1	1	no	hXLOC_042167	2.03552	1.97079	-0.06473	-0.0466268	0.9675	0.990475	no	hXLOC_042167	0.432667	0.488866	0.056199	0.176183	1	1	no
hXLOC_042206	.	LincRNA	chr10:33381307-33389187	+	hXLOC_042206	0	0.0291686	0.0291686	inf	1	1	no	hXLOC_042206	0.0547051	1.20521	1.1505	4.46146	0.1917	0.607706	no	hXLOC_042206	0	0.0674362	0.0674362	inf	1	1	no	hXLOC_042206	0.0258078	0.0802236	0.0544158	1.63622	1	1	no
hXLOC_042276	.	LincRNA	chr10:35640915-35645714	+	hXLOC_042276	0.0617024	0	-0.0617024	#NAME?	1	1	no	hXLOC_042276	0	0.0210606	0.0210606	inf	1	1	no	hXLOC_042276	2.38965	3.61274	1.22309	0.596293	0.5787	0.988702	no	hXLOC_042276	1.63815	0.900399	-0.737751	-0.863433	0.55855	0.801278	no
hXLOC_043063	.	LincRNA	chr10:46106738-46107586	+	hXLOC_043063	0	0	0	0	1	1	no	hXLOC_043063	0.0429013	0.0392913	-0.00361	-0.126813	1	1	no	hXLOC_043063	3.41836	2.41409	-1.00427	-0.501823	0.17665	0.628781	no	hXLOC_043063	0.0902727	0	-0.0902727	#NAME?	1	1	no
hXLOC_043086	.	Antisense	chr10:46539497-46552444	+	hXLOC_043086	0	0.0052764	0.0052764	inf	1	1	no	hXLOC_043086	0	0	0	0	1	1	no	hXLOC_043086	1.23495	1.26416	0.02921	0.033725	0.93495	0.988823	no	hXLOC_043086	0.00579062	0.00116788	-0.00462274	-2.30982	1	1	no
hXLOC_043161	.	Antisense	chr10:47743708-47765129	+	hXLOC_043161	0	0	0	0	1	1	no	hXLOC_043161	0.0151412	0.157131	0.14199	3.37542	1	1	no	hXLOC_043161	1.00354	0.460082	-0.543458	-1.12513	0.0974	0.466079	no	hXLOC_043161	0.18959	0.152423	-0.037167	-0.314803	1	1	no
hXLOC_043178	.	Antisense	chr10:48655281-48661076	+	hXLOC_043178	0.195912	0.0246178	-0.171294	-2.99243	1	1	no	hXLOC_043178	0.309418	1.95173	1.64231	2.65712	0.036	0.226588	no	hXLOC_043178	0.0254604	0.0780354	0.052575	1.61588	1	1	no	hXLOC_043178	0.0995588	0.267264	0.167705	1.42464	1	1	no
hXLOC_043822	.	Antisense	chr10:62243471-62283564	+	hXLOC_043822	0.29592	1.01894	0.72302	1.78379	0.3183	0.601329	no	hXLOC_043822	0.235553	0.803439	0.567886	1.77014	0.17995	0.588415	no	hXLOC_043822	0	0.0177033	0.0177033	inf	1	1	no	hXLOC_043822	0.153621	0.210386	0.056765	0.45366	1	1	no
hXLOC_044013	.	LincRNA	chr10:64043304-64097601	+	hXLOC_044013	0	0	0	0	1	1	no	hXLOC_044013	0	0	0	0	1	1	no	hXLOC_044013	0	0	0	0	1	1	no	hXLOC_044013	0	2.02668	2.02668	inf	0.23505	0.505764	no
hXLOC_044086	ENSG00000228065	LincRNA	chr10:65570401-65683918	+	hXLOC_044086	0.0322377	0.00969799	-0.0225397	-1.73299	1	1	no	hXLOC_044086	0.138775	0.0715572	-0.0672178	-0.955574	1	1	no	hXLOC_044086	4.07776	2.09163	-1.98613	-0.963148	0.0022	0.0289193	yes	hXLOC_044086	5.24471	2.23047	-3.01424	-1.23352	0.01955	0.107035	no
hXLOC_044717	ENSG00000230526	LincRNA	chr10:71878356-71879107	+	hXLOC_044717	0	0	0	0	1	1	no	hXLOC_044717	1.15566	0.868492	-0.287168	-0.412133	0.5372	0.923236	no	hXLOC_044717	0.109667	0.0403566	-0.0693104	-1.44226	1	1	no	hXLOC_044717	0	0	0	0	1	1	no
hXLOC_044834	ENSG00000236756	Antisense	chr10:73252459-73254349	+	hXLOC_044834	0.100353	0.0854219	-0.0149311	-0.232408	1	1	no	hXLOC_044834	0.269273	0.15247	-0.116803	-0.820542	1	1	no	hXLOC_044834	1.91017	1.33269	-0.57748	-0.519356	0.6977	0.988702	no	hXLOC_044834	0.772599	0.695563	-0.077036	-0.151537	0.9131	0.966592	no
hXLOC_044844	ENSG00000221817	Antisense	chr10:73495412-73500321	+	hXLOC_044844	0.597046	0.651113	0.054067	0.125065	0.91485	0.965369	no	hXLOC_044844	0.231005	0.17027	-0.060735	-0.440094	1	1	no	hXLOC_044844	0.453605	0.14305	-0.310555	-1.66491	0.27205	0.7593	no	hXLOC_044844	1.00894	0.526071	-0.482869	-0.939504	0.51455	0.768323	no
hXLOC_044846	ENSG00000221817	Antisense	chr10:73504056-73507588	+	hXLOC_044846	0.399537	0.392503	-0.007034	-0.0256244	1	1	no	hXLOC_044846	0.367483	0.322734	-0.044749	-0.187334	0.8904	0.99573	no	hXLOC_044846	1.0891	0.706819	-0.382281	-0.623722	0.4577	0.935082	no	hXLOC_044846	1.22691	0.947587	-0.279323	-0.372698	0.8251	0.941048	no
hXLOC_045551	ENSG00000237523	Antisense-Upstream	chr10:80207710-80219657	+	hXLOC_045551	0	0	0	0	1	1	no	hXLOC_045551	2.48e-06	0.0130665	0.013064	12.3653	1	1	no	hXLOC_045551	4.82482	1.74004	-3.08478	-1.47135	5e-05	0.0011312	yes	hXLOC_045551	0.541553	0.389368	-0.152185	-0.475968	1	1	no
hXLOC_045957	.	Antisense	chr10:87760334-87803768	+	hXLOC_045957	0.0475801	0.336538	0.288958	2.82234	1	1	no	hXLOC_045957	10.5986	13.6017	3.0031	0.359912	0.55035	0.930004	no	hXLOC_045957	0	0.0147806	0.0147806	inf	1	1	no	hXLOC_045957	0.0833057	0.267785	0.184479	1.68459	1	1	no
hXLOC_046099	.	LincRNA	chr10:89024081-89036697	+	hXLOC_046099	0.142752	0.599724	0.456972	2.07079	1	1	no	hXLOC_046099	0.0562228	0.0761757	0.0199529	0.438177	1	1	no	hXLOC_046099	0.032628	0.00408932	-0.0285387	-2.99618	1	1	no	hXLOC_046099	0.755362	1.36757	0.612208	0.856373	0.00565	0.0658597	no
hXLOC_046761	.	Antisense	chr10:96650522-96657966	+	hXLOC_046761	0.863084	4.11291	3.24983	2.25259	0.02515	0.128877	no	hXLOC_046761	0.140347	0.506876	0.366529	1.85264	0.23495	0.67201	no	hXLOC_046761	0.0023092	0	-0.0023092	#NAME?	1	1	no	hXLOC_046761	0.0671491	0.0298178	-0.0373313	-1.1712	1	1	no
hXLOC_046763	.	Antisense	chr10:96716530-96720620	+	hXLOC_046763	0.272817	2.12646	1.85364	2.96245	0.02455	0.126293	no	hXLOC_046763	0.0166873	0.17379	0.157103	3.38053	1	1	no	hXLOC_046763	0.00306767	0	-0.00306767	#NAME?	1	1	no	hXLOC_046763	0	0.0408125	0.0408125	inf	1	1	no
hXLOC_047031	ENSG00000235823	LincRNA	chr10:100373554-100395171	+	hXLOC_047031	0.852336	0.830839	-0.021497	-0.036853	0.97015	0.983708	no	hXLOC_047031	0.82443	0.763374	-0.061056	-0.111007	0.90445	0.99573	no	hXLOC_047031	0.659202	0.55955	-0.099652	-0.236454	0.71295	0.988702	no	hXLOC_047031	0.887083	1.37432	0.487237	0.631579	0.3653	0.643771	no
hXLOC_047458	.	LincRNA	chr10:107689507-107849821	+	hXLOC_047458	0.455871	0.0524272	-0.403444	-3.12024	1	1	no	hXLOC_047458	2.02177	0.957458	-1.06431	-1.07834	0.0679	0.340017	no	hXLOC_047458	0	0	0	0	1	1	no	hXLOC_047458	0	0	0	0	1	1	no
hXLOC_047690	.	LincRNA	chr10:111114318-111118818	+	hXLOC_047690	1.03091	1.57406	0.54315	0.610566	0.2742	0.55516	no	hXLOC_047690	0	0	0	0	1	1	no	hXLOC_047690	0	0	0	0	1	1	no	hXLOC_047690	0	0	0	0	1	1	no
hXLOC_047707	.	LincRNA	chr10:111344725-111478412	+	hXLOC_047707	0.974074	1.32173	0.347656	0.440328	0.3855	0.662907	no	hXLOC_047707	0	0	0	0	1	1	no	hXLOC_047707	0	0	0	0	1	1	no	hXLOC_047707	0.00882045	0	-0.00882045	#NAME?	1	1	no
hXLOC_048019	.	Antisense	chr10:113844402-113853533	+	hXLOC_048019	2.04744	2.46961	0.42217	0.270464	0.75785	0.903352	no	hXLOC_048019	0	0	0	0	1	1	no	hXLOC_048019	0.0497685	0.0577935	0.008025	0.215677	1	1	no	hXLOC_048019	0	0	0	0	1	1	no
hXLOC_049211	ENSG00000277959	Antisense	chr10:131959991-131973305	+	hXLOC_049211	1.02774	2.00299	0.97525	0.962676	0.55805	0.795678	no	hXLOC_049211	0.143135	0.147404	0.004269	0.0424044	1	1	no	hXLOC_049211	0.263898	0.304127	0.040229	0.204694	1	1	no	hXLOC_049211	0.817219	0.891786	0.074567	0.125975	0.95215	0.978011	no
hXLOC_049513	.	Antisense	chr10:1049449-1056730	-	hXLOC_049513	1.32332	1.2489	-0.07442	-0.0835042	0.84605	0.939408	no	hXLOC_049513	0.324193	0.341701	0.017508	0.0758833	0.95775	0.99573	no	hXLOC_049513	0.95519	0.92147	-0.03372	-0.0518502	0.85675	0.988702	no	hXLOC_049513	1.54436	1.37177	-0.17259	-0.170973	0.69445	0.885895	no
hXLOC_049569	.	Antisense	chr10:3100315-3103332	-	hXLOC_049569	0.0512267	0.0615385	0.0103118	0.264594	1	1	no	hXLOC_049569	0	0.00481784	0.00481784	inf	1	1	no	hXLOC_049569	1.04645	1.3526	0.30615	0.37023	0.8194	0.988702	no	hXLOC_049569	0.216407	0.317728	0.101321	0.554047	1	1	no
hXLOC_049633	.	LincRNA	chr10:3854684-3861136	-	hXLOC_049633	0	0.821634	0.821634	inf	5e-05	0.000743336	yes	hXLOC_049633	0.226169	1.30027	1.0741	2.52334	0.005	0.052675	no	hXLOC_049633	0	0.0307369	0.0307369	inf	1	1	no	hXLOC_049633	0	0.109027	0.109027	inf	1	1	no
hXLOC_049662	.	LincRNA	chr10:4012651-4014043	-	hXLOC_049662	0	0	0	0	1	1	no	hXLOC_049662	0	0	0	0	1	1	no	hXLOC_049662	0	0	0	0	1	1	no	hXLOC_049662	1.35551	0	-1.35551	#NAME?	0.01425	0.101325	no
hXLOC_049677	.	LincRNA	chr10:4105950-4121876	-	hXLOC_049677	0.269316	1.12182	0.852504	2.05846	0.00025	0.00312416	yes	hXLOC_049677	0.140393	1.14018	0.999787	3.02172	0.00035	0.00608288	yes	hXLOC_049677	0	0	0	0	1	1	no	hXLOC_049677	0	0	0	0	1	1	no
hXLOC_049691	ENSG00000233117	LincRNA	chr10:4200614-4243789	-	hXLOC_049691	0	0	0	0	1	1	no	hXLOC_049691	0.268538	0.418216	0.149678	0.63912	0.53445	0.922138	no	hXLOC_049691	0.00321163	0.0397474	0.0365358	3.62948	1	1	no	hXLOC_049691	6.3244	4.79197	-1.53243	-0.40031	0.63035	0.848595	no
hXLOC_049778	.	LincRNA	chr10:4745566-4764106	-	hXLOC_049778	0	0.00461728	0.00461728	inf	1	1	no	hXLOC_049778	0	0.00553142	0.00553142	inf	1	1	no	hXLOC_049778	0.0203946	0.043604	0.0232094	1.09628	1	1	no	hXLOC_049778	1.27953	0.397413	-0.882117	-1.68691	0.00185	0.0327943	yes
hXLOC_049951	ENSG00000242147	LincRNA	chr10:5594950-5596121	-	hXLOC_049951	0	0	0	0	1	1	no	hXLOC_049951	0	0	0	0	1	1	no	hXLOC_049951	2.36055	1.76775	-0.5928	-0.417212	0.27785	0.767028	no	hXLOC_049951	0.048114	0.0897802	0.0416662	0.89994	1	1	no
hXLOC_049952	ENSG00000231483	LincRNA	chr10:5608497-5610271	-	hXLOC_049952	0	0	0	0	1	1	no	hXLOC_049952	0	0	0	0	1	1	no	hXLOC_049952	1.19917	0.359428	-0.839742	-1.73826	0.3249	0.823302	no	hXLOC_049952	0	0	0	0	1	1	no
hXLOC_050148	ENSG00000234248	LincRNA	chr10:6919899-6935392	-	hXLOC_050148	0	0.178716	0.178716	inf	1	1	no	hXLOC_050148	0	0.0109418	0.0109418	inf	1	1	no	hXLOC_050148	0	0	0	0	1	1	no	hXLOC_050148	0.115406	1.16033	1.04492	3.32974	0.1198	0.404725	no
hXLOC_050228	.	LincRNA	chr10:7011759-7111642	-	hXLOC_050228	0.0587011	0.292316	0.233615	2.31607	1	1	no	hXLOC_050228	0	0.312547	0.312547	inf	1	1	no	hXLOC_050228	0	0	0	0	1	1	no	hXLOC_050228	0.316985	1.4231	1.10611	2.16655	0.15745	0.448947	no
hXLOC_050715	ENSG00000272853	Antisense	chr10:14864225-14878686	-	hXLOC_050715	0.23041	0.193824	-0.036586	-0.249453	1	1	no	hXLOC_050715	0.351732	0.447986	0.096254	0.348979	0.80645	0.991566	no	hXLOC_050715	1.07636	0.849018	-0.227342	-0.34229	0.8726	0.988702	no	hXLOC_050715	1.0315	1.15755	0.12605	0.16633	0.9141	0.9668	no
hXLOC_050901	ENSG00000229124	Antisense	chr10:17214259-17229985	-	hXLOC_050901	8.70134	10.0032	1.30186	0.201146	0.8838	0.953784	no	hXLOC_050901	3.99642	17.3454	13.349	2.11777	0.0858	0.395018	no	hXLOC_050901	0.749652	0.338752	-0.4109	-1.14599	0.4451	0.928072	no	hXLOC_050901	1.4539	1.31919	-0.13471	-0.140277	0.92225	0.969012	no
hXLOC_050960	.	LincRNA	chr10:17540751-17562642	-	hXLOC_050960	7.48258	12.0193	4.53672	0.683748	0.12785	0.366812	no	hXLOC_050960	0	0	0	0	1	1	no	hXLOC_050960	0	0.0760779	0.0760779	inf	1	1	no	hXLOC_050960	0	0	0	0	1	1	no
hXLOC_051073	ENSG00000233968	Antisense	chr10:19640406-19718658	-	hXLOC_051073	2.23614	3.92922	1.69308	0.813233	0.2715	0.552488	no	hXLOC_051073	0	0	0	0	1	1	no	hXLOC_051073	0	0	0	0	1	1	no	hXLOC_051073	0	0	0	0	1	1	no
hXLOC_051101	.	Antisense	chr10:19812010-19820052	-	hXLOC_051101	0.961282	0.150271	-0.811011	-2.67739	0.0113	0.0703512	no	hXLOC_051101	0.795649	0.396578	-0.399071	-1.00453	0.29835	0.750502	no	hXLOC_051101	0	0	0	0	1	1	no	hXLOC_051101	1.96388	1.55829	-0.40559	-0.333744	0.7264	0.900943	no
hXLOC_051229	ENSG00000230109	LincRNA	chr10:21336099-21372977	-	hXLOC_051229	0	0	0	0	1	1	no	hXLOC_051229	0	0	0	0	1	1	no	hXLOC_051229	1.5731	0.331709	-1.24139	-2.24562	0.0032	0.0388607	yes	hXLOC_051229	0	0	0	0	1	1	no
hXLOC_051259	.	Antisense-Downstream	chr10:21750658-21755908	-	hXLOC_051259	0.618096	1.10792	0.489824	0.841946	0.51065	0.763727	no	hXLOC_051259	0.033295	0.0627442	0.0294492	0.914175	1	1	no	hXLOC_051259	0.174929	0.131813	-0.043116	-0.408271	1	1	no	hXLOC_051259	0.605171	1.93999	1.33482	1.68063	0.00925	0.101325	no
hXLOC_051505	.	Antisense	chr10:26292588-26380862	-	hXLOC_051505	2.26546	5.18347	2.91801	1.19411	0.084	0.29992	no	hXLOC_051505	0	0	0	0	1	1	no	hXLOC_051505	0.500527	0.639107	0.13858	0.352609	0.60575	0.988702	no	hXLOC_051505	0	0	0	0	1	1	no
hXLOC_051515	.	Antisense	chr10:26437371-26438930	-	hXLOC_051515	2.17265	1.3305	-0.84215	-0.707481	0.785	0.916133	no	hXLOC_051515	0.0966034	0.0217189	-0.0748845	-2.15312	1	1	no	hXLOC_051515	0.0267558	0	-0.0267558	#NAME?	1	1	no	hXLOC_051515	0.0756298	0	-0.0756298	#NAME?	1	1	no
hXLOC_051518	ENSG00000227932	Antisense-Upstream	chr10:26577795-26693186	-	hXLOC_051518	0	0	0	0	1	1	no	hXLOC_051518	1.66242	3.97898	2.31656	1.25911	0.492	0.902593	no	hXLOC_051518	0	0	0	0	1	1	no	hXLOC_051518	0	0	0	0	1	1	no
hXLOC_052897	.	Antisense	chr10:46511488-46541318	-	hXLOC_052897	0	0	0	0	1	1	no	hXLOC_052897	0	0	0	0	1	1	no	hXLOC_052897	1.16753	1.57592	0.40839	0.432731	0.8045	0.988702	no	hXLOC_052897	0	0	0	0	1	1	no
hXLOC_053128	.	LincRNA	chr10:50661461-50666924	-	hXLOC_053128	0.120021	0	-0.120021	#NAME?	1	1	no	hXLOC_053128	0.645903	0.436453	-0.20945	-0.565492	0.45825	0.882135	no	hXLOC_053128	1.93166	2.01049	0.07883	0.0577098	0.9531	0.988832	no	hXLOC_053128	0	0.128882	0.128882	inf	1	1	no
hXLOC_053278	ENSG00000231131	LincRNA	chr10:52443860-52563705	-	hXLOC_053278	0.078026	0.428952	0.350926	2.45879	1	1	no	hXLOC_053278	0.00471634	0.00557641	0.00086007	0.241669	1	1	no	hXLOC_053278	12.1625	3.38055	-8.78195	-1.8471	5e-05	0.0011312	yes	hXLOC_053278	0.00366233	0.0091227	0.00546037	1.3167	1	1	no
hXLOC_055166	ENSG00000224596	Antisense	chr10:78915591-79069684	-	hXLOC_055166	0.473449	0.613787	0.140338	0.374528	0.48365	0.74435	no	hXLOC_055166	11.2424	8.36481	-2.87759	-0.426548	0.4304	0.861965	no	hXLOC_055166	0.358095	0.215663	-0.142432	-0.731562	1	1	no	hXLOC_055166	3.16528	4.55355	1.38827	0.524658	0.4648	0.730829	no
hXLOC_055647	.	Antisense	chr10:87500715-87505624	-	hXLOC_055647	0.112349	0.089255	-0.023094	-0.331987	1	1	no	hXLOC_055647	0.126036	0.0456497	-0.0803863	-1.46516	1	1	no	hXLOC_055647	1.23637	1.00523	-0.23114	-0.298585	0.79645	0.988702	no	hXLOC_055647	0.656792	0.881101	0.224309	0.423871	0.79235	0.930507	no
hXLOC_055658	ENSG00000196566	LincRNA	chr10:87612038-87649052	-	hXLOC_055658	0	0	0	0	1	1	no	hXLOC_055658	0.0848327	1.63276	1.54793	4.26655	0.3172	0.771373	no	hXLOC_055658	0	0	0	0	1	1	no	hXLOC_055658	0	0	0	0	1	1	no
hXLOC_055999	.	LincRNA	chr10:91104538-91113137	-	hXLOC_055999	2.27298	3.12723	0.85425	0.460303	0.31005	0.59309	no	hXLOC_055999	0	0	0	0	1	1	no	hXLOC_055999	0	0	0	0	1	1	no	hXLOC_055999	0	0	0	0	1	1	no
hXLOC_056266	.	Antisense	chr10:92646750-92649893	-	hXLOC_056266	2.90046	5.36384	2.46338	0.886984	0.6797	0.868339	no	hXLOC_056266	0.225962	0.286428	0.060466	0.34209	1	1	no	hXLOC_056266	0	0	0	0	1	1	no	hXLOC_056266	1.63394	0.206363	-1.42758	-2.9851	0.43185	0.703959	no
hXLOC_056402	ENSG00000234026	Antisense	chr10:95227349-95228733	-	hXLOC_056402	0.461133	1.68747	1.22634	1.87161	1	1	no	hXLOC_056402	0	0	0	0	1	1	no	hXLOC_056402	0	0	0	0	1	1	no	hXLOC_056402	0	0	0	0	1	1	no
hXLOC_057666	ENSG00000273143	Antisense-Upstream	chr10:110474155-110497736	-	hXLOC_057666	0.634352	3.35747	2.72312	2.40402	5e-05	0.000743336	yes	hXLOC_057666	0.444534	1.25217	0.807636	1.49407	0.0314	0.2055	no	hXLOC_057666	0.396636	1.21757	0.820934	1.61812	0.0004	0.00713017	yes	hXLOC_057666	0.236636	1.05474	0.818104	2.15614	0.01685	0.103962	no
hXLOC_058097	ENSG00000225936	Antisense	chr10:117238787-117241998	-	hXLOC_058097	1.34597	1.13722	-0.20875	-0.243134	0.86485	0.945525	no	hXLOC_058097	0	0	0	0	1	1	no	hXLOC_058097	0	0.0381197	0.0381197	inf	1	1	no	hXLOC_058097	0	0	0	0	1	1	no
hXLOC_058294	ENSG00000227165	LincRNA	chr10:120761812-120793525	-	hXLOC_058294	2.87252	4.25148	1.37896	0.565649	0.6418	0.847879	no	hXLOC_058294	0.001651	0	-0.001651	#NAME?	1	1	no	hXLOC_058294	0	0	0	0	1	1	no	hXLOC_058294	0.0125278	0.0388616	0.0263338	1.63321	1	1	no
hXLOC_058598	.	Antisense-Downstream	chr10:123951283-124004194	-	hXLOC_058598	0.536957	0.401887	-0.13507	-0.418016	1	1	no	hXLOC_058598	0.147601	0.106563	-0.041038	-0.46999	1	1	no	hXLOC_058598	0.0766984	0.04137	-0.0353284	-0.890612	1	1	no	hXLOC_058598	0.28221	1.35407	1.07186	2.26246	0.0004	0.0123998	yes
hXLOC_058849	.	LincRNA	chr10:128927204-128927620	-	hXLOC_058849	0	0	0	0	1	1	no	hXLOC_058849	0	0	0	0	1	1	no	hXLOC_058849	0	0	0	0	1	1	no	hXLOC_058849	0	1.87808	1.87808	inf	0.01785	0.103974	no
hXLOC_058854	.	LincRNA	chr10:129035050-129036781	-	hXLOC_058854	4.38411	5.06391	0.6798	0.207969	0.51075	0.763825	no	hXLOC_058854	0.00720722	0.0382896	0.0310824	2.40944	1	1	no	hXLOC_058854	0	0	0	0	1	1	no	hXLOC_058854	0	0	0	0	1	1	no
hXLOC_059221	.	Antisense	chr11:432564-434456	+	hXLOC_059221	0	0	0	0	1	1	no	hXLOC_059221	0.0972878	0.342625	0.245337	1.8163	1	1	no	hXLOC_059221	0	0.377394	0.377394	inf	1	1	no	hXLOC_059221	0	1.10267	1.10267	inf	0.1243	0.411151	no
hXLOC_059599	.	Antisense-Upstream	chr11:4393732-4415850	+	hXLOC_059599	0.939588	1.66179	0.722202	0.822642	0.0303	0.14848	no	hXLOC_059599	0.345035	1.01172	0.666685	1.55199	0.0124	0.105382	no	hXLOC_059599	0	0	0	0	1	1	no	hXLOC_059599	0.182076	0.146474	-0.035602	-0.313896	1	1	no
hXLOC_059740	.	LincRNA	chr11:6040281-6094761	+	hXLOC_059740	7.28572	4.32809	-2.95763	-0.75134	0.3071	0.590065	no	hXLOC_059740	0	0	0	0	1	1	no	hXLOC_059740	0	0	0	0	1	1	no	hXLOC_059740	0	0	0	0	1	1	no
hXLOC_060279	ENSG00000254991	LincRNA	chr11:12066463-12069269	+	hXLOC_060279	0	0	0	0	1	1	no	hXLOC_060279	0	0	0	0	1	1	no	hXLOC_060279	0.914686	1.34909	0.434404	0.56064	0.36495	0.866561	no	hXLOC_060279	0	0.0778294	0.0778294	inf	1	1	no
hXLOC_060608	.	Antisense-Upstream	chr11:18061997-18065247	+	hXLOC_060608	0	0	0	0	1	1	no	hXLOC_060608	0	0	0	0	1	1	no	hXLOC_060608	0	0	0	0	1	1	no	hXLOC_060608	0	1.46349	1.46349	inf	1	1	no
hXLOC_061230	.	LincRNA	chr11:26828341-26854346	+	hXLOC_061230	0	0	0	0	1	1	no	hXLOC_061230	0	0	0	0	1	1	no	hXLOC_061230	0	0	0	0	1	1	no	hXLOC_061230	0.536153	1.07534	0.539187	1.00407	0.0671	0.260882	no
hXLOC_061292	ENSG00000245573	Antisense-Upstream	chr11:27506844-27677798	+	hXLOC_061292	0.0755006	0.079674	0.0041734	0.0776196	1	1	no	hXLOC_061292	0.291115	0.212721	-0.078394	-0.45263	1	1	no	hXLOC_061292	1.1291	0.360295	-0.768805	-1.64792	0.2873	0.780437	no	hXLOC_061292	1.1505	0.483071	-0.667429	-1.25195	0.2072	0.484572	no
hXLOC_062035	.	LincRNA	chr11:35030166-35032882	+	hXLOC_062035	0.216166	1.13201	0.915844	2.38868	0.20115	0.467653	no	hXLOC_062035	0.0410961	0.570411	0.529315	3.79493	0.01315	0.110123	no	hXLOC_062035	0.0163706	0	-0.0163706	#NAME?	1	1	no	hXLOC_062035	0.0527378	1.03999	0.987252	4.30158	0.0771	0.293066	no
hXLOC_062044	.	LincRNA	chr11:35082826-35121318	+	hXLOC_062044	0.302121	1.20777	0.905649	1.99915	0.00075	0.00796129	yes	hXLOC_062044	0.0872349	0.632261	0.545026	2.85754	0.00055	0.00885685	yes	hXLOC_062044	0.0375534	0.0139462	-0.0236072	-1.42907	1	1	no	hXLOC_062044	0.00895024	0.00997871	0.00102847	0.156927	1	1	no
hXLOC_063282	.	LincRNA	chr11:59222943-59226191	+	hXLOC_063282	1.17827	0.026223	-1.15205	-5.48969	0.0182	0.101122	no	hXLOC_063282	0.0710322	0.0456908	-0.0253414	-0.63657	1	1	no	hXLOC_063282	0	0	0	0	1	1	no	hXLOC_063282	0.083148	0	-0.083148	#NAME?	1	1	no
hXLOC_063334	ENSG00000255355	Antisense	chr11:59668432-59688617	+	hXLOC_063334	0.244911	3.05734	2.81243	3.64195	0.03475	0.164776	no	hXLOC_063334	0.192308	1.00781	0.815502	2.38974	0.12655	0.492934	no	hXLOC_063334	0.0753059	0.0958994	0.0205935	0.34876	1	1	no	hXLOC_063334	0.285718	2.73474	2.44902	3.25874	0.0124	0.101325	no
hXLOC_063799	ENSG00000256940	Antisense-Downstream	chr11:64245923-64248361	+	hXLOC_063799	0.345949	0.706799	0.36085	1.03074	0.35035	0.631848	no	hXLOC_063799	0.438827	0.473828	0.035001	0.11071	0.9212	0.99573	no	hXLOC_063799	5.83444	4.82058	-1.01386	-0.27539	0.6147	0.988702	no	hXLOC_063799	5.03747	9.20987	4.1724	0.870483	0.3097	0.585914	no
hXLOC_063975	.	Antisense	chr11:65662711-65671715	+	hXLOC_063975	0.279305	0.457372	0.178067	0.711527	1	1	no	hXLOC_063975	1.66545	1.93724	0.27179	0.218093	0.81315	0.99202	no	hXLOC_063975	6.02657	4.57839	-1.44818	-0.396498	0.62075	0.988702	no	hXLOC_063975	0.182275	0.836075	0.6538	2.19752	0.0926	0.340346	no
hXLOC_064019	.	Antisense	chr11:65911637-65919160	+	hXLOC_064019	0.103845	0.207892	0.104047	1.0014	1	1	no	hXLOC_064019	0.121642	0.127128	0.005486	0.0636392	1	1	no	hXLOC_064019	0.680578	0.727172	0.046594	0.0955358	0.86585	0.988702	no	hXLOC_064019	0.607283	1.83655	1.22927	1.59655	0.0051	0.0601827	no
hXLOC_064823	ENSG00000236304	Antisense	chr11:76657006-76663996	+	hXLOC_064823	3.96549	4.39051	0.42502	0.146891	0.6761	0.866774	no	hXLOC_064823	0	0	0	0	1	1	no	hXLOC_064823	0	0	0	0	1	1	no	hXLOC_064823	0	0.0160825	0.0160825	inf	1	1	no
hXLOC_065108	ENSG00000246067	Antisense-Upstream	chr11:83072066-83094463	+	hXLOC_065108	13.6615	18.1286	4.4671	0.408156	0.30455	0.587679	no	hXLOC_065108	1.8891	2.68773	0.79863	0.508689	0.3364	0.790257	no	hXLOC_065108	3.66656	4.13989	0.47333	0.175163	0.64315	0.988702	no	hXLOC_065108	8.08962	9.45612	1.3665	0.225176	0.6437	0.856428	no
hXLOC_065480	ENSG00000254731	Antisense	chr11:86671539-86716646	+	hXLOC_065480	0	0	0	0	1	1	no	hXLOC_065480	0.0325946	0.00465589	-0.0279387	-2.80751	1	1	no	hXLOC_065480	0.600885	0.434154	-0.166731	-0.468883	0.7086	0.988702	no	hXLOC_065480	1.42742	0.636919	-0.790501	-1.16422	0.2582	0.524506	no
hXLOC_065699	.	Antisense	chr11:88337413-88428138	+	hXLOC_065699	1.21292	0.68962	-0.5233	-0.814612	0.35395	0.635834	no	hXLOC_065699	0.73144	0.820292	0.088852	0.165398	0.8607	0.995513	no	hXLOC_065699	0.297854	0.518529	0.220675	0.799819	0.415	0.908715	no	hXLOC_065699	0.545614	0.761535	0.215921	0.481029	0.6226	0.84328	no
hXLOC_065942	.	LincRNA	chr11:92224825-92265471	+	hXLOC_065942	0.00767683	0.00763639	-4.04e-05	-0.00762133	1	1	no	hXLOC_065942	0	0	0	0	1	1	no	hXLOC_065942	0.158264	0.0554652	-0.102799	-1.51267	1	1	no	hXLOC_065942	1.63815	2.44244	0.80429	0.576257	0.0666	0.259364	no
hXLOC_065944	.	LincRNA	chr11:92307783-92321211	+	hXLOC_065944	0	0	0	0	1	1	no	hXLOC_065944	0	0	0	0	1	1	no	hXLOC_065944	0.0633835	0.0175	-0.0458835	-1.85675	1	1	no	hXLOC_065944	0.695369	1.21627	0.520901	0.806617	0.00815	0.0909476	no
hXLOC_066009	.	Antisense	chr11:93197505-93204686	+	hXLOC_066009	1.21818	2.60342	1.38524	1.09568	0.09095	0.313212	no	hXLOC_066009	0.04007	0.807464	0.767394	4.3328	0.00105	0.014968	yes	hXLOC_066009	0.0131948	0.0102851	-0.0029097	-0.359421	1	1	no	hXLOC_066009	0.0673811	0.172411	0.10503	1.35543	1	1	no
hXLOC_066805	.	LincRNA	chr11:102924974-102984163	+	hXLOC_066805	0	0	0	0	1	1	no	hXLOC_066805	0.306663	0.462054	0.155391	0.591405	0.5489	0.929326	no	hXLOC_066805	0	0	0	0	1	1	no	hXLOC_066805	0.964275	11.0503	10.086	3.5185	0.0285	0.129909	no
hXLOC_066926	.	LincRNA	chr11:105162705-105185799	+	hXLOC_066926	2.60126	32.7118	30.1105	3.65253	5e-05	0.000743336	yes	hXLOC_066926	0.00455434	3.73735	3.7328	9.68056	0.0056	0.0576621	no	hXLOC_066926	0	0	0	0	1	1	no	hXLOC_066926	0.0201831	0.0144313	-0.0057518	-0.483947	1	1	no
hXLOC_068379	.	Antisense	chr11:123062637-123084842	+	hXLOC_068379	2.51267	3.1578	0.64513	0.329703	0.71105	0.882021	no	hXLOC_068379	0.44058	0.752276	0.311696	0.771859	0.4838	0.898121	no	hXLOC_068379	1.06495	0.66119	-0.40376	-0.687647	0.4764	0.94688	no	hXLOC_068379	0.653935	0.757514	0.103579	0.212125	0.87735	0.957971	no
hXLOC_068444	ENSG00000254710	Antisense	chr11:123189505-123195283	+	hXLOC_068444	0	0	0	0	1	1	no	hXLOC_068444	0	0	0	0	1	1	no	hXLOC_068444	0.0480532	0	-0.0480532	#NAME?	1	1	no	hXLOC_068444	0.753535	2.17829	1.42475	1.53145	0.15405	0.447115	no
hXLOC_068723	.	LincRNA	chr11:126092370-126102499	+	hXLOC_068723	0	0	0	0	1	1	no	hXLOC_068723	0	0	0	0	1	1	no	hXLOC_068723	0	0	0	0	1	1	no	hXLOC_068723	0.268824	12.9627	12.6939	5.59156	0.00035	0.0109938	yes
hXLOC_069206	ENSG00000254910	Antisense	chr11:307792-315483	-	hXLOC_069206	0.0868542	0.618342	0.531488	2.83174	1	1	no	hXLOC_069206	0.0243589	0.149488	0.125129	2.61751	1	1	no	hXLOC_069206	0.445406	0.239177	-0.206229	-0.897041	0.11755	0.525151	no	hXLOC_069206	0.895492	1.02327	0.127778	0.192439	0.8873	0.960377	no
hXLOC_070183	.	Antisense	chr11:8678142-8683621	-	hXLOC_070183	0.876396	0.675715	-0.200681	-0.375169	0.8247	0.930505	no	hXLOC_070183	0.219736	0.0928886	-0.126847	-1.24219	1	1	no	hXLOC_070183	0.487349	0.403874	-0.083475	-0.271051	0.88125	0.988702	no	hXLOC_070183	0.901577	1.09529	0.193713	0.280795	0.87665	0.957712	no
hXLOC_071848	ENSG00000255252	Antisense	chr11:32097093-32105529	-	hXLOC_071848	0.102135	0.392774	0.290639	1.94322	1	1	no	hXLOC_071848	0	0.126945	0.126945	inf	1	1	no	hXLOC_071848	1.17211	1.50346	0.33135	0.359172	0.80265	0.988702	no	hXLOC_071848	1.79572	1.4153	-0.38042	-0.343452	0.7999	0.933453	no
hXLOC_072040	.	Antisense	chr11:35014116-35031338	-	hXLOC_072040	0.680272	3.56062	2.88035	2.38794	0.08215	0.29642	no	hXLOC_072040	0.0547688	0.656173	0.601404	3.58265	0.0056	0.0576621	no	hXLOC_072040	0.0318833	0.0244312	-0.0074521	-0.384077	1	1	no	hXLOC_072040	0.116708	1.71851	1.6018	3.88019	0.00755	0.0850736	no
hXLOC_072054	.	LincRNA	chr11:35046304-35082729	-	hXLOC_072054	1.36409	6.20273	4.83864	2.18496	0.0001	0.00138903	yes	hXLOC_072054	0.243063	1.33495	1.09189	2.45738	0.03015	0.198932	no	hXLOC_072054	0.0267968	0.0298702	0.0030734	0.15665	1	1	no	hXLOC_072054	0.128035	1.01781	0.889775	2.99086	5e-05	0.0022963	yes
hXLOC_072313	.	LincRNA	chr11:38869995-38885165	-	hXLOC_072313	0.041522	0.141775	0.100253	1.77165	1	1	no	hXLOC_072313	0.0374863	0	-0.0374863	#NAME?	1	1	no	hXLOC_072313	0	0	0	0	1	1	no	hXLOC_072313	1.17337	0.796054	-0.377316	-0.559724	0.46485	0.730829	no
hXLOC_073264	.	Antisense	chr11:57530886-57545446	-	hXLOC_073264	0.177505	1.3934	1.21589	2.97268	0.00105	0.0104808	yes	hXLOC_073264	0.284414	1.65839	1.37398	2.54372	0.06615	0.335504	no	hXLOC_073264	0	0.0416294	0.0416294	inf	1	1	no	hXLOC_073264	0.0517232	0.220848	0.169125	2.09417	1	1	no
hXLOC_073932	.	Antisense	chr11:64176580-64185714	-	hXLOC_073932	0.476789	0.277305	-0.199484	-0.781881	1	1	no	hXLOC_073932	1.03734	0.803772	-0.233568	-0.368029	0.8279	0.993451	no	hXLOC_073932	1.0896	0.784862	-0.304738	-0.473284	0.8408	0.988702	no	hXLOC_073932	0.483464	0.653495	0.170031	0.434767	0.8498	0.949432	no
hXLOC_074082	.	Antisense	chr11:65410622-65422657	-	hXLOC_074082	1.61508	3.49762	1.88254	1.11476	0.31845	0.60146	no	hXLOC_074082	0.353041	0.569828	0.216787	0.69069	0.48115	0.89667	no	hXLOC_074082	0.320807	0.435023	0.114216	0.439388	0.7154	0.988702	no	hXLOC_074082	0.427521	0.773857	0.346336	0.85607	0.47935	0.741613	no
hXLOC_074345	ENSG00000255306	Antisense	chr11:68027674-68030071	-	hXLOC_074345	0.0742195	0.065049	-0.0091705	-0.190271	1	1	no	hXLOC_074345	0.0458099	0.0873751	0.0415652	0.931564	1	1	no	hXLOC_074345	3.02186	2.45949	-0.56237	-0.297074	0.74725	0.988702	no	hXLOC_074345	0.44557	0.323927	-0.121643	-0.459981	1	1	no
hXLOC_074409	.	Antisense	chr11:69045002-69049762	-	hXLOC_074409	0.0621278	0.0382302	-0.0238976	-0.700525	1	1	no	hXLOC_074409	1.0721	0.566819	-0.505281	-0.919484	0.48705	0.9003	no	hXLOC_074409	0.00857575	0.0139558	0.00538005	0.702527	1	1	no	hXLOC_074409	0.193764	0.2115	0.017736	0.126358	1	1	no
hXLOC_074578	ENSG00000204971	LincRNA	chr11:72160336-72209255	-	hXLOC_074578	0	0	0	0	1	1	no	hXLOC_074578	2.13911	1.6442	-0.49491	-0.379626	0.62215	0.955441	no	hXLOC_074578	0.00951409	0.00530732	-0.00420677	-0.842083	1	1	no	hXLOC_074578	0.00693143	0	-0.00693143	#NAME?	1	1	no
hXLOC_074914	ENSG00000255479	LincRNA	chr11:76609476-76630406	-	hXLOC_074914	1.31476	1.03349	-0.28127	-0.347276	0.3815	0.659789	no	hXLOC_074914	0.107667	0.55986	0.452193	2.37849	0.088	0.401504	no	hXLOC_074914	0.00536465	0	-0.00536465	#NAME?	1	1	no	hXLOC_074914	0	4.25e-06	4.25e-06	inf	1	1	no
hXLOC_075048	ENSG00000251323	Antisense-Downstream	chr11:78421602-78429992	-	hXLOC_075048	1.32839	3.05303	1.72464	1.20056	0.2416	0.519911	no	hXLOC_075048	0.0473685	1.23545	1.18808	4.70496	0.00195	0.0247753	yes	hXLOC_075048	0.166235	0.0565149	-0.10972	-1.55652	1	1	no	hXLOC_075048	0.387803	0.0514915	-0.336311	-2.91292	1	1	no
hXLOC_075269	ENSG00000247137	LincRNA	chr11:83184491-83193794	-	hXLOC_075269	0.600929	0.655166	0.054237	0.124667	0.93335	0.971504	no	hXLOC_075269	0.167956	0.152313	-0.015643	-0.141048	1	1	no	hXLOC_075269	0.412344	0.55914	0.146796	0.439363	0.77755	0.988702	no	hXLOC_075269	1.39514	1.97544	0.5803	0.501757	0.741	0.907901	no
hXLOC_078023	.	LincRNA	chr11:109990638-110088170	-	hXLOC_078023	7.17777	13.9292	6.75143	0.956505	0.0334	0.16017	no	hXLOC_078023	0.709845	1.80886	1.09902	1.3495	0.09555	0.420505	no	hXLOC_078023	0	0	0	0	1	1	no	hXLOC_078023	0	0.373376	0.373376	inf	1	1	no
hXLOC_079452	ENSG00000255027	Antisense	chr11:125923507-125930927	-	hXLOC_079452	0	0	0	0	1	1	no	hXLOC_079452	0	0	0	0	1	1	no	hXLOC_079452	0	0	0	0	1	1	no	hXLOC_079452	0.149368	1.116	0.966632	2.90139	5e-05	0.0022963	yes
hXLOC_079520	ENSG00000280832	Antisense	chr11:126340866-126355579	-	hXLOC_079520	0.505975	1.70297	1.197	1.75091	0.0934	0.318276	no	hXLOC_079520	0.0209896	0.0798633	0.0588737	1.92786	1	1	no	hXLOC_079520	0.871809	0.700758	-0.171051	-0.315095	0.78795	0.988702	no	hXLOC_079520	0.550404	0.608876	0.058472	0.145658	0.8538	0.951164	no
hXLOC_079728	.	Antisense-Downstream	chr11:128869737-128877223	-	hXLOC_079728	0.00801762	0	-0.00801762	#NAME?	1	1	no	hXLOC_079728	2.95671	2.05828	-0.89843	-0.522553	0.06925	0.343965	no	hXLOC_079728	0.046033	0.0159913	-0.0300417	-1.52538	1	1	no	hXLOC_079728	0.0205354	0.0102607	-0.0102747	-1.00099	1	1	no
hXLOC_080042	ENSG00000254648	LincRNA	chr11:134020939-134047547	-	hXLOC_080042	0	0	0	0	1	1	no	hXLOC_080042	0	0.00121363	0.00121363	inf	1	1	no	hXLOC_080042	0	0.00559953	0.00559953	inf	1	1	no	hXLOC_080042	0.501402	12.7878	12.2864	4.67265	5e-05	0.0022963	yes
hXLOC_081417	ENSG00000256427	LincRNA	chr12:9245405-9258094	+	hXLOC_081417	0.765844	1.11062	0.344776	0.536238	0.59315	0.817881	no	hXLOC_081417	0.184831	0.233612	0.048781	0.337903	1	1	no	hXLOC_081417	0	0	0	0	1	1	no	hXLOC_081417	0	0.122958	0.122958	inf	1	1	no
hXLOC_081444	.	Antisense	chr12:9606345-9616430	+	hXLOC_081444	3.54515	2.762	-0.78315	-0.360129	0.88815	0.954993	no	hXLOC_081444	0	0.165363	0.165363	inf	1	1	no	hXLOC_081444	0	0	0	0	1	1	no	hXLOC_081444	0.442301	0.182861	-0.25944	-1.27428	1	1	no
hXLOC_081584	.	Antisense	chr12:9999055-10002382	+	hXLOC_081584	0.16239	1.30123	1.13884	3.00234	0.1619	0.412599	no	hXLOC_081584	0.152574	0.18242	0.029846	0.25776	1	1	no	hXLOC_081584	0	0	0	0	1	1	no	hXLOC_081584	0	0	0	0	1	1	no
hXLOC_081669	ENSG00000245648	Antisense	chr12:10363682-10373423	+	hXLOC_081669	0.409852	1.12782	0.717968	1.46037	0.29125	0.574378	no	hXLOC_081669	0.0670191	0.14798	0.0809609	1.14275	1	1	no	hXLOC_081669	0	0	0	0	1	1	no	hXLOC_081669	0.10353	0.712587	0.609057	2.78301	0.05655	0.225601	no
hXLOC_081974	ENSG00000247498	Antisense	chr12:12927704-12984611	+	hXLOC_081974	0.0737355	0.184513	0.110778	1.32329	1	1	no	hXLOC_081974	0.199455	0.107566	-0.091889	-0.89084	1	1	no	hXLOC_081974	1.6076	0.852934	-0.754666	-0.914402	0.6869	0.988702	no	hXLOC_081974	0.933717	0.687651	-0.246066	-0.441309	0.73305	0.903861	no
hXLOC_081978	ENSG00000247498	Antisense	chr12:12929414-12950445	+	hXLOC_081978	0.137873	0.13026	-0.007613	-0.0819472	1	1	no	hXLOC_081978	0.0566916	0.0414864	-0.0152052	-0.450497	1	1	no	hXLOC_081978	0.506149	0.339382	-0.166767	-0.576652	0.44915	0.930268	no	hXLOC_081978	1.29838	3.86857	2.57019	1.57509	0.01955	0.107035	no
hXLOC_081979	ENSG00000247498	Antisense-Upstream	chr12:12935290-12940553	+	hXLOC_081979	0.0970588	0.273068	0.176009	1.49233	1	1	no	hXLOC_081979	0.0304195	0	-0.0304195	#NAME?	1	1	no	hXLOC_081979	0.186491	0.300581	0.11409	0.688652	1	1	no	hXLOC_081979	0.0909092	2.99335	2.90244	5.04119	0.22955	0.502522	no
hXLOC_082121	ENSG00000214772	Antisense	chr12:14653179-14665983	+	hXLOC_082121	0.379311	1.08897	0.709659	1.52151	1	1	no	hXLOC_082121	0.354518	0	-0.354518	#NAME?	1	1	no	hXLOC_082121	0	0	0	0	1	1	no	hXLOC_082121	0	0.240348	0.240348	inf	1	1	no
hXLOC_082791	ENSG00000256287	LincRNA	chr12:20081172-20098954	+	hXLOC_082791	0	0	0	0	1	1	no	hXLOC_082791	0	0	0	0	1	1	no	hXLOC_082791	0	0	0	0	1	1	no	hXLOC_082791	0	1.10098	1.10098	inf	1	1	no
hXLOC_083452	ENSG00000255921	Antisense	chr12:24948538-24964333	+	hXLOC_083452	0.153142	1.53666	1.38352	3.32686	0.00355	0.0285362	yes	hXLOC_083452	0.263847	1.44623	1.18238	2.45452	0.0921	0.412268	no	hXLOC_083452	0.0146532	0.0253848	0.0107316	0.792748	1	1	no	hXLOC_083452	0.200391	0.978697	0.778306	2.28805	0.07895	0.298704	no
hXLOC_084251	ENSG00000257718	Antisense	chr12:38905278-38909592	+	hXLOC_084251	0.102914	0.357686	0.254772	1.79725	1	1	no	hXLOC_084251	0.171483	2.33253	2.16105	3.76576	0.03	0.198532	no	hXLOC_084251	0.524179	0.447712	-0.076467	-0.227487	0.85535	0.988702	no	hXLOC_084251	0.147708	0.677074	0.529366	2.19657	0.21675	0.493761	no
hXLOC_084770	ENSG00000275481	LincRNA	chr12:46383625-46550306	+	hXLOC_084770	1.00362	1.14586	0.14224	0.191221	0.7571	0.903082	no	hXLOC_084770	0.118204	0.101972	-0.016232	-0.2131	1	1	no	hXLOC_084770	1.59554	0.8407	-0.75484	-0.924381	0.1369	0.571365	no	hXLOC_084770	7.55509	5.16011	-2.39498	-0.550048	0.46595	0.731564	no
hXLOC_085060	ENSG00000257433	Antisense	chr12:47706004-47723140	+	hXLOC_085060	1.20321	6.79602	5.59281	2.4978	0.15485	0.402736	no	hXLOC_085060	1.05029	2.55596	1.50567	1.28308	0.1971	0.617332	no	hXLOC_085060	1.03609	0.564219	-0.471871	-0.876824	0.58575	0.988702	no	hXLOC_085060	0.359397	0.339439	-0.019958	-0.0824274	1	1	no
hXLOC_085128	.	LincRNA	chr12:48233611-48252312	+	hXLOC_085128	2.3215	1.60148	-0.72002	-0.535654	0.3656	0.646403	no	hXLOC_085128	0.0896117	0	-0.0896117	#NAME?	1	1	no	hXLOC_085128	0	0	0	0	1	1	no	hXLOC_085128	0	0	0	0	1	1	no
hXLOC_085152	ENSG00000257735	Antisense-Upstream	chr12:48353306-48448589	+	hXLOC_085152	0.081161	0.0118896	-0.0692714	-2.77109	1	1	no	hXLOC_085152	0.0503953	0.0209753	-0.02942	-1.2646	1	1	no	hXLOC_085152	0.0747144	0.0897226	0.0150082	0.264084	1	1	no	hXLOC_085152	0.727845	1.01274	0.284895	0.476559	0.50715	0.762105	no
hXLOC_085320	.	Antisense-Downstream	chr12:49537616-49538478	+	hXLOC_085320	1.19338	0	-1.19338	#NAME?	0.02155	0.11454	no	hXLOC_085320	0	0	0	0	1	1	no	hXLOC_085320	0.1872	0	-0.1872	#NAME?	1	1	no	hXLOC_085320	0	0	0	0	1	1	no
hXLOC_085412	.	Antisense	chr12:50167675-50178072	+	hXLOC_085412	0.0829376	0.106606	0.0236684	0.362191	1	1	no	hXLOC_085412	0.0583706	0.00480576	-0.0535648	-3.60241	1	1	no	hXLOC_085412	0.0993199	0.100834	0.0015141	0.0218324	1	1	no	hXLOC_085412	8.20566	11.9252	3.71954	0.539324	0.66335	0.869187	no
hXLOC_085648	ENSG00000258279	LincRNA	chr12:52164161-52223780	+	hXLOC_085648	0	0	0	0	1	1	no	hXLOC_085648	0	0	0	0	1	1	no	hXLOC_085648	1.33879	0.650627	-0.688163	-1.04103	0.517	0.967972	no	hXLOC_085648	0	0.0499437	0.0499437	inf	1	1	no
hXLOC_085851	ENSG00000257477	Antisense-Upstream	chr12:54419652-54437233	+	hXLOC_085851	0	0.0144722	0.0144722	inf	1	1	no	hXLOC_085851	0.0863131	0.219414	0.133101	1.34601	1	1	no	hXLOC_085851	0	0.0909984	0.0909984	inf	1	1	no	hXLOC_085851	0.189082	1.58678	1.3977	3.06902	0.0369	0.157286	no
hXLOC_086171	ENSG00000273805	LincRNA	chr12:57894232-57896846	+	hXLOC_086171	0	0.0525055	0.0525055	inf	1	1	no	hXLOC_086171	0.0664347	1.46096	1.39453	4.45884	0.0024	0.029278	yes	hXLOC_086171	0.0289053	0	-0.0289053	#NAME?	1	1	no	hXLOC_086171	0.0263437	0.0972942	0.0709505	1.8849	1	1	no
hXLOC_086235	.	LincRNA	chr12:59119603-59131002	+	hXLOC_086235	0	0	0	0	1	1	no	hXLOC_086235	0	0	0	0	1	1	no	hXLOC_086235	0	0	0	0	1	1	no	hXLOC_086235	1.42292	0.249955	-1.17297	-2.50911	0.14745	0.441893	no
hXLOC_086741	ENSG00000203585	LincRNA	chr12:67354521-67546125	+	hXLOC_086741	0.0305842	0	-0.0305842	#NAME?	1	1	no	hXLOC_086741	1.77024	1.14019	-0.63005	-0.634664	0.1877	0.600383	no	hXLOC_086741	0.0275544	0	-0.0275544	#NAME?	1	1	no	hXLOC_086741	0.199256	0.226486	0.02723	0.1848	1	1	no
hXLOC_086931	ENSG00000255772	LincRNA	chr12:67928810-68022052	+	hXLOC_086931	1.3479	1.46126	0.11336	0.116492	0.93045	0.970763	no	hXLOC_086931	0.040747	0.114749	0.074002	1.49372	1	1	no	hXLOC_086931	0	0	0	0	1	1	no	hXLOC_086931	2.0027	1.6966	-0.3061	-0.239299	0.7625	0.917171	no
hXLOC_087059	.	LincRNA	chr12:68560489-68561261	+	hXLOC_087059	0.00985347	0	-0.00985347	#NAME?	1	1	no	hXLOC_087059	0.381135	4.29161	3.91047	3.49314	0.0007	0.0108399	yes	hXLOC_087059	0	0	0	0	1	1	no	hXLOC_087059	0.092101	0.0222156	-0.0698854	-2.05164	1	1	no
hXLOC_087086	.	Antisense	chr12:68966796-69026743	+	hXLOC_087086	0.0247705	0.0200401	-0.0047304	-0.305733	1	1	no	hXLOC_087086	2.62257	1.83244	-0.79013	-0.517215	0.55405	0.931799	no	hXLOC_087086	0.00390889	0	-0.00390889	#NAME?	1	1	no	hXLOC_087086	0.0617422	0.0250814	-0.0366608	-1.29964	1	1	no
hXLOC_087144	.	LincRNA	chr12:69405383-69411074	+	hXLOC_087144	1.28276	0.0102813	-1.27248	-6.96309	0.2037	0.471528	no	hXLOC_087144	0.0119123	0.00629505	-0.00561725	-0.920164	1	1	no	hXLOC_087144	0.535979	0.183475	-0.352504	-1.54659	0.0193	0.149469	no	hXLOC_087144	0.80844	4.31812	3.50968	2.41719	0.36735	0.645594	no
hXLOC_087558	ENSG00000257219	LincRNA	chr12:76259816-76292271	+	hXLOC_087558	0	0	0	0	1	1	no	hXLOC_087558	2.1225	1.08909	-1.03341	-0.962641	0.64655	0.960867	no	hXLOC_087558	0	0	0	0	1	1	no	hXLOC_087558	0.753664	0.654644	-0.09902	-0.203211	1	1	no
hXLOC_088478	.	LincRNA	chr12:89156016-89158257	+	hXLOC_088478	0.384141	1.27116	0.887019	1.72644	0.238	0.515131	no	hXLOC_088478	0.0238827	0.526096	0.502213	4.46129	0.00955	0.0863242	no	hXLOC_088478	0	0	0	0	1	1	no	hXLOC_088478	0.00927502	0.171915	0.16264	4.2122	1	1	no
hXLOC_088527	ENSG00000270344	Antisense	chr12:89524880-89549253	+	hXLOC_088527	0.0931653	0.154367	0.0612017	0.728504	1	1	no	hXLOC_088527	0.111415	0.140326	0.028911	0.332839	1	1	no	hXLOC_088527	0.130946	0.161531	0.030585	0.302841	1	1	no	hXLOC_088527	0.82072	1.86193	1.04121	1.18183	0.41575	0.689821	no
hXLOC_088983	.	LincRNA	chr12:92557174-92607316	+	hXLOC_088983	0.0371961	1.16829	1.13109	4.9731	0.00925	0.0602661	no	hXLOC_088983	0.367812	1.75493	1.38712	2.25437	0.0001	0.00199798	yes	hXLOC_088983	0	0.0117065	0.0117065	inf	1	1	no	hXLOC_088983	0	0.0131963	0.0131963	inf	1	1	no
hXLOC_090129	.	LincRNA	chr12:105934607-105935336	+	hXLOC_090129	0	0	0	0	1	1	no	hXLOC_090129	0	0	0	0	1	1	no	hXLOC_090129	0	0	0	0	1	1	no	hXLOC_090129	0.287841	1.21821	0.930369	2.08142	0.2844	0.556701	no
hXLOC_090275	ENSG00000257221	Antisense-Upstream	chr12:108635861-108636675	+	hXLOC_090275	0.820811	1.00948	0.188669	0.298492	0.8392	0.936068	no	hXLOC_090275	0.0717876	0.00980985	-0.0619777	-2.87143	1	1	no	hXLOC_090275	0	0	0	0	1	1	no	hXLOC_090275	0	0	0	0	1	1	no
hXLOC_090384	.	Antisense	chr12:110449521-110460506	+	hXLOC_090384	0.19897	0.213456	0.014486	0.101388	1	1	no	hXLOC_090384	1.0823	0.863465	-0.218835	-0.325895	0.72765	0.982841	no	hXLOC_090384	0.0759838	0.015855	-0.0601288	-2.26075	1	1	no	hXLOC_090384	0.328156	0.872875	0.544719	1.41139	0.2674	0.535482	no
hXLOC_090849	ENSG00000255857	Antisense	chr12:120201291-120213138	+	hXLOC_090849	0.0517965	0.0627626	0.0109661	0.277052	1	1	no	hXLOC_090849	0.468851	0.175929	-0.292922	-1.41414	0.30575	0.759224	no	hXLOC_090849	3.25116	1.01398	-2.23718	-1.68092	0.1956	0.65357	no	hXLOC_090849	0.216288	0.278199	0.061911	0.363158	1	1	no
hXLOC_090936	ENSG00000256742	Antisense	chr12:121580519-121593504	+	hXLOC_090936	1.47687	0.380007	-1.09686	-1.95844	0.30955	0.592538	no	hXLOC_090936	0.161165	0.0287461	-0.132419	-2.48711	1	1	no	hXLOC_090936	0.122895	0.101146	-0.021749	-0.280987	1	1	no	hXLOC_090936	0.4233	0.0431634	-0.380137	-3.2938	1	1	no
hXLOC_090959	.	Antisense	chr12:121664109-121677312	+	hXLOC_090959	2.0745	0.400516	-1.67398	-2.37284	0.1693	0.423893	no	hXLOC_090959	0.613027	0.568288	-0.044739	-0.109327	0.9278	0.99573	no	hXLOC_090959	0.0698022	0	-0.0698022	#NAME?	1	1	no	hXLOC_090959	0	0	0	0	1	1	no
hXLOC_091535	ENSG00000279113	Antisense-Upstream	chr12:132331084-132332432	+	hXLOC_091535	0	0	0	0	1	1	no	hXLOC_091535	0.00502706	0	-0.00502706	#NAME?	1	1	no	hXLOC_091535	0.0242009	0.0144827	-0.0097182	-0.740733	1	1	no	hXLOC_091535	0.0299921	1.15534	1.12535	5.26759	0.1219	0.407717	no
hXLOC_091932	ENSG00000255920	Antisense	chr12:4248765-4276184	-	hXLOC_091932	0	0	0	0	1	1	no	hXLOC_091932	0.0926007	0	-0.0926007	#NAME?	1	1	no	hXLOC_091932	0	0	0	0	1	1	no	hXLOC_091932	2.42268	4.19689	1.77421	0.792718	0.576	0.813627	no
hXLOC_092049	.	Antisense	chr12:6313315-6327488	-	hXLOC_092049	0.334099	0.632469	0.29837	0.92072	0.0043	0.0331619	yes	hXLOC_092049	0.099079	0.0743664	-0.0247126	-0.41393	1	1	no	hXLOC_092049	1.04581	0.458867	-0.586943	-1.18848	5e-05	0.0011312	yes	hXLOC_092049	0.22073	0.329223	0.108493	0.576777	1	1	no
hXLOC_093540	ENSG00000255864	LincRNA	chr12:24213256-24562623	-	hXLOC_093540	0.873848	42.1254	41.2516	5.59116	0.00685	0.0480207	yes	hXLOC_093540	0	7.9e-07	7.9e-07	inf	1	1	no	hXLOC_093540	0	0	0	0	1	1	no	hXLOC_093540	40.4538	33.7624	-6.6914	-0.260859	0.8704	0.955569	no
hXLOC_093840	ENSG00000246695	Antisense	chr12:25951813-25959765	-	hXLOC_093840	0.00375393	0.0392325	0.0354786	3.38558	1	1	no	hXLOC_093840	0.399228	0.269375	-0.129853	-0.567594	0.6165	0.953922	no	hXLOC_093840	0.265644	0.398865	0.133221	0.586403	1	1	no	hXLOC_093840	1.29897	3.20824	1.90927	1.30441	0.39855	0.674135	no
hXLOC_093850	ENSG00000256234	Antisense-Downstream	chr12:26202756-26332794	-	hXLOC_093850	0.00495064	0.109501	0.10455	4.46718	1	1	no	hXLOC_093850	4.42111	7.45712	3.03601	0.754211	0.4122	0.848083	no	hXLOC_093850	0.0801823	3.92924	3.84906	5.61482	5e-05	0.0011312	yes	hXLOC_093850	0.308078	8.25072	7.94264	4.74315	0.00375	0.046125	yes
hXLOC_094017	ENSG00000275278	Antisense	chr12:29139923-29159802	-	hXLOC_094017	0.0186394	0.00769663	-0.0109428	-1.27606	1	1	no	hXLOC_094017	0.311661	1.24174	0.930079	1.99431	0.31395	0.768308	no	hXLOC_094017	0	0	0	0	1	1	no	hXLOC_094017	0.0100694	0.0229315	0.0128621	1.18736	1	1	no
hXLOC_095066	.	Antisense	chr12:47235039-47236565	-	hXLOC_095066	0	0.0481587	0.0481587	inf	1	1	no	hXLOC_095066	0	0	0	0	1	1	no	hXLOC_095066	2.47553	2.41697	-0.05856	-0.0345356	0.97265	0.991093	no	hXLOC_095066	0	0	0	0	1	1	no
hXLOC_095085	.	LincRNA	chr12:47385406-47394354	-	hXLOC_095085	0.097215	0.911632	0.814417	3.2292	0.0003	0.00364142	yes	hXLOC_095085	0.0171833	0.402789	0.385606	4.55095	0.11695	0.471999	no	hXLOC_095085	0.0918841	3.18916	3.09728	5.11722	5e-05	0.0011312	yes	hXLOC_095085	0.0145428	0.892264	0.877721	5.93909	0.04985	0.202447	no
hXLOC_095378	ENSG00000257588	Antisense	chr12:49958739-49975907	-	hXLOC_095378	0	0	0	0	1	1	no	hXLOC_095378	1.21372	0.890545	-0.323175	-0.44668	0.7027	0.975656	no	hXLOC_095378	0.00897797	0.0118778	0.00289983	0.403809	1	1	no	hXLOC_095378	0.029819	0.0233193	-0.0064997	-0.354706	1	1	no
hXLOC_095456	ENSG00000274797	Antisense	chr12:50953652-50979341	-	hXLOC_095456	0.238193	1.25464	1.01645	2.39707	0.00105	0.0104808	yes	hXLOC_095456	0.0814749	0.120422	0.0389471	0.56367	1	1	no	hXLOC_095456	0.134503	0.139331	0.004828	0.0508817	1	1	no	hXLOC_095456	0.284678	1.45724	1.17256	2.35583	0.00045	0.0137102	yes
hXLOC_095562	.	Antisense	chr12:52232240-52233622	-	hXLOC_095562	0	0	0	0	1	1	no	hXLOC_095562	0	0	0	0	1	1	no	hXLOC_095562	6.40096	5.95895	-0.44201	-0.103229	0.94	0.988823	no	hXLOC_095562	0	0	0	0	1	1	no
hXLOC_095764	.	Antisense-Downstream	chr12:54391393-54393822	-	hXLOC_095764	0.387172	0.313108	-0.074064	-0.306315	1	1	no	hXLOC_095764	0.145403	0.113136	-0.032267	-0.362	1	1	no	hXLOC_095764	0.0345631	0.0666105	0.0320474	0.946516	1	1	no	hXLOC_095764	0.264596	1.0015	0.736904	1.9203	0.2108	0.488462	no
hXLOC_096030	.	Antisense	chr12:57456241-57462849	-	hXLOC_096030	0.0404173	0.0755212	0.0351039	0.901908	1	1	no	hXLOC_096030	0.0502513	0.0770761	0.0268248	0.617123	1	1	no	hXLOC_096030	0.914502	1.23848	0.323978	0.437511	0.75035	0.988702	no	hXLOC_096030	0.181977	0.098838	-0.083139	-0.880614	1	1	no
hXLOC_096068	ENSG00000257698	LincRNA	chr12:57931528-57936175	-	hXLOC_096068	0.926503	0.929773	0.00327	0.00508261	0.99275	0.995414	no	hXLOC_096068	0.837011	0.614308	-0.222703	-0.446284	0.5462	0.928368	no	hXLOC_096068	14.7308	7.90621	-6.82459	-0.897774	0.0003	0.0055872	yes	hXLOC_096068	3.80499	2.402	-1.40299	-0.663655	0.36645	0.644566	no
hXLOC_097294	ENSG00000257815	Antisense	chr12:70242306-70243360	-	hXLOC_097294	3.1544	3.56615	0.41175	0.177004	0.8823	0.953083	no	hXLOC_097294	0.952603	0.690838	-0.261765	-0.463528	0.7381	0.983713	no	hXLOC_097294	1.8938	2.12958	0.23578	0.169283	0.9337	0.988823	no	hXLOC_097294	3.16264	2.09723	-1.06541	-0.592643	0.6832	0.879796	no
hXLOC_097480	ENSG00000251138	LincRNA	chr12:74157796-74340584	-	hXLOC_097480	0.0543618	0	-0.0543618	#NAME?	1	1	no	hXLOC_097480	0	0	0	0	1	1	no	hXLOC_097480	2.35342	0.725182	-1.62824	-1.69834	0.0011	0.0167373	yes	hXLOC_097480	0.179141	0	-0.179141	#NAME?	1	1	no
hXLOC_098584	.	LincRNA	chr12:88377316-88419387	-	hXLOC_098584	0.69735	1.11265	0.4153	0.674038	0.0636	0.253304	no	hXLOC_098584	0.0124257	0.0158891	0.0034634	0.354705	1	1	no	hXLOC_098584	0.0101583	0.00938297	-0.00077533	-0.114548	1	1	no	hXLOC_098584	0.445202	0.221203	-0.223999	-1.00909	1	1	no
hXLOC_098686	ENSG00000246363	LincRNA	chr12:89010698-89194554	-	hXLOC_098686	1.46157	1.86577	0.4042	0.352254	0.68455	0.87012	no	hXLOC_098686	0.430491	0.732036	0.301545	0.765932	0.23825	0.677087	no	hXLOC_098686	0.00647866	0	-0.00647866	#NAME?	1	1	no	hXLOC_098686	0.38278	1.42641	1.04363	1.8978	0.0381	0.160324	no
hXLOC_099054	.	LincRNA	chr12:91276245-91279142	-	hXLOC_099054	0	0	0	0	1	1	no	hXLOC_099054	0	0	0	0	1	1	no	hXLOC_099054	0	0	0	0	1	1	no	hXLOC_099054	0.834044	1.36147	0.527426	0.706968	0.7209	0.898336	no
hXLOC_099340	.	LincRNA	chr12:92596057-92655004	-	hXLOC_099340	0.537013	2.05572	1.51871	1.93661	0.04995	0.213994	no	hXLOC_099340	0.0740115	1.05983	0.985819	3.83995	0.10535	0.444683	no	hXLOC_099340	0.0255778	0.0154203	-0.0101575	-0.730056	1	1	no	hXLOC_099340	0.0885864	0.0351287	-0.0534577	-1.33443	1	1	no
hXLOC_100829	.	Antisense	chr12:109097374-109097823	-	hXLOC_100829	0	0	0	0	1	1	no	hXLOC_100829	0	0	0	0	1	1	no	hXLOC_100829	3.58805	4.20969	0.62164	0.230515	0.89825	0.988702	no	hXLOC_100829	0	0	0	0	1	1	no
hXLOC_101341	ENSG00000248636	Antisense	chr12:119387820-119668404	-	hXLOC_101341	0.111994	0.15339	0.041396	0.45379	1	1	no	hXLOC_101341	0.0944704	0.106464	0.0119936	0.172432	1	1	no	hXLOC_101341	0.883861	1.28534	0.401479	0.540255	0.76955	0.988702	no	hXLOC_101341	0.43604	0.209868	-0.226172	-1.05498	1	1	no
hXLOC_101372	.	LincRNA	chr12:120281057-120282875	-	hXLOC_101372	0.0751278	0.245467	0.170339	1.70811	1	1	no	hXLOC_101372	0.0124149	0.114422	0.102007	3.20421	1	1	no	hXLOC_101372	5.95175	6.96763	1.01588	0.227354	0.5946	0.988702	no	hXLOC_101372	1.77004	2.19941	0.42937	0.313329	0.79475	0.931491	no
hXLOC_101628	ENSG00000235423	Antisense	chr12:123251404-123260447	-	hXLOC_101628	0.0902948	0.181477	0.0911822	1.00707	1	1	no	hXLOC_101628	0.404839	0.367641	-0.037198	-0.13905	0.91085	0.99573	no	hXLOC_101628	0.540589	0.626574	0.085985	0.212951	0.91215	0.988702	no	hXLOC_101628	2.12072	2.35374	0.23302	0.150403	0.9329	0.972022	no
hXLOC_101652	ENSG00000247373	Antisense	chr12:123575574-123585865	-	hXLOC_101652	0.0409821	0.0957865	0.0548044	1.22483	1	1	no	hXLOC_101652	0.0889435	0.0579297	-0.0310138	-0.618585	1	1	no	hXLOC_101652	1.01671	1.13578	0.11907	0.159772	0.9364	0.988823	no	hXLOC_101652	0.504055	0.309564	-0.194491	-0.703341	1	1	no
hXLOC_101867	.	LincRNA	chr12:127149079-127166026	-	hXLOC_101867	0.285994	0.278828	-0.007166	-0.0366085	1	1	no	hXLOC_101867	1.21458	1.21875	0.00417	0.00494252	0.99665	0.9995	no	hXLOC_101867	0	0	0	0	1	1	no	hXLOC_101867	0.00633614	0	-0.00633614	#NAME?	1	1	no
hXLOC_101892	ENSG00000256292	LincRNA	chr12:127274250-127275595	-	hXLOC_101892	0	0.0649479	0.0649479	inf	1	1	no	hXLOC_101892	1.08755	4.66576	3.57821	2.10102	0.0075	0.0725177	no	hXLOC_101892	0	0	0	0	1	1	no	hXLOC_101892	0	0	0	0	1	1	no
hXLOC_102534	ENSG00000276476	LincRNA	chr13:22040877-22276524	+	hXLOC_102534	1.66767	0.675929	-0.991741	-1.30289	0.14775	0.392971	no	hXLOC_102534	0.216533	1.60448	1.38795	2.88945	0.0007	0.0108399	yes	hXLOC_102534	0.088574	0.133561	0.044987	0.592541	1	1	no	hXLOC_102534	0.251315	0.165902	-0.085413	-0.599168	1	1	no
hXLOC_103023	ENSG00000230641	Antisense-Upstream	chr13:27172190-27182998	+	hXLOC_103023	0.0537891	0.329837	0.276048	2.61637	1	1	no	hXLOC_103023	0.239018	5.82366	5.58464	4.60673	0.0106	0.0937635	no	hXLOC_103023	0.0532146	0.0503826	-0.002832	-0.0788964	1	1	no	hXLOC_103023	0.320892	4.24092	3.92003	3.72422	0.10185	0.364977	no
hXLOC_103915	ENSG00000278390	Antisense-Upstream	chr13:41132834-41193027	+	hXLOC_103915	0.288961	0	-0.288961	#NAME?	1	1	no	hXLOC_103915	0.118467	0.111326	-0.007141	-0.0896873	1	1	no	hXLOC_103915	0.454804	0.314788	-0.140016	-0.530863	0.7279	0.988702	no	hXLOC_103915	1.43836	0.189798	-1.24856	-2.92188	0.04015	0.168082	no
hXLOC_103996	.	LincRNA	chr13:42342561-42384468	+	hXLOC_103996	0	0	0	0	1	1	no	hXLOC_103996	0	0	0	0	1	1	no	hXLOC_103996	0	0	0	0	1	1	no	hXLOC_103996	2.60894	0	-2.60894	#NAME?	0.0937	0.343576	no
hXLOC_104168	ENSG00000278156	Antisense	chr13:44572990-44580470	+	hXLOC_104168	0.169482	0.072227	-0.097255	-1.23052	1	1	no	hXLOC_104168	0.0285527	0.0153881	-0.0131646	-0.891815	1	1	no	hXLOC_104168	0.390664	0.143378	-0.247286	-1.4461	1	1	no	hXLOC_104168	0.515854	1.6051	1.08925	1.63763	0.2026	0.479798	no
hXLOC_104376	.	LincRNA	chr13:47067147-47069709	+	hXLOC_104376	1.84522	1.98837	0.14315	0.107796	0.7341	0.893343	no	hXLOC_104376	0	0	0	0	1	1	no	hXLOC_104376	0	0	0	0	1	1	no	hXLOC_104376	0	0	0	0	1	1	no
hXLOC_104883	ENSG00000231856	LincRNA	chr13:51803838-51813832	+	hXLOC_104883	0.546698	0.652092	0.105394	0.254332	1	1	no	hXLOC_104883	0.470686	1.00553	0.534844	1.09512	0.1783	0.586258	no	hXLOC_104883	0.416146	0.601281	0.185135	0.530951	0.3767	0.876169	no	hXLOC_104883	0.38071	1.08691	0.7062	1.51346	0.1412	0.435673	no
hXLOC_105581	.	Antisense	chr13:67101016-67228757	+	hXLOC_105581	0	0.235052	0.235052	inf	1	1	no	hXLOC_105581	0	0	0	0	1	1	no	hXLOC_105581	2.07303	1.09036	-0.98267	-0.92693	0.3498	0.851823	no	hXLOC_105581	1.02348	0.811663	-0.211817	-0.334536	0.82085	0.940054	no
hXLOC_106131	ENSG00000278727	LincRNA	chr13:76879915-76891200	+	hXLOC_106131	0.312149	5.05614	4.74399	4.01773	0.108	0.342385	no	hXLOC_106131	0.455786	0.404808	-0.050978	-0.17112	0.8623	0.995513	no	hXLOC_106131	0.0268074	0.00415278	-0.0226546	-2.69048	1	1	no	hXLOC_106131	0.177193	0.171433	-0.00576	-0.0476813	1	1	no
hXLOC_106257	ENSG00000227354	Antisense	chr13:79404541-79427462	+	hXLOC_106257	0.505467	0.60584	0.100373	0.261319	1	1	no	hXLOC_106257	0.63885	0.350308	-0.288542	-0.866852	0.2041	0.62827	no	hXLOC_106257	0.59554	0.224979	-0.370561	-1.40441	0.1927	0.649212	no	hXLOC_106257	1.86186	1.07766	-0.7842	-0.788841	0.38125	0.658822	no
hXLOC_106409	.	Antisense	chr13:80339238-80341158	+	hXLOC_106409	0.149515	0.0304057	-0.119109	-2.29788	1	1	no	hXLOC_106409	0.606319	0.105668	-0.500651	-2.52054	0.05085	0.284831	no	hXLOC_106409	0.0395996	0.0879904	0.0483908	1.15186	1	1	no	hXLOC_106409	0.601191	2.05264	1.45145	1.77159	0.307	0.582936	no
hXLOC_107668	.	LincRNA	chr13:95300799-95311138	+	hXLOC_107668	0.0224471	0	-0.0224471	#NAME?	1	1	no	hXLOC_107668	0.0137436	0.0468445	0.0331009	1.76912	1	1	no	hXLOC_107668	2.2135	0.807935	-1.40556	-1.45402	0.2961	0.791504	no	hXLOC_107668	0.0754296	0.119471	0.0440414	0.663457	1	1	no
hXLOC_108628	ENSG00000279965	LincRNA	chr13:110121668-110125322	+	hXLOC_108628	0.00658645	0.0112151	0.00462865	0.767868	1	1	no	hXLOC_108628	0.0879444	1.69044	1.6025	4.26466	0.0016	0.0211295	yes	hXLOC_108628	0	0.00365552	0.00365552	inf	1	1	no	hXLOC_108628	0	0.0260013	0.0260013	inf	1	1	no
hXLOC_109751	.	Antisense	chr13:31684622-31792936	-	hXLOC_109751	0.625812	1.11364	0.487828	0.831483	0.4985	0.754871	no	hXLOC_109751	0.0882012	0	-0.0882012	#NAME?	1	1	no	hXLOC_109751	0	0	0	0	1	1	no	hXLOC_109751	0.0288257	0	-0.0288257	#NAME?	1	1	no
hXLOC_109789	.	Antisense	chr13:31796037-31814717	-	hXLOC_109789	2.0856	0.424446	-1.66115	-2.29681	0.00145	0.0137453	yes	hXLOC_109789	0.416524	0.439445	0.022921	0.077281	0.91575	0.99573	no	hXLOC_109789	0	0	0	0	1	1	no	hXLOC_109789	0.0234681	0	-0.0234681	#NAME?	1	1	no
hXLOC_110797	ENSG00000271216	Antisense	chr13:42762337-42819858	-	hXLOC_110797	0.00357657	0.0769018	0.0733252	4.42637	1	1	no	hXLOC_110797	0.768811	1.2638	0.494989	0.717066	0.3973	0.838404	no	hXLOC_110797	0	0	0	0	1	1	no	hXLOC_110797	0.0351161	0.05783	0.0227139	0.719683	1	1	no
hXLOC_111242	ENSG00000276527	LincRNA	chr13:44684471-44715963	-	hXLOC_111242	0	0	0	0	1	1	no	hXLOC_111242	0	0	0	0	1	1	no	hXLOC_111242	0	0	0	0	1	1	no	hXLOC_111242	1.65483	0.500431	-1.1544	-1.72544	0.09755	0.354036	no
hXLOC_111465	.	LincRNA	chr13:47198671-47240671	-	hXLOC_111465	0.316292	2.30546	1.98917	2.86572	0.30845	0.591442	no	hXLOC_111465	0	0	0	0	1	1	no	hXLOC_111465	0	0	0	0	1	1	no	hXLOC_111465	0	0	0	0	1	1	no
hXLOC_111520	ENSG00000234689	LincRNA	chr13:47829558-47927461	-	hXLOC_111520	0.313537	1.24196	0.928423	1.98591	0.0025	0.0214741	yes	hXLOC_111520	0.193851	0.0566066	-0.137244	-1.77591	1	1	no	hXLOC_111520	0.0480798	0.0186684	-0.0294114	-1.36483	1	1	no	hXLOC_111520	0.403807	0.781264	0.377457	0.952145	0.2571	0.523191	no
hXLOC_111673	.	LincRNA	chr13:48567373-48570521	-	hXLOC_111673	1.18729	0.0817872	-1.1055	-3.85965	0.2194	0.491627	no	hXLOC_111673	0.420646	0.106855	-0.313791	-1.97695	0.0149	0.120188	no	hXLOC_111673	0	0	0	0	1	1	no	hXLOC_111673	0	0	0	0	1	1	no
hXLOC_112674	.	LincRNA	chr13:65856152-65950782	-	hXLOC_112674	1.46639	2.49477	1.02838	0.766636	0.32375	0.606058	no	hXLOC_112674	0	0	0	0	1	1	no	hXLOC_112674	0	0	0	0	1	1	no	hXLOC_112674	0	0	0	0	1	1	no
hXLOC_113473	ENSG00000261105	LincRNA	chr13:75597831-75636227	-	hXLOC_113473	0.00994872	0.00968875	-0.00025997	-0.0381996	1	1	no	hXLOC_113473	0	0.00120806	0.00120806	inf	1	1	no	hXLOC_113473	0.00187873	0.00200815	0.00012942	0.0961112	1	1	no	hXLOC_113473	3.46198	3.60417	0.14219	0.0580705	0.974	0.986226	no
hXLOC_113570	.	LincRNA	chr13:76598921-76846745	-	hXLOC_113570	0	0	0	0	1	1	no	hXLOC_113570	0.159473	0.097505	-0.061968	-0.709761	1	1	no	hXLOC_113570	0	0	0	0	1	1	no	hXLOC_113570	1.18147	0.672215	-0.509255	-0.813583	0.46185	0.728741	no
hXLOC_113955	.	LincRNA	chr13:80042596-80048955	-	hXLOC_113955	0	0.0652405	0.0652405	inf	1	1	no	hXLOC_113955	0.0752386	0.0379774	-0.0372612	-0.986332	1	1	no	hXLOC_113955	0	0	0	0	1	1	no	hXLOC_113955	0.260394	2.00714	1.74675	2.94637	0.00065	0.0189331	yes
hXLOC_114552	.	LincRNA	chr13:89017392-89025228	-	hXLOC_114552	0	0	0	0	1	1	no	hXLOC_114552	0.136111	1.15653	1.02042	3.08695	5e-05	0.0010791	yes	hXLOC_114552	0	0	0	0	1	1	no	hXLOC_114552	0.0227323	0.00519775	-0.0175345	-2.12878	1	1	no
hXLOC_117115	.	LincRNA	chr13:109554278-109732171	-	hXLOC_117115	0.526693	0.650739	0.124046	0.305116	0.64255	0.84832	no	hXLOC_117115	0.618429	1.17602	0.557591	0.927234	0.25585	0.695608	no	hXLOC_117115	0	0	0	0	1	1	no	hXLOC_117115	0.0818228	0	-0.0818228	#NAME?	1	1	no
hXLOC_117179	.	LincRNA	chr13:110133097-110138239	-	hXLOC_117179	0.235662	0	-0.235662	#NAME?	1	1	no	hXLOC_117179	0	1.03452	1.03452	inf	0.12315	0.486303	no	hXLOC_117179	0.0989478	0.0571767	-0.0417711	-0.79124	1	1	no	hXLOC_117179	0.772919	0.720993	-0.051926	-0.100332	1	1	no
hXLOC_117585	ENSG00000258810	Antisense-Downstream	chr14:20783888-20784293	+	hXLOC_117585	2.48056	0.557229	-1.92333	-2.15432	0.10765	0.341891	no	hXLOC_117585	0.671398	0.518678	-0.15272	-0.372328	0.7048	0.975955	no	hXLOC_117585	0	0	0	0	1	1	no	hXLOC_117585	0	0	0	0	1	1	no
hXLOC_117696	.	LincRNA	chr14:21874565-21874947	+	hXLOC_117696	0	1.36127	1.36127	inf	1	1	no	hXLOC_117696	0	0	0	0	1	1	no	hXLOC_117696	0	0	0	0	1	1	no	hXLOC_117696	0.283167	0	-0.283167	#NAME?	1	1	no
hXLOC_119075	.	Antisense	chr14:35404157-35407387	+	hXLOC_119075	0.3299	1.3571	1.0272	2.04043	0.07475	0.280331	no	hXLOC_119075	0.247224	1.53204	1.28482	2.63156	0.05015	0.282603	no	hXLOC_119075	0.237315	0.645658	0.408343	1.44397	0.45985	0.936106	no	hXLOC_119075	0.0995171	1.24404	1.14452	3.64395	0.054	0.216961	no
hXLOC_120368	.	LincRNA	chr14:49999369-50004935	+	hXLOC_120368	0.64404	1.67368	1.02964	1.3778	0.1053	0.338503	no	hXLOC_120368	0.0600348	0.0730004	0.0129656	0.282105	1	1	no	hXLOC_120368	0.104189	0.041389	-0.0628	-1.33189	1	1	no	hXLOC_120368	0.0653807	0.391104	0.325723	2.58061	1	1	no
hXLOC_120802	ENSG00000237356	LincRNA	chr14:53152341-53201469	+	hXLOC_120802	3.41432	3.82202	0.4077	0.162737	0.87105	0.948057	no	hXLOC_120802	1.06304	1.71567	0.65263	0.690577	0.48005	0.895845	no	hXLOC_120802	0.372089	0.17643	-0.195659	-1.07655	1	1	no	hXLOC_120802	0.702046	0.900866	0.19882	0.359747	0.7251	0.900342	no
hXLOC_120934	ENSG00000237356	LincRNA	chr14:53350131-53540669	+	hXLOC_120934	0.191996	0.123434	-0.068562	-0.637336	1	1	no	hXLOC_120934	0.277146	0.643661	0.366515	1.21566	0.23925	0.678518	no	hXLOC_120934	0.532949	0.340472	-0.192477	-0.646461	0.4082	0.906073	no	hXLOC_120934	3.53679	8.75313	5.21634	1.30736	0.0051	0.0601827	no
hXLOC_121284	ENSG00000259719	LincRNA	chr14:56310925-56423329	+	hXLOC_121284	2.83075	3.95191	1.12116	0.481366	0.21205	0.482634	no	hXLOC_121284	0	0.00894322	0.00894322	inf	1	1	no	hXLOC_121284	0	0	0	0	1	1	no	hXLOC_121284	0.242175	0	-0.242175	#NAME?	1	1	no
hXLOC_121664	.	Antisense	chr14:60652005-60660281	+	hXLOC_121664	0	0	0	0	1	1	no	hXLOC_121664	0.0145272	0.0225739	0.0080467	0.635893	1	1	no	hXLOC_121664	0.0563375	0.0111667	-0.0451708	-2.33489	1	1	no	hXLOC_121664	1.2179	0.221279	-0.996621	-2.46046	0.4222	0.695184	no
hXLOC_122599	ENSG00000258689	LincRNA	chr14:70697792-70714873	+	hXLOC_122599	0.00405556	0.0236705	0.0196149	2.54512	1	1	no	hXLOC_122599	1.08002	0.441503	-0.638517	-1.29056	0.0142	0.11591	no	hXLOC_122599	0.0150101	0.0381777	0.0231676	1.3468	1	1	no	hXLOC_122599	0.319067	0.30877	-0.010297	-0.0473242	1	1	no
hXLOC_122603	ENSG00000259153	Antisense	chr14:70809233-70815403	+	hXLOC_122603	0.0145527	0	-0.0145527	#NAME?	1	1	no	hXLOC_122603	0	0	0	0	1	1	no	hXLOC_122603	1.20891	1.80043	0.59152	0.574633	0.5667	0.988702	no	hXLOC_122603	0.0391839	0.180634	0.14145	2.20474	1	1	no
hXLOC_122988	ENSG00000251393	Antisense	chr14:73462411-73477175	+	hXLOC_122988	0.323884	0.760811	0.436927	1.23206	0.33425	0.615285	no	hXLOC_122988	1.64384	6.27031	4.62647	1.93147	0.0835	0.38805	no	hXLOC_122988	0.131668	0.0608357	-0.0708323	-1.11391	1	1	no	hXLOC_122988	0.470355	2.74882	2.27847	2.54699	0.1638	0.453103	no
hXLOC_123273	ENSG00000258602	LincRNA	chr14:76959609-76966310	+	hXLOC_123273	1.59133	1.60864	0.01731	0.0156112	0.97585	0.986766	no	hXLOC_123273	0.592449	0.479223	-0.113226	-0.305993	0.7497	0.985405	no	hXLOC_123273	0.775458	1.40036	0.624902	0.852673	0.01765	0.140045	no	hXLOC_123273	0.200673	0.9785	0.777827	2.28573	0.00655	0.074996	no
hXLOC_123820	ENSG00000258733	LincRNA	chr14:85934575-86130651	+	hXLOC_123820	6.81838	8.00184	1.18346	0.230903	0.43335	0.70472	no	hXLOC_123820	2.88297	5.75532	2.87235	0.997338	0.0294	0.195949	no	hXLOC_123820	0.0618795	0.136278	0.0743985	1.13902	1	1	no	hXLOC_123820	0.0914089	0.2859	0.194491	1.6451	1	1	no
hXLOC_124200	.	Antisense-Upstream	chr14:94326039-94385360	+	hXLOC_124200	0.00430563	0.0637889	0.0594833	3.88901	1	1	no	hXLOC_124200	0	0.0172712	0.0172712	inf	1	1	no	hXLOC_124200	0	0.152489	0.152489	inf	1	1	no	hXLOC_124200	0.0416723	2.27224	2.23057	5.76888	0.0088	0.0973485	no
hXLOC_124204	.	Antisense	chr14:94385413-94428100	+	hXLOC_124204	0.13452	0.832699	0.698179	2.62998	0.01915	0.105123	no	hXLOC_124204	0.0186199	0.315545	0.296925	4.08293	0.0521	0.28964	no	hXLOC_124204	0	0.0119661	0.0119661	inf	1	1	no	hXLOC_124204	0.0245091	1.01579	0.991281	5.37314	0.0094	0.101325	no
hXLOC_124218	ENSG00000256357	Antisense	chr14:94428162-94459774	+	hXLOC_124218	0.0251172	0.0450605	0.0199433	0.843186	1	1	no	hXLOC_124218	0.00369883	0.0121813	0.00848247	1.71953	1	1	no	hXLOC_124218	0	0.00448605	0.00448605	inf	1	1	no	hXLOC_124218	0.0105537	1.07727	1.06672	6.67348	0.2457	0.512041	no
hXLOC_124243	.	Antisense	chr14:94493025-94497430	+	hXLOC_124243	0	0	0	0	1	1	no	hXLOC_124243	0	0	0	0	1	1	no	hXLOC_124243	0.00782852	0.044876	0.0370475	2.51913	1	1	no	hXLOC_124243	0.0729173	1.17358	1.10066	4.00851	0.00275	0.0377182	yes
hXLOC_124314	.	Antisense	chr14:95185501-95194853	+	hXLOC_124314	0.998834	1.48376	0.484926	0.570938	0.38405	0.661546	no	hXLOC_124314	2.07636	1.56222	-0.51414	-0.410465	0.5811	0.942674	no	hXLOC_124314	0.0332641	0.0100754	-0.0231887	-1.72313	1	1	no	hXLOC_124314	0.0197735	0.00823543	-0.0115381	-1.26366	1	1	no
hXLOC_124832	ENSG00000223403	LincRNA	chr14:101066962-101073153	+	hXLOC_124832	0.00581927	0.00357128	-0.00224799	-0.704397	1	1	no	hXLOC_124832	0	0	0	0	1	1	no	hXLOC_124832	0.219516	0.164746	-0.05477	-0.414083	1	1	no	hXLOC_124832	0.810828	1.62631	0.815482	1.00414	0.0024	0.03636	yes
hXLOC_125154	ENSG00000257556	LincRNA	chr14:105092520-105099204	+	hXLOC_125154	0	0	0	0	1	1	no	hXLOC_125154	0.0248114	0.00676064	-0.0180508	-1.87577	1	1	no	hXLOC_125154	2.29601	1.46595	-0.83006	-0.647296	0.3048	0.800784	no	hXLOC_125154	0.158751	0.1995	0.040749	0.329625	1	1	no
hXLOC_125358	ENSG00000258451	Antisense	chr14:20686766-20706938	-	hXLOC_125358	0.167789	0.0189582	-0.148831	-3.14575	1	1	no	hXLOC_125358	0.305298	0.238483	-0.066815	-0.356332	1	1	no	hXLOC_125358	0.0387745	0.0638411	0.0250666	0.719377	1	1	no	hXLOC_125358	1.59015	2.49327	0.90312	0.648879	0.68185	0.878718	no
hXLOC_125492	ENSG00000251002	LincRNA	chr14:22370597-22401172	-	hXLOC_125492	0.764491	1.20903	0.444539	0.661274	0.52745	0.774185	no	hXLOC_125492	0	0.0199183	0.0199183	inf	1	1	no	hXLOC_125492	0	0	0	0	1	1	no	hXLOC_125492	0	0	0	0	1	1	no
hXLOC_125741	ENSG00000215256	Antisense	chr14:23938731-23954197	-	hXLOC_125741	0.232291	0.0955291	-0.136762	-1.28192	1	1	no	hXLOC_125741	1.16526	1.42765	0.26239	0.292995	0.8122	0.99202	no	hXLOC_125741	4.43666	2.18197	-2.25469	-1.02384	0.054	0.315147	no	hXLOC_125741	1.4865	0.264212	-1.22229	-2.49216	0.1104	0.385009	no
hXLOC_127034	ENSG00000258636	Antisense-Upstream	chr14:41583615-41606620	-	hXLOC_127034	0	0	0	0	1	1	no	hXLOC_127034	0	0.00707226	0.00707226	inf	1	1	no	hXLOC_127034	0	0	0	0	1	1	no	hXLOC_127034	0.867752	3.19904	2.33129	1.88228	0.0006	0.017726	yes
hXLOC_127194	ENSG00000258949	Antisense	chr14:44898908-44911863	-	hXLOC_127194	0	0	0	0	1	1	no	hXLOC_127194	0	0	0	0	1	1	no	hXLOC_127194	0	0	0	0	1	1	no	hXLOC_127194	1.22068	1.22216	0.00148	0.00175514	0.90025	0.963958	no
hXLOC_127481	ENSG00000282885	LincRNA	chr14:49859211-49862875	-	hXLOC_127481	0	0	0	0	1	1	no	hXLOC_127481	0	0	0	0	1	1	no	hXLOC_127481	0	0	0	0	1	1	no	hXLOC_127481	76.1625	165.879	89.7165	1.12298	0.0972	0.353204	no
hXLOC_127811	.	LincRNA	chr14:52186061-52325413	-	hXLOC_127811	1.20905	2.2295	1.02045	0.88284	0.1399	0.383512	no	hXLOC_127811	0.201939	0.616137	0.414198	1.60933	0.2963	0.747462	no	hXLOC_127811	0.00288237	0	-0.00288237	#NAME?	1	1	no	hXLOC_127811	1.74283	7.46018	5.71735	2.09778	0.00225	0.0352037	yes
hXLOC_127944	ENSG00000235269	LincRNA	chr14:53685168-53850952	-	hXLOC_127944	0	0	0	0	1	1	no	hXLOC_127944	0	0	0	0	1	1	no	hXLOC_127944	1.16435	0.338211	-0.826139	-1.78353	0.1146	0.516832	no	hXLOC_127944	0.0565027	0.0517587	-0.004744	-0.126519	1	1	no
hXLOC_128011	.	Antisense	chr14:54686969-54728955	-	hXLOC_128011	3.42334	2.4751	-0.94824	-0.467918	0.61815	0.834039	no	hXLOC_128011	0	0	0	0	1	1	no	hXLOC_128011	0	0	0	0	1	1	no	hXLOC_128011	0.339981	0.0791354	-0.260846	-2.10306	1	1	no
hXLOC_128152	ENSG00000258791	LincRNA	chr14:55781093-55794345	-	hXLOC_128152	0	0.0315139	0.0315139	inf	1	1	no	hXLOC_128152	2.83109	3.56244	0.73135	0.331505	0.6007	0.94857	no	hXLOC_128152	0	0.0077143	0.0077143	inf	1	1	no	hXLOC_128152	0	0.0187072	0.0187072	inf	1	1	no
hXLOC_128885	ENSG00000258777	Antisense	chr14:61680459-61703176	-	hXLOC_128885	0.67453	2.70207	2.02754	2.00211	0.0386	0.178207	no	hXLOC_128885	0.0145217	0.343513	0.328991	4.56408	0.0193	0.144889	no	hXLOC_128885	0.122549	0.401865	0.279316	1.71335	1	1	no	hXLOC_128885	0.329707	0.898177	0.56847	1.44581	0.12125	0.406803	no
hXLOC_128891	ENSG00000258667	Antisense	chr14:61707825-61751109	-	hXLOC_128891	53.7778	70.3878	16.61	0.388315	0.69725	0.876129	no	hXLOC_128891	0.330239	1.40627	1.07603	2.09029	0.0671	0.338012	no	hXLOC_128891	0.257489	0.526223	0.268734	1.03116	0.4625	0.938382	no	hXLOC_128891	3.1721	4.62493	1.45283	0.543991	0.6509	0.861395	no
hXLOC_129125	.	LincRNA	chr14:65153424-65170730	-	hXLOC_129125	0	0	0	0	1	1	no	hXLOC_129125	0	0	0	0	1	1	no	hXLOC_129125	0	0	0	0	1	1	no	hXLOC_129125	1.51258	5.26136	3.74878	1.79842	0.27685	0.547486	no
hXLOC_130061	.	LincRNA	chr14:76927987-76948736	-	hXLOC_130061	0	0	0	0	1	1	no	hXLOC_130061	0	0	0	0	1	1	no	hXLOC_130061	2.74642	1.7844	-0.96202	-0.622109	0.24245	0.719914	no	hXLOC_130061	0.0616596	0.100027	0.0383674	0.697992	1	1	no
hXLOC_130334	ENSG00000258999	Antisense	chr14:81066022-81171183	-	hXLOC_130334	3.17906	3.79386	0.6148	0.255068	0.68345	0.869363	no	hXLOC_130334	0.0815088	0.066962	-0.0145468	-0.283615	1	1	no	hXLOC_130334	0.108147	0.0152993	-0.0928477	-2.82145	1	1	no	hXLOC_130334	0.263181	0.368531	0.10535	0.485735	1	1	no
hXLOC_130925	.	Antisense	chr14:92500977-92513996	-	hXLOC_130925	0.621735	1.26577	0.644035	1.02564	0.1613	0.411725	no	hXLOC_130925	0.256424	0.57448	0.318056	1.16372	0.2508	0.689508	no	hXLOC_130925	0.542906	0.302069	-0.240837	-0.845823	0.1879	0.642431	no	hXLOC_130925	0.0511217	0.19327	0.142148	1.91861	1	1	no
hXLOC_131357	ENSG00000258982	Antisense	chr14:100204911-100240084	-	hXLOC_131357	0.91095	3.15976	2.24881	1.79437	0.1785	0.436543	no	hXLOC_131357	0.646703	1.21459	0.567887	0.909296	0.25335	0.692415	no	hXLOC_131357	5.06942	8.22602	3.1566	0.698374	0.70365	0.988702	no	hXLOC_131357	0.566325	1.41837	0.852045	1.32453	0.27255	0.542198	no
hXLOC_131452	.	LincRNA	chr14:101120524-101121308	-	hXLOC_131452	0.362515	0.254069	-0.108446	-0.512823	1	1	no	hXLOC_131452	1.03434	1.13784	0.1035	0.137582	0.8815	0.99573	no	hXLOC_131452	0	0	0	0	1	1	no	hXLOC_131452	0	0	0	0	1	1	no
hXLOC_131506	ENSG00000258919	LincRNA	chr14:101628058-101731329	-	hXLOC_131506	0.0460279	0	-0.0460279	#NAME?	1	1	no	hXLOC_131506	1.61259	1.33581	-0.27678	-0.271659	0.7037	0.975656	no	hXLOC_131506	0	0	0	0	1	1	no	hXLOC_131506	0	0	0	0	1	1	no
hXLOC_131620	ENSG00000251533	LincRNA	chr14:103188395-103189191	-	hXLOC_131620	0	0	0	0	1	1	no	hXLOC_131620	0	0	0	0	1	1	no	hXLOC_131620	0	0	0	0	1	1	no	hXLOC_131620	1.00017	0	-1.00017	#NAME?	1	1	no
hXLOC_131758	ENSG00000279140	Antisense-Upstream	chr14:104809521-104815980	-	hXLOC_131758	0.224388	0	-0.224388	#NAME?	1	1	no	hXLOC_131758	0	0.1311	0.1311	inf	1	1	no	hXLOC_131758	1.27037	1.46581	0.19544	0.206445	0.892	0.988702	no	hXLOC_131758	0	0.655972	0.655972	inf	1	1	no
hXLOC_132278	ENSG00000224078	LincRNA	chr15:25036796-25041575	+	hXLOC_132278	0.155275	0.102985	-0.05229	-0.592385	1	1	no	hXLOC_132278	0.0238571	0.00355165	-0.0203054	-2.74785	1	1	no	hXLOC_132278	0.366917	0.0612874	-0.30563	-2.58179	1	1	no	hXLOC_132278	2.14806	1.2422	-0.90586	-0.790132	0.4795	0.741683	no
hXLOC_132367	.	LincRNA	chr15:25511737-25558154	+	hXLOC_132367	0.536398	0	-0.536398	#NAME?	1	1	no	hXLOC_132367	0.0267521	0.0130948	-0.0136573	-1.03066	1	1	no	hXLOC_132367	0.01426	0	-0.01426	#NAME?	1	1	no	hXLOC_132367	1.37297	0.724429	-0.648541	-0.922388	0.39645	0.672476	no
hXLOC_132487	ENSG00000259150	LincRNA	chr15:26097456-26116562	+	hXLOC_132487	4.61806	4.46241	-0.15565	-0.0494653	0.89515	0.957004	no	hXLOC_132487	0	0	0	0	1	1	no	hXLOC_132487	0	0	0	0	1	1	no	hXLOC_132487	0.0291176	0.037202	0.0080844	0.353487	1	1	no
hXLOC_132769	.	LincRNA	chr15:34620881-34645332	+	hXLOC_132769	0	0	0	0	1	1	no	hXLOC_132769	0.028482	0.0199406	-0.0085414	-0.51434	1	1	no	hXLOC_132769	0.285585	0.464355	0.17877	0.70131	0.53905	0.97747	no	hXLOC_132769	0.946539	1.05587	0.109331	0.157697	0.90655	0.965042	no
hXLOC_133069	ENSG00000259225	LincRNA	chr15:38004690-38066449	+	hXLOC_133069	0.0349902	0.0143886	-0.0206016	-1.28202	1	1	no	hXLOC_133069	9.17508	6.17484	-3.00024	-0.57132	0.2839	0.732408	no	hXLOC_133069	0	0	0	0	1	1	no	hXLOC_133069	0.0171268	0.312575	0.295448	4.18988	1	1	no
hXLOC_133161	.	LincRNA	chr15:38610245-38612426	+	hXLOC_133161	0.0762057	1.27628	1.20007	4.0659	0.093	0.317492	no	hXLOC_133161	0	0	0	0	1	1	no	hXLOC_133161	0	0	0	0	1	1	no	hXLOC_133161	0.260496	0	-0.260496	#NAME?	1	1	no
hXLOC_133284	.	LincRNA	chr15:39387625-39399653	+	hXLOC_133284	1.84343	1.55811	-0.28532	-0.242592	0.8383	0.935809	no	hXLOC_133284	0	0	0	0	1	1	no	hXLOC_133284	0	0	0	0	1	1	no	hXLOC_133284	0.00317054	0.0245005	0.02133	2.95002	1	1	no
hXLOC_133857	.	Antisense	chr15:48396028-48418692	+	hXLOC_133857	0	0	0	0	1	1	no	hXLOC_133857	0	0	0	0	1	1	no	hXLOC_133857	0	0	0	0	1	1	no	hXLOC_133857	0.638459	1.22013	0.581671	0.934369	0.3693	0.64763	no
hXLOC_134130	ENSG00000259678	Antisense	chr15:51412823-51453553	+	hXLOC_134130	0.267493	0.434325	0.166832	0.699272	1	1	no	hXLOC_134130	0.00898088	0.00979114	0.00081026	0.12462	1	1	no	hXLOC_134130	0.0300816	0.0327796	0.002698	0.123919	1	1	no	hXLOC_134130	3.71864	1.16908	-2.54956	-1.6694	0.15965	0.45045	no
hXLOC_134702	ENSG00000245534	Antisense	chr15:60479191-60552733	+	hXLOC_134702	0.741096	1.54206	0.800964	1.05712	0.3081	0.591125	no	hXLOC_134702	0.284934	0.177648	-0.107286	-0.681603	1	1	no	hXLOC_134702	0.641927	0.145594	-0.496333	-2.14046	0.0018	0.0243912	yes	hXLOC_134702	0.87458	0.673661	-0.200919	-0.376568	0.7407	0.907825	no
hXLOC_134969	.	Antisense	chr15:63381622-63383956	+	hXLOC_134969	0	0	0	0	1	1	no	hXLOC_134969	0.0191974	0.0192167	1.93e-05	0.00145354	1	1	no	hXLOC_134969	2.90385	3.09138	0.18753	0.0902841	0.9616	0.989989	no	hXLOC_134969	0.170051	0	-0.170051	#NAME?	1	1	no
hXLOC_136084	ENSG00000259652	Antisense	chr15:77042932-77048439	+	hXLOC_136084	0.197651	0.130787	-0.066864	-0.595742	1	1	no	hXLOC_136084	0.191689	0.0920988	-0.0995902	-1.05752	1	1	no	hXLOC_136084	0.62706	0.835495	0.208435	0.414029	0.8786	0.988702	no	hXLOC_136084	2.02435	2.48299	0.45864	0.294617	0.8821	0.958771	no
hXLOC_137040	.	Antisense	chr15:89821462-89840878	+	hXLOC_137040	0.245944	1.25155	1.00561	2.34731	0.00145	0.0137453	yes	hXLOC_137040	0.17846	0.40331	0.22485	1.17629	0.4245	0.857204	no	hXLOC_137040	0.0842712	0.104495	0.0202238	0.310329	1	1	no	hXLOC_137040	0.116609	0.203107	0.086498	0.800561	1	1	no
hXLOC_137639	ENSG00000259430	Antisense	chr15:100372932-100437900	+	hXLOC_137639	0	0	0	0	1	1	no	hXLOC_137639	0	0	0	0	1	1	no	hXLOC_137639	0	0	0	0	1	1	no	hXLOC_137639	1.15851	0.286564	-0.871946	-2.01534	0.0103	0.101325	no
hXLOC_138684	.	LincRNA	chr15:36424113-36428380	-	hXLOC_138684	0.573022	1.20328	0.630258	1.07031	0.0131	0.078737	no	hXLOC_138684	0	0	0	0	1	1	no	hXLOC_138684	0	0.00578414	0.00578414	inf	1	1	no	hXLOC_138684	0	0	0	0	1	1	no
hXLOC_138753	ENSG00000236914	LincRNA	chr15:38034621-38073274	-	hXLOC_138753	0.154916	0.0299639	-0.124952	-2.37019	1	1	no	hXLOC_138753	0.379693	3.36398	2.98429	3.14726	5e-05	0.0010791	yes	hXLOC_138753	0.0387287	0.114688	0.0759593	1.56624	1	1	no	hXLOC_138753	0.933313	15.4482	14.5149	4.04893	5e-05	0.0022963	yes
hXLOC_138796	.	LincRNA	chr15:38085052-38130735	-	hXLOC_138796	0	0	0	0	1	1	no	hXLOC_138796	0.0844197	1.28314	1.19872	3.92595	0.002	0.025266	yes	hXLOC_138796	0	0	0	0	1	1	no	hXLOC_138796	0.00805954	0.318091	0.310031	5.3026	1	1	no
hXLOC_138828	ENSG00000259380	LincRNA	chr15:38201636-38226898	-	hXLOC_138828	0	0	0	0	1	1	no	hXLOC_138828	0.0327946	5.09204	5.05925	7.27864	5e-05	0.0010791	yes	hXLOC_138828	0	0.0682816	0.0682816	inf	1	1	no	hXLOC_138828	0.0109695	0.0567809	0.0458114	2.37191	1	1	no
hXLOC_140216	ENSG00000259712	LincRNA	chr15:52055779-52100523	-	hXLOC_140216	0.613344	1.06869	0.455346	0.801076	0.522	0.77075	no	hXLOC_140216	0.0343258	0.00748051	-0.0268453	-2.19809	1	1	no	hXLOC_140216	0.0142643	0.0352064	0.0209421	1.30342	1	1	no	hXLOC_140216	0.233467	0.436427	0.20296	0.902524	1	1	no
hXLOC_140813	.	Antisense-Downstream	chr15:60327498-60346919	-	hXLOC_140813	0.240188	1.01993	0.779742	2.08624	5e-05	0.000743336	yes	hXLOC_140813	0.10081	0.0810986	-0.0197114	-0.313893	1	1	no	hXLOC_140813	0.493712	0.331811	-0.161901	-0.573309	0.0747	0.393176	no	hXLOC_140813	0.743385	1.08281	0.339425	0.542596	0.13395	0.426983	no
hXLOC_141727	ENSG00000259673	Antisense	chr15:67518963-67521969	-	hXLOC_141727	0.142058	0.160521	0.018463	0.176278	1	1	no	hXLOC_141727	0.236429	0.185201	-0.051228	-0.352312	1	1	no	hXLOC_141727	2.51998	1.66091	-0.85907	-0.601436	0.5199	0.969751	no	hXLOC_141727	0.332789	0.117336	-0.215453	-1.50396	1	1	no
hXLOC_142138	ENSG00000261801	Antisense	chr15:73898311-73928444	-	hXLOC_142138	0.15924	0.107224	-0.052016	-0.570582	1	1	no	hXLOC_142138	0.0672365	0.0469173	-0.0203192	-0.519125	1	1	no	hXLOC_142138	0.893833	1.16076	0.266927	0.376991	0.25185	0.73111	no	hXLOC_142138	3.38485	2.88197	-0.50288	-0.232038	0.7908	0.929653	no
hXLOC_143139	.	LincRNA	chr15:88377876-88385408	-	hXLOC_143139	0	0	0	0	1	1	no	hXLOC_143139	0	0	0	0	1	1	no	hXLOC_143139	1.37	0.506486	-0.863514	-1.43558	0.01015	0.0924822	no	hXLOC_143139	0	0	0	0	1	1	no
hXLOC_143178	.	Antisense	chr15:88634725-88646629	-	hXLOC_143178	0.129329	1.22574	1.09641	3.24454	0.01735	0.0975106	no	hXLOC_143178	0.00231592	0.0697623	0.0674464	4.91279	1	1	no	hXLOC_143178	0.00999682	0.0803633	0.0703665	3.00699	1	1	no	hXLOC_143178	0.15694	0.203988	0.047048	0.378271	1	1	no
hXLOC_143289	ENSG00000259676	Antisense	chr15:88796004-88806873	-	hXLOC_143289	0	0	0	0	1	1	no	hXLOC_143289	0	0	0	0	1	1	no	hXLOC_143289	0	0.0262156	0.0262156	inf	1	1	no	hXLOC_143289	3.43911	3.84905	0.40994	0.162468	0.856	0.951703	no
hXLOC_143399	ENSG00000259736	Antisense-Upstream	chr15:90674672-90715046	-	hXLOC_143399	2.63826	2.53468	-0.10358	-0.0577805	0.96875	0.983	no	hXLOC_143399	0.404643	0.540098	0.135455	0.416573	0.7083	0.977607	no	hXLOC_143399	0.307858	0.227375	-0.080483	-0.43719	1	1	no	hXLOC_143399	0.3953	0.245148	-0.150152	-0.689295	1	1	no
hXLOC_144037	ENSG00000259590	Antisense	chr15:99387260-99403696	-	hXLOC_144037	0	0	0	0	1	1	no	hXLOC_144037	100.24	130.844	30.604	0.384393	0.35785	0.807743	no	hXLOC_144037	0.0178554	0.0207632	0.0029078	0.217668	1	1	no	hXLOC_144037	0.228114	0.221846	-0.006268	-0.0401974	1	1	no
hXLOC_144253	ENSG00000259583	Antisense	chr15:100889754-100919439	-	hXLOC_144253	0.0371939	0.0108845	-0.0263094	-1.77279	1	1	no	hXLOC_144253	0.110392	0.0665319	-0.0438601	-0.730513	1	1	no	hXLOC_144253	1.04432	0.580661	-0.463659	-0.8468	0.1748	0.626014	no	hXLOC_144253	0.987436	0.341935	-0.645501	-1.52997	0.20075	0.477561	no
hXLOC_144307	.	Antisense-Downstream	chr15:101255336-101255905	-	hXLOC_144307	1.79489	4.38311	2.58822	1.28806	0.0079	0.0534753	no	hXLOC_144307	0	0.0245263	0.0245263	inf	1	1	no	hXLOC_144307	0	0	0	0	1	1	no	hXLOC_144307	0.0275461	0	-0.0275461	#NAME?	1	1	no
hXLOC_144876	ENSG00000255198	Antisense-Upstream	chr16:1964959-1965509	+	hXLOC_144876	0.0280889	0	-0.0280889	#NAME?	1	1	no	hXLOC_144876	1.50595	1.88639	0.38044	0.324952	0.76465	0.988289	no	hXLOC_144876	34.2205	22.6428	-11.5777	-0.595807	0.0484	0.292435	no	hXLOC_144876	2.53523	2.59503	0.0598	0.0336393	0.96635	0.982997	no
hXLOC_144914	ENSG00000260778	Antisense	chr16:2267688-2273599	+	hXLOC_144914	0.370428	0.287547	-0.082881	-0.365392	1	1	no	hXLOC_144914	0.539743	0.369498	-0.170245	-0.546707	0.5637	0.937051	no	hXLOC_144914	1.44775	1.53325	0.0855	0.0827748	0.92955	0.988823	no	hXLOC_144914	0.891462	0.437368	-0.454094	-1.02733	0.3785	0.656375	no
hXLOC_145336	.	Antisense-Downstream	chr16:10309646-10323710	+	hXLOC_145336	0	0	0	0	1	1	no	hXLOC_145336	0	0	0	0	1	1	no	hXLOC_145336	0	0	0	0	1	1	no	hXLOC_145336	1.28476	0.265046	-1.01971	-2.27719	0.3133	0.590163	no
hXLOC_145712	ENSG00000261448	LincRNA	chr16:16833371-17138736	+	hXLOC_145712	0.209819	0.124969	-0.08485	-0.747573	1	1	no	hXLOC_145712	0.102032	0.0564494	-0.0455826	-0.853993	1	1	no	hXLOC_145712	5.1479	4.67856	-0.46934	-0.137922	0.85255	0.988702	no	hXLOC_145712	0.121815	0.16328	0.041465	0.422658	1	1	no
hXLOC_146080	ENSG00000260136	Antisense	chr16:23452711-23457949	+	hXLOC_146080	0.042863	0.109811	0.066948	1.35722	1	1	no	hXLOC_146080	0.347561	0.164241	-0.18332	-1.08145	0.4899	0.901719	no	hXLOC_146080	0.815316	1.8106	0.995284	1.15104	0.3813	0.881934	no	hXLOC_146080	1.00907	0.26922	-0.73985	-1.90616	0.31765	0.595154	no
hXLOC_146347	.	Antisense	chr16:28507026-28521144	+	hXLOC_146347	0.0672692	2.04898	1.98171	4.92881	5e-05	0.000743336	yes	hXLOC_146347	0.0333184	0.892314	0.858996	4.74316	0.00795	0.0755931	no	hXLOC_146347	0	0	0	0	1	1	no	hXLOC_146347	0.00727341	0.00718695	-8.646e-05	-0.0172513	1	1	no
hXLOC_146757	.	Antisense-Downstream	chr16:31457388-31457878	+	hXLOC_146757	0	0	0	0	1	1	no	hXLOC_146757	0	0	0	0	1	1	no	hXLOC_146757	0	1.12446	1.12446	inf	0.1486	0.59206	no	hXLOC_146757	0	0	0	0	1	1	no
hXLOC_148170	ENSG00000262136	Antisense	chr16:69725009-69744094	+	hXLOC_148170	0.0440195	0.0946679	0.0506484	1.10473	1	1	no	hXLOC_148170	0.519852	0.32859	-0.191262	-0.661813	0.464	0.884858	no	hXLOC_148170	1.37609	0.735072	-0.641018	-0.904613	0.35955	0.861854	no	hXLOC_148170	0.441755	0.36934	-0.072415	-0.2583	1	1	no
hXLOC_148247	.	LincRNA	chr16:70800384-70852102	+	hXLOC_148247	0.0543074	0.349814	0.295507	2.68737	1	1	no	hXLOC_148247	0.814625	1.46713	0.652505	0.848792	0.2819	0.730455	no	hXLOC_148247	1.31484	0.910632	-0.404208	-0.529943	0.8029	0.988702	no	hXLOC_148247	0.0354834	0.156759	0.121276	2.14333	1	1	no
hXLOC_149347	ENSG00000277214	Antisense	chr16:79599447-79606719	+	hXLOC_149347	0.26247	0.462504	0.200034	0.817313	1	1	no	hXLOC_149347	0.285697	0.164501	-0.121196	-0.796387	1	1	no	hXLOC_149347	0.233476	0.786874	0.553398	1.75286	0.06145	0.345045	no	hXLOC_149347	2.16127	1.45458	-0.70669	-0.571284	0.6888	0.883277	no
hXLOC_150057	.	Antisense	chr16:87830024-87833058	+	hXLOC_150057	0.0641125	0.401708	0.337595	2.64747	1	1	no	hXLOC_150057	0.00523182	0.015079	0.00984718	1.52716	1	1	no	hXLOC_150057	4.21189	3.78366	-0.42823	-0.154684	0.88595	0.988702	no	hXLOC_150057	0.055282	0.374747	0.319465	2.76103	1	1	no
hXLOC_150602	ENSG00000262370	Antisense	chr16:3076874-3087391	-	hXLOC_150602	0.332299	0.133073	-0.199226	-1.32026	1	1	no	hXLOC_150602	1.30804	0.960521	-0.347519	-0.445517	0.6617	0.965816	no	hXLOC_150602	0	0	0	0	1	1	no	hXLOC_150602	0.00561787	0.00284983	-0.00276804	-0.979147	1	1	no
hXLOC_150615	ENSG00000263072	Antisense	chr16:3128672-3134882	-	hXLOC_150615	0.919788	1.1762	0.256412	0.35476	0.4621	0.729257	no	hXLOC_150615	0.345051	0.223981	-0.12107	-0.623435	0.79315	0.990571	no	hXLOC_150615	1.71823	1.27129	-0.44694	-0.434633	0.46685	0.942036	no	hXLOC_150615	2.24533	2.15948	-0.08585	-0.0562426	0.9178	0.967733	no
hXLOC_151969	ENSG00000260442	Antisense	chr16:28877983-28879927	-	hXLOC_151969	0	0	0	0	1	1	no	hXLOC_151969	0.0142614	0.0155802	0.0013188	0.127597	1	1	no	hXLOC_151969	1.60171	1.14681	-0.4549	-0.481981	0.4371	0.925483	no	hXLOC_151969	0.0301601	0.0408878	0.0107277	0.439027	1	1	no
hXLOC_151996	.	LincRNA	chr16:29269592-29291044	-	hXLOC_151996	1.35322	0.540203	-0.813017	-1.32483	0.47615	0.739433	no	hXLOC_151996	0	0.125909	0.125909	inf	1	1	no	hXLOC_151996	0	0.69686	0.69686	inf	0.12845	0.550906	no	hXLOC_151996	0	0	0	0	1	1	no
hXLOC_152045	ENSG00000259952	Antisense	chr16:29806612-29821252	-	hXLOC_152045	0.227478	1.92007	1.69259	3.07736	0.00935	0.060706	no	hXLOC_152045	0.166876	1.17997	1.01309	2.8219	0.00265	0.0317607	yes	hXLOC_152045	0.585454	0.780234	0.19478	0.414351	0.74605	0.988702	no	hXLOC_152045	0.710071	0.967816	0.257745	0.446769	0.75965	0.91614	no
hXLOC_152154	ENSG00000261840	Antisense	chr16:30697545-30699058	-	hXLOC_152154	0.0619609	0.026858	-0.0351029	-1.20601	1	1	no	hXLOC_152154	0.105564	0.0274779	-0.0780861	-1.94177	1	1	no	hXLOC_152154	0.752924	0.412	-0.340924	-0.869859	0.5787	0.988702	no	hXLOC_152154	1.04218	0.791955	-0.250225	-0.39611	0.80395	0.935017	no
hXLOC_152252	.	LincRNA	chr16:31391035-31404687	-	hXLOC_152252	0	0.0419304	0.0419304	inf	1	1	no	hXLOC_152252	0.0176142	0	-0.0176142	#NAME?	1	1	no	hXLOC_152252	1.09413	0.801012	-0.293118	-0.449888	0.3666	0.86744	no	hXLOC_152252	0	0	0	0	1	1	no
hXLOC_152742	.	Antisense	chr16:50729899-50734174	-	hXLOC_152742	1.64754	2.20953	0.56199	0.423424	0.6789	0.867944	no	hXLOC_152742	0.0105172	0.0781931	0.0676759	2.89429	1	1	no	hXLOC_152742	0	0	0	0	1	1	no	hXLOC_152742	0.103413	1.60403	1.50062	3.95521	0.063	0.246834	no
hXLOC_153085	ENSG00000274508	Antisense	chr16:55366640-55444858	-	hXLOC_153085	1.35123	2.37757	1.02634	0.815213	0.128	0.366916	no	hXLOC_153085	0.722961	1.02948	0.306519	0.50992	0.81335	0.99202	no	hXLOC_153085	0	0	0	0	1	1	no	hXLOC_153085	0	0	0	0	1	1	no
hXLOC_154181	ENSG00000261008	LincRNA	chr16:72236582-72665012	-	hXLOC_154181	11.658	14.6542	2.9962	0.330004	0.7151	0.883686	no	hXLOC_154181	0.189496	1.36331	1.17381	2.84687	0.00765	0.0734483	no	hXLOC_154181	1.5298	2.2713	0.7415	0.57018	0.32225	0.819799	no	hXLOC_154181	5.60704	4.3274	-1.27964	-0.373738	0.7819	0.925694	no
hXLOC_154393	ENSG00000259972	Antisense	chr16:74302806-74307770	-	hXLOC_154393	0.579676	0.527473	-0.052203	-0.136148	1	1	no	hXLOC_154393	0.335843	0.314539	-0.021304	-0.0945457	0.93905	0.99573	no	hXLOC_154393	1.04742	0.613004	-0.434416	-0.772878	0.61795	0.988702	no	hXLOC_154393	2.43866	1.76206	-0.6766	-0.468827	0.8142	0.93812	no
hXLOC_155253	.	LincRNA	chr16:85978408-85985595	-	hXLOC_155253	0.0641746	0.348253	0.284078	2.44006	1	1	no	hXLOC_155253	0.0264314	2.17502	2.14859	6.36264	0.0137	0.113023	no	hXLOC_155253	0	0	0	0	1	1	no	hXLOC_155253	0.0025832	0	-0.0025832	#NAME?	1	1	no
hXLOC_155269	ENSG00000260944	Antisense	chr16:86565145-86567829	-	hXLOC_155269	0	0	0	0	1	1	no	hXLOC_155269	0	0	0	0	1	1	no	hXLOC_155269	0.61177	0.880387	0.268617	0.525147	0.69545	0.988702	no	hXLOC_155269	1.28937	3.79725	2.50788	1.55829	0.5376	0.785949	no
hXLOC_155306	.	LincRNA	chr16:86910296-86951935	-	hXLOC_155306	0.0361629	0.00958191	-0.026581	-1.91613	1	1	no	hXLOC_155306	0	0.0048307	0.0048307	inf	1	1	no	hXLOC_155306	0.423732	1.66231	1.23858	1.97196	0.145	0.585837	no	hXLOC_155306	1.73047	2.88829	1.15782	0.739052	0.4755	0.738692	no
hXLOC_155378	.	LincRNA	chr16:87064475-87065495	-	hXLOC_155378	0	0	0	0	1	1	no	hXLOC_155378	0	0	0	0	1	1	no	hXLOC_155378	0	0	0	0	1	1	no	hXLOC_155378	1.89078	0.768432	-1.12235	-1.29899	0.07965	0.300689	no
hXLOC_155522	.	Antisense	chr16:88422914-88430857	-	hXLOC_155522	3.04476	0.945451	-2.09931	-1.68725	0.00135	0.0129506	yes	hXLOC_155522	0.379381	0.210638	-0.168743	-0.848884	0.43385	0.864197	no	hXLOC_155522	0.0262927	0.0791531	0.0528604	1.58998	1	1	no	hXLOC_155522	0.219029	0.110661	-0.108368	-0.984974	1	1	no
hXLOC_155944	ENSG00000236618	Antisense	chr17:1516931-1518375	+	hXLOC_155944	0.289998	0.310869	0.020871	0.100267	1	1	no	hXLOC_155944	0.387308	0.0717754	-0.315533	-2.43192	0.4644	0.884956	no	hXLOC_155944	7.99887	6.09002	-1.90885	-0.39335	0.50855	0.963323	no	hXLOC_155944	0.897505	1.38756	0.490055	0.62856	0.76705	0.919062	no
hXLOC_156068	ENSG00000244184	Antisense	chr17:4704230-4705560	+	hXLOC_156068	0.00145403	0	-0.00145403	#NAME?	1	1	no	hXLOC_156068	0	0	0	0	1	1	no	hXLOC_156068	1.22971	0.318792	-0.910918	-1.94763	0.50685	0.962374	no	hXLOC_156068	0.0724146	0	-0.0724146	#NAME?	1	1	no
hXLOC_156277	.	Antisense	chr17:7168994-7173720	+	hXLOC_156277	0	0.327682	0.327682	inf	1	1	no	hXLOC_156277	22.5665	25.0598	2.4933	0.151193	0.72645	0.982577	no	hXLOC_156277	0	0	0	0	1	1	no	hXLOC_156277	0	0	0	0	1	1	no
hXLOC_156539	ENSG00000263400	LincRNA	chr17:10729756-10769056	+	hXLOC_156539	0.0299024	0.0115649	-0.0183375	-1.37051	1	1	no	hXLOC_156539	0.278715	0.42798	0.149265	0.618752	0.53165	0.921788	no	hXLOC_156539	0.195296	0.105013	-0.090283	-0.895099	1	1	no	hXLOC_156539	1.18748	0.717881	-0.469599	-0.726087	0.50745	0.762441	no
hXLOC_156616	ENSG00000179136	LincRNA	chr17:12549934-12584669	+	hXLOC_156616	0	0	0	0	1	1	no	hXLOC_156616	0	0	0	0	1	1	no	hXLOC_156616	0	0	0	0	1	1	no	hXLOC_156616	0	1.44301	1.44301	inf	0.13585	0.429513	no
hXLOC_156707	ENSG00000230647	LincRNA	chr17:14374116-14395263	+	hXLOC_156707	0.310994	15.4583	15.1473	5.63535	5e-05	0.000743336	yes	hXLOC_156707	0.0232018	0.616409	0.593207	4.73158	0.01075	0.0946661	no	hXLOC_156707	0.0127273	0.0594186	0.0466913	2.22298	1	1	no	hXLOC_156707	0.0648058	1.73422	1.66941	4.74202	0.0143	0.101325	no
hXLOC_156924	ENSG00000230969	LincRNA	chr17:16988476-16989076	+	hXLOC_156924	0	1.22464	1.22464	inf	0.18965	0.452338	no	hXLOC_156924	0	0	0	0	1	1	no	hXLOC_156924	0	0	0	0	1	1	no	hXLOC_156924	0	0	0	0	1	1	no
hXLOC_156929	.	LincRNA	chr17:17021500-17035895	+	hXLOC_156929	0	0	0	0	1	1	no	hXLOC_156929	0	0	0	0	1	1	no	hXLOC_156929	1.64522	0.823997	-0.821223	-0.99757	0.00975	0.0896092	no	hXLOC_156929	0	0	0	0	1	1	no
hXLOC_157790	ENSG00000265254	Antisense	chr17:28404626-28406990	+	hXLOC_157790	0	0	0	0	1	1	no	hXLOC_157790	0.0129795	0.0141071	0.0011276	0.120193	1	1	no	hXLOC_157790	1.00557	0.488083	-0.517487	-1.04282	0.52025	0.970078	no	hXLOC_157790	0.20511	0.149116	-0.055994	-0.459958	1	1	no
hXLOC_157858	.	LincRNA	chr17:29198078-29204538	+	hXLOC_157858	0.872717	1.72036	0.847643	0.979124	0.65095	0.853177	no	hXLOC_157858	0.0923717	0.0654686	-0.0269031	-0.496648	1	1	no	hXLOC_157858	0.53493	0.714989	0.180059	0.418569	0.85015	0.988702	no	hXLOC_157858	4.18094	4.57614	0.3952	0.130304	0.9337	0.972162	no
hXLOC_158114	ENSG00000236377	Antisense	chr17:32876759-32906693	+	hXLOC_158114	0	0.0183925	0.0183925	inf	1	1	no	hXLOC_158114	3.25894	4.49076	1.23182	0.462559	0.75275	0.986239	no	hXLOC_158114	0.0234551	0.0142269	-0.0092282	-0.721277	1	1	no	hXLOC_158114	0.558054	0.386024	-0.17203	-0.531712	0.67235	0.873224	no
hXLOC_158590	.	Antisense	chr17:42421954-42443540	+	hXLOC_158590	0	0	0	0	1	1	no	hXLOC_158590	0.00530998	0.00370124	-0.00160874	-0.520698	1	1	no	hXLOC_158590	0.649034	0.715691	0.066657	0.141043	0.92005	0.988703	no	hXLOC_158590	1.44811	1.27085	-0.17726	-0.188381	0.8593	0.953039	no
hXLOC_158704	.	LincRNA	chr17:43315799-43317169	+	hXLOC_158704	9.61463	22.6091	12.9945	1.2336	5e-05	0.000743336	yes	hXLOC_158704	0.568425	1.95529	1.38687	1.78234	0.0048	0.0509914	no	hXLOC_158704	0.201739	0.488387	0.286648	1.27554	0.06555	0.360161	no	hXLOC_158704	6.24287	24.7704	18.5275	1.98834	5e-05	0.0022963	yes
hXLOC_158878	ENSG00000267278	Antisense-Downstream	chr17:45247925-45268802	+	hXLOC_158878	0.0144534	0	-0.0144534	#NAME?	1	1	no	hXLOC_158878	0.223887	0.419681	0.195794	0.906521	0.53365	0.922138	no	hXLOC_158878	3.28081	2.98669	-0.29412	-0.135501	0.86455	0.988702	no	hXLOC_158878	0.0244094	0.194765	0.170356	2.99623	1	1	no
hXLOC_159002	ENSG00000230148	Antisense	chr17:48543329-48551250	+	hXLOC_159002	0.569741	0.456315	-0.113426	-0.320275	1	1	no	hXLOC_159002	0.116246	0.341957	0.225711	1.55663	0.1374	0.515278	no	hXLOC_159002	1.61805	1.17821	-0.43984	-0.457655	0.6171	0.988702	no	hXLOC_159002	0.174415	0.277114	0.102699	0.667951	1	1	no
hXLOC_159007	ENSG00000244649	LincRNA	chr17:48642628-48707548	+	hXLOC_159007	0.00510275	0	-0.00510275	#NAME?	1	1	no	hXLOC_159007	2.42e-06	0.0169912	0.0169888	12.7802	1	1	no	hXLOC_159007	7.42669	4.00627	-3.42042	-0.890461	5e-05	0.0011312	yes	hXLOC_159007	0.0100707	1.82e-05	-0.0100525	-9.11316	1	1	no
hXLOC_159035	.	Antisense	chr17:49224487-49236277	+	hXLOC_159035	1.41048	0.210203	-1.20028	-2.74633	0.0004	0.00468527	yes	hXLOC_159035	0.374727	0.392409	0.017682	0.0665168	0.914	0.99573	no	hXLOC_159035	0.00197548	0.012812	0.0108365	2.69723	1	1	no	hXLOC_159035	0.0389008	0	-0.0389008	#NAME?	1	1	no
hXLOC_159600	ENSG00000265148	LincRNA	chr17:58325698-58354936	+	hXLOC_159600	3.34875	3.5832	0.23445	0.0976244	0.8949	0.956828	no	hXLOC_159600	0.836541	1.13391	0.297369	0.438802	0.6507	0.961628	no	hXLOC_159600	0.974264	0.935854	-0.03841	-0.0580296	0.96535	0.990277	no	hXLOC_159600	1.59125	1.2682	-0.32305	-0.327381	0.7957	0.93182	no
hXLOC_159619	ENSG00000264672	Antisense	chr17:58519799-58574327	+	hXLOC_159619	0	0.0356861	0.0356861	inf	1	1	no	hXLOC_159619	0	0	0	0	1	1	no	hXLOC_159619	0	0	0	0	1	1	no	hXLOC_159619	1.27489	0.0513317	-1.22356	-4.63438	0.20235	0.479549	no
hXLOC_159649	ENSG00000224738	Antisense	chr17:59106598-59119516	+	hXLOC_159649	0.103317	1.01418	0.910863	3.29518	0.06915	0.267012	no	hXLOC_159649	0.107948	0.0826908	-0.0252572	-0.384535	1	1	no	hXLOC_159649	0.82844	0.940279	0.111839	0.182692	0.88555	0.988702	no	hXLOC_159649	0.394915	0.685124	0.290209	0.794824	0.55275	0.797308	no
hXLOC_159690	.	LincRNA	chr17:59441493-59451922	+	hXLOC_159690	0	0	0	0	1	1	no	hXLOC_159690	0	0	0	0	1	1	no	hXLOC_159690	0	0	0	0	1	1	no	hXLOC_159690	1.841	0	-1.841	#NAME?	0.15895	0.450098	no
hXLOC_159721	ENSG00000267416	Antisense	chr17:60078707-60084148	+	hXLOC_159721	0.182005	1.97002	1.78801	3.43616	0.00015	0.00199576	yes	hXLOC_159721	0.124445	0.147714	0.023269	0.247295	1	1	no	hXLOC_159721	0.21798	0.185208	-0.032772	-0.235049	1	1	no	hXLOC_159721	0.315176	0.168038	-0.147138	-0.907366	1	1	no
hXLOC_159926	ENSG00000266402	Antisense-Upstream	chr17:64145970-64146476	+	hXLOC_159926	0	0	0	0	1	1	no	hXLOC_159926	0.779249	0.39806	-0.381189	-0.969097	0.606	0.950684	no	hXLOC_159926	0.541645	0.927314	0.385669	0.775712	0.7165	0.988702	no	hXLOC_159926	2.5356	0.432386	-2.10321	-2.55194	0.38735	0.664304	no
hXLOC_160422	.	LincRNA	chr17:70288690-70306377	+	hXLOC_160422	0.100661	2.22197	2.12131	4.46426	0.0007	0.00749084	yes	hXLOC_160422	0	0.0648502	0.0648502	inf	1	1	no	hXLOC_160422	0	0	0	0	1	1	no	hXLOC_160422	0.0249931	0	-0.0249931	#NAME?	1	1	no
hXLOC_160609	.	Antisense	chr17:74520853-74543928	+	hXLOC_160609	3.54101	2.71596	-0.82505	-0.382698	0.72655	0.889015	no	hXLOC_160609	0.44665	0.532167	0.085517	0.252735	0.73265	0.983227	no	hXLOC_160609	0	0	0	0	1	1	no	hXLOC_160609	0.0561284	0.0303756	-0.0257528	-0.885816	1	1	no
hXLOC_161013	ENSG00000266970	Antisense-Upstream	chr17:78361139-78370849	+	hXLOC_161013	0.366083	8.03293	7.66685	4.45568	5e-05	0.000743336	yes	hXLOC_161013	0.00412376	0.12547	0.121346	4.92724	1	1	no	hXLOC_161013	0.0997766	0.180555	0.0807784	0.855665	1	1	no	hXLOC_161013	0.0380121	0.0595891	0.021577	0.648587	1	1	no
hXLOC_161020	ENSG00000267432	Antisense	chr17:78484875-78491404	+	hXLOC_161020	0.379963	0.00396782	-0.375995	-6.58137	1	1	no	hXLOC_161020	0.00793455	0.00600203	-0.00193252	-0.402698	1	1	no	hXLOC_161020	1.44736	1.1841	-0.26326	-0.289632	0.68825	0.988702	no	hXLOC_161020	0.0499018	0.00808167	-0.0418201	-2.62637	1	1	no
hXLOC_161641	ENSG00000262903	Antisense	chr17:3651981-3662751	-	hXLOC_161641	0.0701511	0.0780206	0.0078695	0.15339	1	1	no	hXLOC_161641	0.0827483	0.0792115	-0.0035368	-0.06302	1	1	no	hXLOC_161641	1.3168	1.26682	-0.04998	-0.0558242	0.82725	0.988702	no	hXLOC_161641	0.490239	0.814872	0.324633	0.733088	0.147	0.441503	no
hXLOC_162439	ENSG00000236088	LincRNA	chr17:13826498-13880344	-	hXLOC_162439	0.686017	1.42912	0.743103	1.05881	0.50645	0.760438	no	hXLOC_162439	0.306755	0.272338	-0.034417	-0.17169	1	1	no	hXLOC_162439	0	0	0	0	1	1	no	hXLOC_162439	0.104083	0.147933	0.04385	0.507208	1	1	no
hXLOC_162474	ENSG00000236088	Antisense	chr17:13892721-14069533	-	hXLOC_162474	0.493601	0.433392	-0.060209	-0.18767	1	1	no	hXLOC_162474	0.331384	0.404642	0.073258	0.288142	0.8554	0.995513	no	hXLOC_162474	3.51804	2.2212	-1.29684	-0.663432	0.0949	0.45826	no	hXLOC_162474	1.22159	1.11025	-0.11134	-0.137869	0.87025	0.955565	no
hXLOC_163248	.	LincRNA	chr17:27404433-27408904	-	hXLOC_163248	1.22105	1.18296	-0.03809	-0.0457196	0.9525	0.977317	no	hXLOC_163248	0.0455927	0.0571299	0.0115372	0.325441	1	1	no	hXLOC_163248	0	0	0	0	1	1	no	hXLOC_163248	0	0	0	0	1	1	no
hXLOC_163620	ENSG00000264107	LincRNA	chr17:31090700-31095534	-	hXLOC_163620	0	0	0	0	1	1	no	hXLOC_163620	0.0790033	0	-0.0790033	#NAME?	1	1	no	hXLOC_163620	1.51818	0.690228	-0.827952	-1.1372	0.4982	0.958194	no	hXLOC_163620	0.152357	0.0591975	-0.0931595	-1.36385	1	1	no
hXLOC_163891	.	LincRNA	chr17:34300170-34308471	-	hXLOC_163891	0.0339611	1.78554	1.75158	5.71633	0.01625	0.0929122	no	hXLOC_163891	0.0605805	0.528518	0.467938	3.12503	0.00265	0.0317607	yes	hXLOC_163891	0	0.0601786	0.0601786	inf	1	1	no	hXLOC_163891	0.012231	0.132117	0.119886	3.43321	1	1	no
hXLOC_163976	ENSG00000266947	Antisense	chr17:35231450-35245502	-	hXLOC_163976	0.223259	1.31746	1.0942	2.56097	0.06105	0.247143	no	hXLOC_163976	0.0854999	0.439829	0.354329	2.36295	0.13335	0.507404	no	hXLOC_163976	0.0821125	0.123885	0.0417725	0.593333	1	1	no	hXLOC_163976	0.0850234	0.168828	0.0838046	0.989625	1	1	no
hXLOC_164076	ENSG00000265784	Antisense	chr17:38918604-38921907	-	hXLOC_164076	0.126538	0.127766	0.001228	0.0139332	1	1	no	hXLOC_164076	0.100663	0.0317916	-0.0688714	-1.66281	1	1	no	hXLOC_164076	2.16258	2.00198	-0.1606	-0.111331	0.90485	0.988702	no	hXLOC_164076	0.815638	0.641317	-0.174321	-0.346892	0.79935	0.933235	no
hXLOC_164226	.	Antisense-Downstream	chr17:40534650-40550392	-	hXLOC_164226	0.436459	1.18868	0.752221	1.44545	0.00195	0.0174033	yes	hXLOC_164226	0.029817	0.11464	0.084823	1.94291	1	1	no	hXLOC_164226	0.962677	1.47553	0.512853	0.61611	0.02935	0.203961	no	hXLOC_164226	0.0221645	0.176353	0.154189	2.99214	1	1	no
hXLOC_164882	ENSG00000264920	Antisense	chr17:47891255-47941410	-	hXLOC_164882	0.0557294	0.0046164	-0.051113	-3.5936	1	1	no	hXLOC_164882	0.293094	0.210213	-0.082881	-0.479514	1	1	no	hXLOC_164882	1.23087	1.56952	0.33865	0.350647	0.43065	0.921041	no	hXLOC_164882	0.562604	0.644018	0.081414	0.194981	0.84775	0.948664	no
hXLOC_164912	.	Antisense	chr17:48109872-48118038	-	hXLOC_164912	1.74425	1.9314	0.18715	0.147039	0.8835	0.953644	no	hXLOC_164912	0.139982	0.250568	0.110586	0.839956	1	1	no	hXLOC_164912	0	0	0	0	1	1	no	hXLOC_164912	0	0	0	0	1	1	no
hXLOC_164978	ENSG00000250838	Antisense	chr17:48994604-48998049	-	hXLOC_164978	0	0	0	0	1	1	no	hXLOC_164978	0	0	0	0	1	1	no	hXLOC_164978	1.61697	1.35998	-0.25699	-0.249705	0.8594	0.988702	no	hXLOC_164978	0	0	0	0	1	1	no
hXLOC_165108	ENSG00000246640	Antisense	chr17:50050485-50057024	-	hXLOC_165108	0	0.000454575	0.000454575	inf	1	1	no	hXLOC_165108	0.314806	0.0762845	-0.238521	-2.045	0.09925	0.428924	no	hXLOC_165108	7.00299	5.90081	-1.10218	-0.247058	0.90465	0.988702	no	hXLOC_165108	0.246383	0.0521961	-0.194187	-2.23889	1	1	no
hXLOC_166028	.	LincRNA	chr17:65278696-65279983	-	hXLOC_166028	0	0	0	0	1	1	no	hXLOC_166028	0	0	0	0	1	1	no	hXLOC_166028	0	0	0	0	1	1	no	hXLOC_166028	2.00351	0	-2.00351	#NAME?	0.0181	0.104305	no
hXLOC_166532	.	LincRNA	chr17:71870557-71872802	-	hXLOC_166532	0	0	0	0	1	1	no	hXLOC_166532	0	0	0	0	1	1	no	hXLOC_166532	0	0.0819278	0.0819278	inf	1	1	no	hXLOC_166532	1.08216	0.947486	-0.134674	-0.191739	0.87415	0.956748	no
hXLOC_166575	ENSG00000228639	LincRNA	chr17:72021803-72027147	-	hXLOC_166575	0	0	0	0	1	1	no	hXLOC_166575	0	0	0	0	1	1	no	hXLOC_166575	0	0	0	0	1	1	no	hXLOC_166575	2.08999	0.880453	-1.20954	-1.24718	0.496	0.754269	no
hXLOC_166784	ENSG00000246731	Antisense	chr17:74208525-74213409	-	hXLOC_166784	1.00055	0.646024	-0.354526	-0.631134	0.66795	0.862652	no	hXLOC_166784	0.108718	0.201167	0.092449	0.887798	1	1	no	hXLOC_166784	0.0251806	0.0385645	0.0133839	0.61496	1	1	no	hXLOC_166784	0.211749	0.214988	0.003239	0.0219008	1	1	no
hXLOC_167427	.	Antisense	chr17:80854505-80861413	-	hXLOC_167427	1.86271	0.509423	-1.35329	-1.87046	0.27315	0.554286	no	hXLOC_167427	0.00676904	0.00247012	-0.00429892	-1.45437	1	1	no	hXLOC_167427	0.0129125	0.00482669	-0.00808581	-1.41966	1	1	no	hXLOC_167427	0.0109426	0.0206118	0.0096692	0.913521	1	1	no
hXLOC_167526	ENSG00000263731	Antisense-Downstream	chr17:81876895-81887185	-	hXLOC_167526	0.517062	0.638081	0.121019	0.303404	0.44325	0.714035	no	hXLOC_167526	1.57162	0.963963	-0.607657	-0.705205	0.1237	0.487175	no	hXLOC_167526	8.27235	7.49492	-0.77743	-0.142386	0.49265	0.954573	no	hXLOC_167526	1.06164	1.41402	0.35238	0.413507	0.3098	0.585969	no
hXLOC_167601	ENSG00000265458	Antisense	chr17:82457366-82458274	-	hXLOC_167601	3.47475	5.32325	1.8485	0.615399	0.49845	0.754847	no	hXLOC_167601	0.823582	0.874725	0.051143	0.0869179	0.967	0.995811	no	hXLOC_167601	0.720222	0.758817	0.038595	0.0753105	0.94245	0.988832	no	hXLOC_167601	0.532871	0.505901	-0.02697	-0.074931	1	1	no
hXLOC_168413	.	LincRNA	chr18:2636629-2638368	+	hXLOC_168413	0.131688	1.25058	1.11889	3.2474	0.1103	0.343542	no	hXLOC_168413	0.0360423	0.320645	0.284603	3.15322	0.02685	0.184064	no	hXLOC_168413	0	0	0	0	1	1	no	hXLOC_168413	0	0.0642498	0.0642498	inf	1	1	no
hXLOC_169689	ENSG00000260372	LincRNA	chr18:26729102-26732558	+	hXLOC_169689	2.01551	0	-2.01551	#NAME?	1	1	no	hXLOC_169689	0	0	0	0	1	1	no	hXLOC_169689	0	0	0	0	1	1	no	hXLOC_169689	0	0	0	0	1	1	no
hXLOC_172396	ENSG00000266258	Antisense-Downstream	chr18:70331373-70351634	+	hXLOC_172396	0.131786	0.386415	0.254629	1.55196	1	1	no	hXLOC_172396	0.0861027	0.066436	-0.0196667	-0.374092	1	1	no	hXLOC_172396	0.967913	0.766343	-0.20157	-0.336888	0.23235	0.707225	no	hXLOC_172396	1.45253	1.97152	0.51899	0.440748	0.2535	0.518392	no
hXLOC_172422	ENSG00000278971	LincRNA	chr18:70464932-70531729	+	hXLOC_172422	0.109596	0.428501	0.318905	1.9671	1	1	no	hXLOC_172422	1.16623	1.45645	0.29022	0.320604	0.69925	0.975475	no	hXLOC_172422	0.0927993	0.0728791	-0.0199202	-0.34861	1	1	no	hXLOC_172422	0.0854116	0	-0.0854116	#NAME?	1	1	no
hXLOC_172542	ENSG00000261780	LincRNA	chr18:73330761-73351982	+	hXLOC_172542	0	0	0	0	1	1	no	hXLOC_172542	0	0	0	0	1	1	no	hXLOC_172542	1.44725	1.01802	-0.42923	-0.507555	0.08955	0.442523	no	hXLOC_172542	0.0172484	0.00463519	-0.0126132	-1.89577	1	1	no
hXLOC_173053	ENSG00000264235	Antisense	chr18:3255311-3261850	-	hXLOC_173053	2.6609	4.87102	2.21012	0.872308	0.40715	0.682543	no	hXLOC_173053	0.323824	0.527029	0.203205	0.702673	0.4977	0.906682	no	hXLOC_173053	1.3717	1.33233	-0.03937	-0.0420194	0.97555	0.991563	no	hXLOC_173053	2.42673	3.95278	1.52605	0.703856	0.5284	0.779147	no
hXLOC_173686	.	LincRNA	chr18:8595790-8597649	-	hXLOC_173686	0	1.02351	1.02351	inf	1	1	no	hXLOC_173686	0	0	0	0	1	1	no	hXLOC_173686	0	0	0	0	1	1	no	hXLOC_173686	0	0	0	0	1	1	no
hXLOC_175770	.	Antisense	chr18:47099710-47106983	-	hXLOC_175770	0.357984	0.402138	0.044154	0.167794	1	1	no	hXLOC_175770	0.11484	0.203534	0.088694	0.825647	1	1	no	hXLOC_175770	0.254815	0.1397	-0.115115	-0.867118	1	1	no	hXLOC_175770	1.04644	1.19436	0.14792	0.19074	0.90145	0.964326	no
hXLOC_176466	.	LincRNA	chr18:56198086-56226389	-	hXLOC_176466	0.0125325	0	-0.0125325	#NAME?	1	1	no	hXLOC_176466	0.0118073	0.00432034	-0.00748696	-1.45046	1	1	no	hXLOC_176466	0	0	0	0	1	1	no	hXLOC_176466	0.0791017	1.06777	0.988668	3.75475	0.0449	0.185344	no
hXLOC_176515	.	LincRNA	chr18:56376810-56377217	-	hXLOC_176515	0	0	0	0	1	1	no	hXLOC_176515	0	0	0	0	1	1	no	hXLOC_176515	0	0	0	0	1	1	no	hXLOC_176515	0	1.41947	1.41947	inf	1	1	no
hXLOC_176792	ENSG00000267279	Antisense	chr18:61545787-61606932	-	hXLOC_176792	3.10918	4.30792	1.19874	0.470455	0.2395	0.51693	no	hXLOC_176792	0	0	0	0	1	1	no	hXLOC_176792	0.11444	0.051607	-0.062833	-1.14896	1	1	no	hXLOC_176792	0.0333889	0.251732	0.218343	2.91445	1	1	no
hXLOC_177882	ENSG00000267530	LincRNA	chr19:782755-785080	+	hXLOC_177882	0	0	0	0	1	1	no	hXLOC_177882	0	0	0	0	1	1	no	hXLOC_177882	3.35692	0.482828	-2.87409	-2.79756	0.0001	0.00212022	yes	hXLOC_177882	0.0368482	0	-0.0368482	#NAME?	1	1	no
hXLOC_180317	.	LincRNA	chr19:32206043-32222425	+	hXLOC_180317	1.7285	1.983	0.2545	0.198168	0.61715	0.833336	no	hXLOC_180317	0	0	0	0	1	1	no	hXLOC_180317	0	0	0	0	1	1	no	hXLOC_180317	0.0243714	0	-0.0243714	#NAME?	1	1	no
hXLOC_180689	ENSG00000233527	Antisense	chr19:36573070-36594710	+	hXLOC_180689	0.140995	0.106727	-0.034268	-0.401711	1	1	no	hXLOC_180689	0.40574	0.488937	0.083197	0.269091	0.79525	0.990571	no	hXLOC_180689	0.0347234	0.104011	0.0692876	1.58276	1	1	no	hXLOC_180689	0.649103	1.1254	0.476297	0.793915	0.5662	0.80708	no
hXLOC_180776	ENSG00000226686	Antisense-Downstream	chr19:37251883-37266008	+	hXLOC_180776	0	0	0	0	1	1	no	hXLOC_180776	0	0.0813878	0.0813878	inf	1	1	no	hXLOC_180776	0	0	0	0	1	1	no	hXLOC_180776	1.61184	0.6368	-0.97504	-1.3398	0.19775	0.474875	no
hXLOC_181382	ENSG00000213904	LincRNA	chr19:42397124-42652355	+	hXLOC_181382	0.365053	0.138603	-0.22645	-1.39714	1	1	no	hXLOC_181382	0.427633	0.481142	0.053509	0.170091	0.82925	0.993561	no	hXLOC_181382	3.9786	3.31286	-0.66574	-0.264181	0.6583	0.988702	no	hXLOC_181382	0.923321	1.16369	0.240369	0.333803	0.70275	0.890389	no
hXLOC_181546	.	Antisense	chr19:43669943-43680782	+	hXLOC_181546	0.842953	0.73235	-0.110603	-0.20292	0.8665	0.946228	no	hXLOC_181546	0.483173	1.18845	0.705277	1.29846	0.153	0.541352	no	hXLOC_181546	0.189062	0.365767	0.176705	0.952068	1	1	no	hXLOC_181546	0.126208	0.0812916	-0.0449164	-0.63462	1	1	no
hXLOC_182834	.	Antisense-Downstream	chr19:57484829-57487465	+	hXLOC_182834	0	0	0	0	1	1	no	hXLOC_182834	0	0	0	0	1	1	no	hXLOC_182834	0	0	0	0	1	1	no	hXLOC_182834	1.12083	0	-1.12083	#NAME?	1	1	no
hXLOC_183050	ENSG00000267858	Antisense	chr19:58558697-58571029	+	hXLOC_183050	0.565589	0.366457	-0.199132	-0.626112	1	1	no	hXLOC_183050	0.653262	0.706394	0.053132	0.112813	0.94125	0.99573	no	hXLOC_183050	2.08362	1.65441	-0.42921	-0.33277	0.6418	0.988702	no	hXLOC_183050	0.534192	0.420542	-0.11365	-0.345111	1	1	no
hXLOC_183096	ENSG00000266933	Antisense	chr19:479837-507866	-	hXLOC_183096	0.0684184	0	-0.0684184	#NAME?	1	1	no	hXLOC_183096	0.182765	0.0811975	-0.101568	-1.17048	1	1	no	hXLOC_183096	1.25909	1.80946	0.55037	0.523175	0.5331	0.97506	no	hXLOC_183096	0.184367	0	-0.184367	#NAME?	1	1	no
hXLOC_183545	.	Antisense-Downstream	chr19:4088571-4090032	-	hXLOC_183545	0.45452	0.284672	-0.169848	-0.675043	1	1	no	hXLOC_183545	0.158061	0.278818	0.120757	0.818844	1	1	no	hXLOC_183545	0.44227	1.96665	1.52438	2.15274	0.30805	0.804771	no	hXLOC_183545	0.316226	0.48157	0.165344	0.606789	1	1	no
hXLOC_183815	ENSG00000269680	Antisense	chr19:6748293-6751891	-	hXLOC_183815	0.0443042	0.810258	0.765954	4.19287	0.04485	0.198205	no	hXLOC_183815	0	0.0872124	0.0872124	inf	1	1	no	hXLOC_183815	1.08524	2.28018	1.19494	1.07114	0.38335	0.884294	no	hXLOC_183815	0.290701	0.474323	0.183622	0.706336	1	1	no
hXLOC_185638	ENSG00000261824	LincRNA	chr19:27773963-27793378	-	hXLOC_185638	0.541056	0.166637	-0.374419	-1.69907	1	1	no	hXLOC_185638	0.171761	0.218672	0.046911	0.348368	1	1	no	hXLOC_185638	0.796962	0.549729	-0.247233	-0.535791	0.51825	0.968909	no	hXLOC_185638	2.46035	1.91317	-0.54718	-0.362902	0.7127	0.894592	no
hXLOC_186092	ENSG00000270876	Antisense-Upstream	chr19:34916299-34923777	-	hXLOC_186092	0	0	0	0	1	1	no	hXLOC_186092	0	0	0	0	1	1	no	hXLOC_186092	0	0	0	0	1	1	no	hXLOC_186092	1.09497	0.17344	-0.92153	-2.65839	0.4882	0.748361	no
hXLOC_186149	.	Antisense	chr19:35260763-35268182	-	hXLOC_186149	0.790566	0.813706	0.02314	0.0416211	0.8891	0.955116	no	hXLOC_186149	0.531866	0.16482	-0.367046	-1.69017	0.09675	0.423374	no	hXLOC_186149	1.42022	1.32352	-0.0967	-0.101729	0.61605	0.988702	no	hXLOC_186149	0.400182	0.107949	-0.292233	-1.89031	1	1	no
hXLOC_186332	ENSG00000225975	Antisense-Upstream	chr19:36685440-36687449	-	hXLOC_186332	0.422215	0.291853	-0.130362	-0.532735	1	1	no	hXLOC_186332	0.374189	0.179735	-0.194454	-1.0579	0.40325	0.842155	no	hXLOC_186332	1.3251	1.22685	-0.09825	-0.111145	0.83935	0.988702	no	hXLOC_186332	0.644911	0.378803	-0.266108	-0.767653	0.44075	0.711419	no
hXLOC_187087	ENSG00000266903	Antisense	chr19:44631548-44644238	-	hXLOC_187087	0	0.0112397	0.0112397	inf	1	1	no	hXLOC_187087	0.0335307	0.153171	0.11964	2.19159	1	1	no	hXLOC_187087	1.42604	2.53748	1.11144	0.831385	0.4254	0.917143	no	hXLOC_187087	0.475723	0.588642	0.112919	0.30727	1	1	no
hXLOC_188416	ENSG00000283103	LincRNA	chr19:58309053-58327295	-	hXLOC_188416	0.338504	0.317167	-0.021337	-0.0939307	1	1	no	hXLOC_188416	2.22888	2.29077	0.06189	0.0395081	0.97065	0.99631	no	hXLOC_188416	9.44643	10.2562	0.80977	0.118658	0.84755	0.988702	no	hXLOC_188416	1.98505	1.34325	-0.6418	-0.563441	0.71335	0.894933	no
hXLOC_189023	ENSG00000234171	Antisense	chr2:3558462-3561856	+	hXLOC_189023	0.023563	0.0183776	-0.0051854	-0.358575	1	1	no	hXLOC_189023	0.213681	0.365082	0.151401	0.772765	0.58555	0.944513	no	hXLOC_189023	3.14033	3.0501	-0.09023	-0.0420589	0.94035	0.988823	no	hXLOC_189023	0.870562	1.6133	0.742738	0.889995	0.6115	0.836291	no
hXLOC_189504	.	LincRNA	chr2:9752861-9755100	+	hXLOC_189504	0.0270187	0.188971	0.161952	2.80614	1	1	no	hXLOC_189504	0.0273691	0.12174	0.0943709	2.15318	1	1	no	hXLOC_189504	2.24648	0.862747	-1.38373	-1.38066	0.2125	0.679346	no	hXLOC_189504	0.0789724	0.0765199	-0.0024525	-0.045514	1	1	no
hXLOC_189630	ENSG00000271952	LincRNA	chr2:10880728-10885151	+	hXLOC_189630	0	0	0	0	1	1	no	hXLOC_189630	2.73161	2.16864	-0.56297	-0.332961	0.5736	0.939965	no	hXLOC_189630	0	0	0	0	1	1	no	hXLOC_189630	0	0	0	0	1	1	no
hXLOC_189959	.	Antisense	chr2:18560191-18669434	+	hXLOC_189959	0.0260448	0.317842	0.291797	3.60924	1	1	no	hXLOC_189959	0.32446	0.245263	-0.079197	-0.403711	0.6803	0.970152	no	hXLOC_189959	0.159792	0.150741	-0.009051	-0.0841221	1	1	no	hXLOC_189959	1.24185	0.485475	-0.756375	-1.35502	0.1971	0.474047	no
hXLOC_190068	ENSG00000224626	LincRNA	chr2:18719773-19052367	+	hXLOC_190068	1.19408	2.20801	1.01393	0.886846	0.38025	0.659204	no	hXLOC_190068	0.113536	0.192183	0.078647	0.75933	1	1	no	hXLOC_190068	0	0.0313691	0.0313691	inf	1	1	no	hXLOC_190068	1.367	2.3723	1.0053	0.795267	0.43025	0.702563	no
hXLOC_190285	.	Antisense	chr2:20200938-20203206	+	hXLOC_190285	0	0	0	0	1	1	no	hXLOC_190285	0	0	0	0	1	1	no	hXLOC_190285	4.04489	2.96929	-1.0756	-0.445985	0.56505	0.988259	no	hXLOC_190285	0.397348	0.58084	0.183492	0.54774	0.81215	0.937544	no
hXLOC_190827	.	LincRNA	chr2:28359136-28365919	+	hXLOC_190827	1.2055	1.32512	0.11962	0.136499	0.7053	0.87933	no	hXLOC_190827	0.0632257	0.285765	0.222539	2.17625	1	1	no	hXLOC_190827	0	0.0166033	0.0166033	inf	1	1	no	hXLOC_190827	0	0	0	0	1	1	no
hXLOC_190850	.	LincRNA	chr2:28446136-28450967	+	hXLOC_190850	0.640447	1.43608	0.795633	1.16499	0.023	0.120223	no	hXLOC_190850	0.0938055	0.216931	0.123125	1.20949	1	1	no	hXLOC_190850	0.0255458	0.00729319	-0.0182526	-1.80846	1	1	no	hXLOC_190850	0.00512752	0.0996597	0.0945322	4.28068	1	1	no
hXLOC_191344	.	Antisense	chr2:37103655-37107391	+	hXLOC_191344	0.263532	4.03836	3.77483	3.93772	0.0131	0.078737	no	hXLOC_191344	0.00796607	0.0432003	0.0352342	2.4391	1	1	no	hXLOC_191344	0.312813	0.19516	-0.117653	-0.680639	1	1	no	hXLOC_191344	0.752253	0.658097	-0.094156	-0.192919	0.89575	0.962595	no
hXLOC_191586	ENSG00000231312	Antisense	chr2:39436889-39603292	+	hXLOC_191586	0.416957	0.0612279	-0.355729	-2.76764	1	1	no	hXLOC_191586	2.82649	1.85723	-0.96926	-0.605857	0.3349	0.78886	no	hXLOC_191586	1.78738	1.42541	-0.36197	-0.326471	0.64965	0.988702	no	hXLOC_191586	1.17029	0.869833	-0.300457	-0.428057	0.5599	0.802311	no
hXLOC_191875	.	LincRNA	chr2:43169022-43169994	+	hXLOC_191875	1.38875	0.605648	-0.783102	-1.19723	1	1	no	hXLOC_191875	0.119148	0	-0.119148	#NAME?	1	1	no	hXLOC_191875	0.187274	0.228455	0.041181	0.286757	1	1	no	hXLOC_191875	0	0	0	0	1	1	no
hXLOC_192491	.	LincRNA	chr2:49633823-49760481	+	hXLOC_192491	4.36577	4.15207	-0.2137	-0.0724041	0.8706	0.947981	no	hXLOC_192491	0	0	0	0	1	1	no	hXLOC_192491	0	0	0	0	1	1	no	hXLOC_192491	0.023999	0.0243851	0.0003861	0.0230303	1	1	no
hXLOC_192891	.	Antisense	chr2:55876623-55881739	+	hXLOC_192891	0	0	0	0	1	1	no	hXLOC_192891	0	0	0	0	1	1	no	hXLOC_192891	0.380412	0	-0.380412	#NAME?	1	1	no	hXLOC_192891	4.31907	3.52232	-0.79675	-0.294194	0.8774	0.957975	no
hXLOC_193245	.	LincRNA	chr2:62296308-62449990	+	hXLOC_193245	1.15308	1.16804	0.01496	0.0185922	0.97605	0.986879	no	hXLOC_193245	0.107628	0.1537	0.046072	0.514068	1	1	no	hXLOC_193245	0.0148108	0.0888504	0.0740396	2.58473	1	1	no	hXLOC_193245	0	0	0	0	1	1	no
hXLOC_193355	ENSG00000225889	LincRNA	chr2:64206975-64252046	+	hXLOC_193355	1.27821	4.30404	3.02583	1.75156	0.0359	0.168659	no	hXLOC_193355	0.34764	0.744579	0.396939	1.09883	0.3228	0.777434	no	hXLOC_193355	0	0	0	0	1	1	no	hXLOC_193355	0.0310854	0.251391	0.220306	3.01563	1	1	no
hXLOC_193461	ENSG00000204929	Antisense-Upstream	chr2:65436445-65476315	+	hXLOC_193461	0	0.220432	0.220432	inf	1	1	no	hXLOC_193461	0.146614	0.0964331	-0.0501809	-0.604426	1	1	no	hXLOC_193461	0.249848	0.650426	0.400578	1.38033	0.2541	0.733653	no	hXLOC_193461	0.414693	2.43614	2.02145	2.55448	0.128	0.417251	no
hXLOC_194134	.	LincRNA	chr2:71717248-71744810	+	hXLOC_194134	0	0	0	0	1	1	no	hXLOC_194134	0	0	0	0	1	1	no	hXLOC_194134	0	0	0	0	1	1	no	hXLOC_194134	1.34811	0.0711651	-1.27694	-4.24362	0.22145	0.497032	no
hXLOC_194325	ENSG00000225439	Antisense	chr2:74147448-74151634	+	hXLOC_194325	0.375104	0.328761	-0.046343	-0.190252	1	1	no	hXLOC_194325	0.16422	0.079998	-0.084222	-1.03759	1	1	no	hXLOC_194325	0.252627	0.487551	0.234924	0.948545	0.3269	0.825226	no	hXLOC_194325	1.57422	0.762111	-0.812109	-1.04656	0.3488	0.628241	no
hXLOC_195118	.	Antisense-Downstream	chr2:84926135-84967045	+	hXLOC_195118	0.182997	0.0971232	-0.0858738	-0.913932	1	1	no	hXLOC_195118	0	0	0	0	1	1	no	hXLOC_195118	1.30082	1.20139	-0.09943	-0.114719	0.7292	0.988702	no	hXLOC_195118	0.0427782	0.154622	0.111844	1.8538	1	1	no
hXLOC_195243	ENSG00000232504	Antisense	chr2:85883290-85905127	+	hXLOC_195243	0.182896	0.538127	0.355231	1.55692	1	1	no	hXLOC_195243	4.9559	8.87259	3.91669	0.840209	0.32235	0.777434	no	hXLOC_195243	0.225658	0.0779721	-0.147686	-1.53311	1	1	no	hXLOC_195243	0.046958	0.220288	0.17333	2.22995	1	1	no
hXLOC_196253	ENSG00000281162	Antisense-Downstream	chr2:101962042-101987384	+	hXLOC_196253	0.0522424	0.127191	0.0749486	1.2837	1	1	no	hXLOC_196253	1.77812	0.62117	-1.15695	-1.51729	0.0023	0.0282131	yes	hXLOC_196253	0	0	0	0	1	1	no	hXLOC_196253	0.0100517	0.0314868	0.0214351	1.64731	1	1	no
hXLOC_197158	.	Antisense	chr2:112763398-112776577	+	hXLOC_197158	0.441814	12.363	11.9212	4.80645	0.01915	0.105123	no	hXLOC_197158	0.0263348	0.222794	0.196459	3.08067	1	1	no	hXLOC_197158	0.158	0.682303	0.524303	2.11048	0.1679	0.617067	no	hXLOC_197158	0.20087	0.871585	0.670715	2.11738	0.2263	0.500746	no
hXLOC_197318	.	Antisense-Upstream	chr2:113281872-113389874	+	hXLOC_197318	0.134334	0.642369	0.508035	2.25758	0.00085	0.00880192	yes	hXLOC_197318	0.0226385	0.0866021	0.0639636	1.93562	1	1	no	hXLOC_197318	3.22662	3.99781	0.77119	0.309184	0.5219	0.971358	no	hXLOC_197318	0.654647	1.63214	0.977493	1.31797	0.1219	0.407717	no
hXLOC_197424	.	LincRNA	chr2:113691079-113713777	+	hXLOC_197424	0.0473832	0.047774	0.0003908	0.0118512	1	1	no	hXLOC_197424	1.33358	1.10647	-0.22711	-0.269349	0.88465	0.99573	no	hXLOC_197424	0.0158693	0	-0.0158693	#NAME?	1	1	no	hXLOC_197424	0.0389258	0.142635	0.103709	1.87352	1	1	no
hXLOC_197784	.	Antisense-Downstream	chr2:120722974-120735608	+	hXLOC_197784	0	0	0	0	1	1	no	hXLOC_197784	0	0	0	0	1	1	no	hXLOC_197784	2.05782	2.65788	0.60006	0.369165	0.55385	0.984021	no	hXLOC_197784	0.0321662	0.0612134	0.0290472	0.928303	1	1	no
hXLOC_197864	ENSG00000236859	Antisense	chr2:121705809-121728739	+	hXLOC_197864	0.203654	0.128293	-0.075361	-0.666684	1	1	no	hXLOC_197864	0.0116875	0	-0.0116875	#NAME?	1	1	no	hXLOC_197864	0.353689	0.269586	-0.084103	-0.391735	1	1	no	hXLOC_197864	0.773074	1.69266	0.919586	1.13062	0.57125	0.810445	no
hXLOC_199111	.	LincRNA	chr2:142186315-142195683	+	hXLOC_199111	0	1.16577	1.16577	inf	1	1	no	hXLOC_199111	0	0	0	0	1	1	no	hXLOC_199111	0.838646	0	-0.838646	#NAME?	1	1	no	hXLOC_199111	0	0	0	0	1	1	no
hXLOC_200572	ENSG00000227403	LincRNA	chr2:161244755-161251934	+	hXLOC_200572	0.490684	1.18729	0.696606	1.27481	0.44795	0.717482	no	hXLOC_200572	0.0323398	0.042945	0.0106052	0.409179	1	1	no	hXLOC_200572	0.284343	0.164624	-0.119719	-0.788456	1	1	no	hXLOC_200572	0.0104915	0.00464393	-0.00584757	-1.1758	1	1	no
hXLOC_200631	ENSG00000230918	Antisense	chr2:162072929-162078569	+	hXLOC_200631	0.0277905	0.136669	0.108879	2.29802	1	1	no	hXLOC_200631	0.103551	0.260489	0.156938	1.33087	1	1	no	hXLOC_200631	0.00535563	0	-0.00535563	#NAME?	1	1	no	hXLOC_200631	0.430498	1.28489	0.854392	1.57757	0.1759	0.462713	no
hXLOC_201538	.	Antisense-Upstream	chr2:174488677-174489080	+	hXLOC_201538	0	0	0	0	1	1	no	hXLOC_201538	0	0	0	0	1	1	no	hXLOC_201538	0	0	0	0	1	1	no	hXLOC_201538	1.03599	0	-1.03599	#NAME?	0.01495	0.101325	no
hXLOC_201913	ENSG00000223960	Antisense	chr2:178413632-178441914	+	hXLOC_201913	0.758465	4.16135	3.40288	2.4559	5e-05	0.000743336	yes	hXLOC_201913	2.10106	3.35732	1.25626	0.67619	0.0784	0.372736	no	hXLOC_201913	2.23799	1.62776	-0.61023	-0.459314	0.10805	0.498001	no	hXLOC_201913	2.44514	1.8331	-0.61204	-0.415631	0.29675	0.570935	no
hXLOC_201930	ENSG00000237298	Antisense	chr2:178523167-178616400	+	hXLOC_201930	10.1857	9.47368	-0.71202	-0.104542	0.83335	0.9342	no	hXLOC_201930	2.10708	2.22794	0.12086	0.080464	0.86425	0.995513	no	hXLOC_201930	3.14234	2.67511	-0.46723	-0.232242	0.31545	0.811456	no	hXLOC_201930	12.649	11.2143	-1.4347	-0.173673	0.68555	0.881334	no
hXLOC_201934	ENSG00000237298	Antisense	chr2:178554561-178559083	+	hXLOC_201934	0.501082	0.681522	0.18044	0.443715	0.7423	0.897945	no	hXLOC_201934	0.0619836	0.00332784	-0.0586558	-4.21923	1	1	no	hXLOC_201934	0.172341	0.0921691	-0.0801719	-0.902913	1	1	no	hXLOC_201934	2.74891	1.93918	-0.80973	-0.503414	0.64425	0.856908	no
hXLOC_202035	.	LincRNA	chr2:179344485-179351921	+	hXLOC_202035	0	0	0	0	1	1	no	hXLOC_202035	0	0	0	0	1	1	no	hXLOC_202035	0	0	0	0	1	1	no	hXLOC_202035	1.04931	0.370544	-0.678766	-1.50172	0.06965	0.269028	no
hXLOC_203152	ENSG00000224063	Antisense	chr2:187547378-187558094	+	hXLOC_203152	0.0993911	0.0261024	-0.0732887	-1.92893	1	1	no	hXLOC_203152	1.0522	0.593293	-0.458907	-0.826591	0.48795	0.900644	no	hXLOC_203152	0.135968	0.135519	-0.000449	-0.00477488	1	1	no	hXLOC_203152	0.111334	0.270146	0.158812	1.27884	1	1	no
hXLOC_203281	.	LincRNA	chr2:188724587-188734533	+	hXLOC_203281	0	0	0	0	1	1	no	hXLOC_203281	0	0	0	0	1	1	no	hXLOC_203281	0	0	0	0	1	1	no	hXLOC_203281	1.06568	0.53159	-0.53409	-1.00338	1	1	no
hXLOC_203684	.	LincRNA	chr2:192305432-192323387	+	hXLOC_203684	0	1.02536	1.02536	inf	0.0014	0.013339	yes	hXLOC_203684	0	0	0	0	1	1	no	hXLOC_203684	0	0	0	0	1	1	no	hXLOC_203684	0	0	0	0	1	1	no
hXLOC_204755	ENSG00000229321	Antisense-Downstream	chr2:206797089-206870288	+	hXLOC_204755	0.222586	0.209655	-0.012931	-0.0863434	1	1	no	hXLOC_204755	0.0539258	0.089739	0.0358132	0.73476	1	1	no	hXLOC_204755	0.142443	0.0984935	-0.0439495	-0.532286	1	1	no	hXLOC_204755	2.41507	2.85798	0.44291	0.242932	0.69605	0.886579	no
hXLOC_204814	.	LincRNA	chr2:206878787-206926747	+	hXLOC_204814	0.0322841	0.0276092	-0.0046749	-0.225671	1	1	no	hXLOC_204814	0.0378763	0.0283018	-0.0095745	-0.420399	1	1	no	hXLOC_204814	0.0669948	0	-0.0669948	#NAME?	1	1	no	hXLOC_204814	0.645248	1.0397	0.394452	0.688246	0.2605	0.527153	no
hXLOC_204882	ENSG00000224137	LincRNA	chr2:207666285-207679120	+	hXLOC_204882	0.0926206	0.246813	0.154192	1.41401	1	1	no	hXLOC_204882	1.98339	2.18644	0.20305	0.140613	0.78995	0.990571	no	hXLOC_204882	0	0	0	0	1	1	no	hXLOC_204882	0.00754385	0	-0.00754385	#NAME?	1	1	no
hXLOC_205043	ENSG00000229127	Antisense	chr2:210026938-210044802	+	hXLOC_205043	0.917991	1.06721	0.149219	0.217296	0.8284	0.932109	no	hXLOC_205043	0.783232	0.404444	-0.378788	-0.9535	0.30655	0.760148	no	hXLOC_205043	1.92027	0.865007	-1.05526	-1.15052	0.28265	0.773491	no	hXLOC_205043	4.25117	3.4139	-0.83727	-0.316441	0.6663	0.870668	no
hXLOC_205613	ENSG00000230695	Antisense-Upstream	chr2:215436320-215458381	+	hXLOC_205613	0.055437	0	-0.055437	#NAME?	1	1	no	hXLOC_205613	0.0424321	0.0345843	-0.0078478	-0.295038	1	1	no	hXLOC_205613	0.244218	0.161245	-0.082973	-0.598912	1	1	no	hXLOC_205613	2.4491	3.74003	1.29093	0.610801	0.1016	0.364343	no
hXLOC_205635	ENSG00000230838	LincRNA	chr2:215559958-215720951	+	hXLOC_205635	0.984971	0.0249932	-0.959978	-5.30047	5e-05	0.000743336	yes	hXLOC_205635	1.92653	2.12318	0.19665	0.140221	0.79255	0.990571	no	hXLOC_205635	0.0106694	0.00656532	-0.00410408	-0.700546	1	1	no	hXLOC_205635	1.70274	1.95734	0.2546	0.20104	0.8489	0.949152	no
hXLOC_205710	.	LincRNA	chr2:216395083-216403812	+	hXLOC_205710	0	0.0113706	0.0113706	inf	1	1	no	hXLOC_205710	1.43458	0.931943	-0.502637	-0.622316	0.74555	0.98532	no	hXLOC_205710	0	0	0	0	1	1	no	hXLOC_205710	0	0.00343199	0.00343199	inf	1	1	no
hXLOC_205838	ENSG00000233143	Antisense	chr2:217278145-217302725	+	hXLOC_205838	0	0	0	0	1	1	no	hXLOC_205838	0	0	0	0	1	1	no	hXLOC_205838	0	0	0	0	1	1	no	hXLOC_205838	0.604187	1.51655	0.912363	1.32773	0.58945	0.821879	no
hXLOC_206407	.	Antisense	chr2:223944004-223949004	+	hXLOC_206407	0.048542	0.109501	0.060959	1.17363	1	1	no	hXLOC_206407	0.040013	0.0469164	0.0069034	0.229623	1	1	no	hXLOC_206407	0.022027	0.049701	0.027674	1.174	1	1	no	hXLOC_206407	1.23136	2.38692	1.15556	0.954899	0.6506	0.861136	no
hXLOC_206493	.	LincRNA	chr2:224237915-224251250	+	hXLOC_206493	0	0	0	0	1	1	no	hXLOC_206493	0	0	0	0	1	1	no	hXLOC_206493	0	0	0	0	1	1	no	hXLOC_206493	0.0093704	1.82795	1.81858	7.6079	0.2456	0.512041	no
hXLOC_207178	.	LincRNA	chr2:234308176-234311371	+	hXLOC_207178	2.0819	0.259977	-1.82192	-3.00145	5e-05	0.000743336	yes	hXLOC_207178	0.00494956	0.0253302	0.0203806	2.35549	1	1	no	hXLOC_207178	0.124485	0.144525	0.02004	0.215345	1	1	no	hXLOC_207178	0.00910157	0.0059825	-0.00311907	-0.605367	1	1	no
hXLOC_207242	ENSG00000233611	Antisense	chr2:236167423-236286051	+	hXLOC_207242	0	0	0	0	1	1	no	hXLOC_207242	0	0	0	0	1	1	no	hXLOC_207242	4.30527	4.73212	0.42685	0.136384	0.74205	0.988702	no	hXLOC_207242	0.0401003	0.0999382	0.0598379	1.31742	1	1	no
hXLOC_207747	ENSG00000228989	Antisense	chr2:241686989-241695291	+	hXLOC_207747	0.201464	0.122444	-0.07902	-0.718396	1	1	no	hXLOC_207747	0.869425	0.474727	-0.394698	-0.872963	0.3663	0.815725	no	hXLOC_207747	2.35813	1.53273	-0.8254	-0.621535	0.2445	0.723064	no	hXLOC_207747	0.758903	0.835646	0.076743	0.138977	0.85375	0.951159	no
hXLOC_209620	ENSG00000272148	Antisense	chr2:27054556-27067223	-	hXLOC_209620	0.635078	0.918972	0.283894	0.533087	0.4262	0.698872	no	hXLOC_209620	0.161015	0.179932	0.018917	0.160249	1	1	no	hXLOC_209620	0.409821	0.453249	0.043428	0.145308	0.90725	0.988702	no	hXLOC_209620	0.723643	1.23843	0.514787	0.775168	0.56885	0.808978	no
hXLOC_209702	ENSG00000229951	Antisense	chr2:28384409-28398670	-	hXLOC_209702	1.75528	2.70922	0.95394	0.626181	0.5854	0.81309	no	hXLOC_209702	0.12042	0.237989	0.117569	0.982825	1	1	no	hXLOC_209702	1.04838	2.32296	1.27458	1.14781	0.63705	0.988702	no	hXLOC_209702	0.202115	0.175273	-0.026842	-0.205573	1	1	no
hXLOC_209719	ENSG00000226833	Antisense	chr2:28709353-28752175	-	hXLOC_209719	0.639822	1.04515	0.405328	0.707969	0.51185	0.764909	no	hXLOC_209719	0.171242	0.205237	0.033995	0.261254	1	1	no	hXLOC_209719	1.28686	1.28287	-0.00399	-0.00447452	0.9963	0.998108	no	hXLOC_209719	0.436831	0.446339	0.009508	0.0310655	1	1	no
hXLOC_210374	ENSG00000237803	LincRNA	chr2:37820597-37875858	-	hXLOC_210374	0.406827	1.09729	0.690463	1.43145	0.23525	0.512145	no	hXLOC_210374	8.98e-06	0	-8.98e-06	#NAME?	1	1	no	hXLOC_210374	0	0	0	0	1	1	no	hXLOC_210374	0	0.037083	0.037083	inf	1	1	no
hXLOC_210422	ENSG00000280276	LincRNA	chr2:38119044-38194045	-	hXLOC_210422	0.0377962	0.0289721	-0.0088241	-0.38358	1	1	no	hXLOC_210422	0.332706	0.168885	-0.163821	-0.978206	0.40595	0.843846	no	hXLOC_210422	0.00105135	0.00907594	0.00802459	3.10981	1	1	no	hXLOC_210422	6.13087	10.3796	4.24873	0.75959	0.3696	0.647905	no
hXLOC_210688	.	LincRNA	chr2:42101676-42114058	-	hXLOC_210688	0.0775825	0.093023	0.0154405	0.261857	1	1	no	hXLOC_210688	1.62074	1.21605	-0.40469	-0.414456	0.5063	0.910856	no	hXLOC_210688	0	0	0	0	1	1	no	hXLOC_210688	0	0	0	0	1	1	no
hXLOC_210697	ENSG00000224875	LincRNA	chr2:42142455-42147843	-	hXLOC_210697	0.073816	0.0551938	-0.0186222	-0.419427	1	1	no	hXLOC_210697	1.21518	1.17098	-0.0442	-0.0534444	0.96775	0.995811	no	hXLOC_210697	0.0101608	0.0113368	0.001176	0.157989	1	1	no	hXLOC_210697	0	0	0	0	1	1	no
hXLOC_210707	ENSG00000224875	Antisense	chr2:42169350-42170322	-	hXLOC_210707	0.135538	0.268852	0.133314	0.988117	1	1	no	hXLOC_210707	0.674531	1.13743	0.462899	0.753816	0.58355	0.943561	no	hXLOC_210707	1.50659	1.79344	0.28685	0.251443	0.8957	0.988702	no	hXLOC_210707	0.0600378	0	-0.0600378	#NAME?	1	1	no
hXLOC_210860	ENSG00000231156	Antisense-Downstream	chr2:45013115-45014560	-	hXLOC_210860	0	0	0	0	1	1	no	hXLOC_210860	0	0	0	0	1	1	no	hXLOC_210860	1.46006	0.492854	-0.967206	-1.5668	0.00865	0.0816594	no	hXLOC_210860	0.707699	0.288407	-0.419292	-1.29503	0.25125	0.516379	no
hXLOC_211152	ENSG00000230773	LincRNA	chr2:47943577-48315727	-	hXLOC_211152	0.869738	2.59732	1.72758	1.57837	0.0308	0.150535	no	hXLOC_211152	0	0.0130151	0.0130151	inf	1	1	no	hXLOC_211152	0	0	0	0	1	1	no	hXLOC_211152	0	0	0	0	1	1	no
hXLOC_211911	.	LincRNA	chr2:57782497-57785358	-	hXLOC_211911	0.869476	1.07687	0.207394	0.308626	0.73735	0.895109	no	hXLOC_211911	0.0413348	0.0481414	0.0068066	0.21992	1	1	no	hXLOC_211911	0.201282	0.0923702	-0.108912	-1.12372	1	1	no	hXLOC_211911	0.0759643	0	-0.0759643	#NAME?	1	1	no
hXLOC_212773	.	Antisense-Upstream	chr2:65055526-65056086	-	hXLOC_212773	0	0	0	0	1	1	no	hXLOC_212773	2.12221	1.57515	-0.54706	-0.430083	0.5727	0.93968	no	hXLOC_212773	0.577334	0.411706	-0.165628	-0.48779	1	1	no	hXLOC_212773	0	0	0	0	1	1	no
hXLOC_212813	.	Antisense	chr2:65269300-65271813	-	hXLOC_212813	4.69398	6.77573	2.08175	0.529565	0.706	0.87991	no	hXLOC_212813	0.180382	0.0915158	-0.0888662	-0.978962	1	1	no	hXLOC_212813	0.33026	0.170393	-0.159867	-0.954738	1	1	no	hXLOC_212813	2.59481	1.96862	-0.62619	-0.398446	0.8057	0.935834	no
hXLOC_213061	ENSG00000235495	LincRNA	chr2:67563516-67565991	-	hXLOC_213061	0	0	0	0	1	1	no	hXLOC_213061	0	0	0	0	1	1	no	hXLOC_213061	0.0255527	0.0504289	0.0248762	0.980772	1	1	no	hXLOC_213061	0.0718881	1.42618	1.35429	4.31026	0.0883	0.327619	no
hXLOC_213356	ENSG00000179818	Antisense-Upstream	chr2:70093724-70096006	-	hXLOC_213356	1.70357	0.760447	-0.943123	-1.16364	0.4995	0.755569	no	hXLOC_213356	0.418164	0.108417	-0.309747	-1.94748	0.1691	0.569779	no	hXLOC_213356	0.0108763	0.0159476	0.0050713	0.552146	1	1	no	hXLOC_213356	0.155396	0.0341082	-0.121288	-2.18776	1	1	no
hXLOC_213618	ENSG00000237883	Antisense	chr2:73947642-73985067	-	hXLOC_213618	0.405927	0.509758	0.103831	0.328592	1	1	no	hXLOC_213618	0.135129	0.146043	0.010914	0.112057	1	1	no	hXLOC_213618	0.934477	1.04008	0.105603	0.154463	0.8289	0.988702	no	hXLOC_213618	0.681371	2.44872	1.76735	1.84552	0.04735	0.193656	no
hXLOC_213741	.	LincRNA	chr2:74716671-74741902	-	hXLOC_213741	2.06108	0.530591	-1.53049	-1.95773	0.0017	0.0155879	yes	hXLOC_213741	0.428537	0.269331	-0.159206	-0.67004	0.28735	0.736198	no	hXLOC_213741	0	0	0	0	1	1	no	hXLOC_213741	0.0674983	0.00534493	-0.0621534	-3.65861	1	1	no
hXLOC_214401	.	Antisense	chr2:86210511-86212772	-	hXLOC_214401	0.203397	0.147498	-0.055899	-0.463603	1	1	no	hXLOC_214401	0.0336873	0	-0.0336873	#NAME?	1	1	no	hXLOC_214401	0.55101	0.277728	-0.273282	-0.988405	0.6291	0.988702	no	hXLOC_214401	1.72601	1.42501	-0.301	-0.276468	0.85345	0.951081	no
hXLOC_216326	.	Antisense	chr2:101260347-101266453	-	hXLOC_216326	1.05659	1.5488	0.49221	0.551732	0.6774	0.867312	no	hXLOC_216326	0.150657	0.16479	0.014133	0.12936	1	1	no	hXLOC_216326	0.503982	0.51303	0.009048	0.0256716	0.9857	0.993725	no	hXLOC_216326	0.609948	0.72021	0.110262	0.23973	0.84585	0.948238	no
hXLOC_217030	ENSG00000172965	LincRNA	chr2:111314312-111495743	-	hXLOC_217030	3.0985	7.88238	4.78388	1.34706	0.0191	0.104952	no	hXLOC_217030	1.42463	1.14363	-0.281	-0.316972	0.66775	0.967487	no	hXLOC_217030	6.31141	4.72407	-1.58734	-0.417934	0.29745	0.793109	no	hXLOC_217030	10.6743	10.9764	0.3021	0.0402647	0.93235	0.971829	no
hXLOC_217241	.	LincRNA	chr2:113366061-113374979	-	hXLOC_217241	0.979902	2.70558	1.72568	1.46523	0.1162	0.351754	no	hXLOC_217241	0.0234381	0.533896	0.510458	4.50963	0.0189	0.142609	no	hXLOC_217241	0	0.0137334	0.0137334	inf	1	1	no	hXLOC_217241	0.154452	0.0622646	-0.0921874	-1.31068	1	1	no
hXLOC_217791	ENSG00000279874	LincRNA	chr2:123791545-123913534	-	hXLOC_217791	0.640519	1.05772	0.417201	0.723646	0.14235	0.386305	no	hXLOC_217791	0	0	0	0	1	1	no	hXLOC_217791	0	0	0	0	1	1	no	hXLOC_217791	0.0220288	0	-0.0220288	#NAME?	1	1	no
hXLOC_218601	.	LincRNA	chr2:138155715-138212904	-	hXLOC_218601	0.148166	0	-0.148166	#NAME?	1	1	no	hXLOC_218601	0.412979	0	-0.412979	#NAME?	1	1	no	hXLOC_218601	2.41314	0.667384	-1.74576	-1.85432	0.22755	0.701917	no	hXLOC_218601	0	0	0	0	1	1	no
hXLOC_219457	.	Antisense-Upstream	chr2:142807459-142875331	-	hXLOC_219457	6.81189	14.2989	7.48701	1.06977	0.27415	0.555109	no	hXLOC_219457	7.08594	12.5874	5.50146	0.828953	0.6701	0.968055	no	hXLOC_219457	0.0794456	0.0653962	-0.0140494	-0.280759	1	1	no	hXLOC_219457	0.0567445	0.363285	0.30654	2.67855	1	1	no
hXLOC_219642	ENSG00000207161	LincRNA	chr2:147389774-147702240	-	hXLOC_219642	1.2917	0.973314	-0.318386	-0.408292	0.465	0.731567	no	hXLOC_219642	0.00370558	0	-0.00370558	#NAME?	1	1	no	hXLOC_219642	0	0	0	0	1	1	no	hXLOC_219642	0.0118493	0.0302478	0.0183985	1.35203	1	1	no
hXLOC_219903	.	LincRNA	chr2:150705298-150711150	-	hXLOC_219903	0	0	0	0	1	1	no	hXLOC_219903	0	0	0	0	1	1	no	hXLOC_219903	0	0	0	0	1	1	no	hXLOC_219903	0.120553	1.56249	1.44194	3.6961	5e-05	0.0022963	yes
hXLOC_219975	.	LincRNA	chr2:151297667-151347868	-	hXLOC_219975	0.100748	1.17119	1.07044	3.53915	0.1509	0.397527	no	hXLOC_219975	0.0245891	1.05077	1.02618	5.41728	5e-05	0.0010791	yes	hXLOC_219975	0.00434672	0.0325204	0.0281737	2.90335	1	1	no	hXLOC_219975	0.325592	11.7553	11.4297	5.1741	5e-05	0.0022963	yes
hXLOC_220976	.	Antisense	chr2:161964949-161979654	-	hXLOC_220976	0	0.556346	0.556346	inf	1	1	no	hXLOC_220976	0.432885	1.05063	0.617745	1.2792	0.61125	0.952287	no	hXLOC_220976	0	0	0	0	1	1	no	hXLOC_220976	0	0.109508	0.109508	inf	1	1	no
hXLOC_221667	ENSG00000232788	Antisense	chr2:172463998-172556767	-	hXLOC_221667	5.07993	7.00824	1.92831	0.464244	0.43865	0.709992	no	hXLOC_221667	1.55603	1.62062	0.06459	0.0586735	0.94315	0.99573	no	hXLOC_221667	1.41317	1.31135	-0.10182	-0.107884	0.92935	0.988823	no	hXLOC_221667	0.959128	1.90404	0.944912	0.989266	0.25	0.515071	no
hXLOC_221784	ENSG00000273258	LincRNA	chr2:174008062-174012975	-	hXLOC_221784	1.71105	0.764563	-0.946487	-1.16218	0.00035	0.0041671	yes	hXLOC_221784	0.0262318	0.0439158	0.017684	0.743426	1	1	no	hXLOC_221784	0.0519482	0.00899501	-0.0429532	-2.52988	1	1	no	hXLOC_221784	0.195398	0.277819	0.082421	0.507729	1	1	no
hXLOC_222019	ENSG00000229337	Antisense-Upstream	chr2:177182780-177212536	-	hXLOC_222019	2.03629	4.53035	2.49406	1.15368	0.3649	0.645572	no	hXLOC_222019	0.620138	1.46195	0.841812	1.23723	0.36735	0.815822	no	hXLOC_222019	0.534464	0.462044	-0.07242	-0.210061	0.9072	0.988702	no	hXLOC_222019	0.942008	1.69016	0.748152	0.843348	0.5263	0.777666	no
hXLOC_222452	.	LincRNA	chr2:182672106-182686096	-	hXLOC_222452	3.91646	4.80767	0.89121	0.295789	0.7124	0.88249	no	hXLOC_222452	0.0592358	0.0328511	-0.0263847	-0.850526	1	1	no	hXLOC_222452	0	0	0	0	1	1	no	hXLOC_222452	0	0.115722	0.115722	inf	1	1	no
hXLOC_222600	.	Antisense	chr2:184591963-184599327	-	hXLOC_222600	1.84463	2.34417	0.49954	0.345747	0.2501	0.528712	no	hXLOC_222600	0.373797	0.515109	0.141312	0.462623	0.65555	0.964227	no	hXLOC_222600	0	0	0	0	1	1	no	hXLOC_222600	0.0269991	0.0168175	-0.0101816	-0.682949	1	1	no
hXLOC_222812	ENSG00000237877	LincRNA	chr2:186031199-186099950	-	hXLOC_222812	3.17361	4.72634	1.55273	0.574598	0.2623	0.542632	no	hXLOC_222812	0.348377	0.250528	-0.097849	-0.475679	0.613	0.952674	no	hXLOC_222812	0.278169	0.0977864	-0.180383	-1.50825	1	1	no	hXLOC_222812	1.43298	1.59092	0.15794	0.150841	0.81825	0.939388	no
hXLOC_223008	.	Antisense	chr2:186421344-186486546	-	hXLOC_223008	0.447868	0.318335	-0.129533	-0.492527	1	1	no	hXLOC_223008	0.193403	0.18989	-0.003513	-0.0264513	1	1	no	hXLOC_223008	0.506221	0.302274	-0.203947	-0.743909	0.555	0.984411	no	hXLOC_223008	1.12269	1.14373	0.02104	0.0267906	0.984	0.990679	no
hXLOC_223077	.	Antisense	chr2:186576842-186591232	-	hXLOC_223077	0.175014	0.453393	0.278379	1.37329	1	1	no	hXLOC_223077	0.05494	0.0935159	0.0385759	0.767355	1	1	no	hXLOC_223077	1.35171	1.63279	0.28108	0.272555	0.8606	0.988702	no	hXLOC_223077	0.475339	0.46385	-0.011489	-0.0352968	1	1	no
hXLOC_223307	.	LincRNA	chr2:188896177-188901247	-	hXLOC_223307	0.00426229	0.0125849	0.00832261	1.56199	1	1	no	hXLOC_223307	0	0	0	0	1	1	no	hXLOC_223307	0	0	0	0	1	1	no	hXLOC_223307	0.0362195	1.92915	1.89293	5.73505	0.00255	0.0366757	yes
hXLOC_223321	.	Antisense	chr2:189002294-189009237	-	hXLOC_223321	0	0	0	0	1	1	no	hXLOC_223321	0	0	0	0	1	1	no	hXLOC_223321	0.00773648	0.00418213	-0.00355435	-0.88744	1	1	no	hXLOC_223321	0.901834	1.30945	0.407616	0.538021	0.69055	0.883843	no
hXLOC_223453	.	LincRNA	chr2:189346002-189348201	-	hXLOC_223453	0.143562	0	-0.143562	#NAME?	1	1	no	hXLOC_223453	0	0	0	0	1	1	no	hXLOC_223453	0.0377863	0.0420409	0.0042546	0.15393	1	1	no	hXLOC_223453	1.84364	0.260015	-1.58363	-2.82589	0.2327	0.504596	no
hXLOC_223476	.	Antisense-Upstream	chr2:189388028-189441122	-	hXLOC_223476	0.240685	0.0257886	-0.214896	-3.22234	1	1	no	hXLOC_223476	0.049446	0.0482009	-0.0012451	-0.036795	1	1	no	hXLOC_223476	0.0840742	0.0908056	0.0067314	0.111118	1	1	no	hXLOC_223476	1.00276	0.2146	-0.78816	-2.22426	0.0979	0.355072	no
hXLOC_223567	.	Antisense-Downstream	chr2:189556626-189560525	-	hXLOC_223567	0.0286958	0.0938614	0.0651656	1.70969	1	1	no	hXLOC_223567	0.00268556	0.00386535	0.00117979	0.525376	1	1	no	hXLOC_223567	0.00680419	0.0072848	0.00048061	0.0984646	1	1	no	hXLOC_223567	2.09366	0.135224	-1.95844	-3.95261	0.0001	0.00398812	yes
hXLOC_223664	.	Antisense	chr2:190623034-190648697	-	hXLOC_223664	0.769811	1.3476	0.577789	0.807821	0.4685	0.734189	no	hXLOC_223664	0.209897	0.529625	0.319728	1.33529	0.16465	0.562145	no	hXLOC_223664	0.770214	0.988731	0.218517	0.360318	0.7641	0.988702	no	hXLOC_223664	0.625077	0.879665	0.254588	0.49292	0.701	0.889237	no
hXLOC_223792	.	LincRNA	chr2:190813590-190845084	-	hXLOC_223792	0.019048	0.00584802	-0.0132	-1.70362	1	1	no	hXLOC_223792	0.00188618	0.0264139	0.0245277	3.80776	1	1	no	hXLOC_223792	0.419737	0.258163	-0.161574	-0.701205	0.07755	0.402803	no	hXLOC_223792	0.149378	1.2096	1.06022	3.01749	0.0009	0.0240574	yes
hXLOC_223835	ENSG00000235852	LincRNA	chr2:190880797-190882341	-	hXLOC_223835	0.373801	1.30883	0.935029	1.80793	0.2429	0.521657	no	hXLOC_223835	0.538852	0.777168	0.238316	0.528338	0.6608	0.965816	no	hXLOC_223835	7.71036	11.2054	3.49504	0.539324	0.78735	0.988702	no	hXLOC_223835	1.2144	3.2853	2.0709	1.43578	0.2995	0.574158	no
hXLOC_223889	.	LincRNA	chr2:191613721-191638818	-	hXLOC_223889	0.105929	1.16326	1.05733	3.45701	0.00085	0.00880192	yes	hXLOC_223889	1.26343	1.03484	-0.22859	-0.28794	0.66895	0.96789	no	hXLOC_223889	0.0304863	0.00964337	-0.0208429	-1.66055	1	1	no	hXLOC_223889	0.0218334	0.0529	0.0310666	1.27673	1	1	no
hXLOC_224174	ENSG00000234919	Antisense	chr2:195569627-195576115	-	hXLOC_224174	0.0964247	0.0407235	-0.0557012	-1.24354	1	1	no	hXLOC_224174	26.9139	31.8803	4.9664	0.244312	0.8296	0.993561	no	hXLOC_224174	0	0	0	0	1	1	no	hXLOC_224174	0.241199	0	-0.241199	#NAME?	1	1	no
hXLOC_224813	.	Antisense	chr2:203931975-203951382	-	hXLOC_224813	0.140203	1.17898	1.03878	3.07195	0.03495	0.165479	no	hXLOC_224813	0.224926	0.511542	0.286616	1.1854	0.4879	0.900644	no	hXLOC_224813	0	0	0	0	1	1	no	hXLOC_224813	0.0436037	0	-0.0436037	#NAME?	1	1	no
hXLOC_225770	ENSG00000234938	LincRNA	chr2:215530369-215531561	-	hXLOC_225770	0	0	0	0	1	1	no	hXLOC_225770	0	0	0	0	1	1	no	hXLOC_225770	0	0	0	0	1	1	no	hXLOC_225770	0.8428	2.12895	1.28615	1.33688	0.48085	0.742616	no
hXLOC_226259	ENSG00000225062	Antisense	chr2:218364811-218372326	-	hXLOC_226259	1.44967	2.14149	0.69182	0.562888	0.4793	0.741217	no	hXLOC_226259	0.709053	0.342979	-0.366074	-1.04777	0.24385	0.683057	no	hXLOC_226259	0.0237313	0.0227121	-0.0010192	-0.0633334	1	1	no	hXLOC_226259	0.108124	0.0694969	-0.0386271	-0.637664	1	1	no
hXLOC_226942	ENSG00000236432	Antisense	chr2:227235438-227325895	-	hXLOC_226942	0.0587605	0.0900338	0.0312733	0.615621	1	1	no	hXLOC_226942	0.404303	0.198263	-0.20604	-1.02803	0.14215	0.522531	no	hXLOC_226942	0.737581	0.368248	-0.369333	-1.00212	0.28285	0.773539	no	hXLOC_226942	1.38012	0.507879	-0.872241	-1.44224	0.14635	0.44086	no
hXLOC_227106	ENSG00000232023	LincRNA	chr2:228488698-228611408	-	hXLOC_227106	0	0	0	0	1	1	no	hXLOC_227106	0	0	0	0	1	1	no	hXLOC_227106	0	0	0	0	1	1	no	hXLOC_227106	0	2.01061	2.01061	inf	0.0985	0.356572	no
hXLOC_227270	.	LincRNA	chr2:229294505-229303912	-	hXLOC_227270	0.770164	0.427748	-0.342416	-0.848403	0.1564	0.405028	no	hXLOC_227270	0.000929545	0.00122514	0.000295595	0.398353	1	1	no	hXLOC_227270	0	0	0	0	1	1	no	hXLOC_227270	0.123829	1.63216	1.50833	3.72036	5e-05	0.0022963	yes
hXLOC_227691	.	LincRNA	chr2:234285363-234290657	-	hXLOC_227691	1.60541	0.249407	-1.356	-2.68637	0.0046	0.0350178	yes	hXLOC_227691	0.0567089	0.0813524	0.0246435	0.520611	1	1	no	hXLOC_227691	0.118238	0.162704	0.044466	0.460556	1	1	no	hXLOC_227691	0.00880567	0	-0.00880567	#NAME?	1	1	no
hXLOC_227693	.	LincRNA	chr2:234301779-234308748	-	hXLOC_227693	1.7768	0.101969	-1.67483	-4.12308	0.23785	0.514955	no	hXLOC_227693	0.00963473	0.0157111	0.00607637	0.705469	1	1	no	hXLOC_227693	0.176271	0.14824	-0.028031	-0.249858	1	1	no	hXLOC_227693	0	0	0	0	1	1	no
hXLOC_227982	ENSG00000222032	LincRNA	chr2:237428593-237434863	-	hXLOC_227982	0.923127	1.93741	1.01428	1.06953	0.3669	0.647833	no	hXLOC_227982	0.0334602	0.130964	0.0975038	1.96866	1	1	no	hXLOC_227982	0.157964	0	-0.157964	#NAME?	1	1	no	hXLOC_227982	0.548599	0.235011	-0.313588	-1.22302	1	1	no
hXLOC_229358	ENSG00000270792	Antisense	chr20:10672026-10697024	+	hXLOC_229358	0.127413	0.0923779	-0.0350351	-0.463896	1	1	no	hXLOC_229358	0.0619941	0.0945535	0.0325594	0.609001	1	1	no	hXLOC_229358	2.47338	3.29188	0.8185	0.412432	0.8753	0.988702	no	hXLOC_229358	0.87781	2.2406	1.36279	1.3519	0.24715	0.512471	no
hXLOC_230450	.	Antisense-Downstream	chr20:20005210-20008073	+	hXLOC_230450	0.13307	8.50791	8.37484	5.99855	0.1349	0.376253	no	hXLOC_230450	0.0430192	0.132538	0.0895188	1.62335	1	1	no	hXLOC_230450	0.13858	0.192966	0.054386	0.47763	1	1	no	hXLOC_230450	0.514061	0.334772	-0.179289	-0.618763	1	1	no
hXLOC_230635	.	Antisense	chr20:23045639-23059175	+	hXLOC_230635	0.481482	0.113569	-0.367913	-2.08391	1	1	no	hXLOC_230635	0.0483662	0.0508658	0.0024996	0.0726981	1	1	no	hXLOC_230635	0.536781	0.853806	0.317025	0.669575	0.3922	0.891722	no	hXLOC_230635	0.740274	1.34726	0.606986	0.863893	0.64205	0.855805	no
hXLOC_230671	ENSG00000275179	LincRNA	chr20:23159611-23180613	+	hXLOC_230671	1.94847	0.13785	-1.81062	-3.82117	0.00125	0.012121	yes	hXLOC_230671	0.00372207	0	-0.00372207	#NAME?	1	1	no	hXLOC_230671	0	0	0	0	1	1	no	hXLOC_230671	0	0	0	0	1	1	no
hXLOC_231838	.	Antisense	chr20:38132339-38138389	+	hXLOC_231838	0	0	0	0	1	1	no	hXLOC_231838	0.137475	0.0825425	-0.0549325	-0.735962	1	1	no	hXLOC_231838	11.2905	12.9929	1.7024	0.202619	0.89675	0.988702	no	hXLOC_231838	0.12312	0.633357	0.510237	2.36295	1	1	no
hXLOC_232193	ENSG00000223891	Antisense-Upstream	chr20:44211110-44220008	+	hXLOC_232193	1.36919	0.819301	-0.549889	-0.740853	0.1406	0.384404	no	hXLOC_232193	0.199774	0.423307	0.223533	1.08334	0.4899	0.901719	no	hXLOC_232193	0.196488	0.356642	0.160154	0.860036	1	1	no	hXLOC_232193	1.00195	0.468547	-0.533403	-1.09655	0.30905	0.585085	no
hXLOC_232211	.	LincRNA	chr20:44455486-44468250	+	hXLOC_232211	0.940735	1.03097	0.090235	0.132136	0.73475	0.893453	no	hXLOC_232211	0	0	0	0	1	1	no	hXLOC_232211	0	0	0	0	1	1	no	hXLOC_232211	0.0154958	0	-0.0154958	#NAME?	1	1	no
hXLOC_232460	.	LincRNA	chr20:48025096-48058542	+	hXLOC_232460	0.0110481	0	-0.0110481	#NAME?	1	1	no	hXLOC_232460	0.00142783	0	-0.00142783	#NAME?	1	1	no	hXLOC_232460	0	0	0	0	1	1	no	hXLOC_232460	1.53533	1.09012	-0.44521	-0.494067	0.5631	0.804553	no
hXLOC_232764	.	Antisense	chr20:51345859-51421857	+	hXLOC_232764	0.0442327	0.0431709	-0.0010618	-0.0350546	1	1	no	hXLOC_232764	0.0192745	0.0230791	0.0038046	0.259894	1	1	no	hXLOC_232764	1.82318	3.19048	1.3673	0.807311	0.1165	0.522265	no	hXLOC_232764	0.437382	2.17382	1.73644	2.31327	0.008	0.0894143	no
hXLOC_233100	.	LincRNA	chr20:53738746-53740513	+	hXLOC_233100	0	0	0	0	1	1	no	hXLOC_233100	0	0	0	0	1	1	no	hXLOC_233100	0	0	0	0	1	1	no	hXLOC_233100	0	3.09775	3.09775	inf	0.21635	0.493761	no
hXLOC_233123	ENSG00000236352	Antisense	chr20:53910609-53942886	+	hXLOC_233123	1.30458	4.63012	3.32554	1.82746	0.05105	0.217253	no	hXLOC_233123	0.129176	0.114595	-0.014581	-0.172802	1	1	no	hXLOC_233123	0.0430965	0	-0.0430965	#NAME?	1	1	no	hXLOC_233123	0.101219	0.0592106	-0.0420084	-0.773547	1	1	no
hXLOC_233146	.	Antisense	chr20:54165674-54190187	+	hXLOC_233146	0.121048	0	-0.121048	#NAME?	1	1	no	hXLOC_233146	0	0	0	0	1	1	no	hXLOC_233146	6.25156	5.16107	-1.09049	-0.276546	0.8784	0.988702	no	hXLOC_233146	0	0.00806482	0.00806482	inf	1	1	no
hXLOC_233280	ENSG00000278709	Antisense	chr20:57709659-57718548	+	hXLOC_233280	0.0525939	0.0852158	0.0326219	0.696224	1	1	no	hXLOC_233280	0.0283096	0.0406532	0.0123436	0.522077	1	1	no	hXLOC_233280	5.76401	6.68046	0.91645	0.212874	0.82305	0.988702	no	hXLOC_233280	0.124332	0.163601	0.039269	0.395982	1	1	no
hXLOC_233282	.	LincRNA	chr20:57718660-57730237	+	hXLOC_233282	0.00488116	0.00616078	0.00127962	0.335889	1	1	no	hXLOC_233282	0.00734703	0.00380083	-0.0035462	-0.950848	1	1	no	hXLOC_233282	1.33195	0.875097	-0.456853	-0.60602	0.0018	0.0243912	yes	hXLOC_233282	0.0384709	0.0196798	-0.0187911	-0.967051	1	1	no
hXLOC_233493	ENSG00000176659	LincRNA	chr20:60055929-60326240	+	hXLOC_233493	2.31624	2.84166	0.52542	0.294947	0.48265	0.743911	no	hXLOC_233493	0.474685	0.532783	0.058098	0.166579	0.7933	0.990571	no	hXLOC_233493	0	0	0	0	1	1	no	hXLOC_233493	0.445072	0.461674	0.016602	0.0528354	1	1	no
hXLOC_233656	.	LincRNA	chr20:62502043-62504391	+	hXLOC_233656	0.0640823	1.09063	1.02655	4.08909	0.00205	0.0181155	yes	hXLOC_233656	0.110141	0.681914	0.571773	2.63023	0.0035	0.0397996	yes	hXLOC_233656	0	0.136152	0.136152	inf	1	1	no	hXLOC_233656	0.0161077	0.0970327	0.080925	2.59072	1	1	no
hXLOC_233819	.	LincRNA	chr20:64328206-64329822	+	hXLOC_233819	0	0	0	0	1	1	no	hXLOC_233819	0.0815481	1.04844	0.966892	3.68444	0.45505	0.879595	no	hXLOC_233819	0	0	0	0	1	1	no	hXLOC_233819	0	0	0	0	1	1	no
hXLOC_234152	.	LincRNA	chr20:2206159-2211271	-	hXLOC_234152	3.15827	1.48467	-1.6736	-1.08899	0.1897	0.452338	no	hXLOC_234152	2.21239	2.02097	-0.19142	-0.130552	0.7872	0.990571	no	hXLOC_234152	0.0302429	0.0368856	0.0066427	0.286459	1	1	no	hXLOC_234152	0	0	0	0	1	1	no
hXLOC_234710	.	LincRNA	chr20:7668646-7669142	-	hXLOC_234710	0	0	0	0	1	1	no	hXLOC_234710	0	0	0	0	1	1	no	hXLOC_234710	0	0	0	0	1	1	no	hXLOC_234710	0	1.4107	1.4107	inf	0.00165	0.0324849	yes
hXLOC_234836	.	Antisense-Downstream	chr20:7855232-7879878	-	hXLOC_234836	0	0	0	0	1	1	no	hXLOC_234836	0.0142438	0.195304	0.18106	3.77731	1	1	no	hXLOC_234836	0.0111517	0	-0.0111517	#NAME?	1	1	no	hXLOC_234836	0.32257	2.02906	1.70649	2.65313	5e-05	0.0022963	yes
hXLOC_235464	ENSG00000243810	Antisense	chr20:20254224-20267880	-	hXLOC_235464	0.0187181	0.0066822	-0.0120359	-1.48604	1	1	no	hXLOC_235464	2.46068	0.567506	-1.89317	-2.11635	0.0482	0.275371	no	hXLOC_235464	0.00580673	0	-0.00580673	#NAME?	1	1	no	hXLOC_235464	0.0142516	0	-0.0142516	#NAME?	1	1	no
hXLOC_236250	ENSG00000230753	Antisense	chr20:33787120-33812669	-	hXLOC_236250	0.433615	0.7815	0.347885	0.849831	0.45585	0.724031	no	hXLOC_236250	0.183771	0.258554	0.074783	0.492561	1	1	no	hXLOC_236250	0.173035	0.370567	0.197532	1.09867	1	1	no	hXLOC_236250	0.957804	2.10175	1.14395	1.13379	0.3027	0.577996	no
hXLOC_236760	ENSG00000229771	Antisense-Downstream	chr20:40693579-40887524	-	hXLOC_236760	0.0166686	0.00286651	-0.0138021	-2.53977	1	1	no	hXLOC_236760	3.6634	2.63406	-1.02934	-0.475896	0.2882	0.737184	no	hXLOC_236760	0.00169075	0	-0.00169075	#NAME?	1	1	no	hXLOC_236760	0.0543131	0.0482633	-0.0060498	-0.170375	1	1	no
hXLOC_237511	.	LincRNA	chr20:49769300-49775457	-	hXLOC_237511	0	1.10434	1.10434	inf	5e-05	0.000743336	yes	hXLOC_237511	0.244885	11.7731	11.5282	5.58724	0.0005	0.00820795	yes	hXLOC_237511	0.1071	0.0481005	-0.0589995	-1.15484	1	1	no	hXLOC_237511	0	0	0	0	1	1	no
hXLOC_237580	ENSG00000277449	Antisense	chr20:50184245-50192758	-	hXLOC_237580	1.42821	2.81816	1.38995	0.980547	0.583	0.811737	no	hXLOC_237580	1.62919	1.9226	0.29341	0.238901	0.8504	0.995513	no	hXLOC_237580	2.69181	9.07381	6.382	1.75313	0.015	0.125116	no	hXLOC_237580	0.729243	2.80433	2.07509	1.94318	0.18135	0.464015	no
hXLOC_237599	.	LincRNA	chr20:50263217-50274858	-	hXLOC_237599	0.605586	0.688795	0.083209	0.185741	0.6582	0.856872	no	hXLOC_237599	0.742941	1.0691	0.326159	0.525077	0.57705	0.941358	no	hXLOC_237599	0.00969335	0.00245061	-0.00724274	-1.98386	1	1	no	hXLOC_237599	0.0100608	0.0429213	0.0328605	2.09296	1	1	no
hXLOC_238066	.	Antisense-Upstream	chr20:58164430-58179556	-	hXLOC_238066	0	0	0	0	1	1	no	hXLOC_238066	0	0	0	0	1	1	no	hXLOC_238066	0.549278	0.433735	-0.115543	-0.340722	0.605	0.988702	no	hXLOC_238066	1.5716	0.633353	-0.938247	-1.31115	0.08965	0.331588	no
hXLOC_238332	ENSG00000273812	LincRNA	chr20:62596602-62603115	-	hXLOC_238332	0.14421	0.780814	0.636604	2.43681	0.3453	0.627027	no	hXLOC_238332	2.19344	2.59591	0.40247	0.243046	0.83705	0.993756	no	hXLOC_238332	0	0	0	0	1	1	no	hXLOC_238332	0.170105	0.0953189	-0.0747861	-0.835594	1	1	no
hXLOC_238995	ENSG00000223662	Antisense	chr21:14585029-14594257	+	hXLOC_238995	0.834327	1.82618	0.991853	1.13014	0.38145	0.659789	no	hXLOC_238995	0.0165243	0.0896436	0.0731193	2.43961	1	1	no	hXLOC_238995	0	0	0	0	1	1	no	hXLOC_238995	0.0539825	0.0181634	-0.0358191	-1.57146	1	1	no
hXLOC_239494	ENSG00000237484	LincRNA	chr21:24428740-24522998	+	hXLOC_239494	1.3276	1.35608	0.02848	0.030623	0.95585	0.978324	no	hXLOC_239494	0.921076	1.3123	0.391224	0.510711	0.66685	0.967294	no	hXLOC_239494	0.0268482	0	-0.0268482	#NAME?	1	1	no	hXLOC_239494	0.0803727	0.463571	0.383198	2.52801	1	1	no
hXLOC_239566	.	LincRNA	chr21:25467178-25516945	+	hXLOC_239566	0	0.766428	0.766428	inf	0.02655	0.13415	no	hXLOC_239566	0	0.617048	0.617048	inf	0.10175	0.435595	no	hXLOC_239566	0	0	0	0	1	1	no	hXLOC_239566	0	3.32692	3.32692	inf	0.0412	0.171841	no
hXLOC_239729	.	Antisense	chr21:26964698-27171225	+	hXLOC_239729	0.00876897	0.00455582	-0.00421315	-0.944698	1	1	no	hXLOC_239729	0	0.00307706	0.00307706	inf	1	1	no	hXLOC_239729	0	0	0	0	1	1	no	hXLOC_239729	1.23579	1.04349	-0.1923	-0.244014	0.81985	0.939705	no
hXLOC_240517	ENSG00000234380	Antisense-Upstream	chr21:34745723-34787235	+	hXLOC_240517	0.00254959	0.0262949	0.0237453	3.36644	1	1	no	hXLOC_240517	1.75102	1.12295	-0.62807	-0.640905	0.67425	0.969	no	hXLOC_240517	0.0342249	0.297133	0.262908	3.11799	1	1	no	hXLOC_240517	0.165202	1.67027	1.50507	3.33778	0.0423	0.175971	no
hXLOC_240646	ENSG00000279365	Antisense	chr21:36430170-36532431	+	hXLOC_240646	0.281635	0.318704	0.037069	0.178393	1	1	no	hXLOC_240646	2.28234	1.29482	-0.98752	-0.817764	0.1425	0.523168	no	hXLOC_240646	2.86109	1.45119	-1.4099	-0.979327	0.0072	0.071692	no	hXLOC_240646	0.685696	0.529341	-0.156355	-0.373373	0.47315	0.736838	no
hXLOC_240855	.	LincRNA	chr21:39010919-39018395	+	hXLOC_240855	0.124235	2.46751	2.34328	4.31191	5e-05	0.000743336	yes	hXLOC_240855	0.00515216	0.0187584	0.0136062	1.86428	1	1	no	hXLOC_240855	0	0.00151732	0.00151732	inf	1	1	no	hXLOC_240855	0.00388865	0.00762353	0.00373488	0.971189	1	1	no
hXLOC_240998	.	Antisense	chr21:41767097-41779168	+	hXLOC_240998	0	0	0	0	1	1	no	hXLOC_240998	0	0	0	0	1	1	no	hXLOC_240998	0.111462	0.103422	-0.00804	-0.108009	1	1	no	hXLOC_240998	0.175097	1.08097	0.905873	2.6261	0.00765	0.0860249	no
hXLOC_241306	.	Antisense	chr21:44871382-44879505	+	hXLOC_241306	0.915485	1.30026	0.384775	0.506193	0.8019	0.922195	no	hXLOC_241306	0.414481	2.93931	2.52483	2.8261	0.05645	0.304299	no	hXLOC_241306	0.196887	0.652003	0.455116	1.72751	0.45865	0.935381	no	hXLOC_241306	0.843054	41.0481	40.205	5.60555	0.0016	0.0324849	yes
hXLOC_241504	ENSG00000274248	LincRNA	chr21:45972939-45974953	+	hXLOC_241504	0	0.0374806	0.0374806	inf	1	1	no	hXLOC_241504	0.0691792	0.184879	0.1157	1.41817	1	1	no	hXLOC_241504	0	0	0	0	1	1	no	hXLOC_241504	0.231768	1.15282	0.921052	2.31441	0.0494	0.20085	no
hXLOC_241748	ENSG00000277693	LincRNA	chr21:10328176-10342737	-	hXLOC_241748	0	0	0	0	1	1	no	hXLOC_241748	0	0	0	0	1	1	no	hXLOC_241748	2.76189	1.9622	-0.79969	-0.493187	0.07725	0.401783	no	hXLOC_241748	0.000161156	0.187315	0.187154	10.1828	1	1	no
hXLOC_241963	.	LincRNA	chr21:14676696-14744596	-	hXLOC_241963	0.00781037	0.0266666	0.0188562	1.77157	1	1	no	hXLOC_241963	4.49827	4.65092	0.15265	0.0481461	0.94865	0.99573	no	hXLOC_241963	0	0	0	0	1	1	no	hXLOC_241963	0.0627052	0	-0.0627052	#NAME?	1	1	no
hXLOC_242704	.	LincRNA	chr21:26907739-26910383	-	hXLOC_242704	0	0	0	0	1	1	no	hXLOC_242704	0	0	0	0	1	1	no	hXLOC_242704	0	0	0	0	1	1	no	hXLOC_242704	0.625131	1.31772	0.692589	1.07581	0.4685	0.733343	no
hXLOC_243038	ENSG00000236532	LincRNA	chr21:28163605-28674893	-	hXLOC_243038	0.434119	0.988007	0.553888	1.18643	0.1334	0.374352	no	hXLOC_243038	0.00890162	0.0467254	0.0378238	2.39207	1	1	no	hXLOC_243038	0	0	0	0	1	1	no	hXLOC_243038	8.31708	7.22956	-1.08752	-0.202169	0.6741	0.874217	no
hXLOC_243317	.	LincRNA	chr21:28771599-28836766	-	hXLOC_243317	0.665761	2.82463	2.15887	2.08498	0.0511	0.217342	no	hXLOC_243317	0.0705901	0.0344646	-0.0361255	-1.03435	1	1	no	hXLOC_243317	0	0	0	0	1	1	no	hXLOC_243317	0.202405	0.457123	0.254718	1.17534	1	1	no
hXLOC_243524	.	Antisense-Downstream	chr21:31732248-31733333	-	hXLOC_243524	0	0	0	0	1	1	no	hXLOC_243524	0	0.343189	0.343189	inf	1	1	no	hXLOC_243524	0	0.0253517	0.0253517	inf	1	1	no	hXLOC_243524	0	2.28204	2.28204	inf	0.12475	0.411926	no
hXLOC_243793	ENSG00000225555	Antisense	chr21:34370240-34378681	-	hXLOC_243793	0.0350561	0.0295833	-0.0054728	-0.244883	1	1	no	hXLOC_243793	0.0981118	1.00172	0.903608	3.35192	0.0004	0.00678586	yes	hXLOC_243793	0.0402104	0.0549509	0.0147405	0.450576	1	1	no	hXLOC_243793	0.356238	0.136189	-0.220049	-1.38723	1	1	no
hXLOC_243809	ENSG00000230978	LincRNA	chr21:34724176-34734771	-	hXLOC_243809	0	0	0	0	1	1	no	hXLOC_243809	0	0	0	0	1	1	no	hXLOC_243809	0	0	0	0	1	1	no	hXLOC_243809	0.205376	1.16813	0.962754	2.50785	0.0189	0.105603	no
hXLOC_244256	ENSG00000235888	LincRNA	chr21:39005125-39007113	-	hXLOC_244256	0.386838	3.24916	2.86232	3.07027	5e-05	0.000743336	yes	hXLOC_244256	0.0809555	0.139222	0.0582665	0.782181	1	1	no	hXLOC_244256	0	0	0	0	1	1	no	hXLOC_244256	0.0339821	0.0566895	0.0227074	0.738306	1	1	no
hXLOC_244490	.	LincRNA	chr21:41650812-41652086	-	hXLOC_244490	0	0	0	0	1	1	no	hXLOC_244490	0	0	0	0	1	1	no	hXLOC_244490	0	0	0	0	1	1	no	hXLOC_244490	0.16373	1.03173	0.868	2.65567	0.2492	0.514169	no
hXLOC_244777	.	LincRNA	chr21:45326958-45330183	-	hXLOC_244777	0	0	0	0	1	1	no	hXLOC_244777	0	0	0	0	1	1	no	hXLOC_244777	1.20828	0.459562	-0.748718	-1.39463	5e-05	0.0011312	yes	hXLOC_244777	0.00827773	0	-0.00827773	#NAME?	1	1	no
hXLOC_246545	.	Antisense	chr22:36288258-36289305	+	hXLOC_246545	1.26989	1.0029	-0.26699	-0.340524	0.83275	0.933891	no	hXLOC_246545	0.117356	0.0960948	-0.0212612	-0.288361	1	1	no	hXLOC_246545	21.9159	30.9333	9.0174	0.497186	0.7018	0.988702	no	hXLOC_246545	1.14703	3.36004	2.21301	1.55057	0.3721	0.649972	no
hXLOC_246782	.	Antisense	chr22:39241318-39250210	+	hXLOC_246782	0.338254	1.01927	0.681016	1.59135	0.21085	0.481124	no	hXLOC_246782	0.0307979	0.0101337	-0.0206642	-1.60368	1	1	no	hXLOC_246782	0.0906423	0	-0.0906423	#NAME?	1	1	no	hXLOC_246782	0	0	0	0	1	1	no
hXLOC_246791	.	LincRNA	chr22:39264878-39280879	+	hXLOC_246791	0.834875	2.19974	1.36486	1.3977	0.00025	0.00312416	yes	hXLOC_246791	0.0515022	0.688934	0.637432	3.74166	0.00135	0.0185164	yes	hXLOC_246791	0	0	0	0	1	1	no	hXLOC_246791	0	0.25515	0.25515	inf	1	1	no
hXLOC_249807	ENSG00000226328	Antisense	chr22:45132879-45163914	-	hXLOC_249807	1.61893	0.942627	-0.676303	-0.780281	0.48425	0.744636	no	hXLOC_249807	0.671541	0.873366	0.201825	0.379111	0.73025	0.983129	no	hXLOC_249807	0.736387	1.24387	0.507483	0.756293	0.50795	0.963082	no	hXLOC_249807	1.77548	1.98396	0.20848	0.160174	0.8646	0.954346	no
hXLOC_250149	ENSG00000272666	Antisense-Upstream	chr22:50539886-50547156	-	hXLOC_250149	1.37852	2.39696	1.01844	0.798087	0.18975	0.452409	no	hXLOC_250149	0.137739	0.469804	0.332065	1.77012	0.07905	0.374323	no	hXLOC_250149	0.00349524	0.0885842	0.085089	4.66359	1	1	no	hXLOC_250149	0.0175656	0.0146925	-0.0028731	-0.257674	1	1	no
hXLOC_250708	ENSG00000224957	LincRNA	chr3:536284-798172	+	hXLOC_250708	0	0	0	0	1	1	no	hXLOC_250708	0	0	0	0	1	1	no	hXLOC_250708	0	0	0	0	1	1	no	hXLOC_250708	1.44896	0.928946	-0.520014	-0.641352	0.7096	0.893527	no
hXLOC_251466	ENSG00000276678	Antisense	chr3:10285999-10293607	+	hXLOC_251466	0.341803	0.301682	-0.040121	-0.180138	1	1	no	hXLOC_251466	0.111701	0.113474	0.001773	0.0227194	1	1	no	hXLOC_251466	0.396494	0.429405	0.032911	0.11504	0.9578	0.989831	no	hXLOC_251466	0.500068	1.046	0.545932	1.06468	0.55565	0.799402	no
hXLOC_252307	ENSG00000228956	Antisense	chr3:18445024-18530863	+	hXLOC_252307	1.28805	1.72289	0.43484	0.419639	0.5166	0.7679	no	hXLOC_252307	0.0581517	0.167241	0.109089	1.52403	1	1	no	hXLOC_252307	0.00138103	0	-0.00138103	#NAME?	1	1	no	hXLOC_252307	0.0195495	0.00953393	-0.0100156	-1.03599	1	1	no
hXLOC_252334	ENSG00000228956	LincRNA	chr3:18745754-18764641	+	hXLOC_252334	2.76755	2.36362	-0.40393	-0.227609	0.84585	0.939326	no	hXLOC_252334	0.020276	0.0493237	0.0290477	1.28251	1	1	no	hXLOC_252334	0	0	0	0	1	1	no	hXLOC_252334	0.038256	0	-0.038256	#NAME?	1	1	no
hXLOC_252838	.	Antisense	chr3:24137815-24191303	+	hXLOC_252838	22.2713	28.9429	6.6716	0.378022	0.13145	0.372093	no	hXLOC_252838	0.00395313	0.011766	0.00781287	1.57356	1	1	no	hXLOC_252838	0.0168522	0	-0.0168522	#NAME?	1	1	no	hXLOC_252838	0.076103	0.0417686	-0.0343344	-0.865534	1	1	no
hXLOC_253130	ENSG00000272282	Antisense-Upstream	chr3:27712191-27714515	+	hXLOC_253130	0.262205	0.194413	-0.067792	-0.431568	1	1	no	hXLOC_253130	0.0469982	0.174148	0.12715	1.88964	1	1	no	hXLOC_253130	1.11746	0.342588	-0.774872	-1.70568	0.00395	0.0455679	yes	hXLOC_253130	0.100283	0.0577832	-0.0424998	-0.795349	1	1	no
hXLOC_253576	.	LincRNA	chr3:30493144-30496167	+	hXLOC_253576	0.368307	0	-0.368307	#NAME?	1	1	no	hXLOC_253576	0	0.415785	0.415785	inf	1	1	no	hXLOC_253576	0	0	0	0	1	1	no	hXLOC_253576	0	1.062	1.062	inf	1	1	no
hXLOC_254026	ENSG00000198590	LincRNA	chr3:37434897-37437795	+	hXLOC_254026	0	0	0	0	1	1	no	hXLOC_254026	0	0	0	0	1	1	no	hXLOC_254026	0.0654152	0	-0.0654152	#NAME?	1	1	no	hXLOC_254026	0	1.27067	1.27067	inf	0.11405	0.393076	no
hXLOC_254260	.	Antisense-Upstream	chr3:39177903-39180341	+	hXLOC_254260	0.132527	3.35161	3.21908	4.66049	5e-05	0.000743336	yes	hXLOC_254260	0.0185661	0.155553	0.136987	3.06666	1	1	no	hXLOC_254260	0.077946	0.0368288	-0.0411172	-1.08164	1	1	no	hXLOC_254260	0.0955291	0.275185	0.179656	1.52639	1	1	no
hXLOC_254381	.	LincRNA	chr3:40596590-40603772	+	hXLOC_254381	0	0	0	0	1	1	no	hXLOC_254381	0	0	0	0	1	1	no	hXLOC_254381	0	0	0	0	1	1	no	hXLOC_254381	0	1.11662	1.11662	inf	1	1	no
hXLOC_254389	ENSG00000231873	LincRNA	chr3:40766105-40872965	+	hXLOC_254389	0.0218355	0.0655918	0.0437563	1.58684	1	1	no	hXLOC_254389	0.0436769	0.218611	0.174934	2.32342	1	1	no	hXLOC_254389	0.00393277	0	-0.00393277	#NAME?	1	1	no	hXLOC_254389	0.464058	4.02666	3.5626	3.11721	0.0002	0.00686828	yes
hXLOC_254835	.	Antisense	chr3:45076450-45108681	+	hXLOC_254835	0.320944	0.0299035	-0.29104	-3.42393	1	1	no	hXLOC_254835	3.37169	2.22155	-1.15014	-0.601903	0.07285	0.356463	no	hXLOC_254835	0.00898433	0.0440761	0.0350918	2.29451	1	1	no	hXLOC_254835	0.013215	0.00874706	-0.00446794	-0.595311	1	1	no
hXLOC_254836	.	LincRNA	chr3:45133607-45257358	+	hXLOC_254836	0.0882494	0.014781	-0.0734684	-2.57784	1	1	no	hXLOC_254836	3.25839	3.83643	0.57804	0.235603	0.76245	0.988289	no	hXLOC_254836	0	0.00737175	0.00737175	inf	1	1	no	hXLOC_254836	0.0224766	0.0223197	-0.0001569	-0.0101034	1	1	no
hXLOC_254918	.	LincRNA	chr3:46089409-46103325	+	hXLOC_254918	1.18567	0.82375	-0.36192	-0.52542	0.4519	0.721027	no	hXLOC_254918	0.247352	0.362844	0.115492	0.552783	0.6177	0.954045	no	hXLOC_254918	0	0	0	0	1	1	no	hXLOC_254918	0	0.00639055	0.00639055	inf	1	1	no
hXLOC_255479	ENSG00000274967	Antisense	chr3:53269968-53304367	+	hXLOC_255479	0.228667	0.467743	0.239076	1.03246	1	1	no	hXLOC_255479	1.07944	0.615308	-0.464132	-0.810901	0.5339	0.922138	no	hXLOC_255479	0.0849359	0.0381936	-0.0467423	-1.15304	1	1	no	hXLOC_255479	0.337915	0.280764	-0.057151	-0.267305	1	1	no
hXLOC_256093	ENSG00000239653	Antisense-Downstream	chr3:64004022-64019925	+	hXLOC_256093	0.48942	1.24667	0.75725	1.34893	0.0916	0.314629	no	hXLOC_256093	0.10574	0.134568	0.028828	0.34781	1	1	no	hXLOC_256093	0.115314	0.143516	0.028202	0.315645	1	1	no	hXLOC_256093	0.62759	0.9252	0.29761	0.559944	0.5236	0.775429	no
hXLOC_256114	ENSG00000241684	Antisense	chr3:64684904-65011399	+	hXLOC_256114	0	0	0	0	1	1	no	hXLOC_256114	0	0	0	0	1	1	no	hXLOC_256114	0.152987	0.0807958	-0.0721912	-0.921061	1	1	no	hXLOC_256114	1.98787	1.7003	-0.28757	-0.225438	0.77405	0.922232	no
hXLOC_256503	.	LincRNA	chr3:67173907-67176331	+	hXLOC_256503	0	0	0	0	1	1	no	hXLOC_256503	0	0	0	0	1	1	no	hXLOC_256503	0	0	0	0	1	1	no	hXLOC_256503	0.128954	1.01691	0.887956	2.97925	0.24575	0.512041	no
hXLOC_256522	ENSG00000241316	Antisense-Upstream	chr3:67654697-67768431	+	hXLOC_256522	0.17904	0.0278928	-0.151147	-2.68232	1	1	no	hXLOC_256522	0.0610065	0.151294	0.0902875	1.31032	1	1	no	hXLOC_256522	1.33709	0.967022	-0.370068	-0.46748	0.27385	0.761585	no	hXLOC_256522	1.1787	1.09236	-0.08634	-0.109743	0.86665	0.954933	no
hXLOC_256922	ENSG00000277855	Antisense	chr3:71582130-71584380	+	hXLOC_256922	0.467699	0.486495	0.018796	0.0568439	1	1	no	hXLOC_256922	0.0459175	0.101217	0.0552995	1.14033	1	1	no	hXLOC_256922	1.47648	2.01946	0.54298	0.451808	0.7474	0.988702	no	hXLOC_256922	0.876235	1.7437	0.867465	0.992761	0.5607	0.802856	no
hXLOC_257038	ENSG00000242741	LincRNA	chr3:73809035-73903962	+	hXLOC_257038	0.00858314	0.00617773	-0.00240541	-0.474428	1	1	no	hXLOC_257038	0.185925	0.64293	0.457005	1.78994	0.0866	0.397055	no	hXLOC_257038	0	0.00526448	0.00526448	inf	1	1	no	hXLOC_257038	0.127558	3.29585	3.16829	4.69143	0.00085	0.0234526	yes
hXLOC_257189	ENSG00000242516	LincRNA	chr3:75672261-75673453	+	hXLOC_257189	0	0.0558595	0.0558595	inf	1	1	no	hXLOC_257189	0.362188	1.60727	1.24508	2.1498	0.4039	0.842423	no	hXLOC_257189	0.418581	0.154657	-0.263924	-1.43643	1	1	no	hXLOC_257189	0	0.0437974	0.0437974	inf	1	1	no
hXLOC_259846	.	LincRNA	chr3:105353590-105357883	+	hXLOC_259846	0.922411	0.965893	0.043482	0.0664529	0.9511	0.976762	no	hXLOC_259846	0.869303	4.0588	3.1895	2.22312	0.0454	0.265087	no	hXLOC_259846	0	0	0	0	1	1	no	hXLOC_259846	0.041913	0.316571	0.274658	2.91706	1	1	no
hXLOC_259928	.	LincRNA	chr3:106214118-106279858	+	hXLOC_259928	0.0107565	0.00612548	-0.00463102	-0.812312	1	1	no	hXLOC_259928	2.30962	1.72635	-0.58327	-0.419928	0.16155	0.556959	no	hXLOC_259928	0.00291443	0.00310236	0.00018793	0.0901535	1	1	no	hXLOC_259928	0.0196545	0.020754	0.0010995	0.078533	1	1	no
hXLOC_260009	.	Antisense-Upstream	chr3:107987411-108038704	+	hXLOC_260009	0.120289	1.51924	1.39895	3.65877	0.0163	0.0931268	no	hXLOC_260009	0.199973	0.953569	0.753596	2.25354	0.03655	0.228753	no	hXLOC_260009	0	0	0	0	1	1	no	hXLOC_260009	0.0250346	0.277234	0.252199	3.46911	1	1	no
hXLOC_260026	ENSG00000271856	LincRNA	chr3:108097871-108138610	+	hXLOC_260026	1.18846	3.07191	1.88345	1.37004	0.00465	0.0353384	yes	hXLOC_260026	0.143248	0.387384	0.244136	1.43525	0.26985	0.714638	no	hXLOC_260026	0	3.59e-06	3.59e-06	inf	1	1	no	hXLOC_260026	0.197179	0.106658	-0.090521	-0.886514	1	1	no
hXLOC_260277	.	Antisense	chr3:112150915-112205534	+	hXLOC_260277	0.0353057	0.0831335	0.0478278	1.23553	1	1	no	hXLOC_260277	0.000924999	0.00326167	0.00233667	1.81809	1	1	no	hXLOC_260277	0.514813	0.395942	-0.118871	-0.378761	0.27665	0.76544	no	hXLOC_260277	3.55986	31.7687	28.2088	3.15771	5e-05	0.0022963	yes
hXLOC_260788	ENSG00000243359	Antisense	chr3:115790998-116220682	+	hXLOC_260788	0	0	0	0	1	1	no	hXLOC_260788	0	0	0	0	1	1	no	hXLOC_260788	1.14493	0.705637	-0.439293	-0.698264	0.4428	0.927988	no	hXLOC_260788	0.7046	0.682538	-0.022062	-0.0458957	0.97435	0.986411	no
hXLOC_261418	ENSG00000272758	Antisense	chr3:122413462-122431454	+	hXLOC_261418	2.47655	2.88685	0.4103	0.22116	0.781	0.914798	no	hXLOC_261418	0.271633	0.280897	0.009264	0.048385	1	1	no	hXLOC_261418	0.456489	0.359146	-0.097343	-0.34601	0.83865	0.988702	no	hXLOC_261418	2.23802	1.39888	-0.83914	-0.677949	0.4276	0.70004	no
hXLOC_261706	ENSG00000250934	LincRNA	chr3:126284569-126291492	+	hXLOC_261706	0	0	0	0	1	1	no	hXLOC_261706	0	0	0	0	1	1	no	hXLOC_261706	0	0	0	0	1	1	no	hXLOC_261706	1.06081	0.146078	-0.914732	-2.86036	0.08635	0.321464	no
hXLOC_263084	ENSG00000248790	Antisense	chr3:139389811-139485162	+	hXLOC_263084	0.646992	1.58218	0.935188	1.2901	0.17595	0.433189	no	hXLOC_263084	0.899842	0.98144	0.081598	0.125227	0.92125	0.99573	no	hXLOC_263084	1.59442	0.727227	-0.867193	-1.13255	0.0604	0.340463	no	hXLOC_263084	0.914376	0.694532	-0.219844	-0.396746	0.63435	0.850799	no
hXLOC_263820	.	LincRNA	chr3:144237739-144270325	+	hXLOC_263820	1.43327	0.748059	-0.685211	-0.938088	0.37215	0.651917	no	hXLOC_263820	0.244336	0.275303	0.030967	0.172156	1	1	no	hXLOC_263820	0.0769128	0	-0.0769128	#NAME?	1	1	no	hXLOC_263820	0	0.389529	0.389529	inf	1	1	no
hXLOC_264571	.	LincRNA	chr3:151447494-151479580	+	hXLOC_264571	0	0	0	0	1	1	no	hXLOC_264571	0	0	0	0	1	1	no	hXLOC_264571	0	0.183435	0.183435	inf	1	1	no	hXLOC_264571	1.43385	0.17787	-1.25598	-3.011	0.16685	0.456107	no
hXLOC_264600	ENSG00000250271	Antisense-Downstream	chr3:151796246-151813692	+	hXLOC_264600	0	0.031545	0.031545	inf	1	1	no	hXLOC_264600	0	0	0	0	1	1	no	hXLOC_264600	1.79097	1.80783	0.01686	0.0135125	0.9727	0.991093	no	hXLOC_264600	0	0.0104999	0.0104999	inf	1	1	no
hXLOC_264653	.	LincRNA	chr3:152485535-152487326	+	hXLOC_264653	0.0883014	0.171568	0.0832666	0.958271	1	1	no	hXLOC_264653	0.00462668	0.0185704	0.0139437	2.00496	1	1	no	hXLOC_264653	0.010097	0	-0.010097	#NAME?	1	1	no	hXLOC_264653	1.5357	0.260029	-1.27567	-2.56215	0.08715	0.323981	no
hXLOC_264788	.	LincRNA	chr3:153180173-153247865	+	hXLOC_264788	0.402379	0.430142	0.027763	0.0962587	1	1	no	hXLOC_264788	1.4295	1.38802	-0.04148	-0.0424749	0.94345	0.99573	no	hXLOC_264788	0	0.0075881	0.0075881	inf	1	1	no	hXLOC_264788	0.178983	0.0770947	-0.101888	-1.21512	1	1	no
hXLOC_264919	.	LincRNA	chr3:154794575-154799066	+	hXLOC_264919	0	0	0	0	1	1	no	hXLOC_264919	0.707875	1.53309	0.825215	1.11487	0.0119	0.101864	no	hXLOC_264919	0	0	0	0	1	1	no	hXLOC_264919	0	0.0341684	0.0341684	inf	1	1	no
hXLOC_264954	.	Antisense-Upstream	chr3:155854661-155858332	+	hXLOC_264954	1.9883	4.77545	2.78715	1.2641	0.00095	0.0096546	yes	hXLOC_264954	0.251028	0.256468	0.00544	0.0309318	1	1	no	hXLOC_264954	0.658821	0.41503	-0.243791	-0.666671	0.3003	0.796058	no	hXLOC_264954	1.09048	2.13823	1.04775	0.971459	0.0602	0.237625	no
hXLOC_265163	ENSG00000243176	LincRNA	chr3:157155428-157329348	+	hXLOC_265163	1.36114	2.99112	1.62998	1.13588	0.37995	0.658888	no	hXLOC_265163	1.28359	1.52737	0.24378	0.250865	0.7418	0.984794	no	hXLOC_265163	0.425404	0.460544	0.03514	0.114507	0.87525	0.988702	no	hXLOC_265163	2.20375	2.57707	0.37332	0.225773	0.71105	0.893863	no
hXLOC_265528	.	LincRNA	chr3:160125598-160128781	+	hXLOC_265528	0.330746	0.957648	0.626902	1.53377	0.35795	0.639178	no	hXLOC_265528	1.4653	2.36685	0.90155	0.691777	0.721	0.981484	no	hXLOC_265528	0.0414061	0.204136	0.16273	2.30161	1	1	no	hXLOC_265528	0	0.109105	0.109105	inf	1	1	no
hXLOC_265952	ENSG00000244128	LincRNA	chr3:165460357-165497356	+	hXLOC_265952	0	0	0	0	1	1	no	hXLOC_265952	0	0	0	0	1	1	no	hXLOC_265952	5.49865	4.33649	-1.16216	-0.342551	0.14345	0.583015	no	hXLOC_265952	0	0	0	0	1	1	no
hXLOC_266335	ENSG00000279673	Antisense-Upstream	chr3:171460529-171469713	+	hXLOC_266335	1.13572	1.13944	0.00372	0.00472452	0.99365	0.995743	no	hXLOC_266335	0.041738	0.217215	0.175477	2.37969	1	1	no	hXLOC_266335	0.141895	1.3e-06	-0.141894	-16.7353	1	1	no	hXLOC_266335	0.103731	0	-0.103731	#NAME?	1	1	no
hXLOC_266415	.	Antisense	chr3:172505354-172508223	+	hXLOC_266415	1.15956	25.7183	24.5587	4.47115	0.08505	0.301972	no	hXLOC_266415	0.00496874	0.261292	0.256323	5.71664	1	1	no	hXLOC_266415	0	0	0	0	1	1	no	hXLOC_266415	0.144555	0.399365	0.25481	1.46609	1	1	no
hXLOC_267055	ENSG00000231574	LincRNA	chr3:177816946-177825128	+	hXLOC_267055	0	0	0	0	1	1	no	hXLOC_267055	0	0	0	0	1	1	no	hXLOC_267055	0	0	0	0	1	1	no	hXLOC_267055	0.0938519	1.44205	1.3482	3.94159	0.4028	0.677909	no
hXLOC_267892	.	LincRNA	chr3:186753215-186754099	+	hXLOC_267892	0	0	0	0	1	1	no	hXLOC_267892	0	0	0	0	1	1	no	hXLOC_267892	1.49225	0.844581	-0.647669	-0.821185	0.72285	0.988702	no	hXLOC_267892	0	0	0	0	1	1	no
hXLOC_268296	ENSG00000225764	Antisense	chr3:190119211-190145137	+	hXLOC_268296	0	0	0	0	1	1	no	hXLOC_268296	0	0	0	0	1	1	no	hXLOC_268296	0.457443	0.536617	0.079174	0.230301	0.84605	0.988702	no	hXLOC_268296	1.03693	0.760812	-0.276118	-0.4467	0.621	0.842651	no
hXLOC_268653	ENSG00000233058	Antisense	chr3:194487078-194521908	+	hXLOC_268653	1.23482	7.31981	6.08499	2.5675	0.002	0.0177576	yes	hXLOC_268653	0.769821	1.04033	0.270509	0.434441	0.6066	0.951205	no	hXLOC_268653	0.102974	0.0615651	-0.0414089	-0.742097	1	1	no	hXLOC_268653	0.172229	0.689395	0.517166	2.001	0.06025	0.237784	no
hXLOC_268677	.	Antisense	chr3:194600469-194607532	+	hXLOC_268677	0.00577468	0.00258271	-0.00319197	-1.16085	1	1	no	hXLOC_268677	0.00301225	0.00472727	0.00171502	0.650166	1	1	no	hXLOC_268677	1.3975	1.64308	0.24558	0.233551	0.63355	0.988702	no	hXLOC_268677	0.0250375	0.0123622	-0.0126753	-1.01815	1	1	no
hXLOC_268876	ENSG00000228109	Antisense	chr3:197001745-197004892	+	hXLOC_268876	0.0188203	0	-0.0188203	#NAME?	1	1	no	hXLOC_268876	0.233075	0.089885	-0.14319	-1.37464	1	1	no	hXLOC_268876	1.06286	1.18779	0.12493	0.160339	0.82055	0.988702	no	hXLOC_268876	1.38504	1.40996	0.02492	0.0257283	0.9881	0.992815	no
hXLOC_269421	ENSG00000235978	Antisense	chr3:4814233-4885788	-	hXLOC_269421	0.634352	1.20365	0.569298	0.924064	0.11375	0.348335	no	hXLOC_269421	0.236025	0.327438	0.091413	0.47228	0.7312	0.983227	no	hXLOC_269421	2.96433	1.01994	-1.94439	-1.53922	0.1522	0.596702	no	hXLOC_269421	1.5823	0.956604	-0.625696	-0.72603	0.4819	0.743336	no
hXLOC_270064	.	Antisense	chr3:10244966-10249721	-	hXLOC_270064	0.0771861	0.102938	0.0257519	0.415365	1	1	no	hXLOC_270064	0.396612	2.09407	1.69746	2.4005	0.0976	0.424479	no	hXLOC_270064	0.227916	1.30514	1.07722	2.51764	0.2587	0.741053	no	hXLOC_270064	0.156071	0.712467	0.556396	2.19063	0.41345	0.687681	no
hXLOC_270482	ENSG00000225733	Antisense	chr3:14942784-14948424	-	hXLOC_270482	34.1628	22.7224	-11.4404	-0.58831	0.1301	0.369861	no	hXLOC_270482	29.7025	23.9988	-5.7037	-0.307624	0.4156	0.850354	no	hXLOC_270482	62.4815	66.5773	4.0958	0.0916003	0.61645	0.988702	no	hXLOC_270482	35.3622	40.2786	4.9164	0.187807	0.6321	0.849432	no
hXLOC_271334	.	LincRNA	chr3:22982013-23153234	-	hXLOC_271334	0.00186778	0.0448707	0.0430029	4.58637	1	1	no	hXLOC_271334	0.174149	1.21286	1.03871	2.80002	5e-05	0.0010791	yes	hXLOC_271334	0.00221559	0.00997509	0.0077595	2.17064	1	1	no	hXLOC_271334	0.0771007	3.62328	3.54618	5.55441	5e-05	0.0022963	yes
hXLOC_271949	.	Antisense	chr3:33275289-33277321	-	hXLOC_271949	0	0	0	0	1	1	no	hXLOC_271949	0	0	0	0	1	1	no	hXLOC_271949	1.17233	0	-1.17233	#NAME?	0.152	0.596219	no	hXLOC_271949	0.179777	0	-0.179777	#NAME?	1	1	no
hXLOC_272199	ENSG00000235257	Antisense	chr3:37803003-37861797	-	hXLOC_272199	0.878374	1.10004	0.221666	0.324647	0.67635	0.866774	no	hXLOC_272199	0.498547	0.337441	-0.161106	-0.563095	0.60175	0.948889	no	hXLOC_272199	0.365458	0.148327	-0.217131	-1.30093	1	1	no	hXLOC_272199	1.06868	0.512352	-0.556328	-1.06062	0.2756	0.545992	no
hXLOC_272344	.	LincRNA	chr3:39900607-40054745	-	hXLOC_272344	0.0206983	0	-0.0206983	#NAME?	1	1	no	hXLOC_272344	0.00963788	0	-0.00963788	#NAME?	1	1	no	hXLOC_272344	0	0	0	0	1	1	no	hXLOC_272344	1.41159	1.30762	-0.10397	-0.110382	0.93715	0.97307	no
hXLOC_272357	ENSG00000280739	LincRNA	chr3:40116843-40309975	-	hXLOC_272357	0.204249	0.549971	0.345722	1.42902	1	1	no	hXLOC_272357	0.269843	0.289171	0.019328	0.0997989	1	1	no	hXLOC_272357	0.129781	0.0611837	-0.0685973	-1.08486	1	1	no	hXLOC_272357	0.933644	2.47579	1.54215	1.40694	0.1595	0.450436	no
hXLOC_272422	ENSG00000280739	Antisense	chr3:40240368-40245414	-	hXLOC_272422	0.0991316	0.445247	0.346115	2.16719	1	1	no	hXLOC_272422	0.0602992	0.11275	0.0524508	0.902917	1	1	no	hXLOC_272422	0.0341135	0.0596791	0.0255656	0.806882	1	1	no	hXLOC_272422	0.491134	1.02241	0.531276	1.05778	0.51505	0.7687	no
hXLOC_272668	.	Antisense	chr3:43059770-43062515	-	hXLOC_272668	3.60812	3.69284	0.08472	0.0334841	0.95095	0.976762	no	hXLOC_272668	0	0	0	0	1	1	no	hXLOC_272668	0	0	0	0	1	1	no	hXLOC_272668	0	0	0	0	1	1	no
hXLOC_273017	ENSG00000223552	Antisense	chr3:46357461-46410714	-	hXLOC_273017	1.2107	2.47928	1.26858	1.03408	0.2185	0.490689	no	hXLOC_273017	1.09656	1.33209	0.23553	0.280707	0.7146	0.979755	no	hXLOC_273017	0.00171877	0	-0.00171877	#NAME?	1	1	no	hXLOC_273017	0.0649753	0.132895	0.0679197	1.03232	1	1	no
hXLOC_273061	.	Antisense	chr3:46593797-46607064	-	hXLOC_273061	0	0	0	0	1	1	no	hXLOC_273061	0	0.175478	0.175478	inf	1	1	no	hXLOC_273061	0	0	0	0	1	1	no	hXLOC_273061	2.4585	2.04398	-0.41452	-0.266396	0.8769	0.957724	no
hXLOC_273274	.	Antisense	chr3:49530797-49535602	-	hXLOC_273274	0	0.00341324	0.00341324	inf	1	1	no	hXLOC_273274	0.00757243	0	-0.00757243	#NAME?	1	1	no	hXLOC_273274	1.25257	1.12906	-0.12351	-0.149773	0.84525	0.988702	no	hXLOC_273274	0.427984	0.404449	-0.023535	-0.0815994	1	1	no
hXLOC_273620	.	Antisense	chr3:57561902-57568053	-	hXLOC_273620	0.307145	0.947534	0.640389	1.62526	0.10045	0.331029	no	hXLOC_273620	0.039477	0.0642283	0.0247513	0.702198	1	1	no	hXLOC_273620	0.0325737	0.0287293	-0.0038444	-0.181186	1	1	no	hXLOC_273620	0.676728	1.20218	0.525452	0.829009	0.27735	0.547908	no
hXLOC_274277	ENSG00000241472	Antisense	chr3:62274360-62318934	-	hXLOC_274277	0.0235419	0	-0.0235419	#NAME?	1	1	no	hXLOC_274277	0.0765597	0.114169	0.0376093	0.576514	1	1	no	hXLOC_274277	1.57558	0.878077	-0.697503	-0.843465	0.4701	0.943274	no	hXLOC_274277	2.93079	1.4469	-1.48389	-1.01832	0.33905	0.61796	no
hXLOC_274565	.	LincRNA	chr3:66701075-66972521	-	hXLOC_274565	0	0	0	0	1	1	no	hXLOC_274565	0	0	0	0	1	1	no	hXLOC_274565	0	0	0	0	1	1	no	hXLOC_274565	1.08589	0	-1.08589	#NAME?	0.111	0.386343	no
hXLOC_274920	.	LincRNA	chr3:71621761-71625532	-	hXLOC_274920	0.50668	1.20162	0.69494	1.24583	0.37965	0.658571	no	hXLOC_274920	0.0435621	0.244048	0.200486	2.48602	1	1	no	hXLOC_274920	0	0	0	0	1	1	no	hXLOC_274920	0.490549	0	-0.490549	#NAME?	1	1	no
hXLOC_275520	.	LincRNA	chr3:81348818-81351149	-	hXLOC_275520	0	0.404846	0.404846	inf	1	1	no	hXLOC_275520	0	0	0	0	1	1	no	hXLOC_275520	0	0	0	0	1	1	no	hXLOC_275520	1.16666	0	-1.16666	#NAME?	1	1	no
hXLOC_276336	ENSG00000239445	Antisense	chr3:98706224-98733394	-	hXLOC_276336	0.163132	0.282751	0.119619	0.793493	1	1	no	hXLOC_276336	1.29691	0.826439	-0.470471	-0.650095	0.53045	0.921633	no	hXLOC_276336	0.00529367	0	-0.00529367	#NAME?	1	1	no	hXLOC_276336	0.0978178	0.0638401	-0.0339777	-0.615633	1	1	no
hXLOC_276409	ENSG00000243089	LincRNA	chr3:99369612-99527265	-	hXLOC_276409	0.182288	1.91919	1.7369	3.3962	0.01795	0.0999059	no	hXLOC_276409	0.263277	2.63292	2.36964	3.32201	0.0001	0.00199798	yes	hXLOC_276409	0.00910112	0.00970518	0.00060406	0.0927115	1	1	no	hXLOC_276409	0.371589	0.720304	0.348715	0.954899	0.21185	0.489298	no
hXLOC_277008	.	LincRNA	chr3:104357268-104445437	-	hXLOC_277008	0.0257782	0.033131	0.0073528	0.362033	1	1	no	hXLOC_277008	0.0141865	0.00635392	-0.00783258	-1.15879	1	1	no	hXLOC_277008	1.35153	0.771336	-0.580194	-0.809161	0.0066	0.0678058	no	hXLOC_277008	0.00951037	0.0259061	0.0163957	1.44572	1	1	no
hXLOC_277193	.	LincRNA	chr3:105246552-105259395	-	hXLOC_277193	0.0670917	0.540461	0.473369	3.00999	1	1	no	hXLOC_277193	0.024883	0.322759	0.297876	3.69722	0.00315	0.0366167	yes	hXLOC_277193	0	0.0169661	0.0169661	inf	1	1	no	hXLOC_277193	0.0471267	1.82283	1.7757	5.27349	0.013	0.101325	no
hXLOC_277214	.	Antisense	chr3:105338627-105369359	-	hXLOC_277214	0.599469	1.48853	0.889061	1.31213	0.2678	0.547843	no	hXLOC_277214	0.0934368	0.837043	0.743606	3.16324	0.06805	0.340288	no	hXLOC_277214	0.0471402	0.142526	0.0953858	1.5962	1	1	no	hXLOC_277214	0.0545817	1.75702	1.70244	5.00857	0.0092	0.101143	no
hXLOC_277251	.	LincRNA	chr3:106188485-106214325	-	hXLOC_277251	2.00118	0	-2.00118	#NAME?	0.1069	0.340764	no	hXLOC_277251	0	0	0	0	1	1	no	hXLOC_277251	0	0	0	0	1	1	no	hXLOC_277251	0	0	0	0	1	1	no
hXLOC_277484	ENSG00000279277	Antisense-Downstream	chr3:108022098-108043036	-	hXLOC_277484	0.154114	1.15048	0.996366	2.90017	5e-05	0.000743336	yes	hXLOC_277484	0.0428593	0.112519	0.0696597	1.39249	1	1	no	hXLOC_277484	0.0147905	0.0256652	0.0108747	0.795145	1	1	no	hXLOC_277484	0.210737	0.564669	0.353932	1.42196	0.00015	0.00546066	yes
hXLOC_277701	.	Antisense-Upstream	chr3:111673852-111674500	-	hXLOC_277701	0.392043	0.36352	-0.028523	-0.108975	1	1	no	hXLOC_277701	0	0	0	0	1	1	no	hXLOC_277701	1.08672	0.712765	-0.373955	-0.608482	0.50635	0.962374	no	hXLOC_277701	0.396508	0	-0.396508	#NAME?	1	1	no
hXLOC_279386	.	Antisense	chr3:119413761-119420840	-	hXLOC_279386	0.199073	0.346996	0.147923	0.801622	1	1	no	hXLOC_279386	0.019352	0.0315649	0.0122129	0.705838	1	1	no	hXLOC_279386	0.0126649	0.0600332	0.0473683	2.24492	1	1	no	hXLOC_279386	0.668153	1.16872	0.500567	0.806681	0.6254	0.84516	no
hXLOC_280640	.	Antisense-Downstream	chr3:134379731-134394104	-	hXLOC_280640	0.00361335	0	-0.00361335	#NAME?	1	1	no	hXLOC_280640	0	0	0	0	1	1	no	hXLOC_280640	0	0	0	0	1	1	no	hXLOC_280640	0.134822	1.20125	1.06643	3.1554	5e-05	0.0022963	yes
hXLOC_280721	ENSG00000273486	Antisense	chr3:136837338-136862556	-	hXLOC_280721	0.558852	0.415055	-0.143797	-0.429165	1	1	no	hXLOC_280721	1.55741	0.846539	-0.710871	-0.879498	0.3794	0.82506	no	hXLOC_280721	0.344487	0.394223	0.049736	0.194561	1	1	no	hXLOC_280721	0.546854	0.388855	-0.157999	-0.491922	1	1	no
hXLOC_281819	.	LincRNA	chr3:152158587-152205475	-	hXLOC_281819	1.56045	1.30708	-0.25337	-0.25561	0.59215	0.817401	no	hXLOC_281819	0.323722	0.192067	-0.131655	-0.753146	0.4017	0.841407	no	hXLOC_281819	0.11503	0.0420531	-0.0729769	-1.45172	1	1	no	hXLOC_281819	0.126191	0.0283579	-0.0978331	-2.15379	1	1	no
hXLOC_283560	ENSG00000232461	LincRNA	chr3:176636701-176720751	-	hXLOC_283560	0	0.0802307	0.0802307	inf	1	1	no	hXLOC_283560	0	0	0	0	1	1	no	hXLOC_283560	0	0	0	0	1	1	no	hXLOC_283560	0.579677	1.30627	0.726593	1.17213	0.6142	0.838323	no
hXLOC_283687	.	LincRNA	chr3:176957896-176982453	-	hXLOC_283687	0	0	0	0	1	1	no	hXLOC_283687	0	0	0	0	1	1	no	hXLOC_283687	0	0	0	0	1	1	no	hXLOC_283687	2.07116	0	-2.07116	#NAME?	0.12655	0.414783	no
hXLOC_283923	.	LincRNA	chr3:178908365-178965986	-	hXLOC_283923	0.143006	0.0995409	-0.0434651	-0.522715	1	1	no	hXLOC_283923	0.496934	0.316836	-0.180098	-0.649318	0.6198	0.954053	no	hXLOC_283923	0.0116905	0	-0.0116905	#NAME?	1	1	no	hXLOC_283923	1.1146	1.5391	0.4245	0.465564	0.55095	0.795843	no
hXLOC_284752	.	LincRNA	chr3:187762694-187774373	-	hXLOC_284752	0.341401	0.774512	0.433111	1.18182	0.02465	0.126633	no	hXLOC_284752	0.646227	1.4665	0.820273	1.18227	0.04865	0.276873	no	hXLOC_284752	0	0	0	0	1	1	no	hXLOC_284752	0.0337893	0	-0.0337893	#NAME?	1	1	no
hXLOC_284789	.	Antisense	chr3:188604878-188626916	-	hXLOC_284789	0	0.0575923	0.0575923	inf	1	1	no	hXLOC_284789	0.0194247	0.0133684	-0.0060563	-0.539067	1	1	no	hXLOC_284789	0	0	0	0	1	1	no	hXLOC_284789	0.872301	1.21188	0.339579	0.474352	0.77745	0.923683	no
hXLOC_284819	ENSG00000234076	Antisense	chr3:188938979-188947804	-	hXLOC_284819	0.597139	0.739602	0.142463	0.308681	0.48245	0.743911	no	hXLOC_284819	2.55368	2.19067	-0.36301	-0.221201	0.6686	0.96789	no	hXLOC_284819	0.10649	0.0223273	-0.0841627	-2.25384	1	1	no	hXLOC_284819	0.204766	0.172958	-0.031808	-0.243556	1	1	no
hXLOC_285083	.	Antisense	chr3:193643980-193683159	-	hXLOC_285083	6.92144	8.91837	1.99693	0.365707	0.6425	0.848304	no	hXLOC_285083	0	0	0	0	1	1	no	hXLOC_285083	0.00435569	0	-0.00435569	#NAME?	1	1	no	hXLOC_285083	0.0577939	0.0608714	0.0030775	0.0748467	1	1	no
hXLOC_285188	.	LincRNA	chr3:194525162-194527383	-	hXLOC_285188	1.14655	1.24349	0.09694	0.117097	0.92265	0.967714	no	hXLOC_285188	0.23447	0	-0.23447	#NAME?	1	1	no	hXLOC_285188	0.70191	0.140517	-0.561393	-2.32054	0.3102	0.806957	no	hXLOC_285188	0	0	0	0	1	1	no
hXLOC_285412	.	Antisense	chr3:196636552-196640569	-	hXLOC_285412	0.953782	0.54085	-0.412932	-0.81843	0.4184	0.692157	no	hXLOC_285412	6.31512	2.49883	-3.81629	-1.33756	0.1274	0.494835	no	hXLOC_285412	0	0	0	0	1	1	no	hXLOC_285412	0	0	0	0	1	1	no
hXLOC_286036	ENSG00000247708	Antisense	chr4:4542111-4708696	+	hXLOC_286036	0.285249	0.218593	-0.066656	-0.383974	1	1	no	hXLOC_286036	1.07738	2.01443	0.93705	0.90285	0.32045	0.77556	no	hXLOC_286036	0.879939	0.238531	-0.641408	-1.88323	0.03925	0.25165	no	hXLOC_286036	1.17329	0.480376	-0.692914	-1.28832	0.241	0.509889	no
hXLOC_286678	ENSG00000251152	LincRNA	chr4:11449644-11478196	+	hXLOC_286678	2.01428	0.831885	-1.1824	-1.27581	0.44845	0.717923	no	hXLOC_286678	0	0	0	0	1	1	no	hXLOC_286678	0	0	0	0	1	1	no	hXLOC_286678	0	0	0	0	1	1	no
hXLOC_286694	.	LincRNA	chr4:11543976-11551935	+	hXLOC_286694	1.69115	0	-1.69115	#NAME?	0.03875	0.178679	no	hXLOC_286694	0	0	0	0	1	1	no	hXLOC_286694	0	0	0	0	1	1	no	hXLOC_286694	0	0	0	0	1	1	no
hXLOC_288160	ENSG00000251129	LincRNA	chr4:31996122-32158285	+	hXLOC_288160	0.0402334	0.000211271	-0.0400221	-7.57315	1	1	no	hXLOC_288160	0.0405294	0.0565801	0.0160507	0.481327	1	1	no	hXLOC_288160	1.59353	1.44038	-0.15315	-0.145781	0.80065	0.988702	no	hXLOC_288160	0	0	0	0	1	1	no
hXLOC_288198	.	LincRNA	chr4:32225017-32230328	+	hXLOC_288198	0.0528517	0.0661914	0.0133397	0.324693	1	1	no	hXLOC_288198	0.0620769	0.0533373	-0.0087396	-0.21891	1	1	no	hXLOC_288198	1.78372	1.2991	-0.48462	-0.457382	0.0999	0.474821	no	hXLOC_288198	0.044961	0	-0.044961	#NAME?	1	1	no
hXLOC_288633	ENSG00000255458	Antisense-Upstream	chr4:39639146-39641791	+	hXLOC_288633	0.0514341	0.240716	0.189282	2.22653	1	1	no	hXLOC_288633	0.104984	0.13271	0.027726	0.338108	1	1	no	hXLOC_288633	0.531077	1.23253	0.701453	1.21462	0.3287	0.827437	no	hXLOC_288633	0.489108	0.273145	-0.215963	-0.840486	1	1	no
hXLOC_289548	.	Antisense	chr4:51942326-52003381	+	hXLOC_289548	0	0	0	0	1	1	no	hXLOC_289548	0	0.0256511	0.0256511	inf	1	1	no	hXLOC_289548	0	0	0	0	1	1	no	hXLOC_289548	0.483243	2.22083	1.73759	2.20028	0.3521	0.631485	no
hXLOC_290302	ENSG00000248479	LincRNA	chr4:65700288-65708303	+	hXLOC_290302	0	0	0	0	1	1	no	hXLOC_290302	0	0	0	0	1	1	no	hXLOC_290302	1.10814	0.567728	-0.540412	-0.964873	0.0008	0.0127737	yes	hXLOC_290302	0.0705862	0.0448925	-0.0256937	-0.65291	1	1	no
hXLOC_291034	.	Antisense-Downstream	chr4:73727766-73737551	+	hXLOC_291034	0.518181	2.43033	1.91215	2.22962	0.00045	0.00517362	yes	hXLOC_291034	0.00880199	0.111676	0.102874	3.66535	1	1	no	hXLOC_291034	0.0132543	0.0851157	0.0718614	2.68296	1	1	no	hXLOC_291034	0.0111927	1.40972	1.39853	6.97671	0.0175	0.103974	no
hXLOC_291088	ENSG00000244194	Antisense	chr4:73987956-74043410	+	hXLOC_291088	6.7119	7.49702	0.78512	0.159595	0.8504	0.940976	no	hXLOC_291088	0.432591	0.656233	0.223642	0.601206	0.5504	0.930004	no	hXLOC_291088	0.678673	1.85093	1.17226	1.44746	0.10215	0.481485	no	hXLOC_291088	0.0383543	1.92481	1.88646	5.64918	0.00185	0.0327943	yes
hXLOC_293243	ENSG00000246090	Antisense	chr4:99088798-99301536	+	hXLOC_293243	0.979773	0.129047	-0.850726	-2.92455	0.05045	0.215436	no	hXLOC_293243	0.0830325	0.051881	-0.0311515	-0.678469	1	1	no	hXLOC_293243	0.284815	0.258434	-0.026381	-0.140229	1	1	no	hXLOC_293243	1.61699	2.91496	1.29797	0.850166	0.46575	0.731458	no
hXLOC_293349	.	Antisense	chr4:99896388-99901215	+	hXLOC_293349	0.460181	1.29388	0.833699	1.49143	0.2812	0.563229	no	hXLOC_293349	0.0289812	0.0140183	-0.0149629	-1.04781	1	1	no	hXLOC_293349	0.0362466	0.0197538	-0.0164928	-0.875716	1	1	no	hXLOC_293349	0.60111	1.52417	0.92306	1.34232	0.39525	0.671318	no
hXLOC_294366	.	LincRNA	chr4:114300653-114326560	+	hXLOC_294366	1.44278	0.160142	-1.28264	-3.17142	0.1185	0.355548	no	hXLOC_294366	0.202749	0.357047	0.154298	0.816422	1	1	no	hXLOC_294366	0.0427908	0	-0.0427908	#NAME?	1	1	no	hXLOC_294366	0.0837817	0.169289	0.0855073	1.01478	1	1	no
hXLOC_294468	.	LincRNA	chr4:116352974-116355731	+	hXLOC_294468	3.27457	4.7739	1.49933	0.54386	0.1156	0.35098	no	hXLOC_294468	0.0420379	0.0451545	0.0031166	0.103179	1	1	no	hXLOC_294468	0	0	0	0	1	1	no	hXLOC_294468	0	0	0	0	1	1	no
hXLOC_294747	ENSG00000250938	Antisense	chr4:120066422-120165947	+	hXLOC_294747	0.979087	1.24992	0.270833	0.352323	0.365	0.645647	no	hXLOC_294747	0.266118	0.217346	-0.048772	-0.292076	1	1	no	hXLOC_294747	0.481649	0.374633	-0.107016	-0.362502	0.66975	0.988702	no	hXLOC_294747	2.60619	1.48546	-1.12073	-0.811038	0.21085	0.488464	no
hXLOC_294994	ENSG00000227145	Antisense	chr4:122545836-122627883	+	hXLOC_294994	0.0605439	2.47336	2.41282	5.35235	0.001	0.010076	yes	hXLOC_294994	0.0207866	0.305234	0.284447	3.87619	0.0528	0.291343	no	hXLOC_294994	0.00409275	0.0138293	0.00973655	1.75659	1	1	no	hXLOC_294994	0.0561398	0.0113183	-0.0448215	-2.31037	1	1	no
hXLOC_295064	ENSG00000249125	LincRNA	chr4:123495725-123930839	+	hXLOC_295064	0.0222443	0	-0.0222443	#NAME?	1	1	no	hXLOC_295064	1.43164	2.79192	1.36028	0.963586	0.18525	0.596737	no	hXLOC_295064	0.0453638	0	-0.0453638	#NAME?	1	1	no	hXLOC_295064	0.0527173	0	-0.0527173	#NAME?	1	1	no
hXLOC_295097	.	LincRNA	chr4:124209908-124210629	+	hXLOC_295097	0	0	0	0	1	1	no	hXLOC_295097	0	0	0	0	1	1	no	hXLOC_295097	0	0	0	0	1	1	no	hXLOC_295097	1.8161	0	-1.8161	#NAME?	0.11935	0.404167	no
hXLOC_295322	ENSG00000251432	Antisense	chr4:128288345-128519460	+	hXLOC_295322	0.422859	0.305562	-0.117297	-0.468714	1	1	no	hXLOC_295322	0.462581	0.257239	-0.205342	-0.846596	0.36225	0.812214	no	hXLOC_295322	2.94731	1.06335	-1.88396	-1.47078	0.04825	0.29168	no	hXLOC_295322	1.56118	0.786244	-0.774936	-0.989592	0.2925	0.5662	no
hXLOC_295800	ENSG00000250033	LincRNA	chr4:138105719-138172487	+	hXLOC_295800	3.14334	3.91817	0.77483	0.317884	0.77475	0.911621	no	hXLOC_295800	0.0710075	0.0991195	0.028112	0.481198	1	1	no	hXLOC_295800	0.150571	0.296363	0.145792	0.97692	1	1	no	hXLOC_295800	0.964359	2.33776	1.3734	1.27749	0.66895	0.871313	no
hXLOC_296000	ENSG00000272632	LincRNA	chr4:141333589-141440506	+	hXLOC_296000	1.01642	0.427094	-0.589326	-1.25086	0.0147	0.0860918	no	hXLOC_296000	0.0101642	0	-0.0101642	#NAME?	1	1	no	hXLOC_296000	0.0499101	0.0266916	-0.0232185	-0.902945	1	1	no	hXLOC_296000	0.0413017	0	-0.0413017	#NAME?	1	1	no
hXLOC_296395	ENSG00000248828	Antisense	chr4:143738971-144126914	+	hXLOC_296395	3.53668	4.93671	1.40003	0.481156	0.34615	0.627808	no	hXLOC_296395	0.0133403	0	-0.0133403	#NAME?	1	1	no	hXLOC_296395	0	0	0	0	1	1	no	hXLOC_296395	2.77091	1.67533	-1.09558	-0.725917	0.34865	0.62804	no
hXLOC_296546	ENSG00000248828	LincRNA	chr4:144101567-144103512	+	hXLOC_296546	1.60042	0.891935	-0.708485	-0.843438	0.7296	0.890947	no	hXLOC_296546	0	0	0	0	1	1	no	hXLOC_296546	0	0	0	0	1	1	no	hXLOC_296546	0.979055	1.57524	0.596185	0.686109	0.7574	0.91528	no
hXLOC_296837	ENSG00000250357	LincRNA	chr4:148692015-148700191	+	hXLOC_296837	0	0	0	0	1	1	no	hXLOC_296837	0	0	0	0	1	1	no	hXLOC_296837	0	0	0	0	1	1	no	hXLOC_296837	2.15892	0	-2.15892	#NAME?	0.1131	0.391131	no
hXLOC_297137	ENSG00000249309	Antisense	chr4:153712500-153753380	+	hXLOC_297137	0.553882	1.93527	1.38139	1.80489	5e-05	0.000743336	yes	hXLOC_297137	0.0467058	0.0988474	0.0521416	1.0816	1	1	no	hXLOC_297137	0	0	0	0	1	1	no	hXLOC_297137	0.0828531	2.23558	2.15273	4.75395	0.0025	0.0366757	yes
hXLOC_298108	.	Antisense	chr4:168487104-168493527	+	hXLOC_298108	0	0.0191178	0.0191178	inf	1	1	no	hXLOC_298108	0.00871472	0.0288265	0.0201118	1.72587	1	1	no	hXLOC_298108	1.19024	0.538511	-0.651729	-1.14421	0.56265	0.988259	no	hXLOC_298108	0.0111941	0.0475408	0.0363467	2.08643	1	1	no
hXLOC_298318	.	LincRNA	chr4:173383577-173466042	+	hXLOC_298318	3.44973	2.47797	-0.97176	-0.477324	0.3557	0.637547	no	hXLOC_298318	0.114165	0.0970036	-0.0171614	-0.235013	1	1	no	hXLOC_298318	0.0772024	0.0230606	-0.0541418	-1.74322	1	1	no	hXLOC_298318	3.16128	4.03154	0.87026	0.350821	0.7605	0.916451	no
hXLOC_298469	.	LincRNA	chr4:174580876-174612008	+	hXLOC_298469	0	0.921473	0.921473	inf	1	1	no	hXLOC_298469	7.68825	3.99026	-3.69799	-0.946172	0.30905	0.763151	no	hXLOC_298469	0	0	0	0	1	1	no	hXLOC_298469	0	0	0	0	1	1	no
hXLOC_298472	.	Antisense-Upstream	chr4:174612149-174635452	+	hXLOC_298472	0	0.0670559	0.0670559	inf	1	1	no	hXLOC_298472	1.11568	0.598324	-0.517356	-0.89892	0.0376	0.234005	no	hXLOC_298472	0.00369697	0	-0.00369697	#NAME?	1	1	no	hXLOC_298472	0	0	0	0	1	1	no
hXLOC_299306	.	LincRNA	chr4:184030268-184062735	+	hXLOC_299306	0	0	0	0	1	1	no	hXLOC_299306	1.29868	0.585027	-0.713653	-1.15047	0.0834	0.387788	no	hXLOC_299306	0	0	0	0	1	1	no	hXLOC_299306	0	0	0	0	1	1	no
hXLOC_299388	.	Antisense	chr4:184826277-184831255	+	hXLOC_299388	0.333175	1.00305	0.669875	1.59005	0.26685	0.546997	no	hXLOC_299388	0.149023	0.367272	0.218249	1.30132	0.33105	0.784761	no	hXLOC_299388	0.11314	0.0431289	-0.0700111	-1.39138	1	1	no	hXLOC_299388	0	0	0	0	1	1	no
hXLOC_299396	.	LincRNA	chr4:184860376-184872778	+	hXLOC_299396	1.6324	61.2676	59.6352	5.23005	5e-05	0.000743336	yes	hXLOC_299396	0.0199915	1.18591	1.16592	5.89046	0.26815	0.712473	no	hXLOC_299396	0	0	0	0	1	1	no	hXLOC_299396	0	0	0	0	1	1	no
hXLOC_299407	.	LincRNA	chr4:184893843-184963526	+	hXLOC_299407	0.03801	2.25746	2.21945	5.89217	5e-05	0.000743336	yes	hXLOC_299407	0.0980106	1.53235	1.43434	3.96667	0.00805	0.0762175	no	hXLOC_299407	0	0	0	0	1	1	no	hXLOC_299407	0.0193142	0.0235913	0.0042771	0.288591	1	1	no
hXLOC_300155	.	Antisense-Downstream	chr4:5472500-5539372	-	hXLOC_300155	0.0367508	0.0135523	-0.0231985	-1.43924	1	1	no	hXLOC_300155	0.0129904	0.00332319	-0.00966721	-1.96681	1	1	no	hXLOC_300155	0.0907924	0.0535321	-0.0372603	-0.762168	1	1	no	hXLOC_300155	1.05565	0.882679	-0.172971	-0.258169	0.7085	0.893074	no
hXLOC_301204	ENSG00000249252	Antisense	chr4:15335068-15362714	-	hXLOC_301204	0.388162	1.32957	0.941408	1.77623	0.1409	0.384849	no	hXLOC_301204	0.00655363	0.284666	0.278112	5.44083	1	1	no	hXLOC_301204	0	0.0547632	0.0547632	inf	1	1	no	hXLOC_301204	0.263673	0.0763727	-0.1873	-1.78762	1	1	no
hXLOC_305215	.	Antisense-Upstream	chr4:73703761-73740372	-	hXLOC_305215	2.12471	6.99426	4.86955	1.71891	0.0021	0.0184627	yes	hXLOC_305215	0.0705395	0.895294	0.824754	3.66586	0.00115	0.0161345	yes	hXLOC_305215	0.0308223	0.518316	0.487494	4.07179	0.0003	0.0055872	yes	hXLOC_305215	0.00762903	2.90283	2.8952	8.57174	0.01155	0.101325	no
hXLOC_305251	.	Antisense	chr4:73866469-73871272	-	hXLOC_305251	0.394999	0.627283	0.232284	0.667266	1	1	no	hXLOC_305251	0.0965068	0.215782	0.119275	1.16087	1	1	no	hXLOC_305251	0.151254	2.17249	2.02124	3.84431	0.10215	0.481485	no	hXLOC_305251	0.0359634	7.29271	7.25675	7.66378	0.157	0.44886	no
hXLOC_305284	.	Antisense	chr4:74245958-74368979	-	hXLOC_305284	2.1371	2.49292	0.35582	0.222186	0.78205	0.915024	no	hXLOC_305284	0.0127683	0.0169017	0.0041334	0.404594	1	1	no	hXLOC_305284	0.458956	0.462727	0.003771	0.0118053	0.9898	0.995108	no	hXLOC_305284	0.0238136	0.0723433	0.0485297	1.60307	1	1	no
hXLOC_305401	ENSG00000260265	LincRNA	chr4:75081702-75122009	-	hXLOC_305401	0	0	0	0	1	1	no	hXLOC_305401	0	0.0151646	0.0151646	inf	1	1	no	hXLOC_305401	1.0515	0.524001	-0.527499	-1.00481	0.22465	0.697593	no	hXLOC_305401	0	0	0	0	1	1	no
hXLOC_305560	.	Antisense	chr4:77030326-77042141	-	hXLOC_305560	0.456915	0.758753	0.301838	0.731704	0.58385	0.812296	no	hXLOC_305560	0.0527345	0.0764972	0.0237627	0.536658	1	1	no	hXLOC_305560	0.151907	0.143836	-0.008071	-0.0787644	1	1	no	hXLOC_305560	1.19444	1.49852	0.30408	0.327212	0.75865	0.915643	no
hXLOC_305685	.	LincRNA	chr4:78637584-78646279	-	hXLOC_305685	0	0	0	0	1	1	no	hXLOC_305685	0	0	0	0	1	1	no	hXLOC_305685	0	0	0	0	1	1	no	hXLOC_305685	1.01135	0	-1.01135	#NAME?	1	1	no
hXLOC_306158	.	Antisense-Downstream	chr4:83139431-83174991	-	hXLOC_306158	0.122118	8.67267	8.55055	6.15013	0.2397	0.517162	no	hXLOC_306158	0	0.0295438	0.0295438	inf	1	1	no	hXLOC_306158	0.0102382	0	-0.0102382	#NAME?	1	1	no	hXLOC_306158	0	0	0	0	1	1	no
hXLOC_306545	.	Antisense	chr4:87842167-87916690	-	hXLOC_306545	4.90353	3.48008	-1.42345	-0.494698	0.6565	0.855974	no	hXLOC_306545	0.140901	0.544026	0.403125	1.949	0.0784	0.372736	no	hXLOC_306545	5.92747	8.42981	2.50234	0.508083	0.7521	0.988702	no	hXLOC_306545	2.10024	4.4402	2.33996	1.08007	0.36375	0.642158	no
hXLOC_306614	.	Antisense	chr4:88414754-88449705	-	hXLOC_306614	0.641611	2.60361	1.962	2.02074	0.1944	0.458978	no	hXLOC_306614	0.156054	0.377972	0.221918	1.27623	0.3206	0.775817	no	hXLOC_306614	0.140273	0.0612258	-0.0790472	-1.19603	1	1	no	hXLOC_306614	0.118149	0.122178	0.004029	0.0483833	1	1	no
hXLOC_306759	.	Antisense-Downstream	chr4:89840863-89895586	-	hXLOC_306759	0.512356	2.48535	1.97299	2.27823	0.2479	0.526644	no	hXLOC_306759	0	0	0	0	1	1	no	hXLOC_306759	0	0	0	0	1	1	no	hXLOC_306759	0	0	0	0	1	1	no
hXLOC_307387	.	LincRNA	chr4:98783900-98862625	-	hXLOC_307387	2.29885	3.23826	0.93941	0.494305	0.2361	0.5129	no	hXLOC_307387	0	0	0	0	1	1	no	hXLOC_307387	0.0167882	0	-0.0167882	#NAME?	1	1	no	hXLOC_307387	0	0.0166651	0.0166651	inf	1	1	no
hXLOC_307874	ENSG00000251259	Antisense	chr4:105137259-105146766	-	hXLOC_307874	3.38925	4.19942	0.81017	0.309223	0.68075	0.868484	no	hXLOC_307874	0.350295	0.534829	0.184534	0.610505	0.4559	0.880567	no	hXLOC_307874	0.242376	0.0867679	-0.155608	-1.48201	1	1	no	hXLOC_307874	0.295623	0.185442	-0.110181	-0.672793	1	1	no
hXLOC_307877	ENSG00000251586	LincRNA	chr4:105168906-105353365	-	hXLOC_307877	0.592223	0.735393	0.14317	0.312374	0.75415	0.902251	no	hXLOC_307877	0.795398	1.214	0.418602	0.610023	0.4894	0.901542	no	hXLOC_307877	0.0387985	0.00215007	-0.0366484	-4.17354	1	1	no	hXLOC_307877	0.208687	1.07369	0.865003	2.36316	0.09105	0.335916	no
hXLOC_307918	.	Antisense	chr4:105233662-105238328	-	hXLOC_307918	2.16077	2.72032	0.55955	0.332229	0.7661	0.907588	no	hXLOC_307918	0.0498221	0.0909422	0.0411201	0.868164	1	1	no	hXLOC_307918	0.0711557	0.084966	0.0138103	0.255907	1	1	no	hXLOC_307918	0.560103	0.296494	-0.263609	-0.917688	0.65855	0.866345	no
hXLOC_308289	ENSG00000245293	Antisense	chr4:107909503-107989735	-	hXLOC_308289	0.125678	0.196187	0.070509	0.642493	1	1	no	hXLOC_308289	0.190658	0.0541144	-0.136544	-1.8169	1	1	no	hXLOC_308289	0.0127234	0.0212698	0.0085464	0.741315	1	1	no	hXLOC_308289	1.22758	1.75585	0.52827	0.516354	0.814	0.937998	no
hXLOC_308662	.	LincRNA	chr4:113840387-113889750	-	hXLOC_308662	0.00526395	0	-0.00526395	#NAME?	1	1	no	hXLOC_308662	0	0	0	0	1	1	no	hXLOC_308662	0.0110503	0.00305753	-0.00799277	-1.85364	1	1	no	hXLOC_308662	1.59606	4.48483	2.88877	1.49054	5e-05	0.0022963	yes
hXLOC_309412	.	LincRNA	chr4:124477455-124484266	-	hXLOC_309412	0	0	0	0	1	1	no	hXLOC_309412	0	0	0	0	1	1	no	hXLOC_309412	0	0	0	0	1	1	no	hXLOC_309412	1.01296	0	-1.01296	#NAME?	0.2072	0.484572	no
hXLOC_310338	ENSG00000250241	Antisense-Upstream	chr4:133140627-133145744	-	hXLOC_310338	0	0	0	0	1	1	no	hXLOC_310338	0	0	0	0	1	1	no	hXLOC_310338	0	0	0	0	1	1	no	hXLOC_310338	0.0926579	1.10876	1.0161	3.58089	0.33355	0.61218	no
hXLOC_310777	ENSG00000280352	LincRNA	chr4:137599233-137700975	-	hXLOC_310777	0	0	0	0	1	1	no	hXLOC_310777	1.01895	0.770253	-0.248697	-0.403675	0.4896	0.901542	no	hXLOC_310777	0.00266765	0	-0.00266765	#NAME?	1	1	no	hXLOC_310777	0.0272906	0.00740309	-0.0198875	-1.88221	1	1	no
hXLOC_312288	.	Antisense	chr4:153628340-153656687	-	hXLOC_312288	0.914861	3.43214	2.51728	1.90749	0.00275	0.0233002	yes	hXLOC_312288	0.0350958	0.293209	0.258113	3.06256	1	1	no	hXLOC_312288	0	0.00532115	0.00532115	inf	1	1	no	hXLOC_312288	0.0368347	0.929649	0.892814	4.65755	0.03765	0.159026	no
hXLOC_312655	.	LincRNA	chr4:157663208-157677638	-	hXLOC_312655	0	0	0	0	1	1	no	hXLOC_312655	0	0	0	0	1	1	no	hXLOC_312655	0	0	0	0	1	1	no	hXLOC_312655	0.00989388	2.4735	2.46361	7.9658	0.0108	0.101325	no
hXLOC_313423	.	Antisense	chr4:173040032-173057446	-	hXLOC_313423	0.224503	0.292001	0.067498	0.37924	1	1	no	hXLOC_313423	0	0.0673952	0.0673952	inf	1	1	no	hXLOC_313423	0.121455	0	-0.121455	#NAME?	1	1	no	hXLOC_313423	1.03302	1.31228	0.27926	0.345207	0.71825	0.897397	no
hXLOC_313497	ENSG00000245213	Antisense	chr4:173144236-173169468	-	hXLOC_313497	0.390964	0.214855	-0.176109	-0.863674	1	1	no	hXLOC_313497	0.210674	0.189664	-0.02101	-0.151569	1	1	no	hXLOC_313497	1.19856	0.75082	-0.44774	-0.67476	0.47225	0.944519	no	hXLOC_313497	1.27239	1.2602	-0.01219	-0.013896	0.98985	0.99371	no
hXLOC_313526	ENSG00000272870	Antisense	chr4:173363780-173370446	-	hXLOC_313526	1.20719	0.346848	-0.860342	-1.79928	0.47635	0.739461	no	hXLOC_313526	0.350371	0.582659	0.232288	0.733769	0.73685	0.983713	no	hXLOC_313526	0.363124	0.431241	0.068117	0.248033	0.85235	0.988702	no	hXLOC_313526	1.90333	0.776234	-1.1271	-1.29396	0.5729	0.811324	no
hXLOC_313613	.	Antisense	chr4:174323480-174340721	-	hXLOC_313613	0	0	0	0	1	1	no	hXLOC_313613	0.715022	0.340614	-0.374408	-1.06985	0.59505	0.947031	no	hXLOC_313613	1.02479	0.297802	-0.726988	-1.7829	0.4133	0.907982	no	hXLOC_313613	0	0	0	0	1	1	no
hXLOC_314209	ENSG00000271538	LincRNA	chr4:184506257-184537681	-	hXLOC_314209	0.910363	7.90499	6.99463	3.11825	5e-05	0.000743336	yes	hXLOC_314209	0.180944	0.465086	0.284142	1.36195	0.00765	0.0734483	no	hXLOC_314209	0.153252	0.162488	0.009236	0.0844303	1	1	no	hXLOC_314209	1.09577	0.574222	-0.521548	-0.932269	0.01405	0.101325	no
hXLOC_314245	ENSG00000251230	LincRNA	chr4:184843303-184855751	-	hXLOC_314245	4.99931	137.87	132.871	4.78544	5e-05	0.000743336	yes	hXLOC_314245	23.0425	294.895	271.853	3.67783	5e-05	0.0010791	yes	hXLOC_314245	0	0.0131866	0.0131866	inf	1	1	no	hXLOC_314245	0	0.0419915	0.0419915	inf	1	1	no
hXLOC_315149	ENSG00000251365	LincRNA	chr5:6765924-6791946	+	hXLOC_315149	0	0	0	0	1	1	no	hXLOC_315149	0.327252	0.288707	-0.038545	-0.180798	0.79895	0.990571	no	hXLOC_315149	1.5209	1.07675	-0.44415	-0.498242	0.23085	0.705737	no	hXLOC_315149	0.0441194	0.139446	0.0953266	1.66022	1	1	no
hXLOC_315897	ENSG00000249937	LincRNA	chr5:17743749-17792069	+	hXLOC_315897	0.122516	0.0144987	-0.108017	-3.07898	1	1	no	hXLOC_315897	0	0.0163232	0.0163232	inf	1	1	no	hXLOC_315897	0.0531762	0.0043766	-0.0487996	-3.6029	1	1	no	hXLOC_315897	1.4523	1.0689	-0.3834	-0.442202	0.3757	0.653503	no
hXLOC_316465	ENSG00000245662	LincRNA	chr5:25257318-25318434	+	hXLOC_316465	2.16231	0.377196	-1.78511	-2.51919	0.10335	0.335231	no	hXLOC_316465	1.02144	0.32819	-0.69325	-1.638	0.47405	0.891199	no	hXLOC_316465	0.0155045	0	-0.0155045	#NAME?	1	1	no	hXLOC_316465	0.0072726	0.0471411	0.0398685	2.69644	1	1	no
hXLOC_316580	ENSG00000250337	LincRNA	chr5:27472267-27496393	+	hXLOC_316580	0.00243045	0	-0.00243045	#NAME?	1	1	no	hXLOC_316580	0.00216302	0.00342776	0.00126474	0.664221	1	1	no	hXLOC_316580	3.11113	0.897437	-2.21369	-1.79355	5e-05	0.0011312	yes	hXLOC_316580	0.676141	0.14096	-0.535181	-2.26204	5e-05	0.0022963	yes
hXLOC_317004	.	LincRNA	chr5:32828721-32933518	+	hXLOC_317004	0	0.00932057	0.00932057	inf	1	1	no	hXLOC_317004	0	0	0	0	1	1	no	hXLOC_317004	0.0172255	0.0330968	0.0158713	0.942146	1	1	no	hXLOC_317004	1.53188	0.370166	-1.16171	-2.04906	0.0226	0.11189	no
hXLOC_317248	.	LincRNA	chr5:35366393-35420800	+	hXLOC_317248	0	0	0	0	1	1	no	hXLOC_317248	0	0	0	0	1	1	no	hXLOC_317248	0	0	0	0	1	1	no	hXLOC_317248	0.125872	1.19482	1.06895	3.24677	0.1176	0.400506	no
hXLOC_317526	.	Antisense	chr5:38971667-38978707	+	hXLOC_317526	2.09878	0.817124	-1.28166	-1.36092	0.44145	0.712415	no	hXLOC_317526	0	0	0	0	1	1	no	hXLOC_317526	0	0	0	0	1	1	no	hXLOC_317526	0.29237	0.332407	0.040037	0.185157	1	1	no
hXLOC_317747	.	Antisense	chr5:41281381-41350777	+	hXLOC_317747	0.0123867	0	-0.0123867	#NAME?	1	1	no	hXLOC_317747	0	0	0	0	1	1	no	hXLOC_317747	0	0	0	0	1	1	no	hXLOC_317747	0.920504	4.84685	3.92635	2.39655	0.08275	0.310107	no
hXLOC_317879	.	LincRNA	chr5:42991851-43000991	+	hXLOC_317879	0.470606	1.02041	0.549804	1.11655	0.0441	0.195894	no	hXLOC_317879	0.213559	0.624248	0.410689	1.54748	0.1793	0.58748	no	hXLOC_317879	0.115051	0.0669339	-0.0481171	-0.781466	1	1	no	hXLOC_317879	0.136399	0.106757	-0.029642	-0.353502	1	1	no
hXLOC_317883	ENSG00000251131	LincRNA	chr5:43018065-43024106	+	hXLOC_317883	0.431247	1.34671	0.915463	1.64285	0.31685	0.599701	no	hXLOC_317883	0.113616	0.354178	0.240562	1.64031	0.24665	0.685534	no	hXLOC_317883	0.266276	0.478553	0.212277	0.84576	0.67675	0.988702	no	hXLOC_317883	0.446427	2.01287	1.56644	2.17276	0.37325	0.651202	no
hXLOC_317945	ENSG00000249492	Antisense	chr5:43483630-43492138	+	hXLOC_317945	0.606467	0.824949	0.218482	0.443874	0.57855	0.808837	no	hXLOC_317945	0.163464	0.211259	0.047795	0.370039	1	1	no	hXLOC_317945	0.288729	0.288026	-0.000703	-0.00351605	1	1	no	hXLOC_317945	0.987014	1.17596	0.188946	0.252695	0.7635	0.917605	no
hXLOC_318194	.	LincRNA	chr5:44840330-44877784	+	hXLOC_318194	0.257247	0	-0.257247	#NAME?	1	1	no	hXLOC_318194	0.199582	0.147312	-0.05227	-0.438108	1	1	no	hXLOC_318194	0.0492933	0.0339773	-0.015316	-0.53682	1	1	no	hXLOC_318194	1.00841	0.323107	-0.685303	-1.642	0.14185	0.436324	no
hXLOC_318514	ENSG00000247796	Antisense	chr5:53109842-53115126	+	hXLOC_318514	0.399049	0.276672	-0.122377	-0.528389	1	1	no	hXLOC_318514	0.423915	0.0900403	-0.333875	-2.23513	0.1496	0.536374	no	hXLOC_318514	0.873419	1.04568	0.172261	0.259689	0.90055	0.988702	no	hXLOC_318514	1.18536	1.0663	-0.11906	-0.152716	0.942	0.97415	no
hXLOC_318867	.	LincRNA	chr5:56260613-56301595	+	hXLOC_318867	1.29368	1.47615	0.18247	0.190353	0.72985	0.891156	no	hXLOC_318867	0.0169146	0	-0.0169146	#NAME?	1	1	no	hXLOC_318867	0	0	0	0	1	1	no	hXLOC_318867	0	0	0	0	1	1	no
hXLOC_319569	.	LincRNA	chr5:65035817-65073465	+	hXLOC_319569	0.203943	0.523452	0.319509	1.35989	1	1	no	hXLOC_319569	0.016104	0.00995134	-0.00615266	-0.694459	1	1	no	hXLOC_319569	0.0403615	0.132373	0.0920115	1.71356	1	1	no	hXLOC_319569	4.21669	18.1741	13.9574	2.1077	5e-05	0.0022963	yes
hXLOC_320381	.	LincRNA	chr5:74294411-74307232	+	hXLOC_320381	0.103087	0.476263	0.373176	2.2079	1	1	no	hXLOC_320381	0.906528	1.31649	0.409962	0.538269	0.47255	0.890077	no	hXLOC_320381	0	0	0	0	1	1	no	hXLOC_320381	0	0	0	0	1	1	no
hXLOC_321159	ENSG00000250320	Antisense	chr5:84384556-84417316	+	hXLOC_321159	0	0.00691245	0.00691245	inf	1	1	no	hXLOC_321159	0.105013	0.000908798	-0.104104	-6.85239	1	1	no	hXLOC_321159	0.00371444	0.00194334	-0.0017711	-0.934607	1	1	no	hXLOC_321159	4.30238	6.9246	2.62222	0.686598	0.7272	0.901289	no
hXLOC_321176	ENSG00000250320	LincRNA	chr5:84472004-84513246	+	hXLOC_321176	0.00206668	0	-0.00206668	#NAME?	1	1	no	hXLOC_321176	0	0	0	0	1	1	no	hXLOC_321176	0.00343098	0.00116965	-0.00226133	-1.55254	1	1	no	hXLOC_321176	4.52136	6.50295	1.98159	0.524336	0.61205	0.836652	no
hXLOC_321529	ENSG00000248309	Antisense	chr5:88881757-89305035	+	hXLOC_321529	3.57464	4.19871	0.62407	0.232148	0.7873	0.916765	no	hXLOC_321529	0.241155	0.0325779	-0.208577	-2.88799	1	1	no	hXLOC_321529	0	0	0	0	1	1	no	hXLOC_321529	3.75845	0.999697	-2.75875	-1.91057	0.0022	0.0351067	yes
hXLOC_322128	ENSG00000251513	Antisense	chr5:97082791-97113928	+	hXLOC_322128	1.96723	2.37158	0.40435	0.269683	0.74475	0.898678	no	hXLOC_322128	0.267303	0.367577	0.100274	0.459571	0.72595	0.982449	no	hXLOC_322128	0.00660629	0	-0.00660629	#NAME?	1	1	no	hXLOC_322128	0.269919	0.138738	-0.131181	-0.960168	1	1	no
hXLOC_322142	ENSG00000251513	Antisense	chr5:97182810-97530137	+	hXLOC_322142	0.737037	0.408124	-0.328913	-0.852729	0.34775	0.629353	no	hXLOC_322142	0.31094	0.322213	0.011273	0.0513813	0.964	0.99573	no	hXLOC_322142	0.080644	0.0604217	-0.0202223	-0.416502	1	1	no	hXLOC_322142	2.92626	1.98877	-0.93749	-0.557183	0.55015	0.795341	no
hXLOC_323543	ENSG00000251076	Antisense	chr5:112228283-112257309	+	hXLOC_323543	0	0	0	0	1	1	no	hXLOC_323543	0	0	0	0	1	1	no	hXLOC_323543	0	0.0237008	0.0237008	inf	1	1	no	hXLOC_323543	1.8912	1.16701	-0.72419	-0.696484	0.7761	0.923249	no
hXLOC_323914	ENSG00000248445	Antisense	chr5:116446371-116502794	+	hXLOC_323914	0.155779	0.0876052	-0.0681738	-0.830411	1	1	no	hXLOC_323914	0.183893	0.145917	-0.037976	-0.333715	1	1	no	hXLOC_323914	0.0796487	0.0444395	-0.0352092	-0.84181	1	1	no	hXLOC_323914	2.20272	0.231026	-1.97169	-3.25316	0.0336	0.148348	no
hXLOC_324766	.	LincRNA	chr5:123721923-123723388	+	hXLOC_324766	3.29259	0	-3.29259	#NAME?	0.00015	0.00199576	yes	hXLOC_324766	0	0	0	0	1	1	no	hXLOC_324766	0	0	0	0	1	1	no	hXLOC_324766	0	0	0	0	1	1	no
hXLOC_324802	.	LincRNA	chr5:124204505-124212557	+	hXLOC_324802	1.29455	1.65893	0.36438	0.357805	0.77505	0.911746	no	hXLOC_324802	0	0	0	0	1	1	no	hXLOC_324802	0	0	0	0	1	1	no	hXLOC_324802	0	0	0	0	1	1	no
hXLOC_325151	.	LincRNA	chr5:129141294-129141939	+	hXLOC_325151	1.18626	0.107435	-1.07882	-3.46488	0.0731	0.277391	no	hXLOC_325151	0.0409335	0.183923	0.142989	2.16775	1	1	no	hXLOC_325151	0	0	0	0	1	1	no	hXLOC_325151	0.470927	0	-0.470927	#NAME?	1	1	no
hXLOC_325620	ENSG00000277619	Antisense	chr5:135027621-135052483	+	hXLOC_325620	0	0	0	0	1	1	no	hXLOC_325620	0.00954321	0.0194574	0.00991419	1.02778	1	1	no	hXLOC_325620	1.57477	1.0503	-0.52447	-0.584332	0.8068	0.988702	no	hXLOC_325620	1.00845	1.01827	0.00982	0.0139803	0.9842	0.99082	no
hXLOC_325659	ENSG00000248753	Antisense-Upstream	chr5:135112420-135329440	+	hXLOC_325659	0.0212625	0.0794046	0.0581421	1.90091	1	1	no	hXLOC_325659	0.0523845	0.0198348	-0.0325497	-1.40111	1	1	no	hXLOC_325659	0.101611	0	-0.101611	#NAME?	1	1	no	hXLOC_325659	0.848789	1.37334	0.524551	0.694206	0.39555	0.67153	no
hXLOC_325772	ENSG00000249639	Antisense-Upstream	chr5:135456438-135458718	+	hXLOC_325772	1.50045	2.57528	1.07483	0.77933	0.32345	0.605648	no	hXLOC_325772	1.00383	1.58027	0.57644	0.654661	0.6341	0.957647	no	hXLOC_325772	0	0	0	0	1	1	no	hXLOC_325772	0	0	0	0	1	1	no
hXLOC_326425	ENSG00000280047	LincRNA	chr5:142163499-142168497	+	hXLOC_326425	0.161792	0.0922946	-0.0694974	-0.809818	1	1	no	hXLOC_326425	0.0695119	0.102075	0.0325631	0.554297	1	1	no	hXLOC_326425	0.0791895	0.0573005	-0.021889	-0.466762	1	1	no	hXLOC_326425	1.25779	0.886222	-0.371568	-0.505153	0.1521	0.445556	no
hXLOC_328277	ENSG00000245812	Antisense-Upstream	chr5:159100219-159117558	+	hXLOC_328277	0	0.0193047	0.0193047	inf	1	1	no	hXLOC_328277	0.00291736	2.94e-05	-0.00288792	-6.63052	1	1	no	hXLOC_328277	0.0200582	0.269741	0.249683	3.74931	1	1	no	hXLOC_328277	1.95815	1.38176	-0.57639	-0.502986	0.35015	0.629624	no
hXLOC_328295	ENSG00000253256	Antisense	chr5:159207439-159210570	+	hXLOC_328295	0.374984	1.09874	0.723756	1.55095	0.28005	0.562131	no	hXLOC_328295	0.0219684	0.0598039	0.0378355	1.44481	1	1	no	hXLOC_328295	0.217438	0.289677	0.072239	0.413843	1	1	no	hXLOC_328295	0.067216	0.126517	0.059301	0.912449	1	1	no
hXLOC_328316	ENSG00000249738	Antisense-Upstream	chr5:159331745-159386074	+	hXLOC_328316	0.033622	0.122118	0.088496	1.8608	1	1	no	hXLOC_328316	0.0300758	1.49653	1.46645	5.63687	0.0061	0.0613871	no	hXLOC_328316	0.195071	0.185075	-0.009996	-0.0758893	1	1	no	hXLOC_328316	0.086143	0.138924	0.052781	0.689489	1	1	no
hXLOC_328475	.	Antisense	chr5:160515516-160602108	+	hXLOC_328475	0.313495	1.32772	1.01422	2.08244	0.0007	0.00749084	yes	hXLOC_328475	0.260989	0.9322	0.671211	1.83665	0.02045	0.150719	no	hXLOC_328475	0.0018649	0.0196586	0.0177937	3.39799	1	1	no	hXLOC_328475	0.010799	1.4108	1.4	7.02947	0.0071	0.0806246	no
hXLOC_328945	.	Antisense	chr5:170269023-170275942	+	hXLOC_328945	0.706313	1.58296	0.876647	1.16425	0.27095	0.551719	no	hXLOC_328945	0.0421554	0.0880525	0.0458971	1.06265	1	1	no	hXLOC_328945	0	0	0	0	1	1	no	hXLOC_328945	0.0147293	0	-0.0147293	#NAME?	1	1	no
hXLOC_329128	ENSG00000253736	Antisense-Upstream	chr5:172771368-172779209	+	hXLOC_329128	1.92985	5.79019	3.86034	1.58512	0.3274	0.608816	no	hXLOC_329128	0.133074	0.571794	0.43872	2.10326	0.0345	0.220507	no	hXLOC_329128	0.178438	0.157872	-0.020566	-0.176664	1	1	no	hXLOC_329128	0.10058	0.365376	0.264796	1.86104	1	1	no
hXLOC_329630	ENSG00000248367	Antisense-Upstream	chr5:180292181-180295260	+	hXLOC_329630	0.0383827	0.0167853	-0.0215974	-1.19326	1	1	no	hXLOC_329630	0.163328	0.0168109	-0.146517	-3.2803	1	1	no	hXLOC_329630	1.80018	1.1259	-0.67428	-0.67706	0.37815	0.877963	no	hXLOC_329630	0.0632294	0.0440869	-0.0191425	-0.520245	1	1	no
hXLOC_329643	.	Antisense-Downstream	chr5:180467259-180493828	+	hXLOC_329643	0	0.0753489	0.0753489	inf	1	1	no	hXLOC_329643	0.459071	0.13745	-0.321621	-1.73981	0.34765	0.800176	no	hXLOC_329643	0.530802	2.99414	2.46334	2.4959	5e-05	0.0011312	yes	hXLOC_329643	0.116976	2.9048	2.78782	4.63416	0.00755	0.0850736	no
hXLOC_329709	ENSG00000250222	Antisense	chr5:181191887-181194491	+	hXLOC_329709	0.169383	0.165611	-0.003772	-0.0324924	1	1	no	hXLOC_329709	0.166543	0.0377981	-0.128745	-2.13951	1	1	no	hXLOC_329709	1.43669	1.3093	-0.12739	-0.133956	0.8873	0.988702	no	hXLOC_329709	1.27841	1.13727	-0.14114	-0.168772	0.82105	0.940054	no
hXLOC_330084	ENSG00000248677	LincRNA	chr5:6684318-6702923	-	hXLOC_330084	0	0	0	0	1	1	no	hXLOC_330084	0	0	0	0	1	1	no	hXLOC_330084	0	0	0	0	1	1	no	hXLOC_330084	1.05128	0	-1.05128	#NAME?	0.11925	0.404076	no
hXLOC_330278	ENSG00000259802	LincRNA	chr5:10343025-10354305	-	hXLOC_330278	0.556868	0.465252	-0.091616	-0.259322	1	1	no	hXLOC_330278	0.173173	0.355087	0.181914	1.03596	0.3269	0.780535	no	hXLOC_330278	2.1707	1.43319	-0.73751	-0.598926	0.6671	0.988702	no	hXLOC_330278	1.56568	1.93476	0.36908	0.305363	0.8262	0.941539	no
hXLOC_330678	ENSG00000249199	LincRNA	chr5:17367537-17375719	-	hXLOC_330678	0	0	0	0	1	1	no	hXLOC_330678	0	0	0	0	1	1	no	hXLOC_330678	0.840103	1.31121	0.471107	0.642265	0.0322	0.217532	no	hXLOC_330678	0	0	0	0	1	1	no
hXLOC_331349	.	LincRNA	chr5:30898043-30915600	-	hXLOC_331349	0.0743522	1.51884	1.44449	4.35246	0.40385	0.680881	no	hXLOC_331349	0	0	0	0	1	1	no	hXLOC_331349	0	0	0	0	1	1	no	hXLOC_331349	0	0	0	0	1	1	no
hXLOC_331361	ENSG00000254138	LincRNA	chr5:31087920-31274514	-	hXLOC_331361	4.58581	6.18892	1.60311	0.432512	0.2071	0.475958	no	hXLOC_331361	0	0	0	0	1	1	no	hXLOC_331361	0	0	0	0	1	1	no	hXLOC_331361	0.0301895	0	-0.0301895	#NAME?	1	1	no
hXLOC_331455	ENSG00000250697	LincRNA	chr5:33006366-33049965	-	hXLOC_331455	0	0	0	0	1	1	no	hXLOC_331455	0	0	0	0	1	1	no	hXLOC_331455	1.01194	0.609305	-0.402635	-0.731885	0.27305	0.760541	no	hXLOC_331455	0.251277	0.103364	-0.147913	-1.28155	1	1	no
hXLOC_331975	ENSG00000249911	LincRNA	chr5:38710441-38845917	-	hXLOC_331975	0	0.0810177	0.0810177	inf	1	1	no	hXLOC_331975	0	0.00169193	0.00169193	inf	1	1	no	hXLOC_331975	0.322516	0.548987	0.226471	0.767402	0.50715	0.962456	no	hXLOC_331975	3.28351	5.64002	2.35651	0.780462	0.48115	0.742894	no
hXLOC_332255	.	Antisense	chr5:40669223-40679702	-	hXLOC_332255	0.743016	1.35814	0.615124	0.870165	0.60315	0.824513	no	hXLOC_332255	0.484153	2.20828	1.72413	2.18939	0.05035	0.283191	no	hXLOC_332255	0.2017	0.121296	-0.080404	-0.733672	1	1	no	hXLOC_332255	0.286666	0.135361	-0.151305	-1.08256	1	1	no
hXLOC_332875	.	LincRNA	chr5:50274987-50318843	-	hXLOC_332875	2.0418	0.513567	-1.52823	-1.99122	0.2804	0.56238	no	hXLOC_332875	0	0	0	0	1	1	no	hXLOC_332875	0	0	0	0	1	1	no	hXLOC_332875	0	0	0	0	1	1	no
hXLOC_333527	.	LincRNA	chr5:58197870-58259742	-	hXLOC_333527	0	0	0	0	1	1	no	hXLOC_333527	0	0	0	0	1	1	no	hXLOC_333527	0.0803225	1.86961	1.78929	4.54079	0.2011	0.660871	no	hXLOC_333527	0.133858	0.908724	0.774866	2.76314	1	1	no
hXLOC_334493	.	Antisense-Downstream	chr5:65507997-65516599	-	hXLOC_334493	3.7002	2.48537	-1.21483	-0.574142	0.50045	0.755781	no	hXLOC_334493	0.125059	0.436326	0.311267	1.80279	0.2835	0.732121	no	hXLOC_334493	0.0846275	0.527949	0.443321	2.6412	1	1	no	hXLOC_334493	2.26646	0.953175	-1.31329	-1.24962	0.34465	0.624502	no
hXLOC_334967	ENSG00000271926	Antisense	chr5:72939432-72956809	-	hXLOC_334967	0.0652023	0.231823	0.166621	1.83003	1	1	no	hXLOC_334967	0.953543	1.22826	0.274717	0.36524	0.78995	0.990571	no	hXLOC_334967	0.125547	0.314259	0.188712	1.32373	1	1	no	hXLOC_334967	0.163586	0.329364	0.165778	1.00963	1	1	no
hXLOC_335005	.	LincRNA	chr5:73246001-73274968	-	hXLOC_335005	0	0	0	0	1	1	no	hXLOC_335005	0	0	0	0	1	1	no	hXLOC_335005	0	0	0	0	1	1	no	hXLOC_335005	0.746173	1.01291	0.266737	0.440924	0.49555	0.754046	no
hXLOC_335531	ENSG00000249042	Antisense	chr5:80476074-80488256	-	hXLOC_335531	0.301681	0.385168	0.083487	0.352465	1	1	no	hXLOC_335531	0.148786	0.156026	0.00724	0.0685521	1	1	no	hXLOC_335531	1.51467	0.663043	-0.851627	-1.19183	0.09485	0.458114	no	hXLOC_335531	2.30474	1.70834	-0.5964	-0.432006	0.65125	0.86156	no
hXLOC_335566	ENSG00000247572	Antisense	chr5:81244858-81301560	-	hXLOC_335566	0.0941714	0.199291	0.10512	1.08151	1	1	no	hXLOC_335566	0.0826754	0.40272	0.320045	2.28425	0.2813	0.729942	no	hXLOC_335566	0.550119	0.745257	0.195138	0.437996	0.65995	0.988702	no	hXLOC_335566	1.15904	0.660015	-0.499025	-0.812364	0.25565	0.52133	no
hXLOC_335708	ENSG00000249664	LincRNA	chr5:83011241-83023703	-	hXLOC_335708	0.289559	0.561852	0.272293	0.956329	1	1	no	hXLOC_335708	0.137611	0.138705	0.001094	0.0114283	1	1	no	hXLOC_335708	0.72063	0.682754	-0.037876	-0.0778923	0.8588	0.988702	no	hXLOC_335708	2.88435	2.49507	-0.38928	-0.209163	0.70175	0.889644	no
hXLOC_336558	ENSG00000237187	Antisense	chr5:93409359-93585648	-	hXLOC_336558	0	0	0	0	1	1	no	hXLOC_336558	0	0	0	0	1	1	no	hXLOC_336558	1.18868	0.835965	-0.352715	-0.507842	0.2385	0.715581	no	hXLOC_336558	0.0973318	0.415415	0.318083	2.09357	1	1	no
hXLOC_337254	.	LincRNA	chr5:101435662-101437761	-	hXLOC_337254	0	2.23091	2.23091	inf	0.00575	0.0416912	yes	hXLOC_337254	0	0	0	0	1	1	no	hXLOC_337254	0	0	0	0	1	1	no	hXLOC_337254	0	0	0	0	1	1	no
hXLOC_338036	ENSG00000249476	Antisense-Downstream	chr5:109318401-109333557	-	hXLOC_338036	0.443211	0.708315	0.265104	0.676398	0.02655	0.13415	no	hXLOC_338036	0.096007	0.081399	-0.014608	-0.238128	1	1	no	hXLOC_338036	0.0959826	0.081273	-0.0147096	-0.239997	1	1	no	hXLOC_338036	1.04528	1.25197	0.20669	0.260314	0.4337	0.705471	no
hXLOC_339239	ENSG00000251538	LincRNA	chr5:122628930-122697403	-	hXLOC_339239	0.0539339	0.116962	0.0630281	1.11678	1	1	no	hXLOC_339239	9.05534	9.28935	0.23401	0.0368089	0.92395	0.99573	no	hXLOC_339239	0	0	0	0	1	1	no	hXLOC_339239	0	0.061539	0.061539	inf	1	1	no
hXLOC_339868	.	Antisense	chr5:131391245-131418020	-	hXLOC_339868	2.63463	3.92745	1.29282	0.575994	0.52645	0.77368	no	hXLOC_339868	0.221123	0.281324	0.060201	0.347387	1	1	no	hXLOC_339868	0.230954	0.324767	0.093813	0.491798	1	1	no	hXLOC_339868	2.34337	2.44129	0.09792	0.0590605	0.94755	0.976212	no
hXLOC_339965	ENSG00000233006	Antisense	chr5:132334212-132365681	-	hXLOC_339965	0.0823311	0.12805	0.0457189	0.637196	1	1	no	hXLOC_339965	0.120548	0.0749533	-0.0455947	-0.685547	1	1	no	hXLOC_339965	2.00477	0.763022	-1.24175	-1.39364	0.0112	0.099746	no	hXLOC_339965	0.622811	0.436751	-0.18606	-0.511984	0.6945	0.885895	no
hXLOC_339973	ENSG00000233006	Antisense	chr5:132365943-132370040	-	hXLOC_339973	0.069499	0.0348692	-0.0346298	-0.99504	1	1	no	hXLOC_339973	0.142466	0.102731	-0.039735	-0.471749	1	1	no	hXLOC_339973	0.910163	1.03019	0.120027	0.17872	0.90785	0.988702	no	hXLOC_339973	0.207252	0.322952	0.1157	0.639933	1	1	no
hXLOC_340261	.	Antisense	chr5:135842376-135859376	-	hXLOC_340261	0.00404011	0.00486543	0.00082532	0.268173	1	1	no	hXLOC_340261	2.42471	12.4565	10.0318	2.36101	5e-05	0.0010791	yes	hXLOC_340261	0	0	0	0	1	1	no	hXLOC_340261	0.0201245	0.022883	0.0027585	0.185321	1	1	no
hXLOC_340570	ENSG00000245146	Antisense	chr5:140101328-140117461	-	hXLOC_340570	0.271292	0.149724	-0.121568	-0.857543	1	1	no	hXLOC_340570	0.115366	0.0810614	-0.0343046	-0.509134	1	1	no	hXLOC_340570	0.216537	0.162117	-0.05442	-0.417575	1	1	no	hXLOC_340570	1.12739	1.12286	-0.00453	-0.00581471	0.99555	0.997095	no
hXLOC_341009	ENSG00000250842	LincRNA	chr5:145353983-145389784	-	hXLOC_341009	0	0	0	0	1	1	no	hXLOC_341009	0	0	0	0	1	1	no	hXLOC_341009	0.166979	0	-0.166979	#NAME?	1	1	no	hXLOC_341009	0.783745	3.59331	2.80957	2.19686	0.3357	0.614469	no
hXLOC_341364	ENSG00000250343	LincRNA	chr5:147196757-147202372	-	hXLOC_341364	0	0	0	0	1	1	no	hXLOC_341364	0	0	0	0	1	1	no	hXLOC_341364	0	0	0	0	1	1	no	hXLOC_341364	1.41363	0.0587829	-1.35485	-4.58787	0.0913	0.336639	no
hXLOC_341767	.	Antisense	chr5:150772903-150780397	-	hXLOC_341767	0.0482914	1.26904	1.22075	4.71583	0.03235	0.156372	no	hXLOC_341767	0.112952	0.166896	0.053944	0.563236	1	1	no	hXLOC_341767	0.00866804	0	-0.00866804	#NAME?	1	1	no	hXLOC_341767	0.129313	0.200615	0.071302	0.633558	1	1	no
hXLOC_342333	.	LincRNA	chr5:159504767-159511711	-	hXLOC_342333	0	0	0	0	1	1	no	hXLOC_342333	0	0	0	0	1	1	no	hXLOC_342333	0.509577	0.538969	0.029392	0.080901	0.9216	0.988703	no	hXLOC_342333	1.01938	1.18917	0.16979	0.222263	0.8389	0.946039	no
hXLOC_342787	ENSG00000250274	LincRNA	chr5:170311534-170312805	-	hXLOC_342787	2.52594	6.54486	4.01892	1.37354	0.00905	0.0593425	no	hXLOC_342787	0.155535	0.663984	0.508449	2.09391	0.42545	0.858345	no	hXLOC_342787	0.0429632	0.0309394	-0.0120238	-0.473658	1	1	no	hXLOC_342787	0	0.0983264	0.0983264	inf	1	1	no
hXLOC_342852	.	Antisense-Upstream	chr5:171795334-171795829	-	hXLOC_342852	0	0	0	0	1	1	no	hXLOC_342852	0	0	0	0	1	1	no	hXLOC_342852	0	0	0	0	1	1	no	hXLOC_342852	0	1.1012	1.1012	inf	0.01265	0.101325	no
hXLOC_342957	.	Antisense-Downstream	chr5:172771656-172773597	-	hXLOC_342957	2.44676	5.33941	2.89265	1.12581	0.3496	0.631053	no	hXLOC_342957	0.10698	0.520894	0.413914	2.28365	0.2122	0.640349	no	hXLOC_342957	0.0769414	0.157559	0.0806176	1.03406	1	1	no	hXLOC_342957	0.0872459	0.0938802	0.0066343	0.105733	1	1	no
hXLOC_343057	.	Antisense	chr5:173885276-173890862	-	hXLOC_343057	0.834261	0.54045	-0.293811	-0.626336	0.6773	0.867312	no	hXLOC_343057	0.103056	0.146921	0.043865	0.511619	1	1	no	hXLOC_343057	0.339013	0.36982	0.030807	0.125481	1	1	no	hXLOC_343057	1.05564	1.18906	0.13342	0.1717	0.9028	0.964439	no
hXLOC_344307	ENSG00000272465	Antisense-Upstream	chr6:2245740-2438409	+	hXLOC_344307	0.307318	0.430824	0.123506	0.487368	1	1	no	hXLOC_344307	0.718136	0.463103	-0.255033	-0.632925	0.6314	0.956736	no	hXLOC_344307	0.647543	0.220081	-0.427462	-1.55694	0.1471	0.589717	no	hXLOC_344307	1.00412	0.408893	-0.595227	-1.29614	0.403	0.677924	no
hXLOC_344868	.	Antisense-Upstream	chr6:8435596-8559430	+	hXLOC_344868	0.388029	0.482818	0.094789	0.315316	1	1	no	hXLOC_344868	0.457268	0.328305	-0.128963	-0.478004	0.4771	0.893813	no	hXLOC_344868	0.258206	0.115509	-0.142697	-1.16052	1	1	no	hXLOC_344868	2.40966	1.67288	-0.73678	-0.526492	0.3992	0.674798	no
hXLOC_345576	.	LincRNA	chr6:14332050-14341881	+	hXLOC_345576	1.37325	0.859503	-0.513747	-0.67602	0.4675	0.733288	no	hXLOC_345576	0.0835515	0.0821096	-0.0014419	-0.0251143	1	1	no	hXLOC_345576	0.00561262	0.0188407	0.0132281	1.74711	1	1	no	hXLOC_345576	0.0359023	0.240385	0.204483	2.7432	1	1	no
hXLOC_345673	.	LincRNA	chr6:14703628-14709026	+	hXLOC_345673	0.114586	0.18866	0.074074	0.719355	1	1	no	hXLOC_345673	0.0322919	0.0568244	0.0245325	0.81534	1	1	no	hXLOC_345673	0	0	0	0	1	1	no	hXLOC_345673	0.175416	2.10831	1.93289	3.58724	0.001	0.0260577	yes
hXLOC_345774	ENSG00000229931	Antisense	chr6:16761138-16762652	+	hXLOC_345774	1.16452	1.67102	0.5065	0.521001	0.68725	0.871068	no	hXLOC_345774	0.366718	0.244399	-0.122319	-0.585429	0.73595	0.983616	no	hXLOC_345774	0.223628	0.574984	0.351356	1.36242	0.37135	0.871241	no	hXLOC_345774	1.0615	1.93776	0.87626	0.868284	0.59135	0.823396	no
hXLOC_345846	.	LincRNA	chr6:18365652-18373986	+	hXLOC_345846	0.0383261	1.43014	1.39181	5.22168	5e-05	0.000743336	yes	hXLOC_345846	0.00579125	0.254171	0.24838	5.45578	1	1	no	hXLOC_345846	0.00190683	0.00210545	0.00019862	0.142952	1	1	no	hXLOC_345846	0.0189425	0.0230553	0.0041128	0.283473	1	1	no
hXLOC_346113	ENSG00000272168	LincRNA	chr6:21785656-21802725	+	hXLOC_346113	0.119559	0.553743	0.434184	2.21149	1	1	no	hXLOC_346113	0	0	0	0	1	1	no	hXLOC_346113	0.03905	0	-0.03905	#NAME?	1	1	no	hXLOC_346113	0.634227	1.15009	0.515863	0.858674	0.5797	0.815633	no
hXLOC_346231	ENSG00000260049	LincRNA	chr6:22237224-22260493	+	hXLOC_346231	0	0	0	0	1	1	no	hXLOC_346231	0	0	0	0	1	1	no	hXLOC_346231	0.180977	1.06462	0.883643	2.55646	0.08015	0.410628	no	hXLOC_346231	0	0	0	0	1	1	no
hXLOC_346283	.	LincRNA	chr6:23399092-23403705	+	hXLOC_346283	1.04843	0.894077	-0.154353	-0.229752	0.45655	0.724439	no	hXLOC_346283	0	0	0	0	1	1	no	hXLOC_346283	0.0683364	0	-0.0683364	#NAME?	1	1	no	hXLOC_346283	0.115995	0	-0.115995	#NAME?	1	1	no
hXLOC_347063	.	LincRNA	chr6:35919847-36018850	+	hXLOC_347063	0.100851	0.254083	0.153232	1.33308	1	1	no	hXLOC_347063	0.0712232	0.00322788	-0.0679953	-4.46369	1	1	no	hXLOC_347063	0.0284685	0.242092	0.213623	3.08812	1	1	no	hXLOC_347063	0.303958	2.62737	2.32341	3.11168	0.00305	0.0399159	yes
hXLOC_347118	ENSG00000224666	Antisense	chr6:36386550-36394594	+	hXLOC_347118	0.090914	1.55357	1.46266	4.09494	0.00275	0.0233002	yes	hXLOC_347118	0.0300571	0.516934	0.486877	4.1042	0.00825	0.0777382	no	hXLOC_347118	0.00266275	0.00514223	0.00247948	0.94948	1	1	no	hXLOC_347118	0.400417	0.35759	-0.042827	-0.163195	1	1	no
hXLOC_347405	.	Antisense	chr6:41154458-41177826	+	hXLOC_347405	2.5674	4.03516	1.46776	0.652318	0.31065	0.593781	no	hXLOC_347405	0.0109752	0.0213622	0.010387	0.960805	1	1	no	hXLOC_347405	0	0	0	0	1	1	no	hXLOC_347405	0.0476327	0.0211775	-0.0264552	-1.16942	1	1	no
hXLOC_348151	ENSG00000225791	Antisense	chr6:52575715-52584090	+	hXLOC_348151	0.310849	0.0530924	-0.257757	-2.54964	1	1	no	hXLOC_348151	0.408904	0.446744	0.03784	0.127685	0.92805	0.99573	no	hXLOC_348151	0.965174	0.457095	-0.508079	-1.07829	0.429	0.92007	no	hXLOC_348151	1.49859	1.82267	0.32408	0.282443	0.8454	0.948106	no
hXLOC_348444	.	LincRNA	chr6:57275032-57277093	+	hXLOC_348444	0	0	0	0	1	1	no	hXLOC_348444	0	0	0	0	1	1	no	hXLOC_348444	0	0	0	0	1	1	no	hXLOC_348444	0.557827	1.75678	1.19895	1.65504	0.09645	0.351069	no
hXLOC_349648	.	LincRNA	chr6:74868584-74870623	+	hXLOC_349648	0	0	0	0	1	1	no	hXLOC_349648	0	0	0	0	1	1	no	hXLOC_349648	0	0	0	0	1	1	no	hXLOC_349648	1.17294	1.54661	0.37367	0.398984	0.5308	0.781387	no
hXLOC_349686	ENSG00000225793	Antisense	chr6:75284920-75312417	+	hXLOC_349686	0.927406	1.07153	0.144124	0.208399	0.82255	0.929701	no	hXLOC_349686	1.02988	1.04049	0.01061	0.0147938	0.9826	0.997465	no	hXLOC_349686	0.947987	0.689485	-0.258502	-0.459348	0.60015	0.988702	no	hXLOC_349686	2.75537	1.87458	-0.88079	-0.555676	0.4627	0.729457	no
hXLOC_350998	.	LincRNA	chr6:89140317-89140913	+	hXLOC_350998	0.429104	1.62719	1.19809	1.92298	0.3578	0.639012	no	hXLOC_350998	0	0	0	0	1	1	no	hXLOC_350998	0	0.080193	0.080193	inf	1	1	no	hXLOC_350998	0.201083	0.233553	0.03247	0.215956	1	1	no
hXLOC_351515	ENSG00000228506	Antisense	chr6:99424407-99442847	+	hXLOC_351515	0.903345	0.908789	0.005444	0.0086676	0.9933	0.995565	no	hXLOC_351515	0.510798	0.384962	-0.125836	-0.40804	0.71095	0.979196	no	hXLOC_351515	0.488254	0.263421	-0.224833	-0.890265	0.5388	0.97747	no	hXLOC_351515	2.00295	0.918396	-1.08455	-1.12494	0.45755	0.725689	no
hXLOC_352080	.	LincRNA	chr6:105601749-105610127	+	hXLOC_352080	0.772565	4.17749	3.40492	2.43491	5e-05	0.000743336	yes	hXLOC_352080	0.0277236	0.270482	0.242758	3.28635	1	1	no	hXLOC_352080	0.225872	0.265316	0.039444	0.232208	1	1	no	hXLOC_352080	0.0625381	0.610688	0.54815	3.28763	0.21905	0.495157	no
hXLOC_352339	.	LincRNA	chr6:108779724-108784040	+	hXLOC_352339	0.314711	2.56794	2.25323	3.02851	5e-05	0.000743336	yes	hXLOC_352339	0.0249477	3.88295	3.858	7.2821	0.2477	0.686051	no	hXLOC_352339	0	0	0	0	1	1	no	hXLOC_352339	0.142333	0.310658	0.168325	1.12606	1	1	no
hXLOC_352698	.	LincRNA	chr6:112016676-112033057	+	hXLOC_352698	0.0150042	0.014936	-6.82e-05	-0.00657865	1	1	no	hXLOC_352698	0.0128671	0.050488	0.0376209	1.97225	1	1	no	hXLOC_352698	0.00598304	0	-0.00598304	#NAME?	1	1	no	hXLOC_352698	0	1.67365	1.67365	inf	0.12465	0.411788	no
hXLOC_352801	.	LincRNA	chr6:113080171-113084705	+	hXLOC_352801	0.684426	1.90236	1.21793	1.47483	0.06215	0.249568	no	hXLOC_352801	0	0	0	0	1	1	no	hXLOC_352801	0	0	0	0	1	1	no	hXLOC_352801	0	0	0	0	1	1	no
hXLOC_352825	.	LincRNA	chr6:113634846-113636911	+	hXLOC_352825	0.120725	2.08777	1.96704	4.11217	0.03955	0.181249	no	hXLOC_352825	0.0115128	0.383487	0.371974	5.05787	0.0402	0.245456	no	hXLOC_352825	0	0.0173704	0.0173704	inf	1	1	no	hXLOC_352825	0.0452068	0.727313	0.682106	4.00796	0.02725	0.127039	no
hXLOC_352826	.	LincRNA	chr6:113642185-113678615	+	hXLOC_352826	0.197274	9.56318	9.36591	5.59922	0.002	0.0177576	yes	hXLOC_352826	0.0147103	5.73098	5.71627	8.60582	0.1057	0.44542	no	hXLOC_352826	0	0	0	0	1	1	no	hXLOC_352826	0	0.0593341	0.0593341	inf	1	1	no
hXLOC_353336	.	Antisense-Upstream	chr6:119349932-119817391	+	hXLOC_353336	0.812409	0.885143	0.072734	0.123705	0.9062	0.962073	no	hXLOC_353336	0.145705	0.161797	0.016092	0.151131	1	1	no	hXLOC_353336	0	0	0	0	1	1	no	hXLOC_353336	3.19675	3.78741	0.59066	0.244603	0.7273	0.901289	no
hXLOC_353376	.	LincRNA	chr6:119480255-119530089	+	hXLOC_353376	0.0786942	0.0557289	-0.0229653	-0.497831	1	1	no	hXLOC_353376	0.00987846	0	-0.00987846	#NAME?	1	1	no	hXLOC_353376	0	0	0	0	1	1	no	hXLOC_353376	0.923331	1.30119	0.377859	0.494909	0.68765	0.88269	no
hXLOC_354908	ENSG00000227220	Antisense	chr6:131949949-132106880	+	hXLOC_354908	0.211709	0.284289	0.07258	0.425273	1	1	no	hXLOC_354908	0	0.0136664	0.0136664	inf	1	1	no	hXLOC_354908	0	0.0643958	0.0643958	inf	1	1	no	hXLOC_354908	2.16611	1.88686	-0.27925	-0.199115	0.8671	0.95509	no
hXLOC_355050	ENSG00000228495	LincRNA	chr6:132133297-132169374	+	hXLOC_355050	0	1.37e-06	1.37e-06	inf	1	1	no	hXLOC_355050	0.00617533	0.0151199	0.00894457	1.29186	1	1	no	hXLOC_355050	0.00545169	0	-0.00545169	#NAME?	1	1	no	hXLOC_355050	0.809535	1.4661	0.656565	0.856823	0.2425	0.510931	no
hXLOC_355081	.	Antisense-Upstream	chr6:132401613-132440397	+	hXLOC_355081	0	0	0	0	1	1	no	hXLOC_355081	0	0	0	0	1	1	no	hXLOC_355081	0.0373798	0.0421594	0.0047796	0.173595	1	1	no	hXLOC_355081	1.84965	1.22502	-0.62463	-0.594442	0.6252	0.845051	no
hXLOC_355366	ENSG00000234263	Antisense	chr6:136592458-136648071	+	hXLOC_355366	0.117637	7.85052	7.73288	6.06037	0.0001	0.00138903	yes	hXLOC_355366	0.0422967	0.399374	0.357077	3.23912	0.0057	0.0584884	no	hXLOC_355366	0	0	0	0	1	1	no	hXLOC_355366	0.058556	0.329612	0.271056	2.49288	1	1	no
hXLOC_355460	.	LincRNA	chr6:137693021-137702415	+	hXLOC_355460	0.00875071	2.2281	2.21935	7.9922	0.0985	0.328416	no	hXLOC_355460	0.00164438	0.0486026	0.0469582	4.88542	1	1	no	hXLOC_355460	0.0402404	1.12415	1.08391	4.80405	5e-05	0.0011312	yes	hXLOC_355460	0.0371026	0.522815	0.485712	3.81671	1	1	no
hXLOC_355488	.	LincRNA	chr6:137774124-137776986	+	hXLOC_355488	0.040175	1.18268	1.14251	4.87962	0.0658	0.258756	no	hXLOC_355488	0.01326	0.170614	0.157354	3.68558	1	1	no	hXLOC_355488	0	0.182314	0.182314	inf	1	1	no	hXLOC_355488	0	0.314333	0.314333	inf	1	1	no
hXLOC_355639	.	LincRNA	chr6:139419620-139469431	+	hXLOC_355639	0.0952578	0.0411999	-0.0540579	-1.2092	1	1	no	hXLOC_355639	0.410582	1.55876	1.14818	1.92465	0.1014	0.43504	no	hXLOC_355639	0	0	0	0	1	1	no	hXLOC_355639	0	0	0	0	1	1	no
hXLOC_355666	.	LincRNA	chr6:139598142-139600628	+	hXLOC_355666	0.405212	1.52652	1.12131	1.9135	0.25005	0.528706	no	hXLOC_355666	0	0.64132	0.64132	inf	1	1	no	hXLOC_355666	0	0	0	0	1	1	no	hXLOC_355666	0	0	0	0	1	1	no
hXLOC_356015	.	LincRNA	chr6:144196213-144201242	+	hXLOC_356015	5.17111	9.83939	4.66828	0.928094	0.2911	0.574184	no	hXLOC_356015	0	0	0	0	1	1	no	hXLOC_356015	0	0	0	0	1	1	no	hXLOC_356015	0.0485586	0.096855	0.0482964	0.9961	1	1	no
hXLOC_356079	ENSG00000235652	Antisense-Upstream	chr6:145814876-145829716	+	hXLOC_356079	0.16776	0.243762	0.076002	0.539076	1	1	no	hXLOC_356079	0.172509	0.115479	-0.05703	-0.579041	1	1	no	hXLOC_356079	0.165203	0.0748011	-0.0904019	-1.14311	1	1	no	hXLOC_356079	1.2228	0.690199	-0.532601	-0.825107	0.44	0.710693	no
hXLOC_356094	ENSG00000235652	Antisense	chr6:145847963-145887585	+	hXLOC_356094	0.0962599	0.054809	-0.0414509	-0.812521	1	1	no	hXLOC_356094	0.229379	0.16966	-0.059719	-0.435089	1	1	no	hXLOC_356094	0.0634961	0.0265169	-0.0369792	-1.25976	1	1	no	hXLOC_356094	2.1223	0.948303	-1.174	-1.16221	0.21575	0.493103	no
hXLOC_356174	ENSG00000227748	LincRNA	chr6:146854970-146863042	+	hXLOC_356174	0.0102105	0.00510775	-0.00510275	-0.999296	1	1	no	hXLOC_356174	0	0.0134055	0.0134055	inf	1	1	no	hXLOC_356174	0.00730782	0	-0.00730782	#NAME?	1	1	no	hXLOC_356174	0.156007	1.97919	1.82318	3.66523	0.13835	0.43222	no
hXLOC_357172	ENSG00000226193	Antisense	chr6:152402225-152404993	+	hXLOC_357172	0	0	0	0	1	1	no	hXLOC_357172	0	0	0	0	1	1	no	hXLOC_357172	2.26565	1.82798	-0.43767	-0.309672	0.84995	0.988702	no	hXLOC_357172	0	0	0	0	1	1	no
hXLOC_358279	.	LincRNA	chr6:170011469-170021279	+	hXLOC_358279	0.0484796	1.89562	1.84714	5.28915	5e-05	0.000743336	yes	hXLOC_358279	0.000658223	0.334881	0.334223	8.99086	0.24605	0.685534	no	hXLOC_358279	0.0017025	0	-0.0017025	#NAME?	1	1	no	hXLOC_358279	0.00119829	0	-0.00119829	#NAME?	1	1	no
hXLOC_358340	.	Antisense	chr6:268508-293749	-	hXLOC_358340	0.810759	1.81823	1.00747	1.16519	0.05175	0.219482	no	hXLOC_358340	0.0553612	0.329031	0.27367	2.57128	0.01355	0.11236	no	hXLOC_358340	0.132707	0.070521	-0.062186	-0.912121	1	1	no	hXLOC_358340	0.146483	0.0598582	-0.0866248	-1.29111	1	1	no
hXLOC_358491	ENSG00000272279	LincRNA	chr6:1527694-1555233	-	hXLOC_358491	0.0819465	0.0727088	-0.0092377	-0.172552	1	1	no	hXLOC_358491	0.0506541	0.0717956	0.0211415	0.503216	1	1	no	hXLOC_358491	0.244711	0.162297	-0.082414	-0.592438	1	1	no	hXLOC_358491	1.96649	1.59147	-0.37502	-0.305262	0.46445	0.730524	no
hXLOC_358986	ENSG00000216863	LincRNA	chr6:6366100-6501586	-	hXLOC_358986	1.70558	2.03351	0.32793	0.253709	0.81335	0.926502	no	hXLOC_358986	0.365196	0.675687	0.310491	0.887685	0.49065	0.901967	no	hXLOC_358986	0	0	0	0	1	1	no	hXLOC_358986	0.159145	0.0625193	-0.0966257	-1.34797	1	1	no
hXLOC_359011	ENSG00000216863	Antisense	chr6:6569419-6655046	-	hXLOC_359011	1.33861	1.50451	0.1659	0.168559	0.88955	0.955116	no	hXLOC_359011	0.021247	0	-0.021247	#NAME?	1	1	no	hXLOC_359011	0	0	0	0	1	1	no	hXLOC_359011	0	0.193917	0.193917	inf	1	1	no
hXLOC_359098	.	LincRNA	chr6:7698455-7701579	-	hXLOC_359098	0.809332	1.10651	0.297178	0.451216	0.59065	0.816355	no	hXLOC_359098	0	0.0310247	0.0310247	inf	1	1	no	hXLOC_359098	0	0	0	0	1	1	no	hXLOC_359098	0	0.146072	0.146072	inf	1	1	no
hXLOC_359461	.	Antisense	chr6:12288373-12314409	-	hXLOC_359461	0.018823	0.0733426	0.0545196	1.96215	1	1	no	hXLOC_359461	0.00198289	0.0629568	0.0609739	4.98869	1	1	no	hXLOC_359461	2.93379	2.19063	-0.74316	-0.421417	0.10765	0.496945	no	hXLOC_359461	0.0110259	0.00809266	-0.00293324	-0.446205	1	1	no
hXLOC_359601	ENSG00000229646	LincRNA	chr6:14461878-14719464	-	hXLOC_359601	2.32387	0.406621	-1.91725	-2.51477	0.00775	0.0529879	no	hXLOC_359601	0.899657	0.589418	-0.310239	-0.610084	0.6268	0.956709	no	hXLOC_359601	0	0	0	0	1	1	no	hXLOC_359601	0.0464183	0.431992	0.385574	3.21824	1	1	no
hXLOC_359640	ENSG00000234261	LincRNA	chr6:14661916-14714395	-	hXLOC_359640	1.48552	0.871885	-0.613635	-0.768759	0.5236	0.771537	no	hXLOC_359640	0.0911042	0.142702	0.0515978	0.647416	1	1	no	hXLOC_359640	0	0	0	0	1	1	no	hXLOC_359640	0.0412007	0.228825	0.187624	2.4735	1	1	no
hXLOC_359685	ENSG00000234261	LincRNA	chr6:14725175-14734924	-	hXLOC_359685	1.90819	1.99987	0.09168	0.0677003	0.9121	0.964682	no	hXLOC_359685	0.0666001	0.219895	0.153295	1.72322	1	1	no	hXLOC_359685	0.0173906	0.0296527	0.0122621	0.769851	1	1	no	hXLOC_359685	0.0466075	0.352944	0.306337	2.92081	1	1	no
hXLOC_359736	ENSG00000234261	LincRNA	chr6:14864599-14877545	-	hXLOC_359736	1.06538	1.90129	0.83591	0.835609	0.3638	0.644593	no	hXLOC_359736	0.0145456	0.0897375	0.0751919	2.62513	1	1	no	hXLOC_359736	0	0	0	0	1	1	no	hXLOC_359736	0.0672896	1.13488	1.06759	4.07601	0.00415	0.0501634	no
hXLOC_359919	.	LincRNA	chr6:18325158-18329138	-	hXLOC_359919	0.1471	3.2058	3.0587	4.44582	0.07015	0.269666	no	hXLOC_359919	0.0108088	0.115858	0.105049	3.42208	1	1	no	hXLOC_359919	0	0	0	0	1	1	no	hXLOC_359919	0	0.0132258	0.0132258	inf	1	1	no
hXLOC_360424	ENSG00000235733	LincRNA	chr6:25260308-25452214	-	hXLOC_360424	1.47799	0.981129	-0.496861	-0.59112	0.65385	0.854782	no	hXLOC_360424	0.293105	0.345965	0.05286	0.239207	1	1	no	hXLOC_360424	0	0	0	0	1	1	no	hXLOC_360424	0	0	0	0	1	1	no
hXLOC_360557	.	Antisense-Upstream	chr6:26350566-26365131	-	hXLOC_360557	1.08557	1.35589	0.27032	0.320792	0.63425	0.843722	no	hXLOC_360557	0.142734	0.118416	-0.024318	-0.269458	1	1	no	hXLOC_360557	0.0145141	0	-0.0145141	#NAME?	1	1	no	hXLOC_360557	0.215181	0.600031	0.38485	1.47949	1	1	no
hXLOC_361106	ENSG00000272374	Antisense	chr6:35200208-35259715	-	hXLOC_361106	0.461144	0.539089	0.077945	0.225307	1	1	no	hXLOC_361106	0.199045	0.149932	-0.049113	-0.408787	1	1	no	hXLOC_361106	0.590345	0.399008	-0.191337	-0.565141	0.30165	0.797639	no	hXLOC_361106	1.00519	1.75431	0.74912	0.803437	0.24785	0.513067	no
hXLOC_361941	ENSG00000237686	LincRNA	chr6:44057101-44064904	-	hXLOC_361941	1.60953	1.94653	0.337	0.274266	0.5989	0.82181	no	hXLOC_361941	0.00476289	0.0201983	0.0154354	2.08433	1	1	no	hXLOC_361941	0.018995	0.0600711	0.0410761	1.66105	1	1	no	hXLOC_361941	0.0455495	0.186418	0.140869	2.03303	1	1	no
hXLOC_362049	ENSG00000231769	Antisense-Upstream	chr6:46102628-46129801	-	hXLOC_362049	1.04396	0.449641	-0.594319	-1.21522	0.1501	0.396546	no	hXLOC_362049	0.266806	0.205234	-0.061572	-0.378519	1	1	no	hXLOC_362049	0	0	0	0	1	1	no	hXLOC_362049	0.0344603	0	-0.0344603	#NAME?	1	1	no
hXLOC_362569	ENSG00000227885	LincRNA	chr6:53746420-53746936	-	hXLOC_362569	0	0	0	0	1	1	no	hXLOC_362569	0	0	0	0	1	1	no	hXLOC_362569	0.239981	1.1641	0.924119	2.27822	0.19595	0.653822	no	hXLOC_362569	0	0	0	0	1	1	no
hXLOC_362634	.	LincRNA	chr6:54655536-54801858	-	hXLOC_362634	0	0	0	0	1	1	no	hXLOC_362634	0	0	0	0	1	1	no	hXLOC_362634	0	0	0	0	1	1	no	hXLOC_362634	1.68633	1.79188	0.10555	0.0875857	0.76965	0.920202	no
hXLOC_363110	.	LincRNA	chr6:63404501-63442336	-	hXLOC_363110	0.0168947	0.021578	0.0046833	0.352992	1	1	no	hXLOC_363110	0.0106021	0.0137251	0.003123	0.372478	1	1	no	hXLOC_363110	6.76001	3.90474	-2.85527	-0.791799	0.00035	0.0063706	yes	hXLOC_363110	0.0251119	0	-0.0251119	#NAME?	1	1	no
hXLOC_364070	ENSG00000272243	LincRNA	chr6:74636342-74734212	-	hXLOC_364070	0	0	0	0	1	1	no	hXLOC_364070	0	0	0	0	1	1	no	hXLOC_364070	0	0	0	0	1	1	no	hXLOC_364070	1.00182	0.255058	-0.746762	-1.97374	0.33375	0.612343	no
hXLOC_364576	.	LincRNA	chr6:77211711-77369174	-	hXLOC_364576	5.32353	7.01867	1.69514	0.398814	0.26905	0.549597	no	hXLOC_364576	0.693895	1.29915	0.605255	0.904776	0.166	0.564089	no	hXLOC_364576	0	0	0	0	1	1	no	hXLOC_364576	3.33683	2.49068	-0.84615	-0.421939	0.54625	0.792533	no
hXLOC_365706	.	Antisense	chr6:84087665-84105474	-	hXLOC_365706	0	0	0	0	1	1	no	hXLOC_365706	0.0731786	0.197252	0.124073	1.43054	1	1	no	hXLOC_365706	0.00411779	0.00455021	0.00043242	0.144063	1	1	no	hXLOC_365706	0.64093	1.67073	1.0298	1.38224	0.24515	0.511805	no
hXLOC_366413	ENSG00000261366	Antisense-Upstream	chr6:95556984-95577294	-	hXLOC_366413	0.629917	0.539588	-0.090329	-0.223302	1	1	no	hXLOC_366413	0.191198	0.103416	-0.087782	-0.886616	1	1	no	hXLOC_366413	0.21023	0.0495872	-0.160643	-2.08393	1	1	no	hXLOC_366413	1.11698	0.541342	-0.575638	-1.04499	0.03245	0.144697	no
hXLOC_367599	ENSG00000230943	LincRNA	chr6:113613109-113654655	-	hXLOC_367599	0.788181	14.5348	13.7466	4.20484	5e-05	0.000743336	yes	hXLOC_367599	0.400605	22.9638	22.5632	5.84103	5e-05	0.0010791	yes	hXLOC_367599	0.269489	1.13482	0.865331	2.07417	0.0001	0.00212022	yes	hXLOC_367599	0.0444636	2.87393	2.82947	6.01426	5e-05	0.0022963	yes
hXLOC_367626	ENSG00000227502	Antisense-Upstream	chr6:113863864-113873589	-	hXLOC_367626	0.105893	2.88422	2.77833	4.7675	5e-05	0.000743336	yes	hXLOC_367626	0.0240887	0.228617	0.204528	3.2465	1	1	no	hXLOC_367626	0.0582946	0.133634	0.0753394	1.19685	1	1	no	hXLOC_367626	0.0620945	0.195705	0.13361	1.65614	1	1	no
hXLOC_367838	.	Antisense	chr6:116629871-116634292	-	hXLOC_367838	0.334732	0.541203	0.206471	0.693166	1	1	no	hXLOC_367838	0.0742158	0.109556	0.0353402	0.561872	1	1	no	hXLOC_367838	0.0782954	0.115117	0.0368216	0.5561	1	1	no	hXLOC_367838	0.727969	1.37541	0.647441	0.917912	0.2165	0.493761	no
hXLOC_368527	ENSG00000236548	Antisense	chr6:124644642-124963952	-	hXLOC_368527	0.800562	1.34916	0.548598	0.752977	0.5354	0.779424	no	hXLOC_368527	0.15841	0.19034	0.03193	0.264916	1	1	no	hXLOC_368527	0.343018	0.408335	0.065317	0.251468	1	1	no	hXLOC_368527	4.73161	3.9573	-0.77431	-0.257817	0.68855	0.883157	no
hXLOC_369166	ENSG00000226149	Antisense	chr6:129485030-129576062	-	hXLOC_369166	2.30555	1.47292	-0.83263	-0.646437	0.188	0.450008	no	hXLOC_369166	7.12144	8.74628	1.62484	0.2965	0.476	0.892695	no	hXLOC_369166	0.119062	0.0707032	-0.0483588	-0.751869	1	1	no	hXLOC_369166	1.20112	0.829833	-0.371287	-0.533484	0.6054	0.833039	no
hXLOC_369469	ENSG00000227954	Antisense	chr6:133502103-133892802	-	hXLOC_369469	0	0	0	0	1	1	no	hXLOC_369469	0	0	0	0	1	1	no	hXLOC_369469	1.31087	0.753569	-0.557301	-0.798717	0.2971	0.792539	no	hXLOC_369469	0	0.0356736	0.0356736	inf	1	1	no
hXLOC_369629	.	LincRNA	chr6:134357266-134373584	-	hXLOC_369629	0.450137	0.0439191	-0.406218	-3.35744	1	1	no	hXLOC_369629	1.07886	2.30793	1.22907	1.09709	0.01355	0.11236	no	hXLOC_369629	0.0154957	0	-0.0154957	#NAME?	1	1	no	hXLOC_369629	0.0207372	0.037454	0.0167168	0.852901	1	1	no
hXLOC_369881	.	LincRNA	chr6:137695321-137701190	-	hXLOC_369881	0.0176464	1.02592	1.00827	5.86141	0.0051	0.0378975	yes	hXLOC_369881	0.00299989	0.157479	0.154479	5.71411	1	1	no	hXLOC_369881	0	0.0298576	0.0298576	inf	1	1	no	hXLOC_369881	0.010499	0.173021	0.162522	4.04263	1	1	no
hXLOC_369895	.	LincRNA	chr6:137718925-137725006	-	hXLOC_369895	0.0508694	0.387477	0.336608	2.92924	1	1	no	hXLOC_369895	0.00491208	1.90738	1.90247	8.60105	0.2207	0.651322	no	hXLOC_369895	0	0.0638956	0.0638956	inf	1	1	no	hXLOC_369895	0.0180197	0	-0.0180197	#NAME?	1	1	no
hXLOC_369945	ENSG00000237499	Antisense	chr6:137854743-137868325	-	hXLOC_369945	1.87114	3.13504	1.2639	0.744564	0.36045	0.641471	no	hXLOC_369945	0.478626	1.79765	1.31902	1.90914	0.0087	0.080568	no	hXLOC_369945	0.0801437	1.06261	0.982466	3.72888	0.0006	0.00997714	yes	hXLOC_369945	0.467486	1.19642	0.728934	1.35573	0.1488	0.442606	no
hXLOC_369969	ENSG00000226004	LincRNA	chr6:137939970-137957980	-	hXLOC_369969	0.145728	1.55684	1.41111	3.41727	5e-05	0.000743336	yes	hXLOC_369969	0.894732	2.95273	2.058	1.72252	5e-05	0.0010791	yes	hXLOC_369969	0.00304748	0	-0.00304748	#NAME?	1	1	no	hXLOC_369969	0.0372545	0.00442097	-0.0328335	-3.07498	1	1	no
hXLOC_370409	ENSG00000234147	LincRNA	chr6:140785522-140898421	-	hXLOC_370409	0.0251925	0.0569227	0.0317302	1.17601	1	1	no	hXLOC_370409	0.410267	0.475295	0.065028	0.212262	0.7242	0.981877	no	hXLOC_370409	0.00968502	0.00110502	-0.00858	-3.13168	1	1	no	hXLOC_370409	5.12915	2.75061	-2.37854	-0.898965	0.08165	0.306794	no
hXLOC_370584	.	Antisense	chr6:142443306-142447011	-	hXLOC_370584	0.012679	0	-0.012679	#NAME?	1	1	no	hXLOC_370584	0.00482853	0	-0.00482853	#NAME?	1	1	no	hXLOC_370584	0.829236	0.701888	-0.127348	-0.240542	0.897	0.988702	no	hXLOC_370584	0.991309	1.26559	0.274281	0.352403	0.8323	0.943874	no
hXLOC_370946	ENSG00000233452	LincRNA	chr6:146840135-147205319	-	hXLOC_370946	1.31777	0.894784	-0.422986	-0.55849	0.47565	0.739325	no	hXLOC_370946	3.48702	2.82835	-0.65867	-0.302035	0.78315	0.990571	no	hXLOC_370946	0.297737	0.304735	0.006998	0.0335151	1	1	no	hXLOC_370946	2.72797	3.94257	1.2146	0.531306	0.48	0.741995	no
hXLOC_371715	ENSG00000271265	Antisense	chr6:156771769-156779525	-	hXLOC_371715	0.688017	0.18223	-0.505787	-1.91668	1	1	no	hXLOC_371715	0.142078	0.080086	-0.061992	-0.827064	1	1	no	hXLOC_371715	1.06226	1.39918	0.33692	0.397446	0.85685	0.988702	no	hXLOC_371715	0.390578	0.354991	-0.035587	-0.137827	1	1	no
hXLOC_371901	ENSG00000237927	LincRNA	chr6:159567484-159595828	-	hXLOC_371901	0.0940376	0.339887	0.245849	1.85375	1	1	no	hXLOC_371901	0.0522768	0.128226	0.0759492	1.29445	1	1	no	hXLOC_371901	0.0124715	0.0660094	0.0535379	2.40404	1	1	no	hXLOC_371901	0.074443	2.97702	2.90258	5.32159	0.0006	0.017726	yes
hXLOC_372164	ENSG00000270419	Antisense	chr6:163390562-163415427	-	hXLOC_372164	0.533507	0.364822	-0.168685	-0.548314	1	1	no	hXLOC_372164	0.641976	0.953753	0.311777	0.571095	0.63565	0.957864	no	hXLOC_372164	3.04728	6.11135	3.06407	1.00397	0.631	0.988702	no	hXLOC_372164	0.246552	1.32279	1.07624	2.42362	0.1984	0.475425	no
hXLOC_372186	.	LincRNA	chr6:163625527-163661614	-	hXLOC_372186	0	0	0	0	1	1	no	hXLOC_372186	2.96601	2.31765	-0.64836	-0.35586	0.4601	0.882826	no	hXLOC_372186	0	0	0	0	1	1	no	hXLOC_372186	0.00810322	0.0208187	0.0127155	1.36131	1	1	no
hXLOC_373691	ENSG00000223855	Antisense	chr7:519955-525273	+	hXLOC_373691	0.872892	1.15675	0.283858	0.406207	0.5733	0.805667	no	hXLOC_373691	0.0366105	0.0287561	-0.0078544	-0.348393	1	1	no	hXLOC_373691	0.345527	0.583136	0.237609	0.755032	0.46425	0.939313	no	hXLOC_373691	0.0606009	0.0990369	0.038436	0.708627	1	1	no
hXLOC_373694	ENSG00000237181	Antisense	chr7:601962-610913	+	hXLOC_373694	0.948468	4.16249	3.21402	2.13378	0.0005	0.00564995	yes	hXLOC_373694	3.07991	3.61787	0.53796	0.232253	0.77015	0.989397	no	hXLOC_373694	0	0.0318622	0.0318622	inf	1	1	no	hXLOC_373694	0.724752	1.03494	0.310188	0.513987	0.5452	0.792004	no
hXLOC_373735	ENSG00000229043	Antisense	chr7:1160342-1166188	+	hXLOC_373735	0.133833	0.195119	0.061286	0.543922	1	1	no	hXLOC_373735	0.406227	0.255545	-0.150682	-0.668712	0.53005	0.921379	no	hXLOC_373735	1.14215	0.904442	-0.237708	-0.336653	0.5444	0.979415	no	hXLOC_373735	0.757378	0.881026	0.123648	0.218171	0.84055	0.946589	no
hXLOC_373832	.	Antisense	chr7:2793023-2811633	+	hXLOC_373832	6.68877	0.549687	-6.13908	-3.60506	0.05115	0.217431	no	hXLOC_373832	0.214786	0.0887125	-0.126074	-1.27569	1	1	no	hXLOC_373832	0.0167889	0	-0.0167889	#NAME?	1	1	no	hXLOC_373832	0.0110462	0.0324791	0.0214329	1.55596	1	1	no
hXLOC_375261	.	Antisense	chr7:16420717-16451780	+	hXLOC_375261	0.0789734	0.110544	0.0315706	0.485182	1	1	no	hXLOC_375261	0.141311	0.269403	0.128092	0.930894	1	1	no	hXLOC_375261	0.682471	0.733703	0.051232	0.104429	0.90955	0.988702	no	hXLOC_375261	1.61207	0.532899	-1.07917	-1.59698	0.19885	0.475815	no
hXLOC_375348	.	LincRNA	chr7:16990022-17093884	+	hXLOC_375348	2.56783	0.366857	-2.20097	-2.80726	0.091	0.313336	no	hXLOC_375348	0.130435	0.173538	0.043103	0.411919	1	1	no	hXLOC_375348	0.0163001	0.0568044	0.0405043	1.80112	1	1	no	hXLOC_375348	0.787354	0.755283	-0.032071	-0.0599949	0.9545	0.978827	no
hXLOC_375430	ENSG00000236318	LincRNA	chr7:17374748-17467371	+	hXLOC_375430	0	0.0110205	0.0110205	inf	1	1	no	hXLOC_375430	0	0	0	0	1	1	no	hXLOC_375430	0	0	0	0	1	1	no	hXLOC_375430	1.52514	1.84244	0.3173	0.272676	0.53725	0.785646	no
hXLOC_375794	ENSG00000223838	LincRNA	chr7:19576285-19609392	+	hXLOC_375794	0	0.480948	0.480948	inf	1	1	no	hXLOC_375794	0	0.0366982	0.0366982	inf	1	1	no	hXLOC_375794	0	0	0	0	1	1	no	hXLOC_375794	1.47243	0.093642	-1.37879	-3.9749	0.08125	0.305661	no
hXLOC_375866	.	LincRNA	chr7:19803174-19814424	+	hXLOC_375866	0	0.0469594	0.0469594	inf	1	1	no	hXLOC_375866	0.0966033	0	-0.0966033	#NAME?	1	1	no	hXLOC_375866	0	0	0	0	1	1	no	hXLOC_375866	1.05719	5.0844	4.02721	2.26584	0.1169	0.39886	no
hXLOC_375883	ENSG00000233834	Antisense	chr7:20191615-20222537	+	hXLOC_375883	0.313722	5.27268	4.95896	4.07098	5e-05	0.000743336	yes	hXLOC_375883	0.295239	4.33517	4.03993	3.87613	5e-05	0.0010791	yes	hXLOC_375883	0	0	0	0	1	1	no	hXLOC_375883	0.107512	1.65154	1.54403	3.94125	5e-05	0.0022963	yes
hXLOC_376083	.	Antisense	chr7:22123228-22167122	+	hXLOC_376083	1.85536	4.57982	2.72446	1.3036	0.2898	0.572778	no	hXLOC_376083	0	0	0	0	1	1	no	hXLOC_376083	0	0	0	0	1	1	no	hXLOC_376083	0	0.108632	0.108632	inf	1	1	no
hXLOC_376086	.	Antisense	chr7:22151507-22156312	+	hXLOC_376086	1.04712	1.45667	0.40955	0.476253	0.31735	0.600191	no	hXLOC_376086	0	0	0	0	1	1	no	hXLOC_376086	0	0	0	0	1	1	no	hXLOC_376086	0	0.0188263	0.0188263	inf	1	1	no
hXLOC_376116	ENSG00000228649	LincRNA	chr7:22853950-22862238	+	hXLOC_376116	0.425731	1.57905	1.15332	1.89104	5e-05	0.000743336	yes	hXLOC_376116	0.163401	0.567327	0.403926	1.79577	0.00405	0.0446531	yes	hXLOC_376116	2.87135	2.55507	-0.31628	-0.168362	0.3933	0.891931	no	hXLOC_376116	1.55908	2.68132	1.12224	0.782244	0.01475	0.101325	no
hXLOC_376319	.	LincRNA	chr7:25291432-25427709	+	hXLOC_376319	0	0	0	0	1	1	no	hXLOC_376319	0	0	0	0	1	1	no	hXLOC_376319	0	0	0	0	1	1	no	hXLOC_376319	2.59539	0	-2.59539	#NAME?	0.12295	0.409383	no
hXLOC_376482	ENSG00000233429	Antisense-Upstream	chr7:27096094-27100265	+	hXLOC_376482	1.36073	0.355173	-1.00556	-1.93779	0.0802	0.292168	no	hXLOC_376482	1.65464	1.56537	-0.08927	-0.0800144	0.9361	0.99573	no	hXLOC_376482	2.7543	2.30809	-0.44621	-0.254984	0.5976	0.988702	no	hXLOC_376482	0.931983	1.77457	0.842587	0.929093	0.18505	0.465753	no
hXLOC_376816	.	Antisense	chr7:30653951-30656870	+	hXLOC_376816	0.0123864	0.0669041	0.0545177	2.43334	1	1	no	hXLOC_376816	0.00986346	0.00640227	-0.00346119	-0.623509	1	1	no	hXLOC_376816	0.0326135	0.0349164	0.0023029	0.0984364	1	1	no	hXLOC_376816	0.365237	1.18524	0.820003	1.69828	0.31015	0.58652	no
hXLOC_377040	.	Antisense	chr7:33062132-33095280	+	hXLOC_377040	0.157144	0.534667	0.377523	1.76655	1	1	no	hXLOC_377040	0.0580349	2.84955	2.79152	5.61767	0.0128	0.107955	no	hXLOC_377040	0.193956	0.242171	0.048215	0.320302	1	1	no	hXLOC_377040	0.699777	0.254698	-0.445079	-1.45811	0.3976	0.673262	no
hXLOC_377486	.	LincRNA	chr7:36841434-36842998	+	hXLOC_377486	0.469181	1.2301	0.760919	1.39056	1	1	no	hXLOC_377486	0	0	0	0	1	1	no	hXLOC_377486	0	0	0	0	1	1	no	hXLOC_377486	0.404736	0	-0.404736	#NAME?	1	1	no
hXLOC_377847	ENSG00000188185	LincRNA	chr7:39788252-39791650	+	hXLOC_377847	0.10982	0.196462	0.086642	0.839115	1	1	no	hXLOC_377847	0.118904	0.0935975	-0.0253065	-0.345255	1	1	no	hXLOC_377847	0.0735301	0.35036	0.27683	2.25243	1	1	no	hXLOC_377847	0.661804	1.05832	0.396516	0.677294	0.4755	0.738692	no
hXLOC_378043	ENSG00000224116	Antisense-Upstream	chr7:41704759-41713675	+	hXLOC_378043	0.123598	1.14731	1.02371	3.21454	0.003	0.024984	yes	hXLOC_378043	0.119618	0.966994	0.847376	3.01507	0.0022	0.0273453	yes	hXLOC_378043	0	0.00755246	0.00755246	inf	1	1	no	hXLOC_378043	0.143758	2.35798	2.21422	4.03584	0.0011	0.0276486	yes
hXLOC_378049	ENSG00000224116	LincRNA	chr7:41731607-41874382	+	hXLOC_378049	1.71235	2.5299	0.81755	0.563102	0.56385	0.799524	no	hXLOC_378049	0.663439	1.38941	0.725971	1.06644	0.36975	0.817361	no	hXLOC_378049	0.00716122	0	-0.00716122	#NAME?	1	1	no	hXLOC_378049	0.506368	4.69971	4.19334	3.21431	0.0881	0.327048	no
hXLOC_378428	.	LincRNA	chr7:44972024-44983313	+	hXLOC_378428	0.341889	2.59367	2.25178	2.92339	0.0321	0.155365	no	hXLOC_378428	0.0136032	0.335734	0.322131	4.6253	0.0301	0.198823	no	hXLOC_378428	0.0143084	0.00310112	-0.0112073	-2.20601	1	1	no	hXLOC_378428	0	0.0566088	0.0566088	inf	1	1	no
hXLOC_379822	ENSG00000237310	LincRNA	chr7:66493706-66495474	+	hXLOC_379822	0.0915262	0.0428347	-0.0486915	-1.09541	1	1	no	hXLOC_379822	0.588132	0.335643	-0.252489	-0.809213	0.4515	0.876842	no	hXLOC_379822	1.79931	1.06822	-0.73109	-0.752228	0.49835	0.958194	no	hXLOC_379822	0.398139	0.783616	0.385477	0.976876	0.60835	0.834625	no
hXLOC_381228	ENSG00000273341	LincRNA	chr7:77423215-77425730	+	hXLOC_381228	0.141882	0.0477555	-0.0941265	-1.57095	1	1	no	hXLOC_381228	1.35868	1.1109	-0.24778	-0.290483	0.7227	0.981731	no	hXLOC_381228	0	0.0262741	0.0262741	inf	1	1	no	hXLOC_381228	0	0	0	0	1	1	no
hXLOC_382002	.	LincRNA	chr7:81299437-81309694	+	hXLOC_382002	0	0	0	0	1	1	no	hXLOC_382002	0	0.0263052	0.0263052	inf	1	1	no	hXLOC_382002	0	0	0	0	1	1	no	hXLOC_382002	0.236755	1.39075	1.154	2.5544	0.07905	0.298992	no
hXLOC_382256	.	LincRNA	chr7:84705972-84759276	+	hXLOC_382256	0	0	0	0	1	1	no	hXLOC_382256	0	0	0	0	1	1	no	hXLOC_382256	0	0.00633967	0.00633967	inf	1	1	no	hXLOC_382256	0.311127	2.90578	2.59465	3.22335	0.03585	0.153817	no
hXLOC_383116	ENSG00000236453	LincRNA	chr7:94060041-94067885	+	hXLOC_383116	0.0936673	0.0517068	-0.0419605	-0.857191	1	1	no	hXLOC_383116	0.0483445	0.0909004	0.0425559	0.910936	1	1	no	hXLOC_383116	0.0105373	0.0767188	0.0661815	2.86407	1	1	no	hXLOC_383116	0.717822	1.22615	0.508328	0.77244	0.1819	0.464251	no
hXLOC_383192	.	Antisense	chr7:95395900-95399569	+	hXLOC_383192	0	0	0	0	1	1	no	hXLOC_383192	0.0032513	0	-0.0032513	#NAME?	1	1	no	hXLOC_383192	3.02037	1.33282	-1.68755	-1.18024	0.005	0.0548539	no	hXLOC_383192	0.285666	0.32292	0.037254	0.176851	1	1	no
hXLOC_383662	ENSG00000241357	Antisense	chr7:100435709-100438735	+	hXLOC_383662	0.620934	0.0389706	-0.581963	-3.99398	1	1	no	hXLOC_383662	0.0717576	0.0816038	0.0098462	0.185504	1	1	no	hXLOC_383662	0	0.0446791	0.0446791	inf	1	1	no	hXLOC_383662	0.720316	1.40265	0.682334	0.961449	0.45525	0.723612	no
hXLOC_383917	ENSG00000237513	LincRNA	chr7:104940943-105000616	+	hXLOC_383917	4.24477	40.4294	36.1846	3.25165	0.00195	0.0174033	yes	hXLOC_383917	1.69887	9.71891	8.02004	2.51621	0.0006	0.00953238	yes	hXLOC_383917	0.0101802	0.0790512	0.068871	2.95703	1	1	no	hXLOC_383917	0.3114	0.953963	0.642563	1.61516	0.21975	0.495544	no
hXLOC_384090	.	LincRNA	chr7:106658783-106661194	+	hXLOC_384090	0.222498	0.772259	0.549761	1.79529	0.24325	0.522158	no	hXLOC_384090	0.050808	0.430362	0.379554	3.08242	0.0494	0.279708	no	hXLOC_384090	1.83121	4.81685	2.98564	1.3953	0.2295	0.704874	no	hXLOC_384090	0.384731	0.59273	0.207999	0.623526	1	1	no
hXLOC_384172	.	Antisense	chr7:108160359-108176859	+	hXLOC_384172	0	0	0	0	1	1	no	hXLOC_384172	0	0	0	0	1	1	no	hXLOC_384172	0.773624	1.53617	0.762546	0.989631	0.5382	0.97747	no	hXLOC_384172	0	0	0	0	1	1	no
hXLOC_384871	.	LincRNA	chr7:116945472-116947876	+	hXLOC_384871	0	1.03503	1.03503	inf	1	1	no	hXLOC_384871	0	0	0	0	1	1	no	hXLOC_384871	0	0	0	0	1	1	no	hXLOC_384871	0	0	0	0	1	1	no
hXLOC_385538	.	LincRNA	chr7:128121887-128126403	+	hXLOC_385538	0	0	0	0	1	1	no	hXLOC_385538	0	0	0	0	1	1	no	hXLOC_385538	0	0	0	0	1	1	no	hXLOC_385538	1.67647	1.36989	-0.30658	-0.29136	0.6507	0.861222	no
hXLOC_386525	.	Antisense	chr7:139035092-139037144	+	hXLOC_386525	0.376016	0.389365	0.013349	0.0503309	1	1	no	hXLOC_386525	0.0277699	0.0673451	0.0395752	1.27805	1	1	no	hXLOC_386525	1.66749	2.60626	0.93877	0.644299	0.23925	0.716734	no	hXLOC_386525	0.223117	0.0826168	-0.1405	-1.43329	1	1	no
hXLOC_386685	.	LincRNA	chr7:140212305-140213978	+	hXLOC_386685	0.0309634	0.391353	0.36039	3.65983	1	1	no	hXLOC_386685	0	0.207463	0.207463	inf	1	1	no	hXLOC_386685	0	0	0	0	1	1	no	hXLOC_386685	0	1.06833	1.06833	inf	0.09665	0.351668	no
hXLOC_387302	ENSG00000242258	Antisense-Downstream	chr7:150433118-150450058	+	hXLOC_387302	1.45451	1.19838	-0.25613	-0.279452	0.4047	0.681205	no	hXLOC_387302	0.321112	1.42162	1.10051	2.14639	0.00085	0.0125709	yes	hXLOC_387302	0.00316753	0.0279771	0.0248096	3.14282	1	1	no	hXLOC_387302	0.00617321	0.0303307	0.0241575	2.29669	1	1	no
hXLOC_387437	ENSG00000239911	Antisense-Upstream	chr7:151877465-151879234	+	hXLOC_387437	1.04557	0.0547459	-0.990824	-4.25539	0.04875	0.210583	no	hXLOC_387437	0.175664	0.212933	0.037269	0.277586	1	1	no	hXLOC_387437	0.0513417	0	-0.0513417	#NAME?	1	1	no	hXLOC_387437	0.00249858	0.00126782	-0.00123076	-0.978761	1	1	no
hXLOC_387507	.	LincRNA	chr7:153070878-153190807	+	hXLOC_387507	1.68512	0	-1.68512	#NAME?	0.0334	0.16017	no	hXLOC_387507	0	0	0	0	1	1	no	hXLOC_387507	0	0	0	0	1	1	no	hXLOC_387507	0	0	0	0	1	1	no
hXLOC_387570	ENSG00000214106	Antisense	chr7:154928482-154956173	+	hXLOC_387570	0.728367	3.08314	2.35477	2.08167	0.0004	0.00468527	yes	hXLOC_387570	1.22282	1.06685	-0.15597	-0.196863	0.7173	0.981114	no	hXLOC_387570	0.557672	0.752102	0.19443	0.431514	0.5993	0.988702	no	hXLOC_387570	0.626276	0.718059	0.091783	0.197304	0.69325	0.88535	no
hXLOC_387580	ENSG00000278998	LincRNA	chr7:155205720-155241643	+	hXLOC_387580	0.0291836	0.111315	0.0821314	1.93142	1	1	no	hXLOC_387580	0.0391448	0.0749182	0.0357734	0.936498	1	1	no	hXLOC_387580	0.0456465	0.0647801	0.0191336	0.505047	1	1	no	hXLOC_387580	0.247028	1.12931	0.882282	2.1927	0.0001	0.00398812	yes
hXLOC_388536	.	LincRNA	chr7:11206461-11214704	-	hXLOC_388536	2.36953	1.36023	-1.0093	-0.800754	0.4871	0.74633	no	hXLOC_388536	0	0	0	0	1	1	no	hXLOC_388536	0	0	0	0	1	1	no	hXLOC_388536	0	0	0	0	1	1	no
hXLOC_389444	.	Antisense-Downstream	chr7:19139163-19144465	-	hXLOC_389444	0.0251729	0	-0.0251729	#NAME?	1	1	no	hXLOC_389444	0	0	0	0	1	1	no	hXLOC_389444	0	0	0	0	1	1	no	hXLOC_389444	1.53438	1.79364	0.25926	0.225234	0.52295	0.774886	no
hXLOC_389644	ENSG00000271133	Antisense	chr7:20328212-20332067	-	hXLOC_389644	0.0377082	1.87083	1.83312	5.63265	0.00795	0.053765	no	hXLOC_389644	0.106848	0.375294	0.268446	1.81246	0.3433	0.795213	no	hXLOC_389644	0.00535752	0.0187819	0.0134244	1.8097	1	1	no	hXLOC_389644	0.200625	0.991802	0.791177	2.30555	0.0742	0.283954	no
hXLOC_389660	.	LincRNA	chr7:20477913-20485547	-	hXLOC_389660	1.22809	6.85283	5.62474	2.48028	5e-05	0.000743336	yes	hXLOC_389660	0.0082892	0.0214828	0.0131936	1.37388	1	1	no	hXLOC_389660	0	0	0	0	1	1	no	hXLOC_389660	0.0526235	0.130203	0.0775795	1.30698	1	1	no
hXLOC_389755	ENSG00000238033	Antisense-Upstream	chr7:22662376-22723895	-	hXLOC_389755	0.0441509	4.4972	4.45305	6.67044	0.0024	0.0207263	yes	hXLOC_389755	0.272137	2.15797	1.88583	2.98727	0.01265	0.106893	no	hXLOC_389755	0	0.00478083	0.00478083	inf	1	1	no	hXLOC_389755	0	0.675877	0.675877	inf	0.01255	0.101325	no
hXLOC_389913	ENSG00000179428	Antisense	chr7:22725395-22732059	-	hXLOC_389913	0.0314062	8.76316	8.73175	8.12426	0.00325	0.0266308	yes	hXLOC_389913	0.0898335	1.33566	1.24583	3.89416	0.0037	0.0417001	yes	hXLOC_389913	0	0.0311766	0.0311766	inf	1	1	no	hXLOC_389913	0.0354294	5.92379	5.88836	7.38543	0.0039	0.0475463	yes
hXLOC_390279	ENSG00000225792	Antisense	chr7:26372144-26376701	-	hXLOC_390279	0.768975	3.44127	2.6723	2.16193	0.22825	0.503012	no	hXLOC_390279	0.203541	0.439438	0.235897	1.11034	0.34845	0.800669	no	hXLOC_390279	0.444151	0.0949397	-0.349211	-2.22597	0.2215	0.693547	no	hXLOC_390279	0.0917286	0.0305583	-0.0611703	-1.58581	1	1	no
hXLOC_390369	.	LincRNA	chr7:27486418-27487524	-	hXLOC_390369	0	0	0	0	1	1	no	hXLOC_390369	0	0	0	0	1	1	no	hXLOC_390369	0	0	0	0	1	1	no	hXLOC_390369	0	1.10241	1.10241	inf	1	1	no
hXLOC_390506	.	Antisense	chr7:30243702-30287039	-	hXLOC_390506	0.885427	2.44783	1.5624	1.46706	0.0913	0.313935	no	hXLOC_390506	0.18448	0.260294	0.075814	0.496681	1	1	no	hXLOC_390506	0.0586286	0.0750153	0.0163867	0.35558	1	1	no	hXLOC_390506	0.362116	0.577925	0.215809	0.674431	0.43655	0.70794	no
hXLOC_391351	.	Antisense	chr7:40828790-40900075	-	hXLOC_391351	0	0	0	0	1	1	no	hXLOC_391351	0	0	0	0	1	1	no	hXLOC_391351	0	0.0446197	0.0446197	inf	1	1	no	hXLOC_391351	0.501838	1.84203	1.34019	1.876	0.2343	0.505178	no
hXLOC_391575	.	LincRNA	chr7:41782299-41800315	-	hXLOC_391575	0.0364392	0.318717	0.282278	3.12872	1	1	no	hXLOC_391575	0.054527	0.456459	0.401932	3.06544	0.08555	0.394174	no	hXLOC_391575	0	0	0	0	1	1	no	hXLOC_391575	0.0672408	1.52889	1.46165	4.507	0.02155	0.110787	no
hXLOC_391910	ENSG00000232956	Antisense-Downstream	chr7:44983023-44986961	-	hXLOC_391910	0.162493	0.291095	0.128602	0.841109	1	1	no	hXLOC_391910	0.120224	1.00406	0.883836	3.06204	0.05345	0.293653	no	hXLOC_391910	2.65699	1.45483	-1.20216	-0.868944	0.46125	0.937071	no	hXLOC_391910	0.286056	1.2786	0.992544	2.16019	0.23365	0.504828	no
hXLOC_392073	.	LincRNA	chr7:47633922-47635455	-	hXLOC_392073	0	0	0	0	1	1	no	hXLOC_392073	0	0	0	0	1	1	no	hXLOC_392073	2.18295	1.09635	-1.0866	-0.993568	0.00395	0.0455679	yes	hXLOC_392073	0.0254335	0.0754801	0.0500466	1.56937	1	1	no
hXLOC_393294	ENSG00000232415	Antisense	chr7:74059576-74062284	-	hXLOC_393294	0.037987	0	-0.037987	#NAME?	1	1	no	hXLOC_393294	0	0.0298712	0.0298712	inf	1	1	no	hXLOC_393294	0.439046	0.465423	0.026377	0.0841693	0.91575	0.988702	no	hXLOC_393294	0.852225	1.59657	0.744345	0.905668	0.6797	0.877529	no
hXLOC_393623	ENSG00000214293	Antisense-Upstream	chr7:77683943-77696265	-	hXLOC_393623	0.770248	0.572182	-0.198066	-0.428849	0.502	0.757205	no	hXLOC_393623	2.1914	2.37168	0.18028	0.114055	0.83475	0.993756	no	hXLOC_393623	3.89545	2.64023	-1.25522	-0.561123	0.0726	0.385346	no	hXLOC_393623	2.50105	1.60613	-0.89492	-0.638941	0.3187	0.596356	no
hXLOC_394286	.	LincRNA	chr7:84565852-84647634	-	hXLOC_394286	0	0	0	0	1	1	no	hXLOC_394286	0	0	0	0	1	1	no	hXLOC_394286	0	0	0	0	1	1	no	hXLOC_394286	0.763664	3.74698	2.98332	2.29472	0.3724	0.650199	no
hXLOC_394509	ENSG00000224046	Antisense	chr7:87151423-87152636	-	hXLOC_394509	1.22184	1.50104	0.2792	0.296914	0.82495	0.930544	no	hXLOC_394509	0.895318	1.03969	0.144372	0.21568	0.8199	0.992764	no	hXLOC_394509	1.57405	1.22588	-0.34817	-0.360664	0.78315	0.988702	no	hXLOC_394509	2.84438	2.4951	-0.34928	-0.189017	0.90785	0.965362	no
hXLOC_395165	.	Antisense	chr7:94090723-94395638	-	hXLOC_395165	0.00371879	0.0555016	0.0517828	3.89962	1	1	no	hXLOC_395165	0	0.0400761	0.0400761	inf	1	1	no	hXLOC_395165	0.257156	0.135538	-0.121618	-0.923945	1	1	no	hXLOC_395165	4.83088	2.65989	-2.17099	-0.860921	0.2761	0.546612	no
hXLOC_396154	ENSG00000228393	LincRNA	chr7:104965769-104976656	-	hXLOC_396154	0.0187648	0.136842	0.118077	2.86641	1	1	no	hXLOC_396154	0.00416571	0.0107504	0.00658469	1.36776	1	1	no	hXLOC_396154	0.00506143	0.00423653	-0.0008249	-0.256662	1	1	no	hXLOC_396154	0.419709	1.8649	1.44519	2.15164	0.19845	0.475476	no
hXLOC_396390	ENSG00000241764	Antisense	chr7:107742661-107744581	-	hXLOC_396390	0.436966	0.363065	-0.073901	-0.267291	1	1	no	hXLOC_396390	2.12159	3.37317	1.25158	0.668963	0.5774	0.94166	no	hXLOC_396390	0.910753	0.319001	-0.591752	-1.5135	0.4088	0.906565	no	hXLOC_396390	1.02	2.16883	1.14883	1.08835	0.56065	0.802807	no
hXLOC_398126	ENSG00000240790	Antisense	chr7:127647260-127652452	-	hXLOC_398126	0.343869	0.468737	0.124868	0.44692	1	1	no	hXLOC_398126	0	0.0363036	0.0363036	inf	1	1	no	hXLOC_398126	5.98652	6.00234	0.01582	0.00380678	0.9813	0.993085	no	hXLOC_398126	2.22249	2.01636	-0.20613	-0.140423	0.9279	0.970262	no
hXLOC_398556	ENSG00000273297	LincRNA	chr7:134412379-134431211	-	hXLOC_398556	0.00673843	0	-0.00673843	#NAME?	1	1	no	hXLOC_398556	0.00785921	0.00462392	-0.00323529	-0.765269	1	1	no	hXLOC_398556	1.33323	1.40625	0.07302	0.0769233	0.7938	0.988702	no	hXLOC_398556	0.267575	0.320071	0.052496	0.258448	1	1	no
hXLOC_398565	.	Antisense	chr7:134530528-134568431	-	hXLOC_398565	0	0	0	0	1	1	no	hXLOC_398565	0	0	0	0	1	1	no	hXLOC_398565	14.9825	21.6994	6.7169	0.534382	0.70315	0.988702	no	hXLOC_398565	0.0677726	0.66048	0.592707	3.28474	1	1	no
hXLOC_399113	.	LincRNA	chr7:143491496-143497719	-	hXLOC_399113	1.65706	1.96136	0.3043	0.243231	0.79385	0.919521	no	hXLOC_399113	0.00353108	0.0284792	0.0249481	3.01173	1	1	no	hXLOC_399113	0	0	0	0	1	1	no	hXLOC_399113	0.00559274	0	-0.00559274	#NAME?	1	1	no
hXLOC_399322	.	LincRNA	chr7:148566194-148581739	-	hXLOC_399322	0.0715742	1.7002	1.62863	4.57012	5e-05	0.000743336	yes	hXLOC_399322	0.0124975	0.366509	0.354011	4.87414	0.0015	0.0200928	yes	hXLOC_399322	0	0	0	0	1	1	no	hXLOC_399322	0.00391342	0.00973348	0.00582006	1.31453	1	1	no
hXLOC_399620	.	LincRNA	chr7:150777799-150781134	-	hXLOC_399620	1.19791	1.22673	0.02882	0.0342914	0.9234	0.968093	no	hXLOC_399620	3.03658	1.55848	-1.4781	-0.962308	0.02705	0.185292	no	hXLOC_399620	0	0	0	0	1	1	no	hXLOC_399620	0	0.00956403	0.00956403	inf	1	1	no
hXLOC_399932	ENSG00000216895	Antisense	chr7:155641095-155645395	-	hXLOC_399932	0.613306	0.51721	-0.096096	-0.245857	1	1	no	hXLOC_399932	0.364782	0.26786	-0.096922	-0.445559	0.74915	0.985346	no	hXLOC_399932	0.651184	0.485104	-0.16608	-0.424771	0.6796	0.988702	no	hXLOC_399932	1.1617	0.75323	-0.40847	-0.62508	0.72735	0.901289	no
hXLOC_400089	.	LincRNA	chr7:157310468-157318788	-	hXLOC_400089	0	0.387614	0.387614	inf	1	1	no	hXLOC_400089	0.00517739	1.42866	1.42348	8.10823	0.25085	0.689508	no	hXLOC_400089	0	0.238229	0.238229	inf	1	1	no	hXLOC_400089	0	0.0861116	0.0861116	inf	1	1	no
hXLOC_400095	.	Antisense	chr7:157367431-157370188	-	hXLOC_400095	0.474567	1.84908	1.37451	1.96213	0.23015	0.50546	no	hXLOC_400095	0	0	0	0	1	1	no	hXLOC_400095	0	0	0	0	1	1	no	hXLOC_400095	0.113225	0.177399	0.064174	0.647807	1	1	no
hXLOC_400778	ENSG00000254340	Antisense	chr8:9137093-9141999	+	hXLOC_400778	0.736834	2.53045	1.79362	1.77998	0.1636	0.415515	no	hXLOC_400778	0.00334887	0.0234591	0.0201102	2.8084	1	1	no	hXLOC_400778	0.078651	0.0539654	-0.0246856	-0.54343	1	1	no	hXLOC_400778	0.446509	0.0976039	-0.348905	-2.19368	1	1	no
hXLOC_400901	.	LincRNA	chr8:10862039-10877494	+	hXLOC_400901	0	0	0	0	1	1	no	hXLOC_400901	0	0	0	0	1	1	no	hXLOC_400901	0	0	0	0	1	1	no	hXLOC_400901	1.40057	0	-1.40057	#NAME?	1	1	no
hXLOC_401026	ENSG00000270154	Antisense-Upstream	chr8:12437189-12567410	+	hXLOC_401026	0.250279	0.183054	-0.067225	-0.451268	1	1	no	hXLOC_401026	1.50476	1.41081	-0.09395	-0.0930107	0.841	0.99476	no	hXLOC_401026	1.41912	0.930483	-0.488637	-0.608946	0.0299	0.20655	no	hXLOC_401026	2.46215	2.3445	-0.11765	-0.0706341	0.82375	0.940718	no
hXLOC_401335	.	Antisense	chr8:17226072-17235372	+	hXLOC_401335	0.527739	0.467893	-0.059846	-0.173646	1	1	no	hXLOC_401335	0.0416976	0.0424314	0.0007338	0.0251703	1	1	no	hXLOC_401335	0.492612	0.476684	-0.015928	-0.04742	0.9614	0.989989	no	hXLOC_401335	1.27044	1.42341	0.15297	0.164014	0.86175	0.953445	no
hXLOC_401360	ENSG00000253671	Antisense-Upstream	chr8:17801344-17822032	+	hXLOC_401360	0	0	0	0	1	1	no	hXLOC_401360	0.259234	0.200036	-0.059198	-0.373992	1	1	no	hXLOC_401360	1.02083	0.27537	-0.74546	-1.8903	0.0002	0.00393909	yes	hXLOC_401360	3.3501	0.752759	-2.59734	-2.15394	5e-05	0.0022963	yes
hXLOC_401478	ENSG00000253775	LincRNA	chr8:20079305-20118442	+	hXLOC_401478	0	0	0	0	1	1	no	hXLOC_401478	1.38294	0.792616	-0.590324	-0.803039	0.16205	0.558141	no	hXLOC_401478	0	0	0	0	1	1	no	hXLOC_401478	0	0	0	0	1	1	no
hXLOC_402105	.	LincRNA	chr8:29314859-29316860	+	hXLOC_402105	0	0	0	0	1	1	no	hXLOC_402105	0	0	0	0	1	1	no	hXLOC_402105	0	0	0	0	1	1	no	hXLOC_402105	1.17499	0	-1.17499	#NAME?	0.0028	0.0379535	yes
hXLOC_402721	ENSG00000254143	Antisense-Downstream	chr8:40159349-40178351	+	hXLOC_402721	0	0.0122172	0.0122172	inf	1	1	no	hXLOC_402721	0	0	0	0	1	1	no	hXLOC_402721	1.08344	2.02318	0.93974	0.901012	0.44085	0.926848	no	hXLOC_402721	0.0146199	0.0205829	0.005963	0.493518	1	1	no
hXLOC_402962	.	LincRNA	chr8:47221573-47221947	+	hXLOC_402962	0.503754	0	-0.503754	#NAME?	1	1	no	hXLOC_402962	0	0	0	0	1	1	no	hXLOC_402962	0	0	0	0	1	1	no	hXLOC_402962	1.47014	0	-1.47014	#NAME?	0.01755	0.103974	no
hXLOC_403557	.	LincRNA	chr8:54160680-54215512	+	hXLOC_403557	0.400635	0.679815	0.27918	0.762853	0.02725	0.136977	no	hXLOC_403557	0.989667	1.42249	0.432823	0.523408	0.25555	0.695112	no	hXLOC_403557	0.00523869	0	-0.00523869	#NAME?	1	1	no	hXLOC_403557	0.0216309	0.00684154	-0.0147894	-1.6607	1	1	no
hXLOC_403763	ENSG00000254254	LincRNA	chr8:56476788-56478260	+	hXLOC_403763	0.223613	0	-0.223613	#NAME?	1	1	no	hXLOC_403763	0	0	0	0	1	1	no	hXLOC_403763	0.113698	0.153405	0.039707	0.432137	1	1	no	hXLOC_403763	1.16728	2.15161	0.98433	0.882267	0.49965	0.75695	no
hXLOC_404140	.	LincRNA	chr8:61033859-61042449	+	hXLOC_404140	0	0	0	0	1	1	no	hXLOC_404140	1.27732	2.3708	1.09348	0.892252	0.18685	0.599275	no	hXLOC_404140	0	0	0	0	1	1	no	hXLOC_404140	0	0	0	0	1	1	no
hXLOC_404935	ENSG00000235531	Antisense	chr8:71961934-72060417	+	hXLOC_404935	0.57237	2.71852	2.14615	2.2478	0.00095	0.0096546	yes	hXLOC_404935	1.32663	2.35768	1.03105	0.829606	0.19675	0.616671	no	hXLOC_404935	1.35469	1.39502	0.04033	0.0423277	0.9477	0.988832	no	hXLOC_404935	0.773559	2.02702	1.25346	1.38978	0.045	0.185726	no
hXLOC_405114	.	Antisense-Upstream	chr8:73878936-73880092	+	hXLOC_405114	0.392982	1.11234	0.719358	1.50106	0.0168	0.0952071	no	hXLOC_405114	0.105911	0.256999	0.151088	1.27892	1	1	no	hXLOC_405114	0.0350985	0.115849	0.0807505	1.72276	1	1	no	hXLOC_405114	0.109368	0	-0.109368	#NAME?	1	1	no
hXLOC_405333	.	LincRNA	chr8:75122372-75138048	+	hXLOC_405333	1.50792	1.02667	-0.48125	-0.554593	0.229	0.503971	no	hXLOC_405333	0.00945506	0	-0.00945506	#NAME?	1	1	no	hXLOC_405333	0	0	0	0	1	1	no	hXLOC_405333	0.0124934	0.0321853	0.0196919	1.36523	1	1	no
hXLOC_405522	.	LincRNA	chr8:77981838-77991933	+	hXLOC_405522	0.683301	1.50954	0.826239	1.14351	0.3289	0.610247	no	hXLOC_405522	0	0	0	0	1	1	no	hXLOC_405522	0	0	0	0	1	1	no	hXLOC_405522	0	0	0	0	1	1	no
hXLOC_405581	ENSG00000261618	Antisense	chr8:78804387-78964604	+	hXLOC_405581	1.63453	182.194	180.559	6.80046	5e-05	0.000743336	yes	hXLOC_405581	0.903004	36.2387	35.3357	5.32665	5e-05	0.0010791	yes	hXLOC_405581	0.136118	6.98849	6.85237	5.68205	0.0001	0.00212022	yes	hXLOC_405581	0.615222	146.281	145.666	7.89342	5e-05	0.0022963	yes
hXLOC_405810	ENSG00000260317	Antisense-Downstream	chr8:80526884-80543165	+	hXLOC_405810	0.430684	1.90291	1.47223	2.14351	5e-05	0.000743336	yes	hXLOC_405810	0.103326	0.22925	0.125924	1.14972	1	1	no	hXLOC_405810	0.449883	0.486045	0.036162	0.111541	0.72055	0.988702	no	hXLOC_405810	1.69662	1.9298	0.23318	0.185795	0.59225	0.824026	no
hXLOC_405856	ENSG00000253214	LincRNA	chr8:81151952-81162776	+	hXLOC_405856	0.341514	1.03436	0.692846	1.59872	0.17775	0.435326	no	hXLOC_405856	0.707549	0.837812	0.130263	0.243795	0.73535	0.983457	no	hXLOC_405856	0	0	0	0	1	1	no	hXLOC_405856	0.224924	0.196906	-0.028018	-0.191928	1	1	no
hXLOC_407588	.	Antisense	chr8:102655597-102687117	+	hXLOC_407588	1.5989	1.28679	-0.31211	-0.313307	0.80605	0.924191	no	hXLOC_407588	0.431756	0.616081	0.184325	0.512906	0.5388	0.924022	no	hXLOC_407588	2.05368	2.82494	0.77126	0.460009	0.57905	0.988702	no	hXLOC_407588	0.515028	0.623579	0.108551	0.275921	0.79885	0.93298	no
hXLOC_408204	.	LincRNA	chr8:106892001-106921474	+	hXLOC_408204	0	0	0	0	1	1	no	hXLOC_408204	0	0	0	0	1	1	no	hXLOC_408204	0	0	0	0	1	1	no	hXLOC_408204	0.248988	1.35976	1.11077	2.4492	0.46625	0.731803	no
hXLOC_408784	.	Antisense	chr8:115575222-115587857	+	hXLOC_408784	0.543049	0.266888	-0.276161	-1.02485	1	1	no	hXLOC_408784	1.06144	0.795772	-0.265668	-0.415596	0.72485	0.982058	no	hXLOC_408784	0	0	0	0	1	1	no	hXLOC_408784	1.66294	0.749422	-0.913518	-1.14989	0.32905	0.607646	no
hXLOC_409720	ENSG00000253227	LincRNA	chr8:124268180-124275829	+	hXLOC_409720	0.06554	0.245462	0.179922	1.90505	1	1	no	hXLOC_409720	1.10065	0.744399	-0.356251	-0.564211	0.6624	0.965816	no	hXLOC_409720	0.307062	0.127849	-0.179213	-1.26409	1	1	no	hXLOC_409720	0.101809	0	-0.101809	#NAME?	1	1	no
hXLOC_409900	.	LincRNA	chr8:125942498-125953286	+	hXLOC_409900	1.32005	2.6422	1.32215	1.00114	0.5139	0.766185	no	hXLOC_409900	0	0.265179	0.265179	inf	1	1	no	hXLOC_409900	0	0	0	0	1	1	no	hXLOC_409900	0	0	0	0	1	1	no
hXLOC_410874	.	Antisense	chr8:143829089-143832851	+	hXLOC_410874	0.0489608	0.0364217	-0.0125391	-0.426831	1	1	no	hXLOC_410874	0.160355	0.160249	-0.000106	-0.000956328	1	1	no	hXLOC_410874	1.88155	1.58957	-0.29198	-0.243292	0.4531	0.932845	no	hXLOC_410874	0.413155	0.234845	-0.17831	-0.814971	1	1	no
hXLOC_411018	.	LincRNA	chr8:305216-306260	-	hXLOC_411018	0.22522	0.314806	0.089586	0.483129	1	1	no	hXLOC_411018	1.63383	0.999669	-0.634161	-0.708736	0.2843	0.732908	no	hXLOC_411018	0.57612	0.475994	-0.100126	-0.275426	0.7737	0.988702	no	hXLOC_411018	0.576158	0.444653	-0.131505	-0.373785	1	1	no
hXLOC_411214	ENSG00000249898	Antisense	chr8:6625360-6709247	-	hXLOC_411214	0.610435	1.36694	0.756505	1.16304	0.2237	0.497089	no	hXLOC_411214	0.0818562	0.0719681	-0.0098881	-0.185734	1	1	no	hXLOC_411214	0.588032	0.65702	0.068988	0.160043	0.92795	0.988823	no	hXLOC_411214	0.542998	0.343408	-0.19959	-0.661025	1	1	no
hXLOC_411403	.	LincRNA	chr8:8906859-8920793	-	hXLOC_411403	0	0.0159629	0.0159629	inf	1	1	no	hXLOC_411403	0.0650969	1.21748	1.15238	4.22516	0.06965	0.344795	no	hXLOC_411403	0	0	0	0	1	1	no	hXLOC_411403	0	0.0394144	0.0394144	inf	1	1	no
hXLOC_412162	ENSG00000253557	LincRNA	chr8:19196152-19213866	-	hXLOC_412162	0.0886749	3.26487	3.1762	5.20236	5e-05	0.000743336	yes	hXLOC_412162	0.024502	0.0908591	0.0663571	1.89073	1	1	no	hXLOC_412162	0.027265	0	-0.027265	#NAME?	1	1	no	hXLOC_412162	0.251535	0.0940891	-0.157446	-1.41866	1	1	no
hXLOC_412413	ENSG00000245025	Antisense	chr8:23000997-23019428	-	hXLOC_412413	0.203756	0.247163	0.043407	0.278621	1	1	no	hXLOC_412413	0.205049	0.371664	0.166615	0.858027	0.4231	0.856426	no	hXLOC_412413	0.327745	0.821995	0.49425	1.32656	0.45385	0.932865	no	hXLOC_412413	0.529644	1.31587	0.786226	1.31292	0.3886	0.665368	no
hXLOC_412418	ENSG00000253616	Antisense-Downstream	chr8:23071377-23074488	-	hXLOC_412418	0	0	0	0	1	1	no	hXLOC_412418	0	0	0	0	1	1	no	hXLOC_412418	2.37101	2.28684	-0.08417	-0.0521501	0.9681	0.99061	no	hXLOC_412418	0.0519589	0.196583	0.144624	1.9197	1	1	no
hXLOC_412513	ENSG00000253891	Antisense	chr8:24166393-24388480	-	hXLOC_412513	1.09916	12.4639	11.3647	3.50328	0.0005	0.00564995	yes	hXLOC_412513	0.829732	17.4872	16.6575	4.39751	0.0001	0.00199798	yes	hXLOC_412513	0.00628374	0.0923634	0.0860797	3.87763	1	1	no	hXLOC_412513	0.0753387	0.476488	0.401149	2.66098	1	1	no
hXLOC_412639	.	Antisense-Upstream	chr8:25177573-25184567	-	hXLOC_412639	0.0359707	0.0318517	-0.004119	-0.175455	1	1	no	hXLOC_412639	0.0202061	0.0121338	-0.0080723	-0.735764	1	1	no	hXLOC_412639	1.25721	1.08595	-0.17126	-0.211269	0.33065	0.830191	no	hXLOC_412639	0.369236	0.293533	-0.075703	-0.331022	1	1	no
hXLOC_412855	.	Antisense	chr8:29056976-29065741	-	hXLOC_412855	0.791759	1.32297	0.531211	0.740648	0.3813	0.659733	no	hXLOC_412855	0.0427975	0.0394911	-0.0033064	-0.115996	1	1	no	hXLOC_412855	0.0543616	0.0672676	0.012906	0.307323	1	1	no	hXLOC_412855	0.453205	0.159007	-0.294198	-1.51107	1	1	no
hXLOC_412932	.	LincRNA	chr8:29667528-29669601	-	hXLOC_412932	0	0.0137617	0.0137617	inf	1	1	no	hXLOC_412932	0	0	0	0	1	1	no	hXLOC_412932	1.89614	1.74175	-0.15439	-0.12253	0.70455	0.988702	no	hXLOC_412932	0	0	0	0	1	1	no
hXLOC_412954	ENSG00000248964	LincRNA	chr8:29814754-29854547	-	hXLOC_412954	0	0	0	0	1	1	no	hXLOC_412954	3.5449	2.14785	-1.39705	-0.722847	0.59035	0.945498	no	hXLOC_412954	0.0107139	0.0115681	0.0008542	0.110664	1	1	no	hXLOC_412954	0.0538444	0.000152785	-0.0536916	-8.46115	1	1	no
hXLOC_413327	ENSG00000253123	LincRNA	chr8:37325828-37331984	-	hXLOC_413327	0.00885471	0.00640472	-0.00244999	-0.46731	1	1	no	hXLOC_413327	1.10974	1.60388	0.49414	0.531343	0.2752	0.721835	no	hXLOC_413327	0	0	0	0	1	1	no	hXLOC_413327	0	0	0	0	1	1	no
hXLOC_413338	ENSG00000253746	LincRNA	chr8:37403110-37493934	-	hXLOC_413338	0.00195345	0	-0.00195345	#NAME?	1	1	no	hXLOC_413338	0.0113104	0.00397253	-0.00733787	-1.50953	1	1	no	hXLOC_413338	0.00944689	0.00379223	-0.00565466	-1.31679	1	1	no	hXLOC_413338	1.39057	2.29599	0.90542	0.723438	0.0794	0.299905	no
hXLOC_413457	ENSG00000253939	LincRNA	chr8:39903430-39917819	-	hXLOC_413457	0.0658714	11.3292	11.2633	7.42618	0.03975	0.181943	no	hXLOC_413457	0.00697305	0.324191	0.317218	5.53891	0.04605	0.267301	no	hXLOC_413457	0	0	0	0	1	1	no	hXLOC_413457	0.0151918	0.0598399	0.0446481	1.97781	1	1	no
hXLOC_413501	.	LincRNA	chr8:40153484-40214689	-	hXLOC_413501	0	0	0	0	1	1	no	hXLOC_413501	0	0.000656293	0.000656293	inf	1	1	no	hXLOC_413501	1.75939	1.28298	-0.47641	-0.455582	0.5095	0.963323	no	hXLOC_413501	0.0048012	0.00719654	0.00239534	0.583909	1	1	no
hXLOC_413511	ENSG00000253802	LincRNA	chr8:40298663-40343464	-	hXLOC_413511	0	0	0	0	1	1	no	hXLOC_413511	0	0	0	0	1	1	no	hXLOC_413511	1.74782	2.01956	0.27174	0.208486	0.4789	0.948591	no	hXLOC_413511	0.011074	0.0276593	0.0165853	1.32059	1	1	no
hXLOC_414404	ENSG00000246430	LincRNA	chr8:56494020-56559823	-	hXLOC_414404	0.190614	0.0364989	-0.154115	-2.38473	1	1	no	hXLOC_414404	0.563268	0.409647	-0.153621	-0.459438	0.60985	0.95177	no	hXLOC_414404	0	0	0	0	1	1	no	hXLOC_414404	14.1785	13.3101	-0.8684	-0.0911756	0.9392	0.973747	no
hXLOC_415155	ENSG00000246145	Antisense	chr8:66203896-66430014	-	hXLOC_415155	0.0170585	0.00249439	-0.0145641	-2.77373	1	1	no	hXLOC_415155	0.114087	0.123839	0.009752	0.118328	1	1	no	hXLOC_415155	2.59445	2.583	-0.01145	-0.00637703	0.99145	0.995641	no	hXLOC_415155	0.617602	0.781577	0.163975	0.339709	0.766	0.918683	no
hXLOC_415490	.	LincRNA	chr8:70550699-70551630	-	hXLOC_415490	0	0	0	0	1	1	no	hXLOC_415490	0	0	0	0	1	1	no	hXLOC_415490	1.16731	0.33973	-0.82758	-1.78072	0.40885	0.906565	no	hXLOC_415490	0	0	0	0	1	1	no
hXLOC_415565	.	LincRNA	chr8:71828343-71831393	-	hXLOC_415565	0.515479	2.22428	1.7088	2.10935	0.20845	0.477983	no	hXLOC_415565	0.106514	1.34683	1.24032	3.66046	0.03015	0.198932	no	hXLOC_415565	0.0977528	0.259135	0.161382	1.40649	1	1	no	hXLOC_415565	0.0104038	0.940897	0.930493	6.49885	0.11055	0.385262	no
hXLOC_416110	ENSG00000249328	Antisense-Downstream	chr8:79768343-79790298	-	hXLOC_416110	0.00723129	0.00389703	-0.00333426	-0.891878	1	1	no	hXLOC_416110	0.0833454	1.48851	1.40516	4.15862	0.0045	0.0483832	yes	hXLOC_416110	0.00428202	0	-0.00428202	#NAME?	1	1	no	hXLOC_416110	0.0238067	0	-0.0238067	#NAME?	1	1	no
hXLOC_416245	.	LincRNA	chr8:81642147-81650924	-	hXLOC_416245	0	0	0	0	1	1	no	hXLOC_416245	0	0	0	0	1	1	no	hXLOC_416245	0	0.345962	0.345962	inf	1	1	no	hXLOC_416245	1.14322	0.183691	-0.959529	-2.63775	0.29305	0.566734	no
hXLOC_416981	ENSG00000251136	Antisense	chr8:89582237-89761133	-	hXLOC_416981	1.85185	5.43429	3.58244	1.55312	0.00285	0.0240475	yes	hXLOC_416981	0.352979	1.84657	1.49359	2.38719	5e-05	0.0010791	yes	hXLOC_416981	0.807303	1.7891	0.981797	1.14805	0.0168	0.135143	no	hXLOC_416981	5.90309	41.7857	35.8826	2.82347	5e-05	0.0022963	yes
hXLOC_417803	.	Antisense	chr8:96774853-96795337	-	hXLOC_417803	0.0669699	0.214962	0.147992	1.68249	1	1	no	hXLOC_417803	5.10956	4.88906	-0.2205	-0.0636419	0.9572	0.99573	no	hXLOC_417803	0	0.00500639	0.00500639	inf	1	1	no	hXLOC_417803	0.00527427	0.0449435	0.0396692	3.09107	1	1	no
hXLOC_419742	ENSG00000253672	LincRNA	chr8:116257424-116496544	-	hXLOC_419742	0.0388825	0.0420953	0.0032128	0.114539	1	1	no	hXLOC_419742	0.155863	0.60468	0.448817	1.9559	0.30065	0.753194	no	hXLOC_419742	0.0101619	0.00718614	-0.00297576	-0.499881	1	1	no	hXLOC_419742	0.620769	1.07913	0.458361	0.797734	0.3867	0.663733	no
hXLOC_420059	.	LincRNA	chr8:117734745-117759942	-	hXLOC_420059	0.0175287	0.460406	0.442877	4.71512	1	1	no	hXLOC_420059	0.00178235	0.0169113	0.015129	3.24613	1	1	no	hXLOC_420059	0.0299293	0.056585	0.0266557	0.918861	1	1	no	hXLOC_420059	0.781607	1.65402	0.872413	1.08146	0.0022	0.0351067	yes
hXLOC_420167	.	LincRNA	chr8:118879158-118882897	-	hXLOC_420167	0	0	0	0	1	1	no	hXLOC_420167	0	0	0	0	1	1	no	hXLOC_420167	0	0	0	0	1	1	no	hXLOC_420167	1.53531	0.434622	-1.10069	-1.8207	1	1	no
hXLOC_420422	ENSG00000253819	LincRNA	chr8:122413717-122671615	-	hXLOC_420422	4.88461	6.17832	1.29371	0.338973	0.32255	0.605024	no	hXLOC_420422	0	0.0162213	0.0162213	inf	1	1	no	hXLOC_420422	0.0168706	0	-0.0168706	#NAME?	1	1	no	hXLOC_420422	0.0330708	0	-0.0330708	#NAME?	1	1	no
hXLOC_420716	ENSG00000246228	LincRNA	chr8:127289724-127294837	-	hXLOC_420716	0	0	0	0	1	1	no	hXLOC_420716	0	0	0	0	1	1	no	hXLOC_420716	3.3114	3.00991	-0.30149	-0.137721	0.67335	0.988702	no	hXLOC_420716	0	0	0	0	1	1	no
hXLOC_420790	.	LincRNA	chr8:129012002-129017988	-	hXLOC_420790	1.37111	0.260349	-1.11076	-2.39683	0.11935	0.356571	no	hXLOC_420790	0	0	0	0	1	1	no	hXLOC_420790	0	0	0	0	1	1	no	hXLOC_420790	0	0	0	0	1	1	no
hXLOC_420797	.	LincRNA	chr8:129098351-129130058	-	hXLOC_420797	1.15034	0.875286	-0.275054	-0.394229	1	1	no	hXLOC_420797	0	0	0	0	1	1	no	hXLOC_420797	0	0	0	0	1	1	no	hXLOC_420797	0	0	0	0	1	1	no
hXLOC_420947	.	LincRNA	chr8:131463096-131516266	-	hXLOC_420947	0	0	0	0	1	1	no	hXLOC_420947	0.325361	1.04976	0.724399	1.68995	0.4192	0.852914	no	hXLOC_420947	0	0	0	0	1	1	no	hXLOC_420947	0	0	0	0	1	1	no
hXLOC_421006	.	LincRNA	chr8:131681702-131852663	-	hXLOC_421006	0.0600374	0.0721767	0.0121393	0.265673	1	1	no	hXLOC_421006	1.83822	1.45556	-0.38266	-0.336739	0.44055	0.869353	no	hXLOC_421006	0.0162426	0.0068652	-0.0093774	-1.2424	1	1	no	hXLOC_421006	0.0856365	0.0981455	0.012509	0.196695	1	1	no
hXLOC_421295	.	LincRNA	chr8:133914157-133924437	-	hXLOC_421295	0.411638	1.03657	0.624932	1.33237	0.00305	0.0253158	yes	hXLOC_421295	0.120083	0.726653	0.60657	2.59724	0.0012	0.0167172	yes	hXLOC_421295	0	0	0	0	1	1	no	hXLOC_421295	0.10575	0.217736	0.111986	1.04193	1	1	no
hXLOC_421412	ENSG00000259820	LincRNA	chr8:134785989-134832324	-	hXLOC_421412	12.755	8.4217	-4.3333	-0.59888	0.01315	0.078974	no	hXLOC_421412	0.166344	0.143889	-0.022455	-0.209207	1	1	no	hXLOC_421412	0.819744	0.481584	-0.33816	-0.767387	5e-05	0.0011312	yes	hXLOC_421412	2.24752	0.911907	-1.33561	-1.30138	5e-05	0.0022963	yes
hXLOC_421652	.	Antisense	chr8:141194026-141199250	-	hXLOC_421652	0.193392	0.260404	0.067012	0.429227	1	1	no	hXLOC_421652	0.0396397	0.0307021	-0.0089376	-0.368607	1	1	no	hXLOC_421652	1.02021	0.782377	-0.237833	-0.382925	0.42995	0.920898	no	hXLOC_421652	0.213668	0.425462	0.211794	0.993656	1	1	no
hXLOC_421928	.	Antisense-Upstream	chr8:144822612-144827243	-	hXLOC_421928	0.0287045	0.0519488	0.0232443	0.855813	1	1	no	hXLOC_421928	0.201542	0.0759104	-0.125632	-1.40871	1	1	no	hXLOC_421928	1.05227	0.950807	-0.101463	-0.146287	0.63295	0.988702	no	hXLOC_421928	0.293934	0.109106	-0.184828	-1.42977	1	1	no
hXLOC_422330	ENSG00000232104	LincRNA	chr9:3568794-3679441	+	hXLOC_422330	1.36264	1.92238	0.55974	0.496488	0.51745	0.768106	no	hXLOC_422330	0.241149	0.311771	0.070622	0.370561	0.60005	0.94855	no	hXLOC_422330	0.0628229	0.113266	0.0504431	0.850349	1	1	no	hXLOC_422330	1.46525	1.05259	-0.41266	-0.477198	0.4605	0.727836	no
hXLOC_423831	.	LincRNA	chr9:21683103-21690362	+	hXLOC_423831	0	0.0186124	0.0186124	inf	1	1	no	hXLOC_423831	0	0	0	0	1	1	no	hXLOC_423831	0.631222	1.42694	0.795718	1.1767	5e-05	0.0011312	yes	hXLOC_423831	3.11451	30.3611	27.2466	3.28515	5e-05	0.0022963	yes
hXLOC_424029	.	LincRNA	chr9:22329406-22348977	+	hXLOC_424029	0.0030432	0	-0.0030432	#NAME?	1	1	no	hXLOC_424029	0.00390185	0.00412667	0.00022482	0.0808186	1	1	no	hXLOC_424029	0.637853	0.317709	-0.320144	-1.00552	0.0012	0.0180116	yes	hXLOC_424029	1.69817	5.49944	3.80127	1.6953	5e-05	0.0022963	yes
hXLOC_424048	.	LincRNA	chr9:22464213-22473395	+	hXLOC_424048	0	0	0	0	1	1	no	hXLOC_424048	0.00102274	0.00136348	0.00034074	0.41485	1	1	no	hXLOC_424048	0.0905935	0.0620975	-0.028496	-0.544874	1	1	no	hXLOC_424048	1.35413	1.47682	0.12269	0.125129	0.66365	0.869286	no
hXLOC_424103	ENSG00000234840	LincRNA	chr9:22636239-22674756	+	hXLOC_424103	0	0	0	0	1	1	no	hXLOC_424103	0	0.00133858	0.00133858	inf	1	1	no	hXLOC_424103	0.0682914	0.0288787	-0.0394127	-1.2417	1	1	no	hXLOC_424103	0.433693	1.20865	0.774957	1.47865	0.09115	0.336235	no
hXLOC_424693	ENSG00000233554	Antisense	chr9:33166762-33180165	+	hXLOC_424693	0.596607	1.21837	0.621763	1.0301	0.533	0.777394	no	hXLOC_424693	0.206438	0.602705	0.396267	1.54575	0.2868	0.735404	no	hXLOC_424693	0.436283	0.863003	0.42672	0.9841	0.5581	0.986078	no	hXLOC_424693	1.41871	3.72813	2.30942	1.39387	0.42025	0.693467	no
hXLOC_424867	ENSG00000230074	Antisense	chr9:34665536-34894560	+	hXLOC_424867	0.221941	0.144392	-0.077549	-0.62019	1	1	no	hXLOC_424867	0.0529598	0.0824418	0.029482	0.63848	1	1	no	hXLOC_424867	1.15835	0.814793	-0.343557	-0.50757	0.3482	0.850498	no	hXLOC_424867	0.647075	0.397547	-0.249528	-0.702808	0.509	0.763638	no
hXLOC_426639	ENSG00000225434	LincRNA	chr9:72305430-72335070	+	hXLOC_426639	0.702677	0.389934	-0.312743	-0.849631	0.0586	0.240791	no	hXLOC_426639	2.16595	1.45211	-0.71384	-0.576845	0.20745	0.632463	no	hXLOC_426639	0.589145	0.366867	-0.222278	-0.683367	0.0412	0.260281	no	hXLOC_426639	0.0705272	0.0205969	-0.0499303	-1.77575	1	1	no
hXLOC_426861	ENSG00000203321	Antisense	chr9:74952269-74954654	+	hXLOC_426861	0.163764	0.0456195	-0.118144	-1.84389	1	1	no	hXLOC_426861	0.00816613	0.026911	0.0187449	1.72047	1	1	no	hXLOC_426861	1.64633	1.68441	0.03808	0.0329942	0.9855	0.993725	no	hXLOC_426861	0.107498	0.0946865	-0.0128115	-0.183073	1	1	no
hXLOC_427039	.	Antisense	chr9:76704625-76713355	+	hXLOC_427039	0	0	0	0	1	1	no	hXLOC_427039	0.00111223	0.00115226	4e-05	0.0510071	1	1	no	hXLOC_427039	0	0	0	0	1	1	no	hXLOC_427039	3.44382	3.57923	0.13541	0.0556369	0.9751	0.986616	no
hXLOC_427604	.	LincRNA	chr9:86751333-86767571	+	hXLOC_427604	0.562663	0	-0.562663	#NAME?	1	1	no	hXLOC_427604	0	0	0	0	1	1	no	hXLOC_427604	0	0	0	0	1	1	no	hXLOC_427604	1.38772	1.24867	-0.13905	-0.152322	0.84265	0.947352	no
hXLOC_427621	ENSG00000226237	Antisense-Upstream	chr9:86947854-86998070	+	hXLOC_427621	0.00245864	0	-0.00245864	#NAME?	1	1	no	hXLOC_427621	0.0220501	0	-0.0220501	#NAME?	1	1	no	hXLOC_427621	0.00345575	0.00305868	-0.00039707	-0.176093	1	1	no	hXLOC_427621	1.79617	1.00228	-0.79389	-0.841637	0.41245	0.686684	no
hXLOC_427703	ENSG00000234460	LincRNA	chr9:87862781-87866564	+	hXLOC_427703	0	0	0	0	1	1	no	hXLOC_427703	0	0	0	0	1	1	no	hXLOC_427703	2.06164	0.597577	-1.46406	-1.78659	0.08605	0.43192	no	hXLOC_427703	0	0	0	0	1	1	no
hXLOC_427810	ENSG00000237372	LincRNA	chr9:89701626-89719754	+	hXLOC_427810	0	0.548832	0.548832	inf	1	1	no	hXLOC_427810	0.759349	2.24069	1.48134	1.56111	0.15105	0.53907	no	hXLOC_427810	0	0	0	0	1	1	no	hXLOC_427810	0	0	0	0	1	1	no
hXLOC_428278	.	LincRNA	chr9:94678249-94691323	+	hXLOC_428278	0	0	0	0	1	1	no	hXLOC_428278	0	0	0	0	1	1	no	hXLOC_428278	0.00806943	0.00899938	0.00092995	0.15736	1	1	no	hXLOC_428278	1.99808	0.447026	-1.55105	-2.16018	0.00125	0.02982	yes
hXLOC_428296	.	Antisense	chr9:95105272-95107699	+	hXLOC_428296	0.0109601	0.00834524	-0.00261486	-0.393232	1	1	no	hXLOC_428296	0.00297286	0	-0.00297286	#NAME?	1	1	no	hXLOC_428296	0.308822	0.182038	-0.126784	-0.762535	1	1	no	hXLOC_428296	3.83246	1.92322	-1.90924	-0.994749	0.31725	0.594808	no
hXLOC_428961	ENSG00000226334	Antisense	chr9:104926754-104939060	+	hXLOC_428961	1.18377	2.82515	1.64138	1.25493	0.2684	0.54862	no	hXLOC_428961	0.645758	0.422701	-0.223057	-0.611356	0.452	0.876944	no	hXLOC_428961	0.0834763	0.160341	0.0768647	0.941704	1	1	no	hXLOC_428961	0.0573711	0.214087	0.156716	1.8998	1	1	no
hXLOC_429336	.	LincRNA	chr9:107734765-107738493	+	hXLOC_429336	0	0	0	0	1	1	no	hXLOC_429336	0	0	0	0	1	1	no	hXLOC_429336	0	0	0	0	1	1	no	hXLOC_429336	0	1.07797	1.07797	inf	1	1	no
hXLOC_429378	.	LincRNA	chr9:107927147-108013725	+	hXLOC_429378	3.03658	2.91939	-0.11719	-0.0567812	0.8767	0.950974	no	hXLOC_429378	0.00271185	0.0135444	0.0108325	2.32035	1	1	no	hXLOC_429378	0	0	0	0	1	1	no	hXLOC_429378	0	0.126137	0.126137	inf	1	1	no
hXLOC_429502	.	Antisense	chr9:110188365-110194895	+	hXLOC_429502	0	0.0539682	0.0539682	inf	1	1	no	hXLOC_429502	1.48668	1.89219	0.40551	0.347966	0.7978	0.990571	no	hXLOC_429502	0	0.410624	0.410624	inf	1	1	no	hXLOC_429502	0.0502807	0.157766	0.107485	1.64971	1	1	no
hXLOC_429529	.	Antisense	chr9:110256416-110292265	+	hXLOC_429529	0.150201	1.38481	1.23461	3.20472	0.0511	0.217342	no	hXLOC_429529	0.138821	0.475013	0.336192	1.77474	0.09025	0.407375	no	hXLOC_429529	0.342215	0.324484	-0.017731	-0.0767539	1	1	no	hXLOC_429529	0.438051	0.657665	0.219614	0.586254	0.7031	0.890492	no
hXLOC_429966	.	Antisense	chr9:113407276-113408982	+	hXLOC_429966	0.249719	0.39792	0.148201	0.672175	1	1	no	hXLOC_429966	0.0498152	0.0538968	0.0040816	0.113613	1	1	no	hXLOC_429966	1.96589	1.54314	-0.42275	-0.34931	0.7477	0.988702	no	hXLOC_429966	1.11981	1.02788	-0.09193	-0.123575	0.94505	0.975092	no
hXLOC_430095	.	Antisense	chr9:114921457-114932978	+	hXLOC_430095	0.379185	1.8909	1.51171	2.3181	0.3042	0.587463	no	hXLOC_430095	0.0273566	0.197794	0.170437	2.85404	1	1	no	hXLOC_430095	0.0110085	0.0110519	4.34e-05	0.00567491	1	1	no	hXLOC_430095	0	0.0494631	0.0494631	inf	1	1	no
hXLOC_430438	ENSG00000228512	LincRNA	chr9:117754429-117871222	+	hXLOC_430438	0.462516	3.01246	2.54994	2.70337	5e-05	0.000743336	yes	hXLOC_430438	0.324429	0.508992	0.184563	0.64974	0.33135	0.784934	no	hXLOC_430438	0	0	0	0	1	1	no	hXLOC_430438	0.377216	0.668525	0.291309	0.825589	0.20425	0.481845	no
hXLOC_430690	ENSG00000227355	Antisense-Upstream	chr9:121370448-121463341	+	hXLOC_430690	0.893103	1.19012	0.297017	0.414205	0.67475	0.866046	no	hXLOC_430690	0.0544215	0.0402512	-0.0141703	-0.435145	1	1	no	hXLOC_430690	0.0361123	0.0347077	-0.0014046	-0.0572337	1	1	no	hXLOC_430690	0.212193	0.0581993	-0.153994	-1.8663	1	1	no
hXLOC_430805	ENSG00000231465	Antisense	chr9:122448979-122502832	+	hXLOC_430805	0.0790826	0.082859	0.0037764	0.0672971	1	1	no	hXLOC_430805	0.0540136	0.132185	0.0781714	1.29117	1	1	no	hXLOC_430805	2.40674	1.89017	-0.51657	-0.348561	0.24175	0.718858	no	hXLOC_430805	0.198435	0.039577	-0.158858	-2.32593	1	1	no
hXLOC_431088	.	Antisense	chr9:127505338-127507781	+	hXLOC_431088	0.17082	0.454087	0.283267	1.41049	1	1	no	hXLOC_431088	0.13878	0.0974726	-0.0413074	-0.509734	1	1	no	hXLOC_431088	1.83244	2.33239	0.49995	0.348046	0.7834	0.988702	no	hXLOC_431088	0.683689	0.783302	0.099613	0.196229	0.9272	0.970049	no
hXLOC_431092	.	Antisense-Upstream	chr9:127579157-127581493	+	hXLOC_431092	5.09336	7.84083	2.74747	0.622388	0.073	0.277153	no	hXLOC_431092	0.251008	0.211082	-0.039926	-0.24993	1	1	no	hXLOC_431092	0.243777	0.30249	0.058713	0.311322	1	1	no	hXLOC_431092	0.72869	0.920016	0.191326	0.336354	0.497	0.754961	no
hXLOC_431221	ENSG00000223478	Antisense	chr9:128724434-128733194	+	hXLOC_431221	0.738857	0.483956	-0.254901	-0.610421	0.7602	0.904614	no	hXLOC_431221	3.48097	4.22209	0.74112	0.278468	0.8133	0.99202	no	hXLOC_431221	6.09589	5.18656	-0.90933	-0.233058	0.63305	0.988702	no	hXLOC_431221	0.681841	1.14817	0.466329	0.751824	0.75265	0.913431	no
hXLOC_431896	.	Antisense-Downstream	chr9:191329-209612	-	hXLOC_431896	0.787056	1.87858	1.09152	1.2551	0.00835	0.0556146	no	hXLOC_431896	0.0393025	0.0267387	-0.0125638	-0.555691	1	1	no	hXLOC_431896	0	0	0	0	1	1	no	hXLOC_431896	0	0.020258	0.020258	inf	1	1	no
hXLOC_432217	.	LincRNA	chr9:3534333-3576120	-	hXLOC_432217	0	0	0	0	1	1	no	hXLOC_432217	0	0.126919	0.126919	inf	1	1	no	hXLOC_432217	0	0	0	0	1	1	no	hXLOC_432217	0.475933	1.41166	0.935727	1.56856	0.48555	0.746056	no
hXLOC_432580	.	Antisense-Upstream	chr9:5576667-5629004	-	hXLOC_432580	0.198167	0.518178	0.320011	1.38673	1	1	no	hXLOC_432580	0.792492	1.15543	0.362938	0.543961	0.4723	0.889984	no	hXLOC_432580	0.312479	0.183537	-0.128942	-0.767686	1	1	no	hXLOC_432580	1.22258	0.898838	-0.323742	-0.443791	0.587	0.820674	no
hXLOC_432982	.	LincRNA	chr9:13003453-13004966	-	hXLOC_432982	0	0	0	0	1	1	no	hXLOC_432982	0	0	0	0	1	1	no	hXLOC_432982	0	0	0	0	1	1	no	hXLOC_432982	1.10772	1.33783	0.23011	0.272305	1	1	no
hXLOC_433434	.	Antisense-Downstream	chr9:21316201-21328723	-	hXLOC_433434	1.24472	1.94979	0.70507	0.6475	0.059	0.241946	no	hXLOC_433434	0.372346	0.5169	0.144554	0.473242	0.39075	0.83322	no	hXLOC_433434	0.356891	0.399822	0.042931	0.163874	1	1	no	hXLOC_433434	1.32179	1.44938	0.12759	0.132949	0.7192	0.897749	no
hXLOC_433477	.	Antisense	chr9:21414897-21452314	-	hXLOC_433477	0	0	0	0	1	1	no	hXLOC_433477	0	0.000362226	0.000362226	inf	1	1	no	hXLOC_433477	0.445069	0.434136	-0.010933	-0.0358843	0.8377	0.988702	no	hXLOC_433477	1.6816	3.13468	1.45308	0.898482	0.00035	0.0109938	yes
hXLOC_433491	.	LincRNA	chr9:21561529-21592527	-	hXLOC_433491	0	0	0	0	1	1	no	hXLOC_433491	0	0.00089371	0.00089371	inf	1	1	no	hXLOC_433491	4.15341	1.94404	-2.20937	-1.09523	0.0029	0.0360448	yes	hXLOC_433491	2.19544	5.48516	3.28972	1.32103	0.00035	0.0109938	yes
hXLOC_434486	.	Antisense	chr9:32438115-32452891	-	hXLOC_434486	0.271868	10.0195	9.74763	5.20376	5e-05	0.000743336	yes	hXLOC_434486	0.0689526	2.96351	2.89456	5.42556	0.00035	0.00608288	yes	hXLOC_434486	0.0364374	0.156942	0.120505	2.10674	1	1	no	hXLOC_434486	0.598438	4.28398	3.68554	2.83968	5e-05	0.0022963	yes
hXLOC_434490	.	Antisense	chr9:32453499-32454984	-	hXLOC_434490	0.453337	13.9975	13.5442	4.94844	0.27395	0.555005	no	hXLOC_434490	0.0987852	2.64523	2.54644	4.74296	0.11005	0.456708	no	hXLOC_434490	0.101753	0.141155	0.039402	0.472207	1	1	no	hXLOC_434490	0.546408	4.01024	3.46383	2.87564	0.15945	0.450423	no
hXLOC_434752	.	LincRNA	chr9:35006347-35020177	-	hXLOC_434752	0.0442883	0.0838926	0.0396043	0.921617	1	1	no	hXLOC_434752	0.0315408	0.0392614	0.0077206	0.315896	1	1	no	hXLOC_434752	0.0373845	0.0244149	-0.0129696	-0.614679	1	1	no	hXLOC_434752	0.473321	1.99626	1.52294	2.07641	5e-05	0.0022963	yes
hXLOC_434867	.	Antisense	chr9:36113938-36128642	-	hXLOC_434867	0.00910593	0.0112133	0.00210737	0.300336	1	1	no	hXLOC_434867	0.392723	0.228092	-0.164631	-0.783898	0.48735	0.900644	no	hXLOC_434867	0.0110163	0	-0.0110163	#NAME?	1	1	no	hXLOC_434867	2.45155	2.1028	-0.34875	-0.221381	0.9315	0.971459	no
hXLOC_435806	ENSG00000234506	Antisense-Downstream	chr9:68543541-68546651	-	hXLOC_435806	0.556257	0.908137	0.35188	0.707159	0.6465	0.85053	no	hXLOC_435806	1.99805	5.92575	3.9277	1.5684	0.0455	0.265235	no	hXLOC_435806	0	0	0	0	1	1	no	hXLOC_435806	0	0	0	0	1	1	no
hXLOC_435977	ENSG00000268364	Antisense	chr9:70201659-70259244	-	hXLOC_435977	0.0808742	0.0797237	-0.0011505	-0.0206715	1	1	no	hXLOC_435977	0.0297492	0.0160716	-0.0136776	-0.888335	1	1	no	hXLOC_435977	0.192613	0.165108	-0.027505	-0.222289	1	1	no	hXLOC_435977	3.26475	4.87805	1.6133	0.579333	0.53995	0.787763	no
hXLOC_436131	.	LincRNA	chr9:72163276-72291886	-	hXLOC_436131	0.00321023	0	-0.00321023	#NAME?	1	1	no	hXLOC_436131	5.77515	7.5605	1.78535	0.388622	0.2488	0.687276	no	hXLOC_436131	0.00461306	0.0104482	0.00583514	1.17946	1	1	no	hXLOC_436131	0.0799142	0.0371065	-0.0428077	-1.10678	1	1	no
hXLOC_436192	ENSG00000236849	LincRNA	chr9:72869382-72876349	-	hXLOC_436192	0.00223358	0	-0.00223358	#NAME?	1	1	no	hXLOC_436192	0.0380765	0.017397	-0.0206795	-1.13006	1	1	no	hXLOC_436192	1.06335	0.664443	-0.398907	-0.678393	0.0032	0.0388607	yes	hXLOC_436192	0	0.00279972	0.00279972	inf	1	1	no
hXLOC_437140	.	LincRNA	chr9:88066282-88077024	-	hXLOC_437140	0	0	0	0	1	1	no	hXLOC_437140	0	0	0	0	1	1	no	hXLOC_437140	1.28577	0.814869	-0.470901	-0.657998	0.12805	0.550305	no	hXLOC_437140	0.109399	0.174405	0.065006	0.672846	1	1	no
hXLOC_438102	.	Antisense-Downstream	chr9:97891990-97902403	-	hXLOC_438102	1.61	1.08837	-0.52163	-0.564888	0.19615	0.461243	no	hXLOC_438102	0.55074	0.339208	-0.211532	-0.699201	0.22595	0.65857	no	hXLOC_438102	0.512928	0.428899	-0.084029	-0.258119	0.4647	0.939897	no	hXLOC_438102	0.712569	0.671913	-0.040656	-0.0847546	0.8769	0.957724	no
hXLOC_438364	ENSG00000237461	Antisense-Upstream	chr9:99717841-99819885	-	hXLOC_438364	0.325478	0.615862	0.290384	0.920046	1	1	no	hXLOC_438364	0.0872193	0.151379	0.0641597	0.795442	1	1	no	hXLOC_438364	0.154315	0.089506	-0.064809	-0.785825	1	1	no	hXLOC_438364	1.39431	0.723052	-0.671258	-0.947384	0.19255	0.470089	no
hXLOC_438758	.	Antisense	chr9:105520581-105526859	-	hXLOC_438758	0.717935	1.22998	0.512045	0.776713	0.50925	0.763007	no	hXLOC_438758	0.00532055	0.00945105	0.0041305	0.828898	1	1	no	hXLOC_438758	0.0395655	0.0374587	-0.0021068	-0.0789416	1	1	no	hXLOC_438758	0.498386	0.552504	0.054118	0.148722	1	1	no
hXLOC_439225	.	Antisense	chr9:110739829-110799777	-	hXLOC_439225	0.232237	0.371354	0.139117	0.677194	1	1	no	hXLOC_439225	0.094651	0.126304	0.031653	0.416212	1	1	no	hXLOC_439225	0.0615656	0.0338841	-0.0276815	-0.861517	1	1	no	hXLOC_439225	2.05555	2.75194	0.69639	0.420927	0.54805	0.793777	no
hXLOC_439565	.	Antisense	chr9:114284669-114285673	-	hXLOC_439565	0	0	0	0	1	1	no	hXLOC_439565	0	0	0	0	1	1	no	hXLOC_439565	0	0	0	0	1	1	no	hXLOC_439565	0	1.336	1.336	inf	0.15085	0.444641	no
hXLOC_439621	.	LincRNA	chr9:114817135-114820916	-	hXLOC_439621	0.0397759	0.460085	0.420309	3.53193	1	1	no	hXLOC_439621	0.949006	6.54263	5.59362	2.78538	5e-05	0.0010791	yes	hXLOC_439621	0	0	0	0	1	1	no	hXLOC_439621	0.00934694	0.0100686	0.00072166	0.107297	1	1	no
hXLOC_439641	.	LincRNA	chr9:114938448-115000227	-	hXLOC_439641	0.324336	14.6433	14.319	5.49661	0.00025	0.00312416	yes	hXLOC_439641	0.0137013	0.193597	0.179896	3.82067	1	1	no	hXLOC_439641	0	0	0	0	1	1	no	hXLOC_439641	0.082632	1.19144	1.10881	3.84986	0.0553	0.221307	no
hXLOC_439694	ENSG00000234692	Antisense	chr9:115253322-115415828	-	hXLOC_439694	0	0	0	0	1	1	no	hXLOC_439694	0	0	0	0	1	1	no	hXLOC_439694	0.0258232	0.0187135	-0.0071097	-0.464584	1	1	no	hXLOC_439694	0.197455	1.4557	1.25825	2.88212	0.0094	0.101325	no
hXLOC_439786	.	Antisense	chr9:116151419-116156233	-	hXLOC_439786	0	0	0	0	1	1	no	hXLOC_439786	0	0	0	0	1	1	no	hXLOC_439786	0.302363	0.547078	0.244715	0.855466	0.5103	0.963613	no	hXLOC_439786	0.321241	1.57539	1.25415	2.29398	0.10055	0.361753	no
hXLOC_440260	.	Antisense-Upstream	chr9:121055455-121074853	-	hXLOC_440260	0.191724	1.64067	1.44895	3.09718	0.06625	0.26007	no	hXLOC_440260	0	0.955162	0.955162	inf	1	1	no	hXLOC_440260	1.00832	1.89585	0.88753	0.910885	1	1	no	hXLOC_440260	2.04702	0	-2.04702	#NAME?	0.1691	0.457277	no
hXLOC_443048	ENSG00000230394	Antisense	chrX:7927366-8228746	+	hXLOC_443048	0.607096	0.17469	-0.432406	-1.79713	1	1	no	hXLOC_443048	0.361164	0.223015	-0.138149	-0.695513	0.56845	0.938709	no	hXLOC_443048	0.207421	0.0997613	-0.10766	-1.05601	1	1	no	hXLOC_443048	1.15553	0.487889	-0.667641	-1.24393	0.2453	0.511861	no
hXLOC_443665	.	Antisense-Upstream	chrX:13047965-13087054	+	hXLOC_443665	1.18916	1.0878	-0.10136	-0.128528	0.9006	0.959581	no	hXLOC_443665	0.105645	0.181375	0.07573	0.779746	1	1	no	hXLOC_443665	0.0110436	0	-0.0110436	#NAME?	1	1	no	hXLOC_443665	0.0110523	0	-0.0110523	#NAME?	1	1	no
hXLOC_443666	.	Antisense-Upstream	chrX:13048085-13093439	+	hXLOC_443666	2.26014	1.01402	-1.24612	-1.15633	0.01895	0.104358	no	hXLOC_443666	0.303962	0.328834	0.024872	0.113468	0.91055	0.99573	no	hXLOC_443666	0.00432459	0	-0.00432459	#NAME?	1	1	no	hXLOC_443666	0.0115739	0	-0.0115739	#NAME?	1	1	no
hXLOC_445289	.	Antisense	chrX:43970783-43974447	+	hXLOC_445289	0	0.26879	0.26879	inf	1	1	no	hXLOC_445289	0	0.109363	0.109363	inf	1	1	no	hXLOC_445289	0	0	0	0	1	1	no	hXLOC_445289	0.0976422	1.04203	0.944388	3.41575	0.0855	0.318897	no
hXLOC_446038	ENSG00000270189	LincRNA	chrX:53094065-53170914	+	hXLOC_446038	0.389463	0.193224	-0.196239	-1.01121	1	1	no	hXLOC_446038	0.346479	0.100742	-0.245737	-1.7821	0.06765	0.339243	no	hXLOC_446038	2.01155	0.555538	-1.45601	-1.85635	5e-05	0.0011312	yes	hXLOC_446038	1.47178	0.722232	-0.749548	-1.02702	0.0074	0.0835349	no
hXLOC_447261	ENSG00000274536	Antisense	chrX:66015417-66024231	+	hXLOC_447261	11.7585	5.38563	-6.37287	-1.12652	0.00085	0.00880192	yes	hXLOC_447261	0.248678	0.0428751	-0.205803	-2.53607	1	1	no	hXLOC_447261	0	0	0	0	1	1	no	hXLOC_447261	0.0033776	0.0167178	0.0133402	2.30731	1	1	no
hXLOC_448503	.	Antisense-Downstream	chrX:78653481-78745738	+	hXLOC_448503	0.310055	1.20208	0.892025	1.95494	0.348	0.629432	no	hXLOC_448503	0	0	0	0	1	1	no	hXLOC_448503	0	0	0	0	1	1	no	hXLOC_448503	0.156418	0	-0.156418	#NAME?	1	1	no
hXLOC_449654	ENSG00000281091	Antisense	chrX:103404777-103506729	+	hXLOC_449654	0.00354675	0.00345258	-9.42e-05	-0.0388225	1	1	no	hXLOC_449654	0.158739	0.130731	-0.028008	-0.28005	1	1	no	hXLOC_449654	0.953598	0.937766	-0.015832	-0.0241541	0.97885	0.992661	no	hXLOC_449654	1.32009	0.58767	-0.73242	-1.16756	0.00885	0.0978581	no
hXLOC_451236	ENSG00000232160	Antisense	chrX:132218205-132432990	+	hXLOC_451236	7.72069	9.63887	1.91818	0.320135	0.696	0.875624	no	hXLOC_451236	1.88566	2.75125	0.86559	0.545015	0.72	0.981175	no	hXLOC_451236	1.18659	1.10402	-0.08257	-0.104054	0.8503	0.988702	no	hXLOC_451236	8.19126	8.94321	0.75195	0.126707	0.8192	0.939473	no
hXLOC_451522	.	Antisense-Downstream	chrX:135034324-135040562	+	hXLOC_451522	0.743822	1.68375	0.939928	1.17865	0.0002	0.0025769	yes	hXLOC_451522	0.0793118	0.181908	0.102596	1.1976	1	1	no	hXLOC_451522	0.565219	0.521139	-0.04408	-0.11714	0.65965	0.988702	no	hXLOC_451522	1.05441	1.57807	0.52366	0.581729	0.06665	0.259518	no
hXLOC_452242	ENSG00000235703	Antisense	chrX:149938627-150017098	+	hXLOC_452242	0.317426	0.339172	0.021746	0.0955956	1	1	no	hXLOC_452242	0.198287	0.140219	-0.058068	-0.499905	1	1	no	hXLOC_452242	0.559119	0.155372	-0.403747	-1.84743	0.0041	0.0469032	yes	hXLOC_452242	2.08041	1.13444	-0.94597	-0.874883	0.03845	0.161632	no
hXLOC_452872	ENSG00000236120	LincRNA	chrX:5717187-5726319	-	hXLOC_452872	0	0.0534963	0.0534963	inf	1	1	no	hXLOC_452872	1.4358	2.81124	1.37544	0.969359	0.04065	0.2471	no	hXLOC_452872	0	0	0	0	1	1	no	hXLOC_452872	0.0145718	0.0359446	0.0213728	1.30259	1	1	no
hXLOC_453208	ENSG00000234129	Antisense-Upstream	chrX:10847505-11111250	-	hXLOC_453208	0.911025	1.18511	0.274085	0.379457	0.5382	0.781774	no	hXLOC_453208	0.14571	0.212767	0.067057	0.546179	1	1	no	hXLOC_453208	1.94786	0.867899	-1.07996	-1.16629	0.0768	0.400158	no	hXLOC_453208	0.926455	0.221643	-0.704812	-2.06349	0.09105	0.335916	no
hXLOC_453506	.	Antisense	chrX:12971492-12976381	-	hXLOC_453506	1.45852	1.40758	-0.05094	-0.0512907	0.9655	0.981568	no	hXLOC_453506	0.062663	0.116141	0.053478	0.89019	1	1	no	hXLOC_453506	0.368888	0.238051	-0.130837	-0.631912	1	1	no	hXLOC_453506	0.270989	0.492663	0.221674	0.862369	1	1	no
hXLOC_453555	ENSG00000235385	LincRNA	chrX:13266020-13303682	-	hXLOC_453555	0	0.244729	0.244729	inf	1	1	no	hXLOC_453555	72.0974	46.7571	-25.3403	-0.624762	0.1623	0.558785	no	hXLOC_453555	0.0115116	3.6e-07	-0.0115112	-14.9642	1	1	no	hXLOC_453555	0.800475	1.11531	0.314835	0.478522	0.45535	0.723655	no
hXLOC_454200	ENSG00000233785	Antisense	chrX:23769886-23786387	-	hXLOC_454200	7.56134	23.2809	15.7196	1.62243	0.4708	0.736095	no	hXLOC_454200	0.077535	0.593165	0.51563	2.93551	0.00865	0.0802724	no	hXLOC_454200	0.323292	2.53	2.20671	2.96823	0.29575	0.791247	no	hXLOC_454200	3.13439	11.9104	8.77601	1.92596	0.33755	0.616402	no
hXLOC_454247	.	Antisense	chrX:24067902-24071725	-	hXLOC_454247	1.98589	1.56811	-0.41778	-0.340753	0.80335	0.923037	no	hXLOC_454247	0.102268	0.155364	0.053096	0.603302	1	1	no	hXLOC_454247	2.61741	2.65309	0.03568	0.019534	0.9851	0.993644	no	hXLOC_454247	0.740442	0.932779	0.192337	0.333149	0.84215	0.947197	no
hXLOC_455106	ENSG00000234191	LincRNA	chrX:39396670-39435051	-	hXLOC_455106	0.0369392	0.0504118	0.0134726	0.448606	1	1	no	hXLOC_455106	0.687346	1.2473	0.559954	0.859705	0.0889	0.404054	no	hXLOC_455106	0	0	0	0	1	1	no	hXLOC_455106	0.00304142	0.0109667	0.00792528	1.85032	1	1	no
hXLOC_455492	ENSG00000270069	LincRNA	chrX:45740483-45792667	-	hXLOC_455492	1.61026	15.5386	13.9283	3.27048	5e-05	0.000743336	yes	hXLOC_455492	0.296968	0.574576	0.277608	0.952194	0.00775	0.0741279	no	hXLOC_455492	1.73537	1.35271	-0.38266	-0.359391	0.07555	0.3963	no	hXLOC_455492	22.5083	36.892	14.3837	0.71285	0.0137	0.101325	no
hXLOC_455493	.	LincRNA	chrX:45792768-45817709	-	hXLOC_455493	0.0739724	1.00642	0.932448	3.7661	5e-05	0.000743336	yes	hXLOC_455493	0.00838841	0.0128224	0.00443399	0.612201	1	1	no	hXLOC_455493	0.890453	0.305508	-0.584945	-1.54333	5e-05	0.0011312	yes	hXLOC_455493	0.843852	1.14411	0.300258	0.43916	0.09415	0.344692	no
hXLOC_455513	ENSG00000236751	LincRNA	chrX:46307505-46327696	-	hXLOC_455513	0	0	0	0	1	1	no	hXLOC_455513	0	0	0	0	1	1	no	hXLOC_455513	2.60203	1.37025	-1.23178	-0.925196	0.06655	0.363767	no	hXLOC_455513	0.100492	0.130818	0.030326	0.380489	1	1	no
hXLOC_455729	.	Antisense	chrX:48822916-48823561	-	hXLOC_455729	0	0	0	0	1	1	no	hXLOC_455729	0	0	0	0	1	1	no	hXLOC_455729	1.31221	1.1676	-0.14461	-0.168452	0.9212	0.988703	no	hXLOC_455729	0.065054	0.211789	0.146735	1.70292	1	1	no
hXLOC_455935	ENSG00000229151	Antisense	chrX:51327720-51396462	-	hXLOC_455935	1.83111	1.69659	-0.13452	-0.110083	0.7527	0.901658	no	hXLOC_455935	0.142606	0.225263	0.082657	0.659576	1	1	no	hXLOC_455935	0	0	0	0	1	1	no	hXLOC_455935	0.136347	0.128601	-0.007746	-0.0843794	1	1	no
hXLOC_456442	.	Antisense	chrX:56727246-56729712	-	hXLOC_456442	0.0108221	0.139517	0.128695	3.68838	1	1	no	hXLOC_456442	0	0.12683	0.12683	inf	1	1	no	hXLOC_456442	0.0167602	0.055572	0.0388118	1.72932	1	1	no	hXLOC_456442	0.065616	1.61392	1.5483	4.62038	0.0175	0.103974	no
hXLOC_456731	ENSG00000235437	LincRNA	chrX:63426513-63561095	-	hXLOC_456731	0.0278583	0.0376694	0.0098111	0.435288	1	1	no	hXLOC_456731	0.53599	0.502393	-0.033597	-0.0933906	0.9603	0.99573	no	hXLOC_456731	2.65475	1.80138	-0.85337	-0.559469	0.24155	0.718631	no	hXLOC_456731	1.4098	0.593481	-0.816319	-1.24822	0.27995	0.551313	no
hXLOC_457558	ENSG00000230590	LincRNA	chrX:74189085-74293539	-	hXLOC_457558	9.7635	9.05184	-0.71166	-0.109187	0.8311	0.933208	no	hXLOC_457558	1.81767	2.77584	0.95817	0.610834	0.29335	0.743796	no	hXLOC_457558	3.86633	3.55144	-0.31489	-0.122561	0.7696	0.988702	no	hXLOC_457558	21.8905	21.1382	-0.7523	-0.0504519	0.92955	0.970791	no
hXLOC_458628	ENSG00000234161	LincRNA	chrX:91414906-91418853	-	hXLOC_458628	0.0938087	0.248173	0.154364	1.40355	1	1	no	hXLOC_458628	0	0	0	0	1	1	no	hXLOC_458628	0	0	0	0	1	1	no	hXLOC_458628	4.14718	5.25737	1.11019	0.34221	0.8577	0.952153	no
hXLOC_459461	.	Antisense	chrX:107820915-107827470	-	hXLOC_459461	0	0	0	0	1	1	no	hXLOC_459461	0.203659	1.13392	0.930261	2.47709	0.00655	0.0651771	no	hXLOC_459461	0.0141821	0.0512258	0.0370437	1.8528	1	1	no	hXLOC_459461	0.169516	1.26602	1.0965	2.90081	0.0826	0.309638	no
hXLOC_459876	ENSG00000235244	LincRNA	chrX:115903308-115969112	-	hXLOC_459876	0.046039	0.00151659	-0.0445224	-4.92396	1	1	no	hXLOC_459876	0.0250445	0.00386442	-0.0211801	-2.69617	1	1	no	hXLOC_459876	1.05721	0.578197	-0.479013	-0.870628	0.1559	0.604187	no	hXLOC_459876	2.33856	2.23427	-0.10429	-0.065819	0.89915	0.963712	no
hXLOC_461088	.	LincRNA	chrX:129675838-129678452	-	hXLOC_461088	0.217051	0	-0.217051	#NAME?	1	1	no	hXLOC_461088	0.554841	0.866068	0.311227	0.642407	0.3998	0.839987	no	hXLOC_461088	1.28749	0.374904	-0.912586	-1.77996	0.0351	0.232535	no	hXLOC_461088	1.25959	0.362235	-0.897355	-1.79796	0.15105	0.444641	no
hXLOC_461866	.	Antisense-Upstream	chrX:139478458-139529955	-	hXLOC_461866	0.73335	1.26238	0.52903	0.783571	0.42855	0.700573	no	hXLOC_461866	0	0	0	0	1	1	no	hXLOC_461866	0	0	0	0	1	1	no	hXLOC_461866	0	0	0	0	1	1	no
hXLOC_462666	.	LincRNA	chrY:3126307-3136573	+	hXLOC_462666	1.09092	1.3266	0.23568	0.282186	0.85185	0.94126	no	hXLOC_462666	0.581074	1.19885	0.617776	1.04486	0.1692	0.569839	no	hXLOC_462666	0.00808187	0	-0.00808187	#NAME?	1	1	no	hXLOC_462666	0.64567	0.276614	-0.369056	-1.22292	0.1457	0.440156	no
