# Supplementary material for: Catalog of Differentially Expressed Long Non-Coding RNA following Activation of Human and Mouse Innate Immune Response
Source: Front Immunol. 2017 Aug 29;8:1038. doi: 10.3389/fimmu.2017.01038 (PMC5581803; doi:10.3389/fimmu.2017.01038)
Supplement: Table S5 — Differentially expressed long non-coding RNA expression across four human cell types. [file table_5.xlsx]

## Sheet: Sheet1
gene_id	Gencode Overlap	LncRNA Classification	Location	Strand	Gene	Monocytes - Control (FPKM)	Monocytes - LPS (FPKM)	Absolute Change (FPKM)	log2(fold_change)	p_value	q_value	significant	Gene	Macrophage - Control (FPKM)	Macrophage - LPS (FPKM)	Absolute Change (FPKM)	log2(fold_change)	p_value	q_value	significant	Gene	Epithelial A549 - Control (FPKM)	Epithelial A549 - IL1b (FPKM)	Absolute Change (FPKM)	log2(fold_change)	p_value	q_value	significant	gene	Chondrocytes - Control (FPKM)	Chrondrocytes- IL1b (FPKM)	Absolute Change	log2(fold_change)	p_value	q_value	significant
hXLOC_002337	ENSG00000229388	Antisense-Upstream	chr1:28643160-28649177	+	hXLOC_002337	35.5345	67.0293	31.4948	0.91557	0.0003	0.00364142	yes	hXLOC_002337	3.03416	9.12274	6.08858	1.58817	0.00065	0.0102443	yes	hXLOC_002337	1.66463	2.32983	0.6652	0.485022	0.1652	0.614323	no	hXLOC_002337	5.15978	20.3419	15.1821	1.97907	5e-05	0.0022963	yes
hXLOC_005536	.	LincRNA	chr1:66414047-66440558	+	hXLOC_005536	0.273261	1.6341	1.36084	2.58014	0.0047	0.03567	yes	hXLOC_005536	0.791019	2.47592	1.6849	1.64618	0.00235	0.028747	yes	hXLOC_005536	0	0	0	0	1	1	no	hXLOC_005536	0.0297772	0.15917	0.129393	2.41829	1	1	no
hXLOC_008761	.	LincRNA	chr1:98029058-98047317	+	hXLOC_008761	0	0	0	0	1	1	no	hXLOC_008761	0.00413812	0	-0.00413812	#NAME?	1	1	no	hXLOC_008761	1.62993	0.379938	-1.24999	-2.10097	0.0001	0.00212022	yes	hXLOC_008761	0.0375179	0.0559475	0.0184296	0.576497	1	1	no
hXLOC_012783	ENSG00000228863	Antisense	chr1:160672930-160688058	+	hXLOC_012783	0.116878	9.74251	9.62563	6.38121	0.00095	0.0096546	yes	hXLOC_012783	0.0904695	1.04551	0.95504	3.53063	0.0302	0.199114	no	hXLOC_012783	0	0	0	0	1	1	no	hXLOC_012783	0.00214611	0.00421256	0.00206645	0.972973	1	1	no
hXLOC_013275	ENSG00000232194	Antisense	chr1:167819720-167823214	+	hXLOC_013275	0.0249136	0.439219	0.414305	4.13994	1	1	no	hXLOC_013275	0.0440173	1.12526	1.08124	4.67605	0.03205	0.208754	no	hXLOC_013275	0.0841477	0.143522	0.0593743	0.770278	1	1	no	hXLOC_013275	0.104938	0.829697	0.724759	2.98304	0.0025	0.0366757	yes
hXLOC_017997	.	LincRNA	chr1:220958823-221109788	+	hXLOC_017997	0.26867	2.21494	1.94627	3.04336	5e-05	0.000743336	yes	hXLOC_017997	0.9629	1.03415	0.07125	0.102988	0.84685	0.995469	no	hXLOC_017997	0.18549	0.0968726	-0.0886174	-0.937183	1	1	no	hXLOC_017997	0.104557	0.0801703	-0.0243867	-0.383154	1	1	no
hXLOC_018687	.	LincRNA	chr1:226827705-226832626	+	hXLOC_018687	0	0	0	0	1	1	no	hXLOC_018687	0	0.156439	0.156439	inf	1	1	no	hXLOC_018687	0	0	0	0	1	1	no	hXLOC_018687	1.92519	0	-1.92519	#NAME?	0.00235	0.0360198	yes
hXLOC_021148	.	Antisense-Upstream	chr1:12150770-12166871	-	hXLOC_021148	1.1354	3.63618	2.50078	1.67922	0.0013	0.0125407	yes	hXLOC_021148	0.0738917	0.211895	0.138003	1.51987	1	1	no	hXLOC_021148	0	0	0	0	1	1	no	hXLOC_021148	0.0104743	0.13786	0.127386	3.71827	1	1	no
hXLOC_021266	.	Antisense	chr1:15264558-15305501	-	hXLOC_021266	0.00712963	0.0182311	0.0111015	1.3545	1	1	no	hXLOC_021266	0.169562	3.87841	3.70885	4.51558	0.0001	0.00199798	yes	hXLOC_021266	0.0125245	0.0560187	0.0434942	2.16115	1	1	no	hXLOC_021266	0.0134665	0.662939	0.649473	5.62143	0.0185	0.105198	no
hXLOC_022181	.	LincRNA	chr1:28124773-28127205	-	hXLOC_022181	0.43604	1.93867	1.50263	2.15254	0.0001	0.00138903	yes	hXLOC_022181	0.103446	0.141893	0.038447	0.455927	1	1	no	hXLOC_022181	0	0	0	0	1	1	no	hXLOC_022181	0	0	0	0	1	1	no
hXLOC_025078	.	LincRNA	chr1:56290951-56332393	-	hXLOC_025078	0	0.320794	0.320794	inf	1	1	no	hXLOC_025078	0.0444346	0.7312	0.686765	4.04051	0.00205	0.0258059	yes	hXLOC_025078	0.0181001	0.128894	0.110794	2.83211	1	1	no	hXLOC_025078	0.481428	1.92889	1.44746	2.00238	0.0364	0.155448	no
hXLOC_025828	ENSG00000226891	LincRNA	chr1:64991212-65003170	-	hXLOC_025828	0.326015	1.15909	0.833075	1.82999	0.15165	0.398341	no	hXLOC_025828	0.003199	0.0522302	0.0490312	4.02919	1	1	no	hXLOC_025828	0.0107834	0.0525182	0.0417348	2.28401	1	1	no	hXLOC_025828	0.761654	3.58514	2.82349	2.23482	0.00215	0.0346763	yes
hXLOC_027722	.	LincRNA	chr1:88920511-88926983	-	hXLOC_027722	0.231414	1.23876	1.00735	2.42035	5e-05	0.000743336	yes	hXLOC_027722	0.0636546	0.086512	0.0228574	0.442635	1	1	no	hXLOC_027722	0.0397766	0.0373241	-0.0024525	-0.0918125	1	1	no	hXLOC_027722	0.347337	0.737064	0.389727	1.08545	0.0064	0.0735327	no
hXLOC_029303	ENSG00000235005	LincRNA	chr1:109811970-109897692	-	hXLOC_029303	0.0665527	0.297745	0.231192	2.16151	1	1	no	hXLOC_029303	0.070196	0.577744	0.507548	3.04097	0.0027	0.0322294	yes	hXLOC_029303	0.0268851	0.0604014	0.0335163	1.16777	1	1	no	hXLOC_029303	0.292213	2.63754	2.34533	3.1741	0.01165	0.101325	no
hXLOC_030387	.	LincRNA	chr1:118802407-118866460	-	hXLOC_030387	0	0	0	0	1	1	no	hXLOC_030387	0	0	0	0	1	1	no	hXLOC_030387	0	0	0	0	1	1	no	hXLOC_030387	0.364611	2.24202	1.87741	2.62037	5e-05	0.0022963	yes
hXLOC_031775	.	LincRNA	chr1:157106467-157110379	-	hXLOC_031775	0.021991	1.22791	1.20592	5.80315	0.00495	0.0369544	yes	hXLOC_031775	0.0187043	0.36437	0.345666	4.28396	0.00185	0.0237597	yes	hXLOC_031775	0	0	0	0	1	1	no	hXLOC_031775	0	0.0455845	0.0455845	inf	1	1	no
hXLOC_034198	.	LincRNA	chr1:184151324-184154585	-	hXLOC_034198	0.411006	6.9943	6.58329	4.08895	5e-05	0.000743336	yes	hXLOC_034198	0.0562686	0.144506	0.0882374	1.36073	1	1	no	hXLOC_034198	0	0	0	0	1	1	no	hXLOC_034198	0.0536775	0.214581	0.160904	1.99913	1	1	no
hXLOC_035352	ENSG00000229989	LincRNA	chr1:198868814-198937429	-	hXLOC_035352	10.3316	12.5293	2.1977	0.278245	0.54625	0.78765	no	hXLOC_035352	0.379701	0.633706	0.254005	0.738949	0.2127	0.641205	no	hXLOC_035352	1.36352	0.556934	-0.806586	-1.29176	0.00025	0.00476658	yes	hXLOC_035352	0.618694	0.336791	-0.281903	-0.877373	0.1394	0.433538	no
hXLOC_035423	ENSG00000203721	LincRNA	chr1:200342159-200374991	-	hXLOC_035423	0.205777	0.20476	-0.001017	-0.00714711	1	1	no	hXLOC_035423	0.376655	0.418651	0.041996	0.152504	0.81825	0.992764	no	hXLOC_035423	2.21709	0.895419	-1.32167	-1.30803	0.00035	0.0063706	yes	hXLOC_035423	0.286697	0.265911	-0.020786	-0.108583	1	1	no
hXLOC_035443	ENSG00000282849	LincRNA	chr1:200462756-200483567	-	hXLOC_035443	0.028552	0	-0.028552	#NAME?	1	1	no	hXLOC_035443	0.0620417	0.0874871	0.0254454	0.495832	1	1	no	hXLOC_035443	5.87263	1.83193	-4.0407	-1.68065	5e-05	0.0011312	yes	hXLOC_035443	0.113512	0.173066	0.059554	0.608477	1	1	no
hXLOC_036951	ENSG00000230024	LincRNA	chr1:219406794-219442711	-	hXLOC_036951	0.00524845	0.00789506	0.00264661	0.58906	1	1	no	hXLOC_036951	0.0584229	0.108335	0.0499121	0.890898	1	1	no	hXLOC_036951	0.00804333	0.00740916	-0.00063417	-0.118481	1	1	no	hXLOC_036951	1.67466	6.15079	4.47613	1.8769	0.0002	0.00686828	yes
hXLOC_037266	ENSG00000232679	LincRNA	chr1:222024058-222064817	-	hXLOC_037266	0.0278438	0.0596444	0.0318006	1.09903	1	1	no	hXLOC_037266	0.0583447	0.101651	0.0433063	0.800954	1	1	no	hXLOC_037266	0	0.00513534	0.00513534	inf	1	1	no	hXLOC_037266	2.4744	4.91996	2.44556	0.991567	0.00075	0.0214067	yes
hXLOC_039691	.	LincRNA	chr10:3803623-3812495	+	hXLOC_039691	0.0748893	0.661516	0.586627	3.14295	5e-05	0.000743336	yes	hXLOC_039691	0.112721	1.14164	1.02892	3.34029	0.00015	0.00288657	yes	hXLOC_039691	0.0290266	0.156294	0.127267	2.42881	1	1	no	hXLOC_039691	0.0727019	0.561	0.488298	2.94794	5e-05	0.0022963	yes
hXLOC_041224	.	Antisense-Downstream	chr10:23432381-23434982	+	hXLOC_041224	0.153636	1.15912	1.00548	2.91544	0.0002	0.0025769	yes	hXLOC_041224	0.0356067	0.0764432	0.0408365	1.10224	1	1	no	hXLOC_041224	0	0	0	0	1	1	no	hXLOC_041224	0	0	0	0	1	1	no
hXLOC_041878	.	LincRNA	chr10:30531873-30539866	+	hXLOC_041878	0.22001	1.96847	1.74846	3.16144	5e-05	0.000743336	yes	hXLOC_041878	0.0349081	0.106779	0.0718709	1.61299	1	1	no	hXLOC_041878	0.00857716	0.0421679	0.0335907	2.29757	1	1	no	hXLOC_041878	0.00206224	0.0912415	0.0891793	5.46741	1	1	no
hXLOC_041901	.	LincRNA	chr10:30586730-30591335	+	hXLOC_041901	0.355854	3.15838	2.80253	3.14983	5e-05	0.000743336	yes	hXLOC_041901	0.0196111	0.118237	0.0986259	2.59194	1	1	no	hXLOC_041901	0	0.107197	0.107197	inf	1	1	no	hXLOC_041901	0	0.242055	0.242055	inf	1	1	no
hXLOC_044086	ENSG00000228065	LincRNA	chr10:65570401-65683918	+	hXLOC_044086	0.0322377	0.00969799	-0.0225397	-1.73299	1	1	no	hXLOC_044086	0.138775	0.0715572	-0.0672178	-0.955574	1	1	no	hXLOC_044086	4.07776	2.09163	-1.98613	-0.963148	0.0022	0.0289193	yes	hXLOC_044086	5.24471	2.23047	-3.01424	-1.23352	0.01955	0.107035	no
hXLOC_045551	ENSG00000237523	Antisense-Upstream	chr10:80207710-80219657	+	hXLOC_045551	0	0	0	0	1	1	no	hXLOC_045551	2.48e-06	0.0130665	0.013064	12.3653	1	1	no	hXLOC_045551	4.82482	1.74004	-3.08478	-1.47135	5e-05	0.0011312	yes	hXLOC_045551	0.541553	0.389368	-0.152185	-0.475968	1	1	no
hXLOC_049633	.	LincRNA	chr10:3854684-3861136	-	hXLOC_049633	0	0.821634	0.821634	inf	5e-05	0.000743336	yes	hXLOC_049633	0.226169	1.30027	1.0741	2.52334	0.005	0.052675	no	hXLOC_049633	0	0.0307369	0.0307369	inf	1	1	no	hXLOC_049633	0	0.109027	0.109027	inf	1	1	no
hXLOC_049677	.	LincRNA	chr10:4105950-4121876	-	hXLOC_049677	0.269316	1.12182	0.852504	2.05846	0.00025	0.00312416	yes	hXLOC_049677	0.140393	1.14018	0.999787	3.02172	0.00035	0.00608288	yes	hXLOC_049677	0	0	0	0	1	1	no	hXLOC_049677	0	0	0	0	1	1	no
hXLOC_049778	.	LincRNA	chr10:4745566-4764106	-	hXLOC_049778	0	0.00461728	0.00461728	inf	1	1	no	hXLOC_049778	0	0.00553142	0.00553142	inf	1	1	no	hXLOC_049778	0.0203946	0.043604	0.0232094	1.09628	1	1	no	hXLOC_049778	1.27953	0.397413	-0.882117	-1.68691	0.00185	0.0327943	yes
hXLOC_051229	ENSG00000230109	LincRNA	chr10:21336099-21372977	-	hXLOC_051229	0	0	0	0	1	1	no	hXLOC_051229	0	0	0	0	1	1	no	hXLOC_051229	1.5731	0.331709	-1.24139	-2.24562	0.0032	0.0388607	yes	hXLOC_051229	0	0	0	0	1	1	no
hXLOC_053278	ENSG00000231131	LincRNA	chr10:52443860-52563705	-	hXLOC_053278	0.078026	0.428952	0.350926	2.45879	1	1	no	hXLOC_053278	0.00471634	0.00557641	0.00086007	0.241669	1	1	no	hXLOC_053278	12.1625	3.38055	-8.78195	-1.8471	5e-05	0.0011312	yes	hXLOC_053278	0.00366233	0.0091227	0.00546037	1.3167	1	1	no
hXLOC_057666	ENSG00000273143	Antisense-Upstream	chr10:110474155-110497736	-	hXLOC_057666	0.634352	3.35747	2.72312	2.40402	5e-05	0.000743336	yes	hXLOC_057666	0.444534	1.25217	0.807636	1.49407	0.0314	0.2055	no	hXLOC_057666	0.396636	1.21757	0.820934	1.61812	0.0004	0.00713017	yes	hXLOC_057666	0.236636	1.05474	0.818104	2.15614	0.01685	0.103962	no
hXLOC_058598	.	Antisense-Downstream	chr10:123951283-124004194	-	hXLOC_058598	0.536957	0.401887	-0.13507	-0.418016	1	1	no	hXLOC_058598	0.147601	0.106563	-0.041038	-0.46999	1	1	no	hXLOC_058598	0.0766984	0.04137	-0.0353284	-0.890612	1	1	no	hXLOC_058598	0.28221	1.35407	1.07186	2.26246	0.0004	0.0123998	yes
hXLOC_062044	.	LincRNA	chr11:35082826-35121318	+	hXLOC_062044	0.302121	1.20777	0.905649	1.99915	0.00075	0.00796129	yes	hXLOC_062044	0.0872349	0.632261	0.545026	2.85754	0.00055	0.00885685	yes	hXLOC_062044	0.0375534	0.0139462	-0.0236072	-1.42907	1	1	no	hXLOC_062044	0.00895024	0.00997871	0.00102847	0.156927	1	1	no
hXLOC_066009	.	Antisense	chr11:93197505-93204686	+	hXLOC_066009	1.21818	2.60342	1.38524	1.09568	0.09095	0.313212	no	hXLOC_066009	0.04007	0.807464	0.767394	4.3328	0.00105	0.014968	yes	hXLOC_066009	0.0131948	0.0102851	-0.0029097	-0.359421	1	1	no	hXLOC_066009	0.0673811	0.172411	0.10503	1.35543	1	1	no
hXLOC_066926	.	LincRNA	chr11:105162705-105185799	+	hXLOC_066926	2.60126	32.7118	30.1105	3.65253	5e-05	0.000743336	yes	hXLOC_066926	0.00455434	3.73735	3.7328	9.68056	0.0056	0.0576621	no	hXLOC_066926	0	0	0	0	1	1	no	hXLOC_066926	0.0201831	0.0144313	-0.0057518	-0.483947	1	1	no
hXLOC_068723	.	LincRNA	chr11:126092370-126102499	+	hXLOC_068723	0	0	0	0	1	1	no	hXLOC_068723	0	0	0	0	1	1	no	hXLOC_068723	0	0	0	0	1	1	no	hXLOC_068723	0.268824	12.9627	12.6939	5.59156	0.00035	0.0109938	yes
hXLOC_072054	.	LincRNA	chr11:35046304-35082729	-	hXLOC_072054	1.36409	6.20273	4.83864	2.18496	0.0001	0.00138903	yes	hXLOC_072054	0.243063	1.33495	1.09189	2.45738	0.03015	0.198932	no	hXLOC_072054	0.0267968	0.0298702	0.0030734	0.15665	1	1	no	hXLOC_072054	0.128035	1.01781	0.889775	2.99086	5e-05	0.0022963	yes
hXLOC_073264	.	Antisense	chr11:57530886-57545446	-	hXLOC_073264	0.177505	1.3934	1.21589	2.97268	0.00105	0.0104808	yes	hXLOC_073264	0.284414	1.65839	1.37398	2.54372	0.06615	0.335504	no	hXLOC_073264	0	0.0416294	0.0416294	inf	1	1	no	hXLOC_073264	0.0517232	0.220848	0.169125	2.09417	1	1	no
hXLOC_075048	ENSG00000251323	Antisense-Downstream	chr11:78421602-78429992	-	hXLOC_075048	1.32839	3.05303	1.72464	1.20056	0.2416	0.519911	no	hXLOC_075048	0.0473685	1.23545	1.18808	4.70496	0.00195	0.0247753	yes	hXLOC_075048	0.166235	0.0565149	-0.10972	-1.55652	1	1	no	hXLOC_075048	0.387803	0.0514915	-0.336311	-2.91292	1	1	no
hXLOC_079452	ENSG00000255027	Antisense	chr11:125923507-125930927	-	hXLOC_079452	0	0	0	0	1	1	no	hXLOC_079452	0	0	0	0	1	1	no	hXLOC_079452	0	0	0	0	1	1	no	hXLOC_079452	0.149368	1.116	0.966632	2.90139	5e-05	0.0022963	yes
hXLOC_080042	ENSG00000254648	LincRNA	chr11:134020939-134047547	-	hXLOC_080042	0	0	0	0	1	1	no	hXLOC_080042	0	0.00121363	0.00121363	inf	1	1	no	hXLOC_080042	0	0.00559953	0.00559953	inf	1	1	no	hXLOC_080042	0.501402	12.7878	12.2864	4.67265	5e-05	0.0022963	yes
hXLOC_083452	ENSG00000255921	Antisense	chr12:24948538-24964333	+	hXLOC_083452	0.153142	1.53666	1.38352	3.32686	0.00355	0.0285362	yes	hXLOC_083452	0.263847	1.44623	1.18238	2.45452	0.0921	0.412268	no	hXLOC_083452	0.0146532	0.0253848	0.0107316	0.792748	1	1	no	hXLOC_083452	0.200391	0.978697	0.778306	2.28805	0.07895	0.298704	no
hXLOC_086171	ENSG00000273805	LincRNA	chr12:57894232-57896846	+	hXLOC_086171	0	0.0525055	0.0525055	inf	1	1	no	hXLOC_086171	0.0664347	1.46096	1.39453	4.45884	0.0024	0.029278	yes	hXLOC_086171	0.0289053	0	-0.0289053	#NAME?	1	1	no	hXLOC_086171	0.0263437	0.0972942	0.0709505	1.8849	1	1	no
hXLOC_087059	.	LincRNA	chr12:68560489-68561261	+	hXLOC_087059	0.00985347	0	-0.00985347	#NAME?	1	1	no	hXLOC_087059	0.381135	4.29161	3.91047	3.49314	0.0007	0.0108399	yes	hXLOC_087059	0	0	0	0	1	1	no	hXLOC_087059	0.092101	0.0222156	-0.0698854	-2.05164	1	1	no
hXLOC_088983	.	LincRNA	chr12:92557174-92607316	+	hXLOC_088983	0.0371961	1.16829	1.13109	4.9731	0.00925	0.0602661	no	hXLOC_088983	0.367812	1.75493	1.38712	2.25437	0.0001	0.00199798	yes	hXLOC_088983	0	0.0117065	0.0117065	inf	1	1	no	hXLOC_088983	0	0.0131963	0.0131963	inf	1	1	no
hXLOC_092049	.	Antisense	chr12:6313315-6327488	-	hXLOC_092049	0.334099	0.632469	0.29837	0.92072	0.0043	0.0331619	yes	hXLOC_092049	0.099079	0.0743664	-0.0247126	-0.41393	1	1	no	hXLOC_092049	1.04581	0.458867	-0.586943	-1.18848	5e-05	0.0011312	yes	hXLOC_092049	0.22073	0.329223	0.108493	0.576777	1	1	no
hXLOC_093540	ENSG00000255864	LincRNA	chr12:24213256-24562623	-	hXLOC_093540	0.873848	42.1254	41.2516	5.59116	0.00685	0.0480207	yes	hXLOC_093540	0	7.9e-07	7.9e-07	inf	1	1	no	hXLOC_093540	0	0	0	0	1	1	no	hXLOC_093540	40.4538	33.7624	-6.6914	-0.260859	0.8704	0.955569	no
hXLOC_093850	ENSG00000256234	Antisense-Downstream	chr12:26202756-26332794	-	hXLOC_093850	0.00495064	0.109501	0.10455	4.46718	1	1	no	hXLOC_093850	4.42111	7.45712	3.03601	0.754211	0.4122	0.848083	no	hXLOC_093850	0.0801823	3.92924	3.84906	5.61482	5e-05	0.0011312	yes	hXLOC_093850	0.308078	8.25072	7.94264	4.74315	0.00375	0.046125	yes
hXLOC_095085	.	LincRNA	chr12:47385406-47394354	-	hXLOC_095085	0.097215	0.911632	0.814417	3.2292	0.0003	0.00364142	yes	hXLOC_095085	0.0171833	0.402789	0.385606	4.55095	0.11695	0.471999	no	hXLOC_095085	0.0918841	3.18916	3.09728	5.11722	5e-05	0.0011312	yes	hXLOC_095085	0.0145428	0.892264	0.877721	5.93909	0.04985	0.202447	no
hXLOC_095456	ENSG00000274797	Antisense	chr12:50953652-50979341	-	hXLOC_095456	0.238193	1.25464	1.01645	2.39707	0.00105	0.0104808	yes	hXLOC_095456	0.0814749	0.120422	0.0389471	0.56367	1	1	no	hXLOC_095456	0.134503	0.139331	0.004828	0.0508817	1	1	no	hXLOC_095456	0.284678	1.45724	1.17256	2.35583	0.00045	0.0137102	yes
hXLOC_096068	ENSG00000257698	LincRNA	chr12:57931528-57936175	-	hXLOC_096068	0.926503	0.929773	0.00327	0.00508261	0.99275	0.995414	no	hXLOC_096068	0.837011	0.614308	-0.222703	-0.446284	0.5462	0.928368	no	hXLOC_096068	14.7308	7.90621	-6.82459	-0.897774	0.0003	0.0055872	yes	hXLOC_096068	3.80499	2.402	-1.40299	-0.663655	0.36645	0.644566	no
hXLOC_097480	ENSG00000251138	LincRNA	chr12:74157796-74340584	-	hXLOC_097480	0.0543618	0	-0.0543618	#NAME?	1	1	no	hXLOC_097480	0	0	0	0	1	1	no	hXLOC_097480	2.35342	0.725182	-1.62824	-1.69834	0.0011	0.0167373	yes	hXLOC_097480	0.179141	0	-0.179141	#NAME?	1	1	no
hXLOC_102534	ENSG00000276476	LincRNA	chr13:22040877-22276524	+	hXLOC_102534	1.66767	0.675929	-0.991741	-1.30289	0.14775	0.392971	no	hXLOC_102534	0.216533	1.60448	1.38795	2.88945	0.0007	0.0108399	yes	hXLOC_102534	0.088574	0.133561	0.044987	0.592541	1	1	no	hXLOC_102534	0.251315	0.165902	-0.085413	-0.599168	1	1	no
hXLOC_108628	ENSG00000279965	LincRNA	chr13:110121668-110125322	+	hXLOC_108628	0.00658645	0.0112151	0.00462865	0.767868	1	1	no	hXLOC_108628	0.0879444	1.69044	1.6025	4.26466	0.0016	0.0211295	yes	hXLOC_108628	0	0.00365552	0.00365552	inf	1	1	no	hXLOC_108628	0	0.0260013	0.0260013	inf	1	1	no
hXLOC_109789	.	Antisense	chr13:31796037-31814717	-	hXLOC_109789	2.0856	0.424446	-1.66115	-2.29681	0.00145	0.0137453	yes	hXLOC_109789	0.416524	0.439445	0.022921	0.077281	0.91575	0.99573	no	hXLOC_109789	0	0	0	0	1	1	no	hXLOC_109789	0.0234681	0	-0.0234681	#NAME?	1	1	no
hXLOC_111520	ENSG00000234689	LincRNA	chr13:47829558-47927461	-	hXLOC_111520	0.313537	1.24196	0.928423	1.98591	0.0025	0.0214741	yes	hXLOC_111520	0.193851	0.0566066	-0.137244	-1.77591	1	1	no	hXLOC_111520	0.0480798	0.0186684	-0.0294114	-1.36483	1	1	no	hXLOC_111520	0.403807	0.781264	0.377457	0.952145	0.2571	0.523191	no
hXLOC_113955	.	LincRNA	chr13:80042596-80048955	-	hXLOC_113955	0	0.0652405	0.0652405	inf	1	1	no	hXLOC_113955	0.0752386	0.0379774	-0.0372612	-0.986332	1	1	no	hXLOC_113955	0	0	0	0	1	1	no	hXLOC_113955	0.260394	2.00714	1.74675	2.94637	0.00065	0.0189331	yes
hXLOC_114552	.	LincRNA	chr13:89017392-89025228	-	hXLOC_114552	0	0	0	0	1	1	no	hXLOC_114552	0.136111	1.15653	1.02042	3.08695	5e-05	0.0010791	yes	hXLOC_114552	0	0	0	0	1	1	no	hXLOC_114552	0.0227323	0.00519775	-0.0175345	-2.12878	1	1	no
hXLOC_124243	.	Antisense	chr14:94493025-94497430	+	hXLOC_124243	0	0	0	0	1	1	no	hXLOC_124243	0	0	0	0	1	1	no	hXLOC_124243	0.00782852	0.044876	0.0370475	2.51913	1	1	no	hXLOC_124243	0.0729173	1.17358	1.10066	4.00851	0.00275	0.0377182	yes
hXLOC_124832	ENSG00000223403	LincRNA	chr14:101066962-101073153	+	hXLOC_124832	0.00581927	0.00357128	-0.00224799	-0.704397	1	1	no	hXLOC_124832	0	0	0	0	1	1	no	hXLOC_124832	0.219516	0.164746	-0.05477	-0.414083	1	1	no	hXLOC_124832	0.810828	1.62631	0.815482	1.00414	0.0024	0.03636	yes
hXLOC_127034	ENSG00000258636	Antisense-Upstream	chr14:41583615-41606620	-	hXLOC_127034	0	0	0	0	1	1	no	hXLOC_127034	0	0.00707226	0.00707226	inf	1	1	no	hXLOC_127034	0	0	0	0	1	1	no	hXLOC_127034	0.867752	3.19904	2.33129	1.88228	0.0006	0.017726	yes
hXLOC_127811	.	LincRNA	chr14:52186061-52325413	-	hXLOC_127811	1.20905	2.2295	1.02045	0.88284	0.1399	0.383512	no	hXLOC_127811	0.201939	0.616137	0.414198	1.60933	0.2963	0.747462	no	hXLOC_127811	0.00288237	0	-0.00288237	#NAME?	1	1	no	hXLOC_127811	1.74283	7.46018	5.71735	2.09778	0.00225	0.0352037	yes
hXLOC_134702	ENSG00000245534	Antisense	chr15:60479191-60552733	+	hXLOC_134702	0.741096	1.54206	0.800964	1.05712	0.3081	0.591125	no	hXLOC_134702	0.284934	0.177648	-0.107286	-0.681603	1	1	no	hXLOC_134702	0.641927	0.145594	-0.496333	-2.14046	0.0018	0.0243912	yes	hXLOC_134702	0.87458	0.673661	-0.200919	-0.376568	0.7407	0.907825	no
hXLOC_137040	.	Antisense	chr15:89821462-89840878	+	hXLOC_137040	0.245944	1.25155	1.00561	2.34731	0.00145	0.0137453	yes	hXLOC_137040	0.17846	0.40331	0.22485	1.17629	0.4245	0.857204	no	hXLOC_137040	0.0842712	0.104495	0.0202238	0.310329	1	1	no	hXLOC_137040	0.116609	0.203107	0.086498	0.800561	1	1	no
hXLOC_138753	ENSG00000236914	LincRNA	chr15:38034621-38073274	-	hXLOC_138753	0.154916	0.0299639	-0.124952	-2.37019	1	1	no	hXLOC_138753	0.379693	3.36398	2.98429	3.14726	5e-05	0.0010791	yes	hXLOC_138753	0.0387287	0.114688	0.0759593	1.56624	1	1	no	hXLOC_138753	0.933313	15.4482	14.5149	4.04893	5e-05	0.0022963	yes
hXLOC_138796	.	LincRNA	chr15:38085052-38130735	-	hXLOC_138796	0	0	0	0	1	1	no	hXLOC_138796	0.0844197	1.28314	1.19872	3.92595	0.002	0.025266	yes	hXLOC_138796	0	0	0	0	1	1	no	hXLOC_138796	0.00805954	0.318091	0.310031	5.3026	1	1	no
hXLOC_138828	ENSG00000259380	LincRNA	chr15:38201636-38226898	-	hXLOC_138828	0	0	0	0	1	1	no	hXLOC_138828	0.0327946	5.09204	5.05925	7.27864	5e-05	0.0010791	yes	hXLOC_138828	0	0.0682816	0.0682816	inf	1	1	no	hXLOC_138828	0.0109695	0.0567809	0.0458114	2.37191	1	1	no
hXLOC_140813	.	Antisense-Downstream	chr15:60327498-60346919	-	hXLOC_140813	0.240188	1.01993	0.779742	2.08624	5e-05	0.000743336	yes	hXLOC_140813	0.10081	0.0810986	-0.0197114	-0.313893	1	1	no	hXLOC_140813	0.493712	0.331811	-0.161901	-0.573309	0.0747	0.393176	no	hXLOC_140813	0.743385	1.08281	0.339425	0.542596	0.13395	0.426983	no
hXLOC_146347	.	Antisense	chr16:28507026-28521144	+	hXLOC_146347	0.0672692	2.04898	1.98171	4.92881	5e-05	0.000743336	yes	hXLOC_146347	0.0333184	0.892314	0.858996	4.74316	0.00795	0.0755931	no	hXLOC_146347	0	0	0	0	1	1	no	hXLOC_146347	0.00727341	0.00718695	-8.646e-05	-0.0172513	1	1	no
hXLOC_152045	ENSG00000259952	Antisense	chr16:29806612-29821252	-	hXLOC_152045	0.227478	1.92007	1.69259	3.07736	0.00935	0.060706	no	hXLOC_152045	0.166876	1.17997	1.01309	2.8219	0.00265	0.0317607	yes	hXLOC_152045	0.585454	0.780234	0.19478	0.414351	0.74605	0.988702	no	hXLOC_152045	0.710071	0.967816	0.257745	0.446769	0.75965	0.91614	no
hXLOC_155522	.	Antisense	chr16:88422914-88430857	-	hXLOC_155522	3.04476	0.945451	-2.09931	-1.68725	0.00135	0.0129506	yes	hXLOC_155522	0.379381	0.210638	-0.168743	-0.848884	0.43385	0.864197	no	hXLOC_155522	0.0262927	0.0791531	0.0528604	1.58998	1	1	no	hXLOC_155522	0.219029	0.110661	-0.108368	-0.984974	1	1	no
hXLOC_156707	ENSG00000230647	LincRNA	chr17:14374116-14395263	+	hXLOC_156707	0.310994	15.4583	15.1473	5.63535	5e-05	0.000743336	yes	hXLOC_156707	0.0232018	0.616409	0.593207	4.73158	0.01075	0.0946661	no	hXLOC_156707	0.0127273	0.0594186	0.0466913	2.22298	1	1	no	hXLOC_156707	0.0648058	1.73422	1.66941	4.74202	0.0143	0.101325	no
hXLOC_158704	.	LincRNA	chr17:43315799-43317169	+	hXLOC_158704	9.61463	22.6091	12.9945	1.2336	5e-05	0.000743336	yes	hXLOC_158704	0.568425	1.95529	1.38687	1.78234	0.0048	0.0509914	no	hXLOC_158704	0.201739	0.488387	0.286648	1.27554	0.06555	0.360161	no	hXLOC_158704	6.24287	24.7704	18.5275	1.98834	5e-05	0.0022963	yes
hXLOC_159007	ENSG00000244649	LincRNA	chr17:48642628-48707548	+	hXLOC_159007	0.00510275	0	-0.00510275	#NAME?	1	1	no	hXLOC_159007	2.42e-06	0.0169912	0.0169888	12.7802	1	1	no	hXLOC_159007	7.42669	4.00627	-3.42042	-0.890461	5e-05	0.0011312	yes	hXLOC_159007	0.0100707	1.82e-05	-0.0100525	-9.11316	1	1	no
hXLOC_159035	.	Antisense	chr17:49224487-49236277	+	hXLOC_159035	1.41048	0.210203	-1.20028	-2.74633	0.0004	0.00468527	yes	hXLOC_159035	0.374727	0.392409	0.017682	0.0665168	0.914	0.99573	no	hXLOC_159035	0.00197548	0.012812	0.0108365	2.69723	1	1	no	hXLOC_159035	0.0389008	0	-0.0389008	#NAME?	1	1	no
hXLOC_159721	ENSG00000267416	Antisense	chr17:60078707-60084148	+	hXLOC_159721	0.182005	1.97002	1.78801	3.43616	0.00015	0.00199576	yes	hXLOC_159721	0.124445	0.147714	0.023269	0.247295	1	1	no	hXLOC_159721	0.21798	0.185208	-0.032772	-0.235049	1	1	no	hXLOC_159721	0.315176	0.168038	-0.147138	-0.907366	1	1	no
hXLOC_160422	.	LincRNA	chr17:70288690-70306377	+	hXLOC_160422	0.100661	2.22197	2.12131	4.46426	0.0007	0.00749084	yes	hXLOC_160422	0	0.0648502	0.0648502	inf	1	1	no	hXLOC_160422	0	0	0	0	1	1	no	hXLOC_160422	0.0249931	0	-0.0249931	#NAME?	1	1	no
hXLOC_161013	ENSG00000266970	Antisense-Upstream	chr17:78361139-78370849	+	hXLOC_161013	0.366083	8.03293	7.66685	4.45568	5e-05	0.000743336	yes	hXLOC_161013	0.00412376	0.12547	0.121346	4.92724	1	1	no	hXLOC_161013	0.0997766	0.180555	0.0807784	0.855665	1	1	no	hXLOC_161013	0.0380121	0.0595891	0.021577	0.648587	1	1	no
hXLOC_163891	.	LincRNA	chr17:34300170-34308471	-	hXLOC_163891	0.0339611	1.78554	1.75158	5.71633	0.01625	0.0929122	no	hXLOC_163891	0.0605805	0.528518	0.467938	3.12503	0.00265	0.0317607	yes	hXLOC_163891	0	0.0601786	0.0601786	inf	1	1	no	hXLOC_163891	0.012231	0.132117	0.119886	3.43321	1	1	no
hXLOC_164226	.	Antisense-Downstream	chr17:40534650-40550392	-	hXLOC_164226	0.436459	1.18868	0.752221	1.44545	0.00195	0.0174033	yes	hXLOC_164226	0.029817	0.11464	0.084823	1.94291	1	1	no	hXLOC_164226	0.962677	1.47553	0.512853	0.61611	0.02935	0.203961	no	hXLOC_164226	0.0221645	0.176353	0.154189	2.99214	1	1	no
hXLOC_177882	ENSG00000267530	LincRNA	chr19:782755-785080	+	hXLOC_177882	0	0	0	0	1	1	no	hXLOC_177882	0	0	0	0	1	1	no	hXLOC_177882	3.35692	0.482828	-2.87409	-2.79756	0.0001	0.00212022	yes	hXLOC_177882	0.0368482	0	-0.0368482	#NAME?	1	1	no
hXLOC_196253	ENSG00000281162	Antisense-Downstream	chr2:101962042-101987384	+	hXLOC_196253	0.0522424	0.127191	0.0749486	1.2837	1	1	no	hXLOC_196253	1.77812	0.62117	-1.15695	-1.51729	0.0023	0.0282131	yes	hXLOC_196253	0	0	0	0	1	1	no	hXLOC_196253	0.0100517	0.0314868	0.0214351	1.64731	1	1	no
hXLOC_197318	.	Antisense-Upstream	chr2:113281872-113389874	+	hXLOC_197318	0.134334	0.642369	0.508035	2.25758	0.00085	0.00880192	yes	hXLOC_197318	0.0226385	0.0866021	0.0639636	1.93562	1	1	no	hXLOC_197318	3.22662	3.99781	0.77119	0.309184	0.5219	0.971358	no	hXLOC_197318	0.654647	1.63214	0.977493	1.31797	0.1219	0.407717	no
hXLOC_201913	ENSG00000223960	Antisense	chr2:178413632-178441914	+	hXLOC_201913	0.758465	4.16135	3.40288	2.4559	5e-05	0.000743336	yes	hXLOC_201913	2.10106	3.35732	1.25626	0.67619	0.0784	0.372736	no	hXLOC_201913	2.23799	1.62776	-0.61023	-0.459314	0.10805	0.498001	no	hXLOC_201913	2.44514	1.8331	-0.61204	-0.415631	0.29675	0.570935	no
hXLOC_203684	.	LincRNA	chr2:192305432-192323387	+	hXLOC_203684	0	1.02536	1.02536	inf	0.0014	0.013339	yes	hXLOC_203684	0	0	0	0	1	1	no	hXLOC_203684	0	0	0	0	1	1	no	hXLOC_203684	0	0	0	0	1	1	no
hXLOC_205635	ENSG00000230838	LincRNA	chr2:215559958-215720951	+	hXLOC_205635	0.984971	0.0249932	-0.959978	-5.30047	5e-05	0.000743336	yes	hXLOC_205635	1.92653	2.12318	0.19665	0.140221	0.79255	0.990571	no	hXLOC_205635	0.0106694	0.00656532	-0.00410408	-0.700546	1	1	no	hXLOC_205635	1.70274	1.95734	0.2546	0.20104	0.8489	0.949152	no
hXLOC_207178	.	LincRNA	chr2:234308176-234311371	+	hXLOC_207178	2.0819	0.259977	-1.82192	-3.00145	5e-05	0.000743336	yes	hXLOC_207178	0.00494956	0.0253302	0.0203806	2.35549	1	1	no	hXLOC_207178	0.124485	0.144525	0.02004	0.215345	1	1	no	hXLOC_207178	0.00910157	0.0059825	-0.00311907	-0.605367	1	1	no
hXLOC_213741	.	LincRNA	chr2:74716671-74741902	-	hXLOC_213741	2.06108	0.530591	-1.53049	-1.95773	0.0017	0.0155879	yes	hXLOC_213741	0.428537	0.269331	-0.159206	-0.67004	0.28735	0.736198	no	hXLOC_213741	0	0	0	0	1	1	no	hXLOC_213741	0.0674983	0.00534493	-0.0621534	-3.65861	1	1	no
hXLOC_219903	.	LincRNA	chr2:150705298-150711150	-	hXLOC_219903	0	0	0	0	1	1	no	hXLOC_219903	0	0	0	0	1	1	no	hXLOC_219903	0	0	0	0	1	1	no	hXLOC_219903	0.120553	1.56249	1.44194	3.6961	5e-05	0.0022963	yes
hXLOC_219975	.	LincRNA	chr2:151297667-151347868	-	hXLOC_219975	0.100748	1.17119	1.07044	3.53915	0.1509	0.397527	no	hXLOC_219975	0.0245891	1.05077	1.02618	5.41728	5e-05	0.0010791	yes	hXLOC_219975	0.00434672	0.0325204	0.0281737	2.90335	1	1	no	hXLOC_219975	0.325592	11.7553	11.4297	5.1741	5e-05	0.0022963	yes
hXLOC_221784	ENSG00000273258	LincRNA	chr2:174008062-174012975	-	hXLOC_221784	1.71105	0.764563	-0.946487	-1.16218	0.00035	0.0041671	yes	hXLOC_221784	0.0262318	0.0439158	0.017684	0.743426	1	1	no	hXLOC_221784	0.0519482	0.00899501	-0.0429532	-2.52988	1	1	no	hXLOC_221784	0.195398	0.277819	0.082421	0.507729	1	1	no
hXLOC_223307	.	LincRNA	chr2:188896177-188901247	-	hXLOC_223307	0.00426229	0.0125849	0.00832261	1.56199	1	1	no	hXLOC_223307	0	0	0	0	1	1	no	hXLOC_223307	0	0	0	0	1	1	no	hXLOC_223307	0.0362195	1.92915	1.89293	5.73505	0.00255	0.0366757	yes
hXLOC_223567	.	Antisense-Downstream	chr2:189556626-189560525	-	hXLOC_223567	0.0286958	0.0938614	0.0651656	1.70969	1	1	no	hXLOC_223567	0.00268556	0.00386535	0.00117979	0.525376	1	1	no	hXLOC_223567	0.00680419	0.0072848	0.00048061	0.0984646	1	1	no	hXLOC_223567	2.09366	0.135224	-1.95844	-3.95261	0.0001	0.00398812	yes
hXLOC_223792	.	LincRNA	chr2:190813590-190845084	-	hXLOC_223792	0.019048	0.00584802	-0.0132	-1.70362	1	1	no	hXLOC_223792	0.00188618	0.0264139	0.0245277	3.80776	1	1	no	hXLOC_223792	0.419737	0.258163	-0.161574	-0.701205	0.07755	0.402803	no	hXLOC_223792	0.149378	1.2096	1.06022	3.01749	0.0009	0.0240574	yes
hXLOC_223889	.	LincRNA	chr2:191613721-191638818	-	hXLOC_223889	0.105929	1.16326	1.05733	3.45701	0.00085	0.00880192	yes	hXLOC_223889	1.26343	1.03484	-0.22859	-0.28794	0.66895	0.96789	no	hXLOC_223889	0.0304863	0.00964337	-0.0208429	-1.66055	1	1	no	hXLOC_223889	0.0218334	0.0529	0.0310666	1.27673	1	1	no
hXLOC_227270	.	LincRNA	chr2:229294505-229303912	-	hXLOC_227270	0.770164	0.427748	-0.342416	-0.848403	0.1564	0.405028	no	hXLOC_227270	0.000929545	0.00122514	0.000295595	0.398353	1	1	no	hXLOC_227270	0	0	0	0	1	1	no	hXLOC_227270	0.123829	1.63216	1.50833	3.72036	5e-05	0.0022963	yes
hXLOC_227691	.	LincRNA	chr2:234285363-234290657	-	hXLOC_227691	1.60541	0.249407	-1.356	-2.68637	0.0046	0.0350178	yes	hXLOC_227691	0.0567089	0.0813524	0.0246435	0.520611	1	1	no	hXLOC_227691	0.118238	0.162704	0.044466	0.460556	1	1	no	hXLOC_227691	0.00880567	0	-0.00880567	#NAME?	1	1	no
hXLOC_230671	ENSG00000275179	LincRNA	chr20:23159611-23180613	+	hXLOC_230671	1.94847	0.13785	-1.81062	-3.82117	0.00125	0.012121	yes	hXLOC_230671	0.00372207	0	-0.00372207	#NAME?	1	1	no	hXLOC_230671	0	0	0	0	1	1	no	hXLOC_230671	0	0	0	0	1	1	no
hXLOC_233282	.	LincRNA	chr20:57718660-57730237	+	hXLOC_233282	0.00488116	0.00616078	0.00127962	0.335889	1	1	no	hXLOC_233282	0.00734703	0.00380083	-0.0035462	-0.950848	1	1	no	hXLOC_233282	1.33195	0.875097	-0.456853	-0.60602	0.0018	0.0243912	yes	hXLOC_233282	0.0384709	0.0196798	-0.0187911	-0.967051	1	1	no
hXLOC_233656	.	LincRNA	chr20:62502043-62504391	+	hXLOC_233656	0.0640823	1.09063	1.02655	4.08909	0.00205	0.0181155	yes	hXLOC_233656	0.110141	0.681914	0.571773	2.63023	0.0035	0.0397996	yes	hXLOC_233656	0	0.136152	0.136152	inf	1	1	no	hXLOC_233656	0.0161077	0.0970327	0.080925	2.59072	1	1	no
hXLOC_234710	.	LincRNA	chr20:7668646-7669142	-	hXLOC_234710	0	0	0	0	1	1	no	hXLOC_234710	0	0	0	0	1	1	no	hXLOC_234710	0	0	0	0	1	1	no	hXLOC_234710	0	1.4107	1.4107	inf	0.00165	0.0324849	yes
hXLOC_234836	.	Antisense-Downstream	chr20:7855232-7879878	-	hXLOC_234836	0	0	0	0	1	1	no	hXLOC_234836	0.0142438	0.195304	0.18106	3.77731	1	1	no	hXLOC_234836	0.0111517	0	-0.0111517	#NAME?	1	1	no	hXLOC_234836	0.32257	2.02906	1.70649	2.65313	5e-05	0.0022963	yes
hXLOC_237511	.	LincRNA	chr20:49769300-49775457	-	hXLOC_237511	0	1.10434	1.10434	inf	5e-05	0.000743336	yes	hXLOC_237511	0.244885	11.7731	11.5282	5.58724	0.0005	0.00820795	yes	hXLOC_237511	0.1071	0.0481005	-0.0589995	-1.15484	1	1	no	hXLOC_237511	0	0	0	0	1	1	no
hXLOC_240855	.	LincRNA	chr21:39010919-39018395	+	hXLOC_240855	0.124235	2.46751	2.34328	4.31191	5e-05	0.000743336	yes	hXLOC_240855	0.00515216	0.0187584	0.0136062	1.86428	1	1	no	hXLOC_240855	0	0.00151732	0.00151732	inf	1	1	no	hXLOC_240855	0.00388865	0.00762353	0.00373488	0.971189	1	1	no
hXLOC_241306	.	Antisense	chr21:44871382-44879505	+	hXLOC_241306	0.915485	1.30026	0.384775	0.506193	0.8019	0.922195	no	hXLOC_241306	0.414481	2.93931	2.52483	2.8261	0.05645	0.304299	no	hXLOC_241306	0.196887	0.652003	0.455116	1.72751	0.45865	0.935381	no	hXLOC_241306	0.843054	41.0481	40.205	5.60555	0.0016	0.0324849	yes
hXLOC_243793	ENSG00000225555	Antisense	chr21:34370240-34378681	-	hXLOC_243793	0.0350561	0.0295833	-0.0054728	-0.244883	1	1	no	hXLOC_243793	0.0981118	1.00172	0.903608	3.35192	0.0004	0.00678586	yes	hXLOC_243793	0.0402104	0.0549509	0.0147405	0.450576	1	1	no	hXLOC_243793	0.356238	0.136189	-0.220049	-1.38723	1	1	no
hXLOC_244256	ENSG00000235888	LincRNA	chr21:39005125-39007113	-	hXLOC_244256	0.386838	3.24916	2.86232	3.07027	5e-05	0.000743336	yes	hXLOC_244256	0.0809555	0.139222	0.0582665	0.782181	1	1	no	hXLOC_244256	0	0	0	0	1	1	no	hXLOC_244256	0.0339821	0.0566895	0.0227074	0.738306	1	1	no
hXLOC_244777	.	LincRNA	chr21:45326958-45330183	-	hXLOC_244777	0	0	0	0	1	1	no	hXLOC_244777	0	0	0	0	1	1	no	hXLOC_244777	1.20828	0.459562	-0.748718	-1.39463	5e-05	0.0011312	yes	hXLOC_244777	0.00827773	0	-0.00827773	#NAME?	1	1	no
hXLOC_246791	.	LincRNA	chr22:39264878-39280879	+	hXLOC_246791	0.834875	2.19974	1.36486	1.3977	0.00025	0.00312416	yes	hXLOC_246791	0.0515022	0.688934	0.637432	3.74166	0.00135	0.0185164	yes	hXLOC_246791	0	0	0	0	1	1	no	hXLOC_246791	0	0.25515	0.25515	inf	1	1	no
hXLOC_253130	ENSG00000272282	Antisense-Upstream	chr3:27712191-27714515	+	hXLOC_253130	0.262205	0.194413	-0.067792	-0.431568	1	1	no	hXLOC_253130	0.0469982	0.174148	0.12715	1.88964	1	1	no	hXLOC_253130	1.11746	0.342588	-0.774872	-1.70568	0.00395	0.0455679	yes	hXLOC_253130	0.100283	0.0577832	-0.0424998	-0.795349	1	1	no
hXLOC_254260	.	Antisense-Upstream	chr3:39177903-39180341	+	hXLOC_254260	0.132527	3.35161	3.21908	4.66049	5e-05	0.000743336	yes	hXLOC_254260	0.0185661	0.155553	0.136987	3.06666	1	1	no	hXLOC_254260	0.077946	0.0368288	-0.0411172	-1.08164	1	1	no	hXLOC_254260	0.0955291	0.275185	0.179656	1.52639	1	1	no
hXLOC_254389	ENSG00000231873	LincRNA	chr3:40766105-40872965	+	hXLOC_254389	0.0218355	0.0655918	0.0437563	1.58684	1	1	no	hXLOC_254389	0.0436769	0.218611	0.174934	2.32342	1	1	no	hXLOC_254389	0.00393277	0	-0.00393277	#NAME?	1	1	no	hXLOC_254389	0.464058	4.02666	3.5626	3.11721	0.0002	0.00686828	yes
hXLOC_257038	ENSG00000242741	LincRNA	chr3:73809035-73903962	+	hXLOC_257038	0.00858314	0.00617773	-0.00240541	-0.474428	1	1	no	hXLOC_257038	0.185925	0.64293	0.457005	1.78994	0.0866	0.397055	no	hXLOC_257038	0	0.00526448	0.00526448	inf	1	1	no	hXLOC_257038	0.127558	3.29585	3.16829	4.69143	0.00085	0.0234526	yes
hXLOC_260026	ENSG00000271856	LincRNA	chr3:108097871-108138610	+	hXLOC_260026	1.18846	3.07191	1.88345	1.37004	0.00465	0.0353384	yes	hXLOC_260026	0.143248	0.387384	0.244136	1.43525	0.26985	0.714638	no	hXLOC_260026	0	3.59e-06	3.59e-06	inf	1	1	no	hXLOC_260026	0.197179	0.106658	-0.090521	-0.886514	1	1	no
hXLOC_260277	.	Antisense	chr3:112150915-112205534	+	hXLOC_260277	0.0353057	0.0831335	0.0478278	1.23553	1	1	no	hXLOC_260277	0.000924999	0.00326167	0.00233667	1.81809	1	1	no	hXLOC_260277	0.514813	0.395942	-0.118871	-0.378761	0.27665	0.76544	no	hXLOC_260277	3.55986	31.7687	28.2088	3.15771	5e-05	0.0022963	yes
hXLOC_264954	.	Antisense-Upstream	chr3:155854661-155858332	+	hXLOC_264954	1.9883	4.77545	2.78715	1.2641	0.00095	0.0096546	yes	hXLOC_264954	0.251028	0.256468	0.00544	0.0309318	1	1	no	hXLOC_264954	0.658821	0.41503	-0.243791	-0.666671	0.3003	0.796058	no	hXLOC_264954	1.09048	2.13823	1.04775	0.971459	0.0602	0.237625	no
hXLOC_268653	ENSG00000233058	Antisense	chr3:194487078-194521908	+	hXLOC_268653	1.23482	7.31981	6.08499	2.5675	0.002	0.0177576	yes	hXLOC_268653	0.769821	1.04033	0.270509	0.434441	0.6066	0.951205	no	hXLOC_268653	0.102974	0.0615651	-0.0414089	-0.742097	1	1	no	hXLOC_268653	0.172229	0.689395	0.517166	2.001	0.06025	0.237784	no
hXLOC_271334	.	LincRNA	chr3:22982013-23153234	-	hXLOC_271334	0.00186778	0.0448707	0.0430029	4.58637	1	1	no	hXLOC_271334	0.174149	1.21286	1.03871	2.80002	5e-05	0.0010791	yes	hXLOC_271334	0.00221559	0.00997509	0.0077595	2.17064	1	1	no	hXLOC_271334	0.0771007	3.62328	3.54618	5.55441	5e-05	0.0022963	yes
hXLOC_276409	ENSG00000243089	LincRNA	chr3:99369612-99527265	-	hXLOC_276409	0.182288	1.91919	1.7369	3.3962	0.01795	0.0999059	no	hXLOC_276409	0.263277	2.63292	2.36964	3.32201	0.0001	0.00199798	yes	hXLOC_276409	0.00910112	0.00970518	0.00060406	0.0927115	1	1	no	hXLOC_276409	0.371589	0.720304	0.348715	0.954899	0.21185	0.489298	no
hXLOC_277193	.	LincRNA	chr3:105246552-105259395	-	hXLOC_277193	0.0670917	0.540461	0.473369	3.00999	1	1	no	hXLOC_277193	0.024883	0.322759	0.297876	3.69722	0.00315	0.0366167	yes	hXLOC_277193	0	0.0169661	0.0169661	inf	1	1	no	hXLOC_277193	0.0471267	1.82283	1.7757	5.27349	0.013	0.101325	no
hXLOC_277484	ENSG00000279277	Antisense-Downstream	chr3:108022098-108043036	-	hXLOC_277484	0.154114	1.15048	0.996366	2.90017	5e-05	0.000743336	yes	hXLOC_277484	0.0428593	0.112519	0.0696597	1.39249	1	1	no	hXLOC_277484	0.0147905	0.0256652	0.0108747	0.795145	1	1	no	hXLOC_277484	0.210737	0.564669	0.353932	1.42196	0.00015	0.00546066	yes
hXLOC_280640	.	Antisense-Downstream	chr3:134379731-134394104	-	hXLOC_280640	0.00361335	0	-0.00361335	#NAME?	1	1	no	hXLOC_280640	0	0	0	0	1	1	no	hXLOC_280640	0	0	0	0	1	1	no	hXLOC_280640	0.134822	1.20125	1.06643	3.1554	5e-05	0.0022963	yes
hXLOC_290302	ENSG00000248479	LincRNA	chr4:65700288-65708303	+	hXLOC_290302	0	0	0	0	1	1	no	hXLOC_290302	0	0	0	0	1	1	no	hXLOC_290302	1.10814	0.567728	-0.540412	-0.964873	0.0008	0.0127737	yes	hXLOC_290302	0.0705862	0.0448925	-0.0256937	-0.65291	1	1	no
hXLOC_291034	.	Antisense-Downstream	chr4:73727766-73737551	+	hXLOC_291034	0.518181	2.43033	1.91215	2.22962	0.00045	0.00517362	yes	hXLOC_291034	0.00880199	0.111676	0.102874	3.66535	1	1	no	hXLOC_291034	0.0132543	0.0851157	0.0718614	2.68296	1	1	no	hXLOC_291034	0.0111927	1.40972	1.39853	6.97671	0.0175	0.103974	no
hXLOC_291088	ENSG00000244194	Antisense	chr4:73987956-74043410	+	hXLOC_291088	6.7119	7.49702	0.78512	0.159595	0.8504	0.940976	no	hXLOC_291088	0.432591	0.656233	0.223642	0.601206	0.5504	0.930004	no	hXLOC_291088	0.678673	1.85093	1.17226	1.44746	0.10215	0.481485	no	hXLOC_291088	0.0383543	1.92481	1.88646	5.64918	0.00185	0.0327943	yes
hXLOC_294994	ENSG00000227145	Antisense	chr4:122545836-122627883	+	hXLOC_294994	0.0605439	2.47336	2.41282	5.35235	0.001	0.010076	yes	hXLOC_294994	0.0207866	0.305234	0.284447	3.87619	0.0528	0.291343	no	hXLOC_294994	0.00409275	0.0138293	0.00973655	1.75659	1	1	no	hXLOC_294994	0.0561398	0.0113183	-0.0448215	-2.31037	1	1	no
hXLOC_297137	ENSG00000249309	Antisense	chr4:153712500-153753380	+	hXLOC_297137	0.553882	1.93527	1.38139	1.80489	5e-05	0.000743336	yes	hXLOC_297137	0.0467058	0.0988474	0.0521416	1.0816	1	1	no	hXLOC_297137	0	0	0	0	1	1	no	hXLOC_297137	0.0828531	2.23558	2.15273	4.75395	0.0025	0.0366757	yes
hXLOC_299396	.	LincRNA	chr4:184860376-184872778	+	hXLOC_299396	1.6324	61.2676	59.6352	5.23005	5e-05	0.000743336	yes	hXLOC_299396	0.0199915	1.18591	1.16592	5.89046	0.26815	0.712473	no	hXLOC_299396	0	0	0	0	1	1	no	hXLOC_299396	0	0	0	0	1	1	no
hXLOC_299407	.	LincRNA	chr4:184893843-184963526	+	hXLOC_299407	0.03801	2.25746	2.21945	5.89217	5e-05	0.000743336	yes	hXLOC_299407	0.0980106	1.53235	1.43434	3.96667	0.00805	0.0762175	no	hXLOC_299407	0	0	0	0	1	1	no	hXLOC_299407	0.0193142	0.0235913	0.0042771	0.288591	1	1	no
hXLOC_305215	.	Antisense-Upstream	chr4:73703761-73740372	-	hXLOC_305215	2.12471	6.99426	4.86955	1.71891	0.0021	0.0184627	yes	hXLOC_305215	0.0705395	0.895294	0.824754	3.66586	0.00115	0.0161345	yes	hXLOC_305215	0.0308223	0.518316	0.487494	4.07179	0.0003	0.0055872	yes	hXLOC_305215	0.00762903	2.90283	2.8952	8.57174	0.01155	0.101325	no
hXLOC_308662	.	LincRNA	chr4:113840387-113889750	-	hXLOC_308662	0.00526395	0	-0.00526395	#NAME?	1	1	no	hXLOC_308662	0	0	0	0	1	1	no	hXLOC_308662	0.0110503	0.00305753	-0.00799277	-1.85364	1	1	no	hXLOC_308662	1.59606	4.48483	2.88877	1.49054	5e-05	0.0022963	yes
hXLOC_312288	.	Antisense	chr4:153628340-153656687	-	hXLOC_312288	0.914861	3.43214	2.51728	1.90749	0.00275	0.0233002	yes	hXLOC_312288	0.0350958	0.293209	0.258113	3.06256	1	1	no	hXLOC_312288	0	0.00532115	0.00532115	inf	1	1	no	hXLOC_312288	0.0368347	0.929649	0.892814	4.65755	0.03765	0.159026	no
hXLOC_314209	ENSG00000271538	LincRNA	chr4:184506257-184537681	-	hXLOC_314209	0.910363	7.90499	6.99463	3.11825	5e-05	0.000743336	yes	hXLOC_314209	0.180944	0.465086	0.284142	1.36195	0.00765	0.0734483	no	hXLOC_314209	0.153252	0.162488	0.009236	0.0844303	1	1	no	hXLOC_314209	1.09577	0.574222	-0.521548	-0.932269	0.01405	0.101325	no
hXLOC_314245	ENSG00000251230	LincRNA	chr4:184843303-184855751	-	hXLOC_314245	4.99931	137.87	132.871	4.78544	5e-05	0.000743336	yes	hXLOC_314245	23.0425	294.895	271.853	3.67783	5e-05	0.0010791	yes	hXLOC_314245	0	0.0131866	0.0131866	inf	1	1	no	hXLOC_314245	0	0.0419915	0.0419915	inf	1	1	no
hXLOC_316580	ENSG00000250337	LincRNA	chr5:27472267-27496393	+	hXLOC_316580	0.00243045	0	-0.00243045	#NAME?	1	1	no	hXLOC_316580	0.00216302	0.00342776	0.00126474	0.664221	1	1	no	hXLOC_316580	3.11113	0.897437	-2.21369	-1.79355	5e-05	0.0011312	yes	hXLOC_316580	0.676141	0.14096	-0.535181	-2.26204	5e-05	0.0022963	yes
hXLOC_319569	.	LincRNA	chr5:65035817-65073465	+	hXLOC_319569	0.203943	0.523452	0.319509	1.35989	1	1	no	hXLOC_319569	0.016104	0.00995134	-0.00615266	-0.694459	1	1	no	hXLOC_319569	0.0403615	0.132373	0.0920115	1.71356	1	1	no	hXLOC_319569	4.21669	18.1741	13.9574	2.1077	5e-05	0.0022963	yes
hXLOC_321529	ENSG00000248309	Antisense	chr5:88881757-89305035	+	hXLOC_321529	3.57464	4.19871	0.62407	0.232148	0.7873	0.916765	no	hXLOC_321529	0.241155	0.0325779	-0.208577	-2.88799	1	1	no	hXLOC_321529	0	0	0	0	1	1	no	hXLOC_321529	3.75845	0.999697	-2.75875	-1.91057	0.0022	0.0351067	yes
hXLOC_324766	.	LincRNA	chr5:123721923-123723388	+	hXLOC_324766	3.29259	0	-3.29259	#NAME?	0.00015	0.00199576	yes	hXLOC_324766	0	0	0	0	1	1	no	hXLOC_324766	0	0	0	0	1	1	no	hXLOC_324766	0	0	0	0	1	1	no
hXLOC_328475	.	Antisense	chr5:160515516-160602108	+	hXLOC_328475	0.313495	1.32772	1.01422	2.08244	0.0007	0.00749084	yes	hXLOC_328475	0.260989	0.9322	0.671211	1.83665	0.02045	0.150719	no	hXLOC_328475	0.0018649	0.0196586	0.0177937	3.39799	1	1	no	hXLOC_328475	0.010799	1.4108	1.4	7.02947	0.0071	0.0806246	no
hXLOC_329643	.	Antisense-Downstream	chr5:180467259-180493828	+	hXLOC_329643	0	0.0753489	0.0753489	inf	1	1	no	hXLOC_329643	0.459071	0.13745	-0.321621	-1.73981	0.34765	0.800176	no	hXLOC_329643	0.530802	2.99414	2.46334	2.4959	5e-05	0.0011312	yes	hXLOC_329643	0.116976	2.9048	2.78782	4.63416	0.00755	0.0850736	no
hXLOC_337254	.	LincRNA	chr5:101435662-101437761	-	hXLOC_337254	0	2.23091	2.23091	inf	0.00575	0.0416912	yes	hXLOC_337254	0	0	0	0	1	1	no	hXLOC_337254	0	0	0	0	1	1	no	hXLOC_337254	0	0	0	0	1	1	no
hXLOC_340261	.	Antisense	chr5:135842376-135859376	-	hXLOC_340261	0.00404011	0.00486543	0.00082532	0.268173	1	1	no	hXLOC_340261	2.42471	12.4565	10.0318	2.36101	5e-05	0.0010791	yes	hXLOC_340261	0	0	0	0	1	1	no	hXLOC_340261	0.0201245	0.022883	0.0027585	0.185321	1	1	no
hXLOC_345673	.	LincRNA	chr6:14703628-14709026	+	hXLOC_345673	0.114586	0.18866	0.074074	0.719355	1	1	no	hXLOC_345673	0.0322919	0.0568244	0.0245325	0.81534	1	1	no	hXLOC_345673	0	0	0	0	1	1	no	hXLOC_345673	0.175416	2.10831	1.93289	3.58724	0.001	0.0260577	yes
hXLOC_345846	.	LincRNA	chr6:18365652-18373986	+	hXLOC_345846	0.0383261	1.43014	1.39181	5.22168	5e-05	0.000743336	yes	hXLOC_345846	0.00579125	0.254171	0.24838	5.45578	1	1	no	hXLOC_345846	0.00190683	0.00210545	0.00019862	0.142952	1	1	no	hXLOC_345846	0.0189425	0.0230553	0.0041128	0.283473	1	1	no
hXLOC_347063	.	LincRNA	chr6:35919847-36018850	+	hXLOC_347063	0.100851	0.254083	0.153232	1.33308	1	1	no	hXLOC_347063	0.0712232	0.00322788	-0.0679953	-4.46369	1	1	no	hXLOC_347063	0.0284685	0.242092	0.213623	3.08812	1	1	no	hXLOC_347063	0.303958	2.62737	2.32341	3.11168	0.00305	0.0399159	yes
hXLOC_347118	ENSG00000224666	Antisense	chr6:36386550-36394594	+	hXLOC_347118	0.090914	1.55357	1.46266	4.09494	0.00275	0.0233002	yes	hXLOC_347118	0.0300571	0.516934	0.486877	4.1042	0.00825	0.0777382	no	hXLOC_347118	0.00266275	0.00514223	0.00247948	0.94948	1	1	no	hXLOC_347118	0.400417	0.35759	-0.042827	-0.163195	1	1	no
hXLOC_352080	.	LincRNA	chr6:105601749-105610127	+	hXLOC_352080	0.772565	4.17749	3.40492	2.43491	5e-05	0.000743336	yes	hXLOC_352080	0.0277236	0.270482	0.242758	3.28635	1	1	no	hXLOC_352080	0.225872	0.265316	0.039444	0.232208	1	1	no	hXLOC_352080	0.0625381	0.610688	0.54815	3.28763	0.21905	0.495157	no
hXLOC_352339	.	LincRNA	chr6:108779724-108784040	+	hXLOC_352339	0.314711	2.56794	2.25323	3.02851	5e-05	0.000743336	yes	hXLOC_352339	0.0249477	3.88295	3.858	7.2821	0.2477	0.686051	no	hXLOC_352339	0	0	0	0	1	1	no	hXLOC_352339	0.142333	0.310658	0.168325	1.12606	1	1	no
hXLOC_352826	.	LincRNA	chr6:113642185-113678615	+	hXLOC_352826	0.197274	9.56318	9.36591	5.59922	0.002	0.0177576	yes	hXLOC_352826	0.0147103	5.73098	5.71627	8.60582	0.1057	0.44542	no	hXLOC_352826	0	0	0	0	1	1	no	hXLOC_352826	0	0.0593341	0.0593341	inf	1	1	no
hXLOC_355366	ENSG00000234263	Antisense	chr6:136592458-136648071	+	hXLOC_355366	0.117637	7.85052	7.73288	6.06037	0.0001	0.00138903	yes	hXLOC_355366	0.0422967	0.399374	0.357077	3.23912	0.0057	0.0584884	no	hXLOC_355366	0	0	0	0	1	1	no	hXLOC_355366	0.058556	0.329612	0.271056	2.49288	1	1	no
hXLOC_355460	.	LincRNA	chr6:137693021-137702415	+	hXLOC_355460	0.00875071	2.2281	2.21935	7.9922	0.0985	0.328416	no	hXLOC_355460	0.00164438	0.0486026	0.0469582	4.88542	1	1	no	hXLOC_355460	0.0402404	1.12415	1.08391	4.80405	5e-05	0.0011312	yes	hXLOC_355460	0.0371026	0.522815	0.485712	3.81671	1	1	no
hXLOC_358279	.	LincRNA	chr6:170011469-170021279	+	hXLOC_358279	0.0484796	1.89562	1.84714	5.28915	5e-05	0.000743336	yes	hXLOC_358279	0.000658223	0.334881	0.334223	8.99086	0.24605	0.685534	no	hXLOC_358279	0.0017025	0	-0.0017025	#NAME?	1	1	no	hXLOC_358279	0.00119829	0	-0.00119829	#NAME?	1	1	no
hXLOC_363110	.	LincRNA	chr6:63404501-63442336	-	hXLOC_363110	0.0168947	0.021578	0.0046833	0.352992	1	1	no	hXLOC_363110	0.0106021	0.0137251	0.003123	0.372478	1	1	no	hXLOC_363110	6.76001	3.90474	-2.85527	-0.791799	0.00035	0.0063706	yes	hXLOC_363110	0.0251119	0	-0.0251119	#NAME?	1	1	no
hXLOC_367599	ENSG00000230943	LincRNA	chr6:113613109-113654655	-	hXLOC_367599	0.788181	14.5348	13.7466	4.20484	5e-05	0.000743336	yes	hXLOC_367599	0.400605	22.9638	22.5632	5.84103	5e-05	0.0010791	yes	hXLOC_367599	0.269489	1.13482	0.865331	2.07417	0.0001	0.00212022	yes	hXLOC_367599	0.0444636	2.87393	2.82947	6.01426	5e-05	0.0022963	yes
hXLOC_367626	ENSG00000227502	Antisense-Upstream	chr6:113863864-113873589	-	hXLOC_367626	0.105893	2.88422	2.77833	4.7675	5e-05	0.000743336	yes	hXLOC_367626	0.0240887	0.228617	0.204528	3.2465	1	1	no	hXLOC_367626	0.0582946	0.133634	0.0753394	1.19685	1	1	no	hXLOC_367626	0.0620945	0.195705	0.13361	1.65614	1	1	no
hXLOC_369881	.	LincRNA	chr6:137695321-137701190	-	hXLOC_369881	0.0176464	1.02592	1.00827	5.86141	0.0051	0.0378975	yes	hXLOC_369881	0.00299989	0.157479	0.154479	5.71411	1	1	no	hXLOC_369881	0	0.0298576	0.0298576	inf	1	1	no	hXLOC_369881	0.010499	0.173021	0.162522	4.04263	1	1	no
hXLOC_369945	ENSG00000237499	Antisense	chr6:137854743-137868325	-	hXLOC_369945	1.87114	3.13504	1.2639	0.744564	0.36045	0.641471	no	hXLOC_369945	0.478626	1.79765	1.31902	1.90914	0.0087	0.080568	no	hXLOC_369945	0.0801437	1.06261	0.982466	3.72888	0.0006	0.00997714	yes	hXLOC_369945	0.467486	1.19642	0.728934	1.35573	0.1488	0.442606	no
hXLOC_369969	ENSG00000226004	LincRNA	chr6:137939970-137957980	-	hXLOC_369969	0.145728	1.55684	1.41111	3.41727	5e-05	0.000743336	yes	hXLOC_369969	0.894732	2.95273	2.058	1.72252	5e-05	0.0010791	yes	hXLOC_369969	0.00304748	0	-0.00304748	#NAME?	1	1	no	hXLOC_369969	0.0372545	0.00442097	-0.0328335	-3.07498	1	1	no
hXLOC_371901	ENSG00000237927	LincRNA	chr6:159567484-159595828	-	hXLOC_371901	0.0940376	0.339887	0.245849	1.85375	1	1	no	hXLOC_371901	0.0522768	0.128226	0.0759492	1.29445	1	1	no	hXLOC_371901	0.0124715	0.0660094	0.0535379	2.40404	1	1	no	hXLOC_371901	0.074443	2.97702	2.90258	5.32159	0.0006	0.017726	yes
hXLOC_373694	ENSG00000237181	Antisense	chr7:601962-610913	+	hXLOC_373694	0.948468	4.16249	3.21402	2.13378	0.0005	0.00564995	yes	hXLOC_373694	3.07991	3.61787	0.53796	0.232253	0.77015	0.989397	no	hXLOC_373694	0	0.0318622	0.0318622	inf	1	1	no	hXLOC_373694	0.724752	1.03494	0.310188	0.513987	0.5452	0.792004	no
hXLOC_375883	ENSG00000233834	Antisense	chr7:20191615-20222537	+	hXLOC_375883	0.313722	5.27268	4.95896	4.07098	5e-05	0.000743336	yes	hXLOC_375883	0.295239	4.33517	4.03993	3.87613	5e-05	0.0010791	yes	hXLOC_375883	0	0	0	0	1	1	no	hXLOC_375883	0.107512	1.65154	1.54403	3.94125	5e-05	0.0022963	yes
hXLOC_376116	ENSG00000228649	LincRNA	chr7:22853950-22862238	+	hXLOC_376116	0.425731	1.57905	1.15332	1.89104	5e-05	0.000743336	yes	hXLOC_376116	0.163401	0.567327	0.403926	1.79577	0.00405	0.0446531	yes	hXLOC_376116	2.87135	2.55507	-0.31628	-0.168362	0.3933	0.891931	no	hXLOC_376116	1.55908	2.68132	1.12224	0.782244	0.01475	0.101325	no
hXLOC_378043	ENSG00000224116	Antisense-Upstream	chr7:41704759-41713675	+	hXLOC_378043	0.123598	1.14731	1.02371	3.21454	0.003	0.024984	yes	hXLOC_378043	0.119618	0.966994	0.847376	3.01507	0.0022	0.0273453	yes	hXLOC_378043	0	0.00755246	0.00755246	inf	1	1	no	hXLOC_378043	0.143758	2.35798	2.21422	4.03584	0.0011	0.0276486	yes
hXLOC_383917	ENSG00000237513	LincRNA	chr7:104940943-105000616	+	hXLOC_383917	4.24477	40.4294	36.1846	3.25165	0.00195	0.0174033	yes	hXLOC_383917	1.69887	9.71891	8.02004	2.51621	0.0006	0.00953238	yes	hXLOC_383917	0.0101802	0.0790512	0.068871	2.95703	1	1	no	hXLOC_383917	0.3114	0.953963	0.642563	1.61516	0.21975	0.495544	no
hXLOC_387302	ENSG00000242258	Antisense-Downstream	chr7:150433118-150450058	+	hXLOC_387302	1.45451	1.19838	-0.25613	-0.279452	0.4047	0.681205	no	hXLOC_387302	0.321112	1.42162	1.10051	2.14639	0.00085	0.0125709	yes	hXLOC_387302	0.00316753	0.0279771	0.0248096	3.14282	1	1	no	hXLOC_387302	0.00617321	0.0303307	0.0241575	2.29669	1	1	no
hXLOC_387570	ENSG00000214106	Antisense	chr7:154928482-154956173	+	hXLOC_387570	0.728367	3.08314	2.35477	2.08167	0.0004	0.00468527	yes	hXLOC_387570	1.22282	1.06685	-0.15597	-0.196863	0.7173	0.981114	no	hXLOC_387570	0.557672	0.752102	0.19443	0.431514	0.5993	0.988702	no	hXLOC_387570	0.626276	0.718059	0.091783	0.197304	0.69325	0.88535	no
hXLOC_387580	ENSG00000278998	LincRNA	chr7:155205720-155241643	+	hXLOC_387580	0.0291836	0.111315	0.0821314	1.93142	1	1	no	hXLOC_387580	0.0391448	0.0749182	0.0357734	0.936498	1	1	no	hXLOC_387580	0.0456465	0.0647801	0.0191336	0.505047	1	1	no	hXLOC_387580	0.247028	1.12931	0.882282	2.1927	0.0001	0.00398812	yes
hXLOC_389660	.	LincRNA	chr7:20477913-20485547	-	hXLOC_389660	1.22809	6.85283	5.62474	2.48028	5e-05	0.000743336	yes	hXLOC_389660	0.0082892	0.0214828	0.0131936	1.37388	1	1	no	hXLOC_389660	0	0	0	0	1	1	no	hXLOC_389660	0.0526235	0.130203	0.0775795	1.30698	1	1	no
hXLOC_389755	ENSG00000238033	Antisense-Upstream	chr7:22662376-22723895	-	hXLOC_389755	0.0441509	4.4972	4.45305	6.67044	0.0024	0.0207263	yes	hXLOC_389755	0.272137	2.15797	1.88583	2.98727	0.01265	0.106893	no	hXLOC_389755	0	0.00478083	0.00478083	inf	1	1	no	hXLOC_389755	0	0.675877	0.675877	inf	0.01255	0.101325	no
hXLOC_389913	ENSG00000179428	Antisense	chr7:22725395-22732059	-	hXLOC_389913	0.0314062	8.76316	8.73175	8.12426	0.00325	0.0266308	yes	hXLOC_389913	0.0898335	1.33566	1.24583	3.89416	0.0037	0.0417001	yes	hXLOC_389913	0	0.0311766	0.0311766	inf	1	1	no	hXLOC_389913	0.0354294	5.92379	5.88836	7.38543	0.0039	0.0475463	yes
hXLOC_392073	.	LincRNA	chr7:47633922-47635455	-	hXLOC_392073	0	0	0	0	1	1	no	hXLOC_392073	0	0	0	0	1	1	no	hXLOC_392073	2.18295	1.09635	-1.0866	-0.993568	0.00395	0.0455679	yes	hXLOC_392073	0.0254335	0.0754801	0.0500466	1.56937	1	1	no
hXLOC_399322	.	LincRNA	chr7:148566194-148581739	-	hXLOC_399322	0.0715742	1.7002	1.62863	4.57012	5e-05	0.000743336	yes	hXLOC_399322	0.0124975	0.366509	0.354011	4.87414	0.0015	0.0200928	yes	hXLOC_399322	0	0	0	0	1	1	no	hXLOC_399322	0.00391342	0.00973348	0.00582006	1.31453	1	1	no
hXLOC_401360	ENSG00000253671	Antisense-Upstream	chr8:17801344-17822032	+	hXLOC_401360	0	0	0	0	1	1	no	hXLOC_401360	0.259234	0.200036	-0.059198	-0.373992	1	1	no	hXLOC_401360	1.02083	0.27537	-0.74546	-1.8903	0.0002	0.00393909	yes	hXLOC_401360	3.3501	0.752759	-2.59734	-2.15394	5e-05	0.0022963	yes
hXLOC_402105	.	LincRNA	chr8:29314859-29316860	+	hXLOC_402105	0	0	0	0	1	1	no	hXLOC_402105	0	0	0	0	1	1	no	hXLOC_402105	0	0	0	0	1	1	no	hXLOC_402105	1.17499	0	-1.17499	#NAME?	0.0028	0.0379535	yes
hXLOC_404935	ENSG00000235531	Antisense	chr8:71961934-72060417	+	hXLOC_404935	0.57237	2.71852	2.14615	2.2478	0.00095	0.0096546	yes	hXLOC_404935	1.32663	2.35768	1.03105	0.829606	0.19675	0.616671	no	hXLOC_404935	1.35469	1.39502	0.04033	0.0423277	0.9477	0.988832	no	hXLOC_404935	0.773559	2.02702	1.25346	1.38978	0.045	0.185726	no
hXLOC_405581	ENSG00000261618	Antisense	chr8:78804387-78964604	+	hXLOC_405581	1.63453	182.194	180.559	6.80046	5e-05	0.000743336	yes	hXLOC_405581	0.903004	36.2387	35.3357	5.32665	5e-05	0.0010791	yes	hXLOC_405581	0.136118	6.98849	6.85237	5.68205	0.0001	0.00212022	yes	hXLOC_405581	0.615222	146.281	145.666	7.89342	5e-05	0.0022963	yes
hXLOC_405810	ENSG00000260317	Antisense-Downstream	chr8:80526884-80543165	+	hXLOC_405810	0.430684	1.90291	1.47223	2.14351	5e-05	0.000743336	yes	hXLOC_405810	0.103326	0.22925	0.125924	1.14972	1	1	no	hXLOC_405810	0.449883	0.486045	0.036162	0.111541	0.72055	0.988702	no	hXLOC_405810	1.69662	1.9298	0.23318	0.185795	0.59225	0.824026	no
hXLOC_412162	ENSG00000253557	LincRNA	chr8:19196152-19213866	-	hXLOC_412162	0.0886749	3.26487	3.1762	5.20236	5e-05	0.000743336	yes	hXLOC_412162	0.024502	0.0908591	0.0663571	1.89073	1	1	no	hXLOC_412162	0.027265	0	-0.027265	#NAME?	1	1	no	hXLOC_412162	0.251535	0.0940891	-0.157446	-1.41866	1	1	no
hXLOC_412513	ENSG00000253891	Antisense	chr8:24166393-24388480	-	hXLOC_412513	1.09916	12.4639	11.3647	3.50328	0.0005	0.00564995	yes	hXLOC_412513	0.829732	17.4872	16.6575	4.39751	0.0001	0.00199798	yes	hXLOC_412513	0.00628374	0.0923634	0.0860797	3.87763	1	1	no	hXLOC_412513	0.0753387	0.476488	0.401149	2.66098	1	1	no
hXLOC_416110	ENSG00000249328	Antisense-Downstream	chr8:79768343-79790298	-	hXLOC_416110	0.00723129	0.00389703	-0.00333426	-0.891878	1	1	no	hXLOC_416110	0.0833454	1.48851	1.40516	4.15862	0.0045	0.0483832	yes	hXLOC_416110	0.00428202	0	-0.00428202	#NAME?	1	1	no	hXLOC_416110	0.0238067	0	-0.0238067	#NAME?	1	1	no
hXLOC_416981	ENSG00000251136	Antisense	chr8:89582237-89761133	-	hXLOC_416981	1.85185	5.43429	3.58244	1.55312	0.00285	0.0240475	yes	hXLOC_416981	0.352979	1.84657	1.49359	2.38719	5e-05	0.0010791	yes	hXLOC_416981	0.807303	1.7891	0.981797	1.14805	0.0168	0.135143	no	hXLOC_416981	5.90309	41.7857	35.8826	2.82347	5e-05	0.0022963	yes
hXLOC_420059	.	LincRNA	chr8:117734745-117759942	-	hXLOC_420059	0.0175287	0.460406	0.442877	4.71512	1	1	no	hXLOC_420059	0.00178235	0.0169113	0.015129	3.24613	1	1	no	hXLOC_420059	0.0299293	0.056585	0.0266557	0.918861	1	1	no	hXLOC_420059	0.781607	1.65402	0.872413	1.08146	0.0022	0.0351067	yes
hXLOC_421295	.	LincRNA	chr8:133914157-133924437	-	hXLOC_421295	0.411638	1.03657	0.624932	1.33237	0.00305	0.0253158	yes	hXLOC_421295	0.120083	0.726653	0.60657	2.59724	0.0012	0.0167172	yes	hXLOC_421295	0	0	0	0	1	1	no	hXLOC_421295	0.10575	0.217736	0.111986	1.04193	1	1	no
hXLOC_421412	ENSG00000259820	LincRNA	chr8:134785989-134832324	-	hXLOC_421412	12.755	8.4217	-4.3333	-0.59888	0.01315	0.078974	no	hXLOC_421412	0.166344	0.143889	-0.022455	-0.209207	1	1	no	hXLOC_421412	0.819744	0.481584	-0.33816	-0.767387	5e-05	0.0011312	yes	hXLOC_421412	2.24752	0.911907	-1.33561	-1.30138	5e-05	0.0022963	yes
hXLOC_423831	.	LincRNA	chr9:21683103-21690362	+	hXLOC_423831	0	0.0186124	0.0186124	inf	1	1	no	hXLOC_423831	0	0	0	0	1	1	no	hXLOC_423831	0.631222	1.42694	0.795718	1.1767	5e-05	0.0011312	yes	hXLOC_423831	3.11451	30.3611	27.2466	3.28515	5e-05	0.0022963	yes
hXLOC_424029	.	LincRNA	chr9:22329406-22348977	+	hXLOC_424029	0.0030432	0	-0.0030432	#NAME?	1	1	no	hXLOC_424029	0.00390185	0.00412667	0.00022482	0.0808186	1	1	no	hXLOC_424029	0.637853	0.317709	-0.320144	-1.00552	0.0012	0.0180116	yes	hXLOC_424029	1.69817	5.49944	3.80127	1.6953	5e-05	0.0022963	yes
hXLOC_428278	.	LincRNA	chr9:94678249-94691323	+	hXLOC_428278	0	0	0	0	1	1	no	hXLOC_428278	0	0	0	0	1	1	no	hXLOC_428278	0.00806943	0.00899938	0.00092995	0.15736	1	1	no	hXLOC_428278	1.99808	0.447026	-1.55105	-2.16018	0.00125	0.02982	yes
hXLOC_430438	ENSG00000228512	LincRNA	chr9:117754429-117871222	+	hXLOC_430438	0.462516	3.01246	2.54994	2.70337	5e-05	0.000743336	yes	hXLOC_430438	0.324429	0.508992	0.184563	0.64974	0.33135	0.784934	no	hXLOC_430438	0	0	0	0	1	1	no	hXLOC_430438	0.377216	0.668525	0.291309	0.825589	0.20425	0.481845	no
hXLOC_433477	.	Antisense	chr9:21414897-21452314	-	hXLOC_433477	0	0	0	0	1	1	no	hXLOC_433477	0	0.000362226	0.000362226	inf	1	1	no	hXLOC_433477	0.445069	0.434136	-0.010933	-0.0358843	0.8377	0.988702	no	hXLOC_433477	1.6816	3.13468	1.45308	0.898482	0.00035	0.0109938	yes
hXLOC_433491	.	LincRNA	chr9:21561529-21592527	-	hXLOC_433491	0	0	0	0	1	1	no	hXLOC_433491	0	0.00089371	0.00089371	inf	1	1	no	hXLOC_433491	4.15341	1.94404	-2.20937	-1.09523	0.0029	0.0360448	yes	hXLOC_433491	2.19544	5.48516	3.28972	1.32103	0.00035	0.0109938	yes
hXLOC_434486	.	Antisense	chr9:32438115-32452891	-	hXLOC_434486	0.271868	10.0195	9.74763	5.20376	5e-05	0.000743336	yes	hXLOC_434486	0.0689526	2.96351	2.89456	5.42556	0.00035	0.00608288	yes	hXLOC_434486	0.0364374	0.156942	0.120505	2.10674	1	1	no	hXLOC_434486	0.598438	4.28398	3.68554	2.83968	5e-05	0.0022963	yes
hXLOC_434752	.	LincRNA	chr9:35006347-35020177	-	hXLOC_434752	0.0442883	0.0838926	0.0396043	0.921617	1	1	no	hXLOC_434752	0.0315408	0.0392614	0.0077206	0.315896	1	1	no	hXLOC_434752	0.0373845	0.0244149	-0.0129696	-0.614679	1	1	no	hXLOC_434752	0.473321	1.99626	1.52294	2.07641	5e-05	0.0022963	yes
hXLOC_436192	ENSG00000236849	LincRNA	chr9:72869382-72876349	-	hXLOC_436192	0.00223358	0	-0.00223358	#NAME?	1	1	no	hXLOC_436192	0.0380765	0.017397	-0.0206795	-1.13006	1	1	no	hXLOC_436192	1.06335	0.664443	-0.398907	-0.678393	0.0032	0.0388607	yes	hXLOC_436192	0	0.00279972	0.00279972	inf	1	1	no
hXLOC_439621	.	LincRNA	chr9:114817135-114820916	-	hXLOC_439621	0.0397759	0.460085	0.420309	3.53193	1	1	no	hXLOC_439621	0.949006	6.54263	5.59362	2.78538	5e-05	0.0010791	yes	hXLOC_439621	0	0	0	0	1	1	no	hXLOC_439621	0.00934694	0.0100686	0.00072166	0.107297	1	1	no
hXLOC_439641	.	LincRNA	chr9:114938448-115000227	-	hXLOC_439641	0.324336	14.6433	14.319	5.49661	0.00025	0.00312416	yes	hXLOC_439641	0.0137013	0.193597	0.179896	3.82067	1	1	no	hXLOC_439641	0	0	0	0	1	1	no	hXLOC_439641	0.082632	1.19144	1.10881	3.84986	0.0553	0.221307	no
hXLOC_446038	ENSG00000270189	LincRNA	chrX:53094065-53170914	+	hXLOC_446038	0.389463	0.193224	-0.196239	-1.01121	1	1	no	hXLOC_446038	0.346479	0.100742	-0.245737	-1.7821	0.06765	0.339243	no	hXLOC_446038	2.01155	0.555538	-1.45601	-1.85635	5e-05	0.0011312	yes	hXLOC_446038	1.47178	0.722232	-0.749548	-1.02702	0.0074	0.0835349	no
hXLOC_447261	ENSG00000274536	Antisense	chrX:66015417-66024231	+	hXLOC_447261	11.7585	5.38563	-6.37287	-1.12652	0.00085	0.00880192	yes	hXLOC_447261	0.248678	0.0428751	-0.205803	-2.53607	1	1	no	hXLOC_447261	0	0	0	0	1	1	no	hXLOC_447261	0.0033776	0.0167178	0.0133402	2.30731	1	1	no
hXLOC_451522	.	Antisense-Downstream	chrX:135034324-135040562	+	hXLOC_451522	0.743822	1.68375	0.939928	1.17865	0.0002	0.0025769	yes	hXLOC_451522	0.0793118	0.181908	0.102596	1.1976	1	1	no	hXLOC_451522	0.565219	0.521139	-0.04408	-0.11714	0.65965	0.988702	no	hXLOC_451522	1.05441	1.57807	0.52366	0.581729	0.06665	0.259518	no
hXLOC_452242	ENSG00000235703	Antisense	chrX:149938627-150017098	+	hXLOC_452242	0.317426	0.339172	0.021746	0.0955956	1	1	no	hXLOC_452242	0.198287	0.140219	-0.058068	-0.499905	1	1	no	hXLOC_452242	0.559119	0.155372	-0.403747	-1.84743	0.0041	0.0469032	yes	hXLOC_452242	2.08041	1.13444	-0.94597	-0.874883	0.03845	0.161632	no
hXLOC_455492	ENSG00000270069	LincRNA	chrX:45740483-45792667	-	hXLOC_455492	1.61026	15.5386	13.9283	3.27048	5e-05	0.000743336	yes	hXLOC_455492	0.296968	0.574576	0.277608	0.952194	0.00775	0.0741279	no	hXLOC_455492	1.73537	1.35271	-0.38266	-0.359391	0.07555	0.3963	no	hXLOC_455492	22.5083	36.892	14.3837	0.71285	0.0137	0.101325	no
hXLOC_455493	.	LincRNA	chrX:45792768-45817709	-	hXLOC_455493	0.0739724	1.00642	0.932448	3.7661	5e-05	0.000743336	yes	hXLOC_455493	0.00838841	0.0128224	0.00443399	0.612201	1	1	no	hXLOC_455493	0.890453	0.305508	-0.584945	-1.54333	5e-05	0.0011312	yes	hXLOC_455493	0.843852	1.14411	0.300258	0.43916	0.09415	0.344692	no
