# Supplementary material for: Catalog of Differentially Expressed Long Non-Coding RNA following Activation of Human and Mouse Innate Immune Response
Source: Front Immunol. 2017 Aug 29;8:1038. doi: 10.3389/fimmu.2017.01038 (PMC5581803; doi:10.3389/fimmu.2017.01038)
Supplement: Table S6 — Differentially expressed single exon long non-coding RNA expression across four human cell types. [file table_6.xlsx]

## Sheet: Supplemental Table 4 - Differen
gene_id	tracking_id	Gencode Overlap	Position	Strand	Monocytes - Control (FPKM)	Monocytes - LPS (FPKM)	Absolute Change (FPKM)	log2(fold_change)	p_value	q_value	significant	Macrophage - Control (FPKM)	Macrophage - LPS (FPKM)	Absolute Change (FPKM)	log2(fold_change)	p_value	q_value	significant	Epithelial A549 - Control (FPKM)	Epithelial A549 - IL1b (FPKM)	Absolute Change (FPKM)	log2(fold_change)	p_value	q_value	significant	Chondrocytes - Control (FPKM)	Chrondrocytes- IL1b (FPKM)	Absolute Change	log2(fold_change)	p_value	q_value	significant
hXLOC_000021	TCONS_00000028	ENSG00000228794	chr1:824893-825967	+	1.24477	0.938408	-0.306362	-0.407597	0.61305	0.991256	no	0.120073	0.09978	-0.020293	-0.267093	1	1	no	0.114406	0.12892	0.014514	0.172306	1	1	no	0.600688	0.671204	0.070516	0.160136	0.928	0.987263	no
hXLOC_000023	TCONS_00000038	ENSG00000228794	chr1:827317-827549	+	1.34927	0	-1.34927	#NAME?	1	1	no	0	0	0	0	1	1	no	0	0	0	0	1	1	no	0.636827	0	-0.636827	#NAME?	1	1	no
hXLOC_000062	TCONS_00000126	.	chr1:1074653-1074869	+	1.49006	1.83479	0.34473	0.300245	0.846	0.991256	no	0	0.292156	0.292156	inf	1	1	no	0	0	0	0	1	1	no	0	0	0	0	1	1	no
hXLOC_000072	TCONS_00000136	.	chr1:1164222-1164469	+	0.724441	0	-0.724441	#NAME?	1	1	no	0	0	0	0	1	1	no	0	0	0	0	1	1	no	1.53439	0	-1.53439	#NAME?	0.01425	0.172528	no
hXLOC_000085	TCONS_00000149	.	chr1:1216924-1217761	+	0.206947	0.0413054	-0.165642	-2.32486	1	1	no	0.163532	0.237385	0.073853	0.537656	1	1	no	1.9442	2.29962	0.35542	0.242221	0.8877	0.994709	no	0.510785	0.753402	0.242617	0.560705	0.763	0.987263	no
hXLOC_000086	TCONS_00000150	.	chr1:1223146-1223346	+	1.18422	1.31816	0.13394	0.154586	1	1	no	0	0.377406	0.377406	inf	1	1	no	0	0.370066	0.370066	inf	1	1	no	0	0.550608	0.550608	inf	1	1	no
hXLOC_000095	TCONS_00000159	.	chr1:1273635-1273842	+	0	0	0	0	1	1	no	0	0.660519	0.660519	inf	1	1	no	5.66864	7.42242	1.75378	0.388889	0.85635	0.994709	no	2.5002	6.33639	3.83619	1.34162	0.5524	0.974354	no
hXLOC_000113	TCONS_00000190	.	chr1:1373998-1375385	+	0.015878	0.0804665	0.0645885	2.34136	1	1	no	0.0301469	0.0302144	6.75e-05	0.00323113	1	1	no	1.56742	1.94249	0.37507	0.309512	0.7749	0.994709	no	0.605879	1.11786	0.511981	0.883638	0.6741	0.987263	no
hXLOC_000146	TCONS_00000271	.	chr1:1894343-1894560	+	0	0	0	0	1	1	no	0	0	0	0	1	1	no	0.174799	0	-0.174799	#NAME?	1	1	no	1.18296	0	-1.18296	#NAME?	1	1	no
hXLOC_000180	TCONS_00000321	.	chr1:2415402-2415669	+	0	0	0	0	1	1	no	0.120111	0.193361	0.07325	0.686934	1	1	no	1.82141	1.41102	-0.41039	-0.368321	0.6582	0.994709	no	0	0	0	0	1	1	no
hXLOC_000226	TCONS_00000380	.	chr1:3786711-3787280	+	0	0	0	0	1	1	no	0	0.0739949	0.0739949	inf	1	1	no	1.16875	0.80134	-0.36741	-0.544486	0.8191	0.994709	no	0.081275	0	-0.081275	#NAME?	1	1	no
hXLOC_000227	TCONS_00000381	.	chr1:3795890-3796445	+	0	0	0	0	1	1	no	0.0259342	0.0995242	0.07359	1.94019	1	1	no	1.41453	1.58112	0.16659	0.160625	0.8999	0.994709	no	0.0862564	0	-0.0862564	#NAME?	1	1	no
hXLOC_000238	TCONS_00000400	ENSG00000236423	chr1:3902112-3902322	+	1.25897	0	-1.25897	#NAME?	1	1	no	0	0	0	0	1	1	no	0	0	0	0	1	1	no	0	0	0	0	1	1	no
hXLOC_000246	TCONS_00000408	.	chr1:4165624-4165858	+	1.0426	0	-1.0426	#NAME?	1	1	no	0	0	0	0	1	1	no	0	0	0	0	1	1	no	0	0	0	0	1	1	no
hXLOC_000265	TCONS_00000428	.	chr1:5283420-5283656	+	0	0	0	0	1	1	no	0	0	0	0	1	1	no	0	0	0	0	1	1	no	0	2.10836	2.10836	inf	0.0112	0.172528	no
hXLOC_000276	TCONS_00000439	.	chr1:5774166-5774406	+	0	0	0	0	1	1	no	0	0	0	0	1	1	no	0	0	0	0	1	1	no	0	1.68323	1.68323	inf	1	1	no
hXLOC_000286	TCONS_00000461	.	chr1:6264300-6264697	+	0	0.0848859	0.0848859	inf	1	1	no	0.126774	0.0452598	-0.0815142	-1.48595	1	1	no	0.826514	1.33623	0.509716	0.693056	0.74115	0.994709	no	0.560339	1.49682	0.936481	1.41753	0.5479	0.972305	no
hXLOC_000296	TCONS_00000472	.	chr1:6525749-6526002	+	0	0	0	0	1	1	no	0	0.0894411	0.0894411	inf	1	1	no	1.24815	0.633902	-0.614248	-0.977461	0.68595	0.994709	no	0	0.610563	0.610563	inf	1	1	no
hXLOC_000297	TCONS_00000473	.	chr1:6532464-6532732	+	0	0.197455	0.197455	inf	1	1	no	0	0	0	0	1	1	no	0	0	0	0	1	1	no	5.10467	1.8456	-3.25907	-1.46772	0.5386	0.969135	no
hXLOC_000401	TCONS_00000624	.	chr1:8014518-8015836	+	0.207654	0.0511416	-0.156512	-2.02161	1	1	no	0.00525559	0	-0.00525559	#NAME?	1	1	no	0.0358436	0.077874	0.0420304	1.11942	1	1	no	1.32278	2.35842	1.03564	0.834252	0.5482	0.972305	no
hXLOC_000403	TCONS_00000626	ENSG00000238290	chr1:8029629-8029832	+	0	0	0	0	1	1	no	0	0	0	0	1	1	no	0	0	0	0	1	1	no	1.83021	0	-1.83021	#NAME?	1	1	no
hXLOC_000405	TCONS_00000628	ENSG00000238290	chr1:8030510-8030723	+	0	0	0	0	1	1	no	0	0	0	0	1	1	no	0	0	0	0	1	1	no	0	1.76899	1.76899	inf	0.1911	0.710723	no
hXLOC_000406	TCONS_00000629	ENSG00000238290	chr1:8031355-8031826	+	0	0	0	0	1	1	no	0	0	0	0	1	1	no	0	0	0	0	1	1	no	0.153564	1.86958	1.71602	3.60581	0.30755	0.817464	no
hXLOC_000414	TCONS_00000637	ENSG00000238290	chr1:8038229-8038647	+	0	0	0	0	1	1	no	0	0	0	0	1	1	no	0	0	0	0	1	1	no	0.866893	1.40101	0.534117	0.692541	0.78465	0.987263	no
hXLOC_000421	TCONS_00000644	ENSG00000238290	chr1:8046238-8046549	+	0	0	0	0	1	1	no	0	0	0	0	1	1	no	0	0	0	0	1	1	no	0	1.09734	1.09734	inf	0.1833	0.709338	no
hXLOC_000423	TCONS_00000646	ENSG00000238290	chr1:8047352-8047686	+	0	0	0	0	1	1	no	0	0	0	0	1	1	no	0	0	0	0	1	1	no	0	1.04623	1.04623	inf	0.1931	0.712254	no
hXLOC_000434	TCONS_00000657	ENSG00000238290	chr1:8062937-8063142	+	0	0	0	0	1	1	no	0	0	0	0	1	1	no	0	0	0	0	1	1	no	0	2.07789	2.07789	inf	1	1	no
hXLOC_000439	TCONS_00000662	ENSG00000238290	chr1:8071550-8071862	+	0	0	0	0	1	1	no	0	0	0	0	1	1	no	0	0	0	0	1	1	no	0	1.43651	1.43651	inf	0.17605	0.707597	no
hXLOC_000441	TCONS_00000664	ENSG00000238290	chr1:8074958-8075200	+	0	0	0	0	1	1	no	0	0	0	0	1	1	no	0	0	0	0	1	1	no	0	1.59536	1.59536	inf	0.1906	0.710386	no
hXLOC_000446	TCONS_00000669	ENSG00000238290	chr1:8084407-8084698	+	0	0	0	0	1	1	no	0	0	0	0	1	1	no	0	0	0	0	1	1	no	0.18532	2.1756	1.99028	3.55332	0.3512	0.860579	no
hXLOC_000453	TCONS_00000676	ENSG00000238290	chr1:8096577-8096796	+	0	0	0	0	1	1	no	0	0	0	0	1	1	no	0	0	0	0	1	1	no	0	3.19117	3.19117	inf	0.23865	0.747173	no
hXLOC_000462	TCONS_00000685	ENSG00000238290	chr1:8115308-8115536	+	0	0	0	0	1	1	no	0	0	0	0	1	1	no	0	0	0	0	1	1	no	0	1.11932	1.11932	inf	0.18205	0.708509	no
hXLOC_000472	TCONS_00000695	ENSG00000227634	chr1:8202291-8202496	+	0	0	0	0	1	1	no	0	0	0	0	1	1	no	0	0	0	0	1	1	no	1.54434	0	-1.54434	#NAME?	0.01935	0.180237	no
hXLOC_000483	TCONS_00000706	.	chr1:8298138-8298358	+	0	0	0	0	1	1	no	0	0	0	0	1	1	no	0	0	0	0	1	1	no	0	1.16718	1.16718	inf	0.0377	0.268176	no
hXLOC_000484	TCONS_00000707	.	chr1:8302553-8302769	+	0	0	0	0	1	1	no	0	0	0	0	1	1	no	0	0	0	0	1	1	no	0	4.09117	4.09117	inf	0.0018	0.0572297	no
hXLOC_000528	TCONS_00000764	.	chr1:9285256-9285463	+	0	0	0	0	1	1	no	0	0	0	0	1	1	no	0	0	0	0	1	1	no	0	1.50747	1.50747	inf	0.01785	0.176516	no
hXLOC_000550	TCONS_00000786	.	chr1:9486566-9486801	+	0	0	0	0	1	1	no	0	0	0	0	1	1	no	0	0	0	0	1	1	no	1.27183	0	-1.27183	#NAME?	0.02315	0.190077	no
hXLOC_000601	TCONS_00000858	ENSG00000223989	chr1:9849439-9849698	+	0	0	0	0	1	1	no	0	0	0	0	1	1	no	1.73989	0.486418	-1.25347	-1.83873	0.51635	0.994709	no	0	0	0	0	1	1	no
hXLOC_000640	TCONS_00000922	.	chr1:10461038-10461673	+	0.0921636	0.0769721	-0.0151915	-0.259861	1	1	no	0.0183948	0	-0.0183948	#NAME?	1	1	no	1.01943	0.613854	-0.405576	-0.731793	0.7094	0.994709	no	0.214033	0.368381	0.154348	0.783366	1	1	no
hXLOC_000648	TCONS_00000934	.	chr1:10659812-10660043	+	0	0	0	0	1	1	no	0	0	0	0	1	1	no	0	1.49077	1.49077	inf	0.21665	0.994709	no	0	0	0	0	1	1	no
hXLOC_000660	TCONS_00000958	.	chr1:11054587-11054885	+	0	0	0	0	1	1	no	0	0	0	0	1	1	no	1.39204	0.519579	-0.872461	-1.42179	0.62465	0.994709	no	0.469542	0.791824	0.322282	0.753925	1	1	no
hXLOC_000662	TCONS_00000960	.	chr1:11062275-11062506	+	0.281911	0	-0.281911	#NAME?	1	1	no	0	0	0	0	1	1	no	0	0	0	0	1	1	no	2.04971	0.327471	-1.72224	-2.64598	0.24715	0.7492	no
hXLOC_000666	TCONS_00000966	.	chr1:11106549-11107497	+	0.148653	0.0775568	-0.0710962	-0.938626	1	1	no	0.0146194	0	-0.0146194	#NAME?	1	1	no	0.0437434	0.0742483	0.0305049	0.763295	1	1	no	0.699199	1.14385	0.444651	0.710119	0.70635	0.987263	no
hXLOC_000685	TCONS_00000988	.	chr1:11648366-11648824	+	0	0	0	0	1	1	no	0	0	0	0	1	1	no	0.648607	0.57447	-0.074137	-0.175113	0.91365	0.994709	no	8.14103	8.83074	0.68971	0.117322	0.90915	0.987263	no
hXLOC_000714	TCONS_00001048	.	chr1:11925204-11926193	+	0	0	0	0	1	1	no	0.0621746	0.05249	-0.0096846	-0.244282	1	1	no	1.56853	1.90442	0.33589	0.279939	0.7508	0.994709	no	0.231256	0.121397	-0.109859	-0.929761	1	1	no
hXLOC_000752	TCONS_00001110	.	chr1:12567924-12568455	+	0.0724952	0.0329371	-0.0395581	-1.13817	1	1	no	0.0231766	0	-0.0231766	#NAME?	1	1	no	4.37632	2.17555	-2.20077	-1.00833	0.5885	0.994709	no	1.08324	0.426063	-0.657177	-1.34621	0.46745	0.93482	no
hXLOC_000766	TCONS_00001124	.	chr1:12812219-12812535	+	0	0	0	0	1	1	no	0	0	0	0	1	1	no	0	0	0	0	1	1	no	1.01505	0	-1.01505	#NAME?	1	1	no
hXLOC_000776	TCONS_00001134	.	chr1:13576884-13577088	+	0	0	0	0	1	1	no	0	0	0	0	1	1	no	0	0	0	0	1	1	no	0	2.78387	2.78387	inf	1	1	no
hXLOC_000791	TCONS_00001154	.	chr1:13636258-13636551	+	0	0	0	0	1	1	no	0	0	0	0	1	1	no	0	0	0	0	1	1	no	0	1.39992	1.39992	inf	0.00235	0.062554	no
hXLOC_000798	TCONS_00001161	.	chr1:13646400-13646603	+	0	0	0	0	1	1	no	0	0	0	0	1	1	no	0	0	0	0	1	1	no	0	1.17726	1.17726	inf	1	1	no
hXLOC_000801	TCONS_00001164	.	chr1:13652121-13652359	+	0	0	0	0	1	1	no	0	0	0	0	1	1	no	0	0	0	0	1	1	no	0	2.01355	2.01355	inf	0.0148	0.172528	no
hXLOC_000855	TCONS_00001226	.	chr1:13901253-13901545	+	0	0	0	0	1	1	no	0	0	0	0	1	1	no	0	0	0	0	1	1	no	1.32884	0	-1.32884	#NAME?	0.201	0.720479	no
hXLOC_000864	TCONS_00001235	.	chr1:13934212-13934469	+	0	0	0	0	1	1	no	0	0	0	0	1	1	no	0	0	0	0	1	1	no	1.38521	0	-1.38521	#NAME?	0.15975	0.700682	no
hXLOC_000869	TCONS_00001240	.	chr1:13950494-13950709	+	0	0.201763	0.201763	inf	1	1	no	0	0	0	0	1	1	no	0	0	0	0	1	1	no	1.68862	0.337902	-1.35072	-2.32117	0.47115	0.936848	no
hXLOC_000870	TCONS_00001241	.	chr1:13952503-13952795	+	0	0	0	0	1	1	no	0	0	0	0	1	1	no	0	0	0	0	1	1	no	1.72598	0.195031	-1.53095	-3.14564	0.35155	0.860851	no
hXLOC_000873	TCONS_00001244	.	chr1:13960997-13961292	+	0	0.136034	0.136034	inf	1	1	no	0	0	0	0	1	1	no	0	0	0	0	1	1	no	1.38872	0	-1.38872	#NAME?	0.15245	0.699661	no
hXLOC_000877	TCONS_00001248	.	chr1:13986124-13986325	+	0	0	0	0	1	1	no	0	0	0	0	1	1	no	0	0	0	0	1	1	no	3.26065	0	-3.26065	#NAME?	0.17225	0.706289	no
hXLOC_000886	TCONS_00001257	.	chr1:14013969-14014177	+	0	0	0	0	1	1	no	0	0	0	0	1	1	no	0	0	0	0	1	1	no	2.43289	0	-2.43289	#NAME?	0.19275	0.711828	no
hXLOC_000889	TCONS_00001260	.	chr1:14032038-14032294	+	0.210537	0	-0.210537	#NAME?	1	1	no	0	0	0	0	1	1	no	0	0	0	0	1	1	no	1.17815	1.82248	0.64433	0.629377	0.77985	0.987263	no
hXLOC_000890	TCONS_00001261	.	chr1:14054622-14054854	+	0	0	0	0	1	1	no	0	0	0	0	1	1	no	0	0	0	0	1	1	no	0.946473	2.31397	1.3675	1.28973	0.6335	0.987263	no
hXLOC_000893	TCONS_00001264	.	chr1:14073066-14073268	+	0	0	0	0	1	1	no	0	0	0	0	1	1	no	0	0	0	0	1	1	no	1.47523	0	-1.47523	#NAME?	0.2377	0.746738	no
hXLOC_000899	TCONS_00001270	.	chr1:14180677-14180895	+	0	0	0	0	1	1	no	0	0	0	0	1	1	no	0	0	0	0	1	1	no	0	1.11579	1.11579	inf	1	1	no
hXLOC_000911	TCONS_00001282	.	chr1:14214521-14214743	+	0	0	0	0	1	1	no	0	0	0	0	1	1	no	0	0	0	0	1	1	no	3.25736	0	-3.25736	#NAME?	0.1251	0.671456	no
hXLOC_000937	TCONS_00001308	.	chr1:14268105-14268351	+	0	0	0	0	1	1	no	0	0	0	0	1	1	no	0	0	0	0	1	1	no	0.517958	1.11248	0.594522	1.10288	0.6431	0.987263	no
hXLOC_000944	TCONS_00001315	.	chr1:14279397-14279604	+	0	0	0	0	1	1	no	0	0	0	0	1	1	no	0	0	0	0	1	1	no	1.15225	0	-1.15225	#NAME?	1	1	no
hXLOC_000952	TCONS_00001323	.	chr1:14302660-14302883	+	0	0	0	0	1	1	no	0	0	0	0	1	1	no	0	0	0	0	1	1	no	0.331384	1.56162	1.23024	2.23647	1	1	no
hXLOC_000955	TCONS_00001326	.	chr1:14306883-14307086	+	0	0	0	0	1	1	no	0	0	0	0	1	1	no	0	0	0	0	1	1	no	0	1.83267	1.83267	inf	1	1	no
hXLOC_000990	TCONS_00001361	.	chr1:14371828-14372067	+	0	0	0	0	1	1	no	0	0	0	0	1	1	no	0	0	0	0	1	1	no	1.75414	0	-1.75414	#NAME?	1	1	no
hXLOC_001001	TCONS_00001372	.	chr1:14399267-14399488	+	0	0	0	0	1	1	no	0	0	0	0	1	1	no	0	0	0	0	1	1	no	1.20988	0	-1.20988	#NAME?	1	1	no
hXLOC_001019	TCONS_00001390	.	chr1:14470225-14470432	+	0	0	0	0	1	1	no	0	0	0	0	1	1	no	0	0	0	0	1	1	no	0	2.11003	2.11003	inf	1	1	no
hXLOC_001020	TCONS_00001391	.	chr1:14472801-14473022	+	0	0	0	0	1	1	no	0	0	0	0	1	1	no	0	0	0	0	1	1	no	0	2.0158	2.0158	inf	0.0148	0.172528	no
hXLOC_001027	TCONS_00001398	.	chr1:14497627-14497841	+	0	0	0	0	1	1	no	0	0	0	0	1	1	no	0	0	0	0	1	1	no	1.90248	0	-1.90248	#NAME?	0.0186	0.178401	no
hXLOC_001031	TCONS_00001402	.	chr1:14504659-14505017	+	0	0	0	0	1	1	no	0	0	0	0	1	1	no	0	0	0	0	1	1	no	1.14794	0	-1.14794	#NAME?	1	1	no
hXLOC_001035	TCONS_00001406	.	chr1:14512558-14512836	+	0	0	0	0	1	1	no	0	0	0	0	1	1	no	0	0	0	0	1	1	no	0	1.15329	1.15329	inf	0.01225	0.172528	no
hXLOC_001277	TCONS_00001684	.	chr1:15518144-15518377	+	2.07996	0.8021	-1.27786	-1.3747	0.5859	0.991256	no	0	0	0	0	1	1	no	0.952321	0.253314	-0.699007	-1.91052	0.535	0.994709	no	0.44076	0	-0.44076	#NAME?	1	1	no
hXLOC_001298	TCONS_00001725	.	chr1:15807336-15807698	+	4.42297	7.45277	3.0298	0.75276	0.75225	0.991256	no	0.297274	0.681967	0.384693	1.19791	0.42925	0.99779	no	3.80079	3.66051	-0.14028	-0.0542575	0.97225	0.994709	no	7.56719	9.8628	2.29561	0.38224	0.8712	0.987263	no
hXLOC_001302	TCONS_00001730	.	chr1:15837700-15837967	+	2.25667	5.48245	3.22578	1.28062	0.41565	0.935167	no	0.415732	0.806146	0.390414	0.955386	0.67775	0.99779	no	0	0	0	0	1	1	no	1.29908	0	-1.29908	#NAME?	0.08	0.506193	no
hXLOC_001319	TCONS_00001763	ENSG00000227959	chr1:16155788-16156061	+	0	0	0	0	1	1	no	0	0	0	0	1	1	no	7.09159	7.26927	0.17768	0.0357013	0.97385	0.994709	no	0	0	0	0	1	1	no
hXLOC_001342	TCONS_00001786	.	chr1:16252911-16253158	+	0.505646	1.46308	0.957434	1.53281	0.44985	0.951988	no	0	0	0	0	1	1	no	0	0	0	0	1	1	no	0.330446	0	-0.330446	#NAME?	1	1	no
hXLOC_001363	TCONS_00001821	.	chr1:16511482-16511715	+	0	0	0	0	1	1	no	0	0	0	0	1	1	no	1.00402	0	-1.00402	#NAME?	0.127	0.994709	no	0	0	0	0	1	1	no
hXLOC_001365	TCONS_00001823	.	chr1:16513681-16513927	+	0.727818	2.51211	1.78429	1.78725	0.06645	0.534675	no	0	0	0	0	1	1	no	0	0.175552	0.175552	inf	1	1	no	0.268755	0.35959	0.090835	0.420058	1	1	no
hXLOC_001379	TCONS_00001843	.	chr1:16684609-16686246	+	0.705273	1.1487	0.443427	0.703751	0.7464	0.991256	no	0.0633969	0.122723	0.0593261	0.952916	1	1	no	0.237954	0.24287	0.004916	0.0295042	1	1	no	0.849375	0.777746	-0.071629	-0.127102	0.8706	0.987263	no
hXLOC_001380	TCONS_00001844	.	chr1:16727262-16727650	+	0	0.093584	0.093584	inf	1	1	no	0	0.0522796	0.0522796	inf	1	1	no	0.0691481	0.162925	0.0937769	1.23645	1	1	no	1.19248	1.15381	-0.03867	-0.0475603	0.94425	0.987263	no
hXLOC_001414	TCONS_00001892	.	chr1:17018704-17018949	+	1.05797	0	-1.05797	#NAME?	1	1	no	0.106083	0	-0.106083	#NAME?	1	1	no	0.42871	0	-0.42871	#NAME?	1	1	no	0	1.77813	1.77813	inf	1	1	no
hXLOC_001415	TCONS_00001893	.	chr1:17027636-17027862	+	3.97894	0.815243	-3.1637	-2.28708	0.4132	0.934104	no	0	0	0	0	1	1	no	0	0	0	0	1	1	no	0.690696	2.17386	1.48316	1.65414	0.56665	0.980204	no
hXLOC_001416	TCONS_00001894	.	chr1:17028604-17028854	+	0.329988	0.780722	0.450734	1.2424	1	1	no	0	0	0	0	1	1	no	0	0	0	0	1	1	no	0.959202	1.4211	0.461898	0.567097	0.7811	0.987263	no
hXLOC_001429	TCONS_00001912	.	chr1:17438084-17438920	+	0	0.0306608	0.0306608	inf	1	1	no	0.423609	0.391205	-0.032404	-0.114807	0.9375	0.99779	no	1.11398	1.5054	0.39142	0.434417	0.8058	0.994709	no	0	0.171063	0.171063	inf	1	1	no
hXLOC_001447	TCONS_00001938	.	chr1:17875718-17875937	+	0	0	0	0	1	1	no	0	0	0	0	1	1	no	0	0	0	0	1	1	no	1.17463	0	-1.17463	#NAME?	0.0035	0.0757877	no
hXLOC_001466	TCONS_00001960	.	chr1:18773714-18773960	+	0	0	0	0	1	1	no	0	0	0	0	1	1	no	0	0	0	0	1	1	no	0	1.21087	1.21087	inf	1	1	no
hXLOC_001470	TCONS_00001964	.	chr1:18955678-18956670	+	0	0	0	0	1	1	no	0.015426	0.0407817	0.0253557	1.40256	1	1	no	1.57746	0.358089	-1.21937	-2.13922	0.41315	0.994709	no	0	0	0	0	1	1	no
hXLOC_001479	TCONS_00001973	.	chr1:19074516-19074944	+	0.329123	0	-0.329123	#NAME?	1	1	no	0	0	0	0	1	1	no	0.524474	0.364263	-0.160211	-0.52589	0.79615	0.994709	no	1.91874	0.884364	-1.03438	-1.11745	0.45315	0.927704	no
hXLOC_001495	TCONS_00001989	.	chr1:19120777-19121447	+	0.500017	0.911	0.410983	0.865473	0.58815	0.991256	no	0	0	0	0	1	1	no	0	0.053643	0.053643	inf	1	1	no	1.57244	0.925901	-0.646539	-0.764072	0.61015	0.987263	no
hXLOC_001497	TCONS_00001991	.	chr1:19126183-19126730	+	0.604508	1.08095	0.476442	0.838472	0.6146	0.991256	no	0	0	0	0	1	1	no	0	0	0	0	1	1	no	0.450038	0.563427	0.113389	0.324181	0.82845	0.987263	no
hXLOC_001501	TCONS_00001995	.	chr1:19144479-19144808	+	0	1.94092	1.94092	inf	0.13305	0.675875	no	0	0	0	0	1	1	no	0	0	0	0	1	1	no	0.819137	0	-0.819137	#NAME?	1	1	no
hXLOC_001511	TCONS_00002005	.	chr1:19164161-19164443	+	0	1.1377	1.1377	inf	0.14715	0.693265	no	0	0	0	0	1	1	no	0	0.092599	0.092599	inf	1	1	no	0.564638	0.985059	0.420421	0.802885	0.706	0.987263	no
hXLOC_001512	TCONS_00002006	.	chr1:19164796-19165075	+	0	2.3712	2.3712	inf	0.12355	0.665118	no	0	0	0	0	1	1	no	0.287636	0	-0.287636	#NAME?	1	1	no	0.525096	0.165764	-0.359332	-1.66345	1	1	no
hXLOC_001514	TCONS_00002008	.	chr1:19172839-19174085	+	0.487724	1.17575	0.688026	1.26945	0.33835	0.890081	no	0	0	0	0	1	1	no	0.0227248	0	-0.0227248	#NAME?	1	1	no	0.408456	0.662771	0.254315	0.698329	0.67135	0.987263	no
hXLOC_001519	TCONS_00002013	ENSG00000230424	chr1:19210415-19221180	+	0.969797	1.59345	0.623653	0.716397	0.0899	0.614571	no	0.136367	0.131465	-0.004902	-0.0528183	1	1	no	0.211083	0.209084	-0.001999	-0.0137268	1	1	no	0.633359	0.616796	-0.016563	-0.038231	0.97785	0.989745	no
hXLOC_001535	TCONS_00002030	ENSG00000230424	chr1:19238017-19238251	+	0	0	0	0	1	1	no	0	0	0	0	1	1	no	0	0	0	0	1	1	no	0	1.49966	1.49966	inf	1	1	no
hXLOC_001543	TCONS_00002045	.	chr1:19338777-19339860	+	0.494212	0.746735	0.252523	0.595467	0.75435	0.991256	no	0.0335344	0.0414954	0.007961	0.307308	1	1	no	0.393595	0.410819	0.017224	0.0617933	0.85575	0.994709	no	2.23412	2.55602	0.3219	0.194189	0.9254	0.987263	no
hXLOC_001568	TCONS_00002073	.	chr1:19591329-19591539	+	0	0	0	0	1	1	no	0	0	0	0	1	1	no	0	0	0	0	1	1	no	0	2.60307	2.60307	inf	0.0148	0.172528	no
hXLOC_001590	TCONS_00002113	.	chr1:19975439-19975831	+	0	0	0	0	1	1	no	0	0	0	0	1	1	no	0	0	0	0	1	1	no	3.26735	3.6428	0.37545	0.156927	0.9391	0.987263	no
hXLOC_001606	TCONS_00002129	.	chr1:20485219-20485790	+	0	0	0	0	1	1	no	0	0	0	0	1	1	no	1.6213	1.45362	-0.16768	-0.157504	0.92755	0.994709	no	0	0	0	0	1	1	no
hXLOC_001626	TCONS_00002153	.	chr1:20661198-20661475	+	0	0	0	0	1	1	no	0	0.371242	0.371242	inf	1	1	no	1.54516	2.43791	0.89275	0.657891	0.7518	0.994709	no	1.36814	0.328935	-1.0392	-2.05634	0.5522	0.974253	no
hXLOC_001632	TCONS_00002159	.	chr1:20739492-20739695	+	0	0	0	0	1	1	no	0	0	0	0	1	1	no	0	0	0	0	1	1	no	0	2.13011	2.13011	inf	0.1832	0.709338	no
hXLOC_001634	TCONS_00002161	.	chr1:20749724-20749963	+	0.871738	1.31981	0.448072	0.598368	0.7312	0.991256	no	0	0.127601	0.127601	inf	1	1	no	0	0.180911	0.180911	inf	1	1	no	1.04815	2.06283	1.01468	0.976778	0.65995	0.987263	no
hXLOC_001636	TCONS_00002163	.	chr1:20779702-20780162	+	0.301706	0.371946	0.07024	0.301948	1	1	no	0	0	0	0	1	1	no	0.0426142	0.0476796	0.0050654	0.162039	1	1	no	1.12969	0	-1.12969	#NAME?	0.1316	0.682992	no
hXLOC_001656	TCONS_00002183	.	chr1:21217246-21220130	+	0.149658	0.279778	0.13012	0.902609	1	1	no	0.00280969	0.0215343	0.0187246	2.93815	1	1	no	0.937998	1.82791	0.889912	0.962542	0.4168	0.994709	no	0.251542	0.604252	0.35271	1.26435	0.52925	0.965388	no
hXLOC_001657	TCONS_00002184	.	chr1:21225305-21225542	+	0.778213	0	-0.778213	#NAME?	0.1581	0.709334	no	0	0	0	0	1	1	no	0.266704	2.19114	1.92444	3.03837	0.3173	0.994709	no	0	0.565374	0.565374	inf	1	1	no
hXLOC_001660	TCONS_00002187	.	chr1:21244899-21245099	+	0	3.0272	3.0272	inf	0.0873	0.608446	no	0	0	0	0	1	1	no	0	0	0	0	1	1	no	0	0	0	0	1	1	no
hXLOC_001662	TCONS_00002189	.	chr1:21272699-21272955	+	0.893474	0.423944	-0.46953	-1.07555	0.53515	0.982207	no	0	0	0	0	1	1	no	0.145024	2.56555	2.42053	4.1449	0.21015	0.994709	no	0.520282	1.3418	0.821518	1.3668	0.5868	0.986433	no
hXLOC_001667	TCONS_00002194	.	chr1:21427743-21427991	+	0	0	0	0	1	1	no	0	0	0	0	1	1	no	0	0	0	0	1	1	no	1.08118	0	-1.08118	#NAME?	0.1715	0.705976	no
hXLOC_001680	TCONS_00002225	.	chr1:21782893-21783125	+	0	0.265785	0.265785	inf	1	1	no	0	0	0	0	1	1	no	0.515693	3.74754	3.23185	2.86136	0.3361	0.994709	no	0.168019	0	-0.168019	#NAME?	1	1	no
hXLOC_001681	TCONS_00002226	.	chr1:21783229-21784070	+	0.666442	1.23154	0.565098	0.885917	0.56985	0.990644	no	0.225155	0.647701	0.422546	1.52441	0.3714	0.99779	no	0.474774	0.646896	0.172122	0.446294	0.83835	0.994709	no	0.0866132	0.649003	0.56239	2.90556	0.2707	0.775636	no
hXLOC_001686	TCONS_00002231	.	chr1:21834634-21834941	+	0	0	0	0	1	1	no	0	0	0	0	1	1	no	0.412538	1.17342	0.760882	1.50812	0.4809	0.994709	no	0.487241	1.45902	0.971779	1.58229	0.3977	0.893237	no
hXLOC_001690	TCONS_00002235	.	chr1:21887431-21887670	+	0	0	0	0	1	1	no	0	0	0	0	1	1	no	1.44659	2.10668	0.66009	0.542316	0.8035	0.994709	no	0.519678	3.39077	2.87109	2.70592	0.2349	0.744175	no
hXLOC_001692	TCONS_00002237	.	chr1:21940059-21940983	+	0	0	0	0	1	1	no	0	0	0	0	1	1	no	0.0217183	0.118348	0.0966297	2.44605	1	1	no	0.0566032	1.44101	1.38441	4.67005	0.1685	0.704485	no
hXLOC_001693	TCONS_00002238	.	chr1:21941071-21941316	+	0.48464	0	-0.48464	#NAME?	1	1	no	0	0	0	0	1	1	no	0	0	0	0	1	1	no	0	1.12065	1.12065	inf	0.0249	0.199198	no
hXLOC_001707	TCONS_00002263	.	chr1:22103056-22123012	+	0.706065	0.957983	0.251918	0.440199	0.08165	0.592371	no	0.120305	0.142793	0.022488	0.247228	1	1	no	0.172965	0.189128	0.016163	0.12888	1	1	no	0.596095	1.11216	0.516065	0.899756	0.0013	0.0532734	no
hXLOC_001717	TCONS_00002273	.	chr1:22273078-22273291	+	0	0	0	0	1	1	no	0	0	0	0	1	1	no	0	0	0	0	1	1	no	1.20772	0	-1.20772	#NAME?	1	1	no
hXLOC_001719	TCONS_00002275	.	chr1:22387900-22388121	+	0	0	0	0	1	1	no	0	0	0	0	1	1	no	0	0	0	0	1	1	no	0	1.29228	1.29228	inf	1	1	no
hXLOC_001744	TCONS_00002317	.	chr1:23192035-23192248	+	0	0	0	0	1	1	no	0	0	0	0	1	1	no	0	1.03345	1.03345	inf	0.16255	0.994709	no	0	0	0	0	1	1	no
hXLOC_001748	TCONS_00002321	.	chr1:23279180-23279389	+	0	0	0	0	1	1	no	0	0	0	0	1	1	no	0	0	0	0	1	1	no	1.51722	0.749442	-0.767778	-1.01754	1	1	no
hXLOC_001750	TCONS_00002323	.	chr1:23285811-23286128	+	0	0.243363	0.243363	inf	1	1	no	0	0	0	0	1	1	no	0	0	0	0	1	1	no	0	1.43029	1.43029	inf	0.139	0.6921	no
hXLOC_001756	TCONS_00002329	.	chr1:23295911-23296177	+	0	1.03475	1.03475	inf	1	1	no	0	0	0	0	1	1	no	0	0	0	0	1	1	no	0	0	0	0	1	1	no
hXLOC_001758	TCONS_00002331	.	chr1:23302094-23302299	+	0	0	0	0	1	1	no	0	0	0	0	1	1	no	0	0	0	0	1	1	no	1.14915	0	-1.14915	#NAME?	1	1	no
hXLOC_001761	TCONS_00002334	.	chr1:23307015-23307333	+	0.570893	1.22897	0.658077	1.10615	1	1	no	0	0	0	0	1	1	no	0	0	0	0	1	1	no	0.570579	0.543764	-0.026815	-0.069446	1	1	no
hXLOC_001762	TCONS_00002335	.	chr1:23307568-23308198	+	0.807835	0.607003	-0.200832	-0.412357	0.78285	0.991256	no	0	0	0	0	1	1	no	0	0.027799	0.027799	inf	1	1	no	0.324384	1.10208	0.777696	1.76446	0.30365	0.813668	no
hXLOC_001763	TCONS_00002336	.	chr1:23308591-23308956	+	0.322039	1.13894	0.816901	1.82238	0.3826	0.916629	no	0	0	0	0	1	1	no	0	0	0	0	1	1	no	0.381243	0	-0.381243	#NAME?	1	1	no
hXLOC_001764	TCONS_00002337	.	chr1:23309690-23311064	+	2.25287	2.41979	0.16692	0.103118	0.9541	0.991256	no	0.0327317	0.0186034	-0.0141283	-0.815122	1	1	no	0.643126	0.866099	0.222973	0.42943	0.8387	0.994709	no	5.87342	5.90005	0.02663	0.00652702	0.9534	0.987445	no
hXLOC_001772	TCONS_00002351	.	chr1:23375214-23375547	+	0	0	0	0	1	1	no	0	0	0	0	1	1	no	0	0	0	0	1	1	no	0	1.16662	1.16662	inf	0.0027	0.0651234	no
hXLOC_001776	TCONS_00002355	.	chr1:23427621-23427827	+	0	0	0	0	1	1	no	0	0	0	0	1	1	no	0	0	0	0	1	1	no	3.13622	0	-3.13622	#NAME?	0.00155	0.057012	no
hXLOC_001790	TCONS_00002369	.	chr1:23557988-23558851	+	0.0304245	0.0175304	-0.0128941	-0.795373	1	1	no	0.027863	0	-0.027863	#NAME?	1	1	no	3.1293	1.88344	-1.24586	-0.732471	0.7739	0.994709	no	0.239093	0.131567	-0.107526	-0.861774	1	1	no
hXLOC_001791	TCONS_00002370	.	chr1:23559036-23559495	+	0	0	0	0	1	1	no	0.181358	0.0692316	-0.112126	-1.38934	1	1	no	23.8651	17.9445	-5.9206	-0.411366	0.71695	0.994709	no	0	0.496793	0.496793	inf	1	1	no
hXLOC_001823	TCONS_00002412	.	chr1:23804298-23804519	+	0	0	0	0	1	1	no	0	0	0	0	1	1	no	0	0	0	0	1	1	no	0	1.78977	1.78977	inf	1	1	no
hXLOC_001855	TCONS_00002448	ENSG00000230023	chr1:24211068-24211321	+	0	0	0	0	1	1	no	0.10524	0	-0.10524	#NAME?	1	1	no	0	0	0	0	1	1	no	1.02549	2.04e-05	-1.02547	-15.6142	0.47955	0.940521	no
hXLOC_001882	TCONS_00002496	.	chr1:24685404-24685613	+	0	0	0	0	1	1	no	0	0	0	0	1	1	no	0	0	0	0	1	1	no	0	1.47146	1.47146	inf	1	1	no
hXLOC_001893	TCONS_00002508	.	chr1:24855833-24856233	+	0.123466	0.125909	0.002443	0.0282677	1	1	no	0	0.0433385	0.0433385	inf	1	1	no	0	0	0	0	1	1	no	0.274032	1.12748	0.853448	2.04068	0.25215	0.753407	no
hXLOC_001895	TCONS_00002510	.	chr1:24857045-24857402	+	0	0	0	0	1	1	no	0	0.186475	0.186475	inf	1	1	no	0	0	0	0	1	1	no	0.338477	1.73339	1.39491	2.35646	0.05525	0.372235	no
hXLOC_001897	TCONS_00002512	.	chr1:24861928-24862286	+	0	0	0	0	1	1	no	0.035298	0	-0.035298	#NAME?	1	1	no	0	0	0	0	1	1	no	0	1.04217	1.04217	inf	0.0001	0.00724019	yes
hXLOC_001898	TCONS_00002513	.	chr1:24862640-24862876	+	0	0	0	0	1	1	no	0	0	0	0	1	1	no	0	0	0	0	1	1	no	0	1.18701	1.18701	inf	0.02245	0.188782	no
hXLOC_001899	TCONS_00002514	.	chr1:24864676-24864876	+	0	0	0	0	1	1	no	0	0	0	0	1	1	no	0	0	0	0	1	1	no	0	2.18498	2.18498	inf	0.01785	0.176516	no
hXLOC_001940	TCONS_00002560	.	chr1:25034270-25036121	+	1.57962	0.621315	-0.958305	-1.34618	0.0017	0.0370177	yes	0.00741152	0	-0.00741152	#NAME?	1	1	no	0	0.00760707	0.00760707	inf	1	1	no	0.0171783	0	-0.0171783	#NAME?	1	1	no
hXLOC_002002	TCONS_00002637	.	chr1:25609468-25609707	+	0	0	0	0	1	1	no	0	0	0	0	1	1	no	0	0	0	0	1	1	no	0	1.03114	1.03114	inf	1	1	no
hXLOC_002041	TCONS_00002691	ENSG00000236528	chr1:25859564-25860530	+	1.80358	1.18818	-0.6154	-0.602104	0.3772	0.914492	no	0.130584	2.72e-06	-0.130581	-15.5514	1	1	no	0.178935	0.0260805	-0.152855	-2.77839	1	1	no	0.117986	0.0342467	-0.0837393	-1.78458	1	1	no
hXLOC_002048	TCONS_00002698	.	chr1:25903633-25903922	+	0	0	0	0	1	1	no	0	0	0	0	1	1	no	0.217532	1.21175	0.994218	2.47779	0.29385	0.994709	no	0.860392	0.842131	-0.018261	-0.0309492	0.92465	0.987263	no
hXLOC_002049	TCONS_00002699	.	chr1:25931697-25931905	+	0	0	0	0	1	1	no	0	0	0	0	1	1	no	0	0	0	0	1	1	no	0	2.69428	2.69428	inf	0.01225	0.172528	no
hXLOC_002115	TCONS_00002801	.	chr1:26626034-26626241	+	0	0	0	0	1	1	no	0	0	0	0	1	1	no	0	0	0	0	1	1	no	2.72028	0	-2.72028	#NAME?	1	1	no
hXLOC_002163	TCONS_00002866	.	chr1:26949100-26949375	+	0	0	0	0	1	1	no	0	0	0	0	1	1	no	0	0	0	0	1	1	no	0	1.07008	1.07008	inf	0.0028	0.0654924	no
hXLOC_002190	TCONS_00002895	.	chr1:27155304-27155545	+	1.1252	0	-1.1252	#NAME?	1	1	no	0	0	0	0	1	1	no	0	0	0	0	1	1	no	0	0	0	0	1	1	no
hXLOC_002191	TCONS_00002896	.	chr1:27200868-27201473	+	0.6649	0.590801	-0.074099	-0.170465	0.8779	0.991256	no	0	0.0670209	0.0670209	inf	1	1	no	0.905148	0.600052	-0.305096	-0.593067	0.6189	0.994709	no	1.22755	1.73453	0.50698	0.498764	0.8147	0.987263	no
hXLOC_002208	TCONS_00002930	.	chr1:27368319-27368527	+	0	0	0	0	1	1	no	0	0	0	0	1	1	no	0	0	0	0	1	1	no	0	1.5179	1.5179	inf	0.01785	0.176516	no
hXLOC_002223	TCONS_00002945	.	chr1:27611471-27611706	+	0.447739	1.50248	1.05474	1.74662	1	1	no	0	0	0	0	1	1	no	0	0	0	0	1	1	no	0	0	0	0	1	1	no
hXLOC_002224	TCONS_00002946	.	chr1:27611832-27613158	+	0.874255	1.2552	0.380945	0.521788	0.8113	0.991256	no	0.0453785	0.0710954	0.0257169	0.647748	1	1	no	0	0	0	0	1	1	no	0.0284395	0.0230838	-0.0053557	-0.301016	1	1	no
hXLOC_002237	TCONS_00002959	.	chr1:27665990-27667225	+	0.680878	6.20188	5.521	3.18724	0.0084	0.126576	no	0.138933	0.510285	0.371352	1.87691	0.19425	0.99779	no	0.0296011	0	-0.0296011	#NAME?	1	1	no	11.8139	7.05291	-4.76099	-0.744191	0.36555	0.870683	no
hXLOC_002239	TCONS_00002961	ENSG00000225886	chr1:27671919-27672185	+	0.362165	5.24871	4.88654	3.85725	0.1084	0.651405	no	0	0	0	0	1	1	no	0	0	0	0	1	1	no	0.129321	0.640445	0.511124	2.30812	1	1	no
hXLOC_002296	TCONS_00003037	.	chr1:28147162-28151026	+	0.175788	1.17176	0.995972	2.73677	0.2482	0.819502	no	0.0760692	0.0247954	-0.0512738	-1.61724	1	1	no	0	0.0270012	0.0270012	inf	1	1	no	0.00340761	0	-0.00340761	#NAME?	1	1	no
hXLOC_002297	TCONS_00003038	.	chr1:28200414-28201541	+	0.977772	1.38423	0.406458	0.501518	0.7611	0.991256	no	0.0607276	0.0866388	0.0259112	0.512661	1	1	no	0.389996	0.56731	0.177314	0.540679	0.8012	0.994709	no	1.27874	2.0685	0.78976	0.693865	0.7559	0.987263	no
hXLOC_002353	TCONS_00003136	.	chr1:28778011-28778334	+	0	0.197195	0.197195	inf	1	1	no	0	0.0626371	0.0626371	inf	1	1	no	0	0	0	0	1	1	no	0	2.34468	2.34468	inf	5e-05	0.00416036	yes
hXLOC_002363	TCONS_00003157	.	chr1:29147221-29147494	+	0	1.70064	1.70064	inf	0.0076	0.117824	no	0	0	0	0	1	1	no	0	0	0	0	1	1	no	0	0	0	0	1	1	no
hXLOC_002375	TCONS_00003176	.	chr1:29563498-29563720	+	0	0	0	0	1	1	no	0	0	0	0	1	1	no	0	0	0	0	1	1	no	0	1.22268	1.22268	inf	1	1	no
hXLOC_002383	TCONS_00003184	.	chr1:29708682-29709015	+	0	0	0	0	1	1	no	0	0	0	0	1	1	no	0	0	0	0	1	1	no	0.318769	2.23267	1.9139	2.80818	0.25295	0.753627	no
hXLOC_002388	TCONS_00003189	.	chr1:29738159-29738364	+	0	0	0	0	1	1	no	0	0	0	0	1	1	no	0	0	0	0	1	1	no	1.17521	0	-1.17521	#NAME?	0.02795	0.21703	no
hXLOC_002400	TCONS_00003201	.	chr1:30030065-30030337	+	0	0	0	0	1	1	no	0	0	0	0	1	1	no	0	0	0	0	1	1	no	1.14309	0.668086	-0.475004	-0.774832	1	1	no
hXLOC_002413	TCONS_00003214	.	chr1:30690687-30690941	+	0	0	0	0	1	1	no	0	0	0	0	1	1	no	0	0	0	0	1	1	no	1.02858	0	-1.02858	#NAME?	1	1	no
hXLOC_002415	TCONS_00003220	.	chr1:30732468-30733919	+	2.48533	2.01775	-0.46758	-0.300685	0.86865	0.991256	no	0.474605	0.583736	0.109131	0.298589	0.8051	0.99779	no	0	0	0	0	1	1	no	0.117766	0.0714002	-0.0463658	-0.721918	1	1	no
hXLOC_002425	TCONS_00003230	.	chr1:30871588-30871801	+	0	0	0	0	1	1	no	0	0	0	0	1	1	no	0.324713	2.20602	1.88131	2.76421	0.37665	0.994709	no	0	0	0	0	1	1	no
hXLOC_002432	TCONS_00003238	.	chr1:31259842-31260114	+	0	0	0	0	1	1	no	0	0	0	0	1	1	no	0.924065	1.29456	0.370495	0.486393	0.8014	0.994709	no	0.107738	0.38588	0.278142	1.84062	1	1	no
hXLOC_002514	TCONS_00003336	.	chr1:31727136-31727375	+	0	0	0	0	1	1	no	0	0	0	0	1	1	no	1.34402	0.222053	-1.12197	-2.59758	0.47205	0.994709	no	0	0	0	0	1	1	no
hXLOC_002516	TCONS_00003338	.	chr1:31739403-31739605	+	0	0	0	0	1	1	no	0	0	0	0	1	1	no	1.4869	0	-1.4869	#NAME?	0.1966	0.994709	no	0	0	0	0	1	1	no
hXLOC_002518	TCONS_00003340	.	chr1:31765461-31765665	+	0	0	0	0	1	1	no	0	0	0	0	1	1	no	0.750966	0	-0.750966	#NAME?	1	1	no	1.23395	0	-1.23395	#NAME?	1	1	no
hXLOC_002522	TCONS_00003344	.	chr1:31845640-31845851	+	0	0	0	0	1	1	no	0	0	0	0	1	1	no	0	0	0	0	1	1	no	1.57699	0	-1.57699	#NAME?	0.10495	0.617886	no
hXLOC_002527	TCONS_00003349	.	chr1:31906420-31908956	+	3.20438	2.12509	-1.07929	-0.592519	0.7779	0.991256	no	0.0197598	0.0126295	-0.0071303	-0.64577	1	1	no	0.745386	0.791586	0.0462	0.086759	0.67195	0.994709	no	2.97527	3.53851	0.56324	0.25012	0.83895	0.987263	no
hXLOC_002528	TCONS_00003350	.	chr1:31918827-31920163	+	1.87972	1.2195	-0.66022	-0.624231	0.64375	0.991256	no	0.034488	0.0360064	0.0015184	0.0621574	1	1	no	0.136992	0.127508	-0.009484	-0.103506	1	1	no	0.867726	1.68357	0.815844	0.956209	0.5541	0.974601	no
hXLOC_002534	TCONS_00003356	.	chr1:31956305-31956596	+	1.01094	0	-1.01094	#NAME?	1	1	no	0	0	0	0	1	1	no	0	0	0	0	1	1	no	0	0.201508	0.201508	inf	1	1	no
hXLOC_002535	TCONS_00003357	.	chr1:31981595-31981867	+	0	0	0	0	1	1	no	0	0	0	0	1	1	no	0	0	0	0	1	1	no	1.06994	0	-1.06994	#NAME?	0.01995	0.181394	no
hXLOC_002566	TCONS_00003414	.	chr1:32345166-32345468	+	0	0	0	0	1	1	no	0	0	0	0	1	1	no	0	0	0	0	1	1	no	0	1.01497	1.01497	inf	0.00175	0.0572297	no
hXLOC_002575	TCONS_00003424	.	chr1:32394697-32395593	+	0.36269	0.104732	-0.257958	-1.79203	1	1	no	0.0258917	0.0101198	-0.0157719	-1.35531	1	1	no	0.017028	0.0994565	0.0824285	2.54616	1	1	no	0.372111	1.59092	1.21881	2.09606	0.3168	0.828059	no
hXLOC_002618	TCONS_00003486	.	chr1:32931144-32937943	+	0.179089	1.49161	1.31252	3.05812	0.09165	0.619382	no	0.000894126	0.0255981	0.024704	4.83942	1	1	no	0.0198338	0.226624	0.20679	3.51427	1	1	no	0.0609685	0.483339	0.42237	2.9869	1	1	no
hXLOC_002619	TCONS_00003487	.	chr1:32938089-32939350	+	0.130006	2.4324	2.30239	4.22573	0.0931	0.622704	no	0	0	0	0	1	1	no	0	0.0422546	0.0422546	inf	1	1	no	0.042615	0.561362	0.518747	3.7195	0.1931	0.712254	no
hXLOC_002620	TCONS_00003488	.	chr1:32942241-32942492	+	0.343581	1.84	1.49642	2.42098	0.2966	0.861455	no	0	0.15629	0.15629	inf	1	1	no	0	2.61447	2.61447	inf	0.1238	0.994709	no	0.168303	0.504149	0.335846	1.58279	1	1	no
hXLOC_002621	TCONS_00003489	.	chr1:32943182-32945905	+	0.13052	1.96989	1.83937	3.91577	0.0292	0.315712	no	0	0	0	0	1	1	no	0	0.0208679	0.0208679	inf	1	1	no	0.0646667	0.360543	0.295876	2.47907	1	1	no
hXLOC_002622	TCONS_00003490	.	chr1:32946378-32950026	+	0.201062	1.39499	1.19393	2.79455	0.1056	0.648159	no	0	0.0085016	0.0085016	inf	1	1	no	0	0.0186309	0.0186309	inf	1	1	no	0.0542513	0.364459	0.310208	2.74803	1	1	no
hXLOC_002623	TCONS_00003491	.	chr1:32963926-32966312	+	0.0309926	1.36852	1.33753	5.46455	0.0786	0.581426	no	0.0424809	0.135194	0.0927131	1.67014	1	1	no	0.323332	2.75837	2.43504	3.09273	0.05425	0.720187	no	0.0793044	0.122312	0.0430076	0.625092	1	1	no
hXLOC_002693	TCONS_00003576	.	chr1:33698750-33698953	+	0	0	0	0	1	1	no	0	0	0	0	1	1	no	0	0	0	0	1	1	no	0	1.44072	1.44072	inf	1	1	no
hXLOC_002702	TCONS_00003585	.	chr1:34522350-34522573	+	0	0	0	0	1	1	no	0	0	0	0	1	1	no	0	0	0	0	1	1	no	0.220878	1.00677	0.785892	2.18842	1	1	no
hXLOC_002713	TCONS_00003598	.	chr1:34854719-34855987	+	0.221871	0.305496	0.083625	0.461432	1	1	no	0.0188365	0.0536119	0.0347754	1.50902	1	1	no	1.43774	1.86299	0.42525	0.373813	0.54925	0.994709	no	0.555159	0.548155	-0.007004	-0.0183189	1	1	no
hXLOC_002722	TCONS_00003607	.	chr1:34992107-34992387	+	4.29809	2.38493	-1.91316	-0.849749	0.5575	0.988399	no	0.0666341	0.106725	0.0400909	0.679561	1	1	no	0	0	0	0	1	1	no	1.36012	1.7184	0.35828	0.337337	0.8472	0.987263	no
hXLOC_002752	TCONS_00003640	.	chr1:35190682-35191118	+	1.33286	1.30189	-0.03097	-0.0339204	0.97675	0.992626	no	0	0	0	0	1	1	no	0.0383138	0.0852612	0.0469474	1.15403	1	1	no	1.30128	1.18698	-0.1143	-0.13263	0.9352	0.987263	no
hXLOC_002753	TCONS_00003641	.	chr1:35191346-35192070	+	0.6871	1.37789	0.69079	1.00387	0.45695	0.95521	no	0	0.0293348	0.0293348	inf	1	1	no	1.02752	1.18428	0.15676	0.20485	0.8906	0.994709	no	0.419015	0.856629	0.437614	1.03167	0.5616	0.978073	no
hXLOC_002754	TCONS_00003642	.	chr1:35192220-35193917	+	1.37012	2.37271	1.00259	0.792227	0.5139	0.977131	no	0.355877	0.513546	0.157669	0.529114	0.69795	0.99779	no	6.01857	7.79508	1.77651	0.373144	0.85205	0.994709	no	2.37839	3.59873	1.22034	0.597506	0.7171	0.987263	no
hXLOC_002778	TCONS_00003674	.	chr1:35601802-35603382	+	0.211067	0.526987	0.31592	1.32007	1	1	no	0.017066	0.0053123	-0.0117537	-1.68372	1	1	no	0.172128	0.213337	0.041209	0.309646	1	1	no	1.24752	1.34547	0.09795	0.109044	0.9388	0.987263	no
hXLOC_002779	TCONS_00003675	.	chr1:35641636-35642325	+	0	0.255107	0.255107	inf	1	1	no	0.0407365	0.317094	0.276357	2.96051	1	1	no	0.111309	0.0634689	-0.0478401	-0.810451	1	1	no	0.471468	2.016	1.54453	2.09627	0.45905	0.930901	no
hXLOC_002784	TCONS_00003680	.	chr1:35749484-35749700	+	0	0	0	0	1	1	no	0	0	0	0	1	1	no	0	0	0	0	1	1	no	1.51173	0	-1.51173	#NAME?	1	1	no
hXLOC_002841	TCONS_00003769	.	chr1:36402388-36402933	+	0	0	0	0	1	1	no	0.0465321	0	-0.0465321	#NAME?	1	1	no	0	0	0	0	1	1	no	1.14517	0.230038	-0.915132	-2.31561	0.1687	0.704485	no
hXLOC_002864	TCONS_00003799	.	chr1:36475451-36477802	+	1.07064	0.986713	-0.083927	-0.117772	0.88725	0.991256	no	0	0	0	0	1	1	no	0	0.00889715	0.00889715	inf	1	1	no	0	0	0	0	1	1	no
hXLOC_002866	TCONS_00003801	.	chr1:36523621-36523827	+	0	0	0	0	1	1	no	0	0	0	0	1	1	no	0	0	0	0	1	1	no	1.62279	0	-1.62279	#NAME?	1	1	no
hXLOC_002891	TCONS_00003826	.	chr1:37437928-37438154	+	0	0	0	0	1	1	no	0	0	0	0	1	1	no	0	0	0	0	1	1	no	1.39772	0	-1.39772	#NAME?	1	1	no
hXLOC_002907	TCONS_00003849	.	chr1:37651910-37652131	+	0	0	0	0	1	1	no	0	0	0	0	1	1	no	0	0	0	0	1	1	no	0	1.172	1.172	inf	1	1	no
hXLOC_002922	TCONS_00003869	.	chr1:37989845-37990068	+	0.575163	0.913031	0.337868	0.666694	1	1	no	0	0	0	0	1	1	no	1.248	2.11134	0.86334	0.758543	0.68215	0.994709	no	2.02323	0.342806	-1.68042	-2.5612	0.36385	0.869613	no
hXLOC_002948	TCONS_00003896	ENSG00000224592	chr1:38066024-38066293	+	0	0	0	0	1	1	no	0	0	0	0	1	1	no	0	0	0	0	1	1	no	0.149005	1.19774	1.04873	3.00689	0.35635	0.86406	no
hXLOC_002953	TCONS_00003901	ENSG00000224592	chr1:38072471-38072880	+	0.0662829	0	-0.0662829	#NAME?	1	1	no	0	0	0	0	1	1	no	0	0	0	0	1	1	no	1.41256	0	-1.41256	#NAME?	0.11175	0.640932	no
hXLOC_002958	TCONS_00003906	ENSG00000224592	chr1:38080566-38080820	+	0	0	0	0	1	1	no	0	0	0	0	1	1	no	0	0	0	0	1	1	no	0	1.40474	1.40474	inf	0.2381	0.747078	no
hXLOC_002967	TCONS_00003915	ENSG00000224592	chr1:38102354-38102583	+	0	0	0	0	1	1	no	0	0	0	0	1	1	no	0	0	0	0	1	1	no	0	2.22825	2.22825	inf	0.1395	0.692255	no
hXLOC_002982	TCONS_00003930	.	chr1:38379035-38379248	+	0	0	0	0	1	1	no	0	0	0	0	1	1	no	0	0	0	0	1	1	no	0	1.93014	1.93014	inf	1	1	no
hXLOC_002987	TCONS_00003935	.	chr1:38505326-38505526	+	0	0	0	0	1	1	no	0	0	0	0	1	1	no	0	0	0	0	1	1	no	1.35624	0	-1.35624	#NAME?	1	1	no
hXLOC_003000	TCONS_00003949	ENSG00000228436	chr1:38862190-38865453	+	0.321211	1.27653	0.955319	1.99063	0.5196	0.978289	no	0.280521	0.307923	0.027402	0.134459	1	1	no	0.150686	0.166509	0.015823	0.144055	1	1	no	0.974499	0.761416	-0.213083	-0.355977	0.774	0.987263	no
hXLOC_003092	TCONS_00004085	.	chr1:39895649-39895863	+	2.11816	0.300205	-1.81795	-2.81879	0.2957	0.860658	no	0	0	0	0	1	1	no	0	0	0	0	1	1	no	0	0	0	0	1	1	no
hXLOC_003122	TCONS_00004134	.	chr1:40300463-40301220	+	0	0	0	0	1	1	no	0	0.0115617	0.0115617	inf	1	1	no	0	0	0	0	1	1	no	0.928556	1.65563	0.727074	0.834316	0.72015	0.987263	no
hXLOC_003124	TCONS_00004136	.	chr1:40318738-40318946	+	0	0	0	0	1	1	no	0	0	0	0	1	1	no	0	0	0	0	1	1	no	1.08598	0	-1.08598	#NAME?	0.0321	0.241987	no
hXLOC_003189	TCONS_00004229	.	chr1:40854857-40855098	+	0	0	0	0	1	1	no	0	0	0	0	1	1	no	0	0	0	0	1	1	no	0	1.17962	1.17962	inf	0.01875	0.17871	no
hXLOC_003190	TCONS_00004230	.	chr1:40861061-40862364	+	0	0	0	0	1	1	no	0	0	0	0	1	1	no	3.25084	4.88166	1.63082	0.586561	0.4129	0.994709	no	0.241579	4.64723	4.40565	4.2658	0.083	0.520833	no
hXLOC_003193	TCONS_00004233	.	chr1:40876675-40876912	+	0	0	0	0	1	1	no	0	0	0	0	1	1	no	0	0	0	0	1	1	no	0	1.01305	1.01305	inf	1	1	no
hXLOC_003201	TCONS_00004241	.	chr1:40889217-40889482	+	0	0	0	0	1	1	no	0	0	0	0	1	1	no	0	0	0	0	1	1	no	1.15387	0	-1.15387	#NAME?	0.0249	0.199198	no
hXLOC_003204	TCONS_00004244	.	chr1:40897702-40899040	+	0	0	0	0	1	1	no	0	0	0	0	1	1	no	0	0.0116711	0.0116711	inf	1	1	no	0.0560722	1.26614	1.21007	4.49701	0.2456	0.749166	no
hXLOC_003219	TCONS_00004259	.	chr1:40936930-40937149	+	0	0	0	0	1	1	no	0	0	0	0	1	1	no	0	0	0	0	1	1	no	1.21112	0	-1.21112	#NAME?	0.03725	0.266031	no
hXLOC_003225	TCONS_00004270	ENSG00000281207	chr1:41020614-41029190	+	0.0342309	0.0273144	-0.0069165	-0.32564	1	1	no	0.00880018	0.000892177	-0.007908	-3.30213	1	1	no	1.25299	0.398234	-0.854756	-1.65368	5e-05	0.0027658	yes	0.0879773	0.158781	0.0708037	0.851834	1	1	no
hXLOC_003228	TCONS_00004273	.	chr1:41075220-41075447	+	0.916823	0	-0.916823	#NAME?	1	1	no	0	0	0	0	1	1	no	2.20667	1.37086	-0.83581	-0.68679	0.7449	0.994709	no	0	0.885941	0.885941	inf	1	1	no
hXLOC_003296	TCONS_00004343	.	chr1:42108276-42108489	+	0	0	0	0	1	1	no	0	0	0	0	1	1	no	0	0	0	0	1	1	no	0	3.33741	3.33741	inf	0.00145	0.0561098	no
hXLOC_003297	TCONS_00004344	.	chr1:42112627-42112871	+	0	0	0	0	1	1	no	0	0	0	0	1	1	no	0	0	0	0	1	1	no	1.34632	0	-1.34632	#NAME?	0.01425	0.172528	no
hXLOC_003299	TCONS_00004346	.	chr1:42176741-42177109	+	2.18674	2.22679	0.04005	0.0261822	0.9554	0.991256	no	0.110723	0.0886975	-0.0220255	-0.319991	1	1	no	0.338769	0.16214	-0.176629	-1.06306	1	1	no	1.29626	0.68057	-0.61569	-0.929535	0.63065	0.987263	no
hXLOC_003302	TCONS_00004349	.	chr1:42188645-42188929	+	0	0	0	0	1	1	no	0	0	0	0	1	1	no	0	0	0	0	1	1	no	1.60943	0.194893	-1.41454	-3.0458	0.32685	0.837367	no
hXLOC_003306	TCONS_00004353	.	chr1:42278359-42278773	+	2.44157	4.24201	1.80044	0.79694	0.63545	0.991256	no	0	0	0	0	1	1	no	0.288395	0	-0.288395	#NAME?	1	1	no	0.684152	0.891341	0.207189	0.38166	0.8418	0.987263	no
hXLOC_003422	TCONS_00004513	ENSG00000227533	chr1:42960654-42960950	+	0	0.338775	0.338775	inf	1	1	no	0	0.0923247	0.0923247	inf	1	1	no	0	0	0	0	1	1	no	0	2.36431	2.36431	inf	0.1376	0.690688	no
hXLOC_003444	TCONS_00004535	.	chr1:43058924-43059732	+	0.375262	1.02144	0.646178	1.44463	0.0362	0.366966	no	0	0.0112843	0.0112843	inf	1	1	no	0	0	0	0	1	1	no	0	0	0	0	1	1	no
hXLOC_003510	TCONS_00004692	ENSG00000230615	chr1:44031794-44032015	+	0	0	0	0	1	1	no	0	0	0	0	1	1	no	0.314034	2.15115	1.83712	2.77612	0.4491	0.994709	no	0	0	0	0	1	1	no
hXLOC_003523	TCONS_00004719	ENSG00000230615	chr1:44064715-44064962	+	0	0	0	0	1	1	no	0	0	0	0	1	1	no	0	0	0	0	1	1	no	1.68544	3.79574	2.1103	1.17125	0.5436	0.971223	no
hXLOC_003531	TCONS_00004727	ENSG00000230615	chr1:44084187-44084472	+	0	0	0	0	1	1	no	0	0	0	0	1	1	no	0.512791	0	-0.512791	#NAME?	1	1	no	1.39518	0	-1.39518	#NAME?	0.1606	0.701295	no
hXLOC_003536	TCONS_00004732	ENSG00000230615	chr1:44088208-44088461	+	0	0	0	0	1	1	no	0	0	0	0	1	1	no	0	0	0	0	1	1	no	1.30676	0.260601	-1.04616	-2.32608	0.37805	0.879445	no
hXLOC_003689	TCONS_00004934	.	chr1:44990747-44991012	+	0	0	0	0	1	1	no	0	0	0	0	1	1	no	0	0	0	0	1	1	no	2.07476	0	-2.07476	#NAME?	0.22695	0.741237	no
hXLOC_003816	TCONS_00005119	.	chr1:46421275-46421492	+	1.018	0	-1.018	#NAME?	1	1	no	0	0	0	0	1	1	no	0	0	0	0	1	1	no	0	0	0	0	1	1	no
hXLOC_003850	TCONS_00005160	.	chr1:47216292-47216500	+	3.11567	6.26477	3.1491	1.00772	0.609	0.991256	no	0	0	0	0	1	1	no	0	0	0	0	1	1	no	0	0.590713	0.590713	inf	1	1	no
hXLOC_003853	TCONS_00005163	.	chr1:47239347-47239583	+	0	0	0	0	1	1	no	0	0	0	0	1	1	no	0	0	0	0	1	1	no	1.09164	0	-1.09164	#NAME?	1	1	no
hXLOC_003868	TCONS_00005182	.	chr1:47449788-47450066	+	0	0	0	0	1	1	no	0	0	0	0	1	1	no	0.458818	0.135554	-0.323264	-1.75905	1	1	no	1.57654	1.33441	-0.24213	-0.240562	0.85085	0.987263	no
hXLOC_003879	TCONS_00005193	.	chr1:47545600-47545822	+	0	0	0	0	1	1	no	0	0	0	0	1	1	no	0	0	0	0	1	1	no	1.89113	0	-1.89113	#NAME?	1	1	no
hXLOC_003887	TCONS_00005201	.	chr1:47731978-47732199	+	0	0	0	0	1	1	no	0	0	0	0	1	1	no	0	0	0	0	1	1	no	0	1.07764	1.07764	inf	1	1	no
hXLOC_003911	TCONS_00005226	ENSG00000223720	chr1:48197227-48197432	+	0	0	0	0	1	1	no	0	0	0	0	1	1	no	0	0	0	0	1	1	no	0	2.68578	2.68578	inf	0.01535	0.172528	no
hXLOC_003915	TCONS_00005230	.	chr1:48260643-48260879	+	0	0	0	0	1	1	no	0	0	0	0	1	1	no	0	0	0	0	1	1	no	0.374136	1.85996	1.48582	2.31364	0.37215	0.874875	no
hXLOC_003916	TCONS_00005231	.	chr1:48293564-48293819	+	0	0	0	0	1	1	no	0	0	0	0	1	1	no	0	0	0	0	1	1	no	1.48209	0.310227	-1.17186	-2.25624	1	1	no
hXLOC_003917	TCONS_00005232	.	chr1:48399348-48399758	+	0.350748	0.467777	0.117029	0.415384	1	1	no	0	0	0	0	1	1	no	0.0774712	0	-0.0774712	#NAME?	1	1	no	1.18512	1.1449	-0.04022	-0.0498197	0.894	0.987263	no
hXLOC_003918	TCONS_00005233	.	chr1:48499267-48499467	+	0	0	0	0	1	1	no	0	0	0	0	1	1	no	0	0	0	0	1	1	no	1.31009	0.937159	-0.372931	-0.483306	1	1	no
hXLOC_003919	TCONS_00005234	.	chr1:48525161-48525371	+	0	0	0	0	1	1	no	0	0	0	0	1	1	no	0	0	0	0	1	1	no	0.291512	3.27399	2.98248	3.48942	0.21015	0.729774	no
hXLOC_003920	TCONS_00005235	.	chr1:48525892-48526137	+	0	0	0	0	1	1	no	0	0	0	0	1	1	no	0	0	0	0	1	1	no	0	1.92146	1.92146	inf	1	1	no
hXLOC_003965	TCONS_00005280	.	chr1:50032360-50032563	+	0	0	0	0	1	1	no	0	0	0	0	1	1	no	0	0	0	0	1	1	no	1.56494	0	-1.56494	#NAME?	1	1	no
hXLOC_003981	TCONS_00005298	.	chr1:50435920-50436152	+	0	0	0	0	1	1	no	0	0	0	0	1	1	no	0	0	0	0	1	1	no	1.38158	0	-1.38158	#NAME?	1	1	no
hXLOC_003982	TCONS_00005299	.	chr1:50441243-50441512	+	0	0.179606	0.179606	inf	1	1	no	0	0	0	0	1	1	no	0.234308	0.125869	-0.108439	-0.896476	1	1	no	0.172405	1.12917	0.956765	2.71139	1	1	no
hXLOC_003983	TCONS_00005300	.	chr1:50566903-50567212	+	0.350804	0.451133	0.100329	0.362886	1	1	no	0	0	0	0	1	1	no	0	0	0	0	1	1	no	1.21204	1.27561	0.06357	0.0737576	0.94385	0.987263	no
hXLOC_003990	TCONS_00005309	.	chr1:50981091-50983911	+	0.0242706	0.0756107	0.0513401	1.63938	1	1	no	0.0071214	0.00297954	-0.00414186	-1.25707	1	1	no	0.191595	0.0972962	-0.0942988	-0.977608	1	1	no	1.0078	0.553298	-0.454502	-0.865082	0.02825	0.219069	no
hXLOC_003996	TCONS_00005315	.	chr1:50989717-50990024	+	0	0	0	0	1	1	no	0	0	0	0	1	1	no	0	0	0	0	1	1	no	1.52546	0	-1.52546	#NAME?	0.0006	0.0315025	yes
hXLOC_004013	TCONS_00005335	.	chr1:51018947-51019157	+	0	0	0	0	1	1	no	0	0	0	0	1	1	no	0	0	0	0	1	1	no	1.37191	0	-1.37191	#NAME?	1	1	no
hXLOC_004017	TCONS_00005339	.	chr1:51022756-51022961	+	0	0	0	0	1	1	no	0	0	0	0	1	1	no	0	0	0	0	1	1	no	2.53911	0.444203	-2.09491	-2.51503	0.3196	0.830741	no
hXLOC_004024	TCONS_00005346	.	chr1:51031608-51031815	+	0	0	0	0	1	1	no	0	0	0	0	1	1	no	0	0	0	0	1	1	no	0	3.49415	3.49415	inf	0.01535	0.172528	no
hXLOC_004045	TCONS_00005367	.	chr1:51081393-51081670	+	0	0	0	0	1	1	no	0	0	0	0	1	1	no	0	0	0	0	1	1	no	1.50612	0	-1.50612	#NAME?	0.0212	0.18528	no
hXLOC_004068	TCONS_00005393	.	chr1:51447838-51448083	+	0.390562	2.07387	1.68331	2.4087	0.34295	0.89314	no	0	0	0	0	1	1	no	0	0	0	0	1	1	no	1.75117	1.21097	-0.5402	-0.532154	0.8162	0.987263	no
hXLOC_004095	TCONS_00005420	ENSG00000227070	chr1:51558745-51558990	+	0	0	0	0	1	1	no	0	0	0	0	1	1	no	0	0	0	0	1	1	no	0	1.72311	1.72311	inf	0.18865	0.709655	no
hXLOC_004105	TCONS_00005443	.	chr1:51908217-51908765	+	0	0	0	0	1	1	no	0	0	0	0	1	1	no	3.45904	2.69106	-0.76798	-0.362193	0.82185	0.994709	no	0.0863232	0	-0.0863232	#NAME?	1	1	no
hXLOC_004106	TCONS_00005444	.	chr1:51909138-51910046	+	0	0	0	0	1	1	no	0	0	0	0	1	1	no	1.37822	1.62162	0.2434	0.234631	0.8846	0.994709	no	0.028927	0.199717	0.17079	2.78747	1	1	no
hXLOC_004111	TCONS_00005449	.	chr1:51915658-51915994	+	0	0	0	0	1	1	no	0	0	0	0	1	1	no	3.30667	3.65886	0.35219	0.146013	0.92215	0.994709	no	0.750375	0	-0.750375	#NAME?	1	1	no
hXLOC_004148	TCONS_00005489	.	chr1:52397484-52397698	+	0	0	0	0	1	1	no	0	0	0	0	1	1	no	0	0	0	0	1	1	no	1.22716	0	-1.22716	#NAME?	0.2063	0.726264	no
hXLOC_004157	TCONS_00005501	.	chr1:52493478-52493702	+	0.670954	0.300951	-0.370003	-1.15669	1	1	no	0	0	0	0	1	1	no	0	0	0	0	1	1	no	1.02351	1.17116	0.14765	0.194419	1	1	no
hXLOC_004159	TCONS_00005503	.	chr1:52515791-52516046	+	1.96524	0.278852	-1.68639	-2.81714	0.2804	0.847055	no	0	0	0	0	1	1	no	0	0	0	0	1	1	no	0	0	0	0	1	1	no
hXLOC_004167	TCONS_00005511	.	chr1:52588819-52589042	+	0.924146	0	-0.924146	#NAME?	1	1	no	0	0	0	0	1	1	no	0	0	0	0	1	1	no	1.31513	0	-1.31513	#NAME?	1	1	no
hXLOC_004221	TCONS_00005576	.	chr1:52921455-52921710	+	0	0	0	0	1	1	no	0	0	0	0	1	1	no	1.36142	0	-1.36142	#NAME?	1	1	no	0	0	0	0	1	1	no
hXLOC_004273	TCONS_00005648	.	chr1:53404183-53404415	+	0	0	0	0	1	1	no	0	0	0	0	1	1	no	0	0	0	0	1	1	no	0	1.56414	1.56414	inf	1	1	no
hXLOC_004281	TCONS_00005656	.	chr1:53767622-53768017	+	0	0.266037	0.266037	inf	1	1	no	0	0	0	0	1	1	no	0.0622443	0.0683317	0.0060874	0.134613	1	1	no	1.34846	0.769256	-0.579204	-0.80978	0.7335	0.987263	no
hXLOC_004282	TCONS_00005657	.	chr1:53796904-53797115	+	0	0	0	0	1	1	no	0	0	0	0	1	1	no	0.322841	0.707552	0.384711	1.13201	1	1	no	0.546425	2.18314	1.63671	1.99831	0.43975	0.920552	no
hXLOC_004299	TCONS_00005679	.	chr1:54028930-54029668	+	0.134407	0.035505	-0.098902	-1.92051	1	1	no	0	0	0	0	1	1	no	0	0	0	0	1	1	no	1.00443	0.543962	-0.460468	-0.884796	0.5455	0.971725	no
hXLOC_004300	TCONS_00005680	.	chr1:54030242-54030561	+	0	0.383313	0.383313	inf	1	1	no	0	0	0	0	1	1	no	0.0841647	0.288147	0.203982	1.77552	1	1	no	1.16108	1.31657	0.15549	0.181311	0.9213	0.987263	no
hXLOC_004301	TCONS_00005681	.	chr1:54031078-54032306	+	0.0729001	0.436862	0.363962	2.58319	1	1	no	0.0266142	0.0406221	0.0140079	0.610071	1	1	no	0.112325	0.109885	-0.00244	-0.0316839	1	1	no	2.83128	3.65236	0.82108	0.367375	0.83785	0.987263	no
hXLOC_004362	TCONS_00005765	.	chr1:54896960-54897185	+	0	0	0	0	1	1	no	0	0	0	0	1	1	no	0	0	0	0	1	1	no	1.69733	0	-1.69733	#NAME?	0.02795	0.21703	no
hXLOC_004386	TCONS_00005789	.	chr1:55129274-55129583	+	0	0	0	0	1	1	no	0	0	0	0	1	1	no	0	0	0	0	1	1	no	2.15056	0.449436	-1.70112	-2.25853	0.52605	0.963696	no
hXLOC_004390	TCONS_00005793	.	chr1:55142948-55143158	+	0	0	0	0	1	1	no	0	0	0	0	1	1	no	0	0	0	0	1	1	no	1.64196	0	-1.64196	#NAME?	1	1	no
hXLOC_004392	TCONS_00005795	.	chr1:55147515-55147756	+	0.710529	0	-0.710529	#NAME?	1	1	no	0	0	0	0	1	1	no	0.127527	0.29503	0.167503	1.21006	1	1	no	1.02923	0	-1.02923	#NAME?	1	1	no
hXLOC_004393	TCONS_00005796	.	chr1:55154129-55154730	+	0.351555	0.549842	0.198287	0.645265	1	1	no	0	0	0	0	1	1	no	0.0315672	0	-0.0315672	#NAME?	1	1	no	1.86055	0.873095	-0.987455	-1.09152	0.50345	0.952644	no
hXLOC_004397	TCONS_00005800	.	chr1:55176225-55176431	+	0	4.72256	4.72256	inf	1	1	no	0	0	0	0	1	1	no	0	0	0	0	1	1	no	0.647655	1.7607	1.11305	1.44285	1	1	no
hXLOC_004404	TCONS_00005807	.	chr1:55236480-55236682	+	0	0	0	0	1	1	no	0	0	0	0	1	1	no	0	0	0	0	1	1	no	0	1.49326	1.49326	inf	1	1	no
hXLOC_004415	TCONS_00005820	.	chr1:55363743-55363971	+	0	0	0	0	1	1	no	0	0	0	0	1	1	no	0	0	0	0	1	1	no	0	3.33371	3.33371	inf	0.0138	0.172528	no
hXLOC_004418	TCONS_00005823	.	chr1:55373075-55373286	+	0	0	0	0	1	1	no	0	0	0	0	1	1	no	0	0	0	0	1	1	no	0	4.65347	4.65347	inf	0.10605	0.621639	no
hXLOC_004443	TCONS_00005853	ENSG00000234810	chr1:55738849-55739072	+	0	0	0	0	1	1	no	0	0	0	0	1	1	no	0	0	0	0	1	1	no	1.72183	0	-1.72183	#NAME?	0.2056	0.725826	no
hXLOC_004449	TCONS_00005859	ENSG00000234810	chr1:55766573-55766813	+	0	0	0	0	1	1	no	0	0	0	0	1	1	no	0.15014	0	-0.15014	#NAME?	1	1	no	0	1.11535	1.11535	inf	1	1	no
hXLOC_004464	TCONS_00005875	.	chr1:56045198-56045472	+	0	0	0	0	1	1	no	0	0	0	0	1	1	no	0	0	0	0	1	1	no	1.2955	0	-1.2955	#NAME?	0.12695	0.674447	no
hXLOC_004490	TCONS_00005903	.	chr1:56112702-56114526	+	0	0	0	0	1	1	no	0	0	0	0	1	1	no	0	0	0	0	1	1	no	0	1.01073	1.01073	inf	0.19655	0.715576	no
hXLOC_004493	TCONS_00005906	.	chr1:56116062-56116879	+	0	0	0	0	1	1	no	0	0	0	0	1	1	no	0	0	0	0	1	1	no	0	1.0529	1.0529	inf	0.20795	0.727448	no
hXLOC_004497	TCONS_00005910	.	chr1:56119866-56120253	+	0	0	0	0	1	1	no	0	0	0	0	1	1	no	0	0	0	0	1	1	no	0	1.83611	1.83611	inf	0.2102	0.729774	no
hXLOC_004501	TCONS_00005915	.	chr1:56124285-56125262	+	0	0	0	0	1	1	no	0	0	0	0	1	1	no	0	0	0	0	1	1	no	0	1.17904	1.17904	inf	0.16295	0.701774	no
hXLOC_004506	TCONS_00005923	.	chr1:56132204-56132932	+	0	0	0	0	1	1	no	0	0	0	0	1	1	no	0	0	0	0	1	1	no	0	1.04533	1.04533	inf	1	1	no
hXLOC_004529	TCONS_00005947	.	chr1:56170101-56170328	+	0	0	0	0	1	1	no	0	0	0	0	1	1	no	0	0	0	0	1	1	no	0	1.77987	1.77987	inf	1	1	no
hXLOC_004532	TCONS_00005950	.	chr1:56412100-56412677	+	0	0	0	0	1	1	no	0	0	0	0	1	1	no	0	0	0	0	1	1	no	0	1.55121	1.55121	inf	0.13855	0.691599	no
hXLOC_004537	TCONS_00005955	.	chr1:56456452-56456893	+	0	0	0	0	1	1	no	0	0	0	0	1	1	no	0	0	0	0	1	1	no	0	1.47783	1.47783	inf	5e-05	0.00416036	yes
hXLOC_004541	TCONS_00005959	.	chr1:56470895-56471100	+	0	0	0	0	1	1	no	0	0	0	0	1	1	no	0	0	0	0	1	1	no	0	4.41428	4.41428	inf	0.00025	0.0149342	yes
hXLOC_004667	TCONS_00006094	.	chr1:58547112-58547343	+	1.77039	0	-1.77039	#NAME?	0.0293	0.316063	no	0	0	0	0	1	1	no	0	0	0	0	1	1	no	0.794125	0	-0.794125	#NAME?	1	1	no
hXLOC_004672	TCONS_00006099	.	chr1:58579200-58579410	+	0.563136	0	-0.563136	#NAME?	1	1	no	0	0	0	0	1	1	no	0	0	0	0	1	1	no	0	1.29994	1.29994	inf	1	1	no
hXLOC_004674	TCONS_00006101	.	chr1:58581017-58581311	+	1.16108	0	-1.16108	#NAME?	0.0043	0.0764439	no	0	0	0	0	1	1	no	0	0	0	0	1	1	no	0	0.167523	0.167523	inf	1	1	no
hXLOC_004676	TCONS_00006103	.	chr1:58583530-58583865	+	1.04023	0.17553	-0.8647	-2.56712	0.12565	0.667276	no	0	0	0	0	1	1	no	0	0	0	0	1	1	no	0.0749235	0	-0.0749235	#NAME?	1	1	no
hXLOC_004683	TCONS_00006110	.	chr1:58592306-58592550	+	0.304958	0	-0.304958	#NAME?	1	1	no	0	0	0	0	1	1	no	0	0	0	0	1	1	no	1.18521	0	-1.18521	#NAME?	0.02885	0.220242	no
hXLOC_004714	TCONS_00006141	.	chr1:58639044-58639303	+	0	0	0	0	1	1	no	0	0	0	0	1	1	no	0	0	0	0	1	1	no	1.11218	0	-1.11218	#NAME?	1	1	no
hXLOC_004721	TCONS_00006149	.	chr1:58716864-58717069	+	0	1.24789	1.24789	inf	1	1	no	0	0	0	0	1	1	no	0	0	0	0	1	1	no	1.86357	0	-1.86357	#NAME?	0.01985	0.181394	no
hXLOC_004729	TCONS_00006158	.	chr1:58755776-58756109	+	0.724525	1.34401	0.619485	0.891435	0.3694	0.91042	no	0	0	0	0	1	1	no	0	0	0	0	1	1	no	0	0	0	0	1	1	no
hXLOC_004734	TCONS_00006163	.	chr1:58763387-58763641	+	1.37069	0	-1.37069	#NAME?	1	1	no	0	0	0	0	1	1	no	0	0	0	0	1	1	no	0	0	0	0	1	1	no
hXLOC_004735	TCONS_00006164	.	chr1:58763905-58764155	+	3.09655	0	-3.09655	#NAME?	0.0027	0.0536479	no	0	0	0	0	1	1	no	0	0	0	0	1	1	no	0	1.43093	1.43093	inf	1	1	no
hXLOC_004745	TCONS_00006175	ENSG00000234807	chr1:58795114-58797742	+	0	2.40633	2.40633	inf	1	1	no	0	0	0	0	1	1	no	0	0	0	0	1	1	no	0	0	0	0	1	1	no
hXLOC_004748	TCONS_00006178	ENSG00000234807	chr1:58800603-58800908	+	1.06931	0	-1.06931	#NAME?	1	1	no	0	0	0	0	1	1	no	0	0	0	0	1	1	no	0	0	0	0	1	1	no
hXLOC_004756	TCONS_00006186	ENSG00000234807	chr1:58810240-58812119	+	0	0	0	0	1	1	no	0.143066	0	-0.143066	#NAME?	1	1	no	0	0	0	0	1	1	no	0	1.15717	1.15717	inf	0.18675	0.709543	no
hXLOC_004762	TCONS_00006194	ENSG00000234807	chr1:58818455-58819082	+	0	0.0941647	0.0941647	inf	1	1	no	0.0158991	0.0169053	0.0010062	0.0885289	1	1	no	0	0	0	0	1	1	no	1.59298	0.565186	-1.02779	-1.49493	0.5492	0.972809	no
hXLOC_004766	TCONS_00006198	ENSG00000234807	chr1:58822540-58822813	+	1.04542	0.539143	-0.506277	-0.955348	1	1	no	0	0	0	0	1	1	no	0	0	0	0	1	1	no	0	0	0	0	1	1	no
hXLOC_004772	TCONS_00006204	ENSG00000234807	chr1:58829750-58830145	+	0.305595	0.110553	-0.195042	-1.46688	1	1	no	0	0	0	0	1	1	no	0	0	0	0	1	1	no	1.40384	0.402903	-1.00094	-1.80087	0.4209	0.909791	no
hXLOC_004794	TCONS_00006228	ENSG00000234807	chr1:58897415-58897680	+	1.02789	0	-1.02789	#NAME?	1	1	no	0.061734	0	-0.061734	#NAME?	1	1	no	0	0	0	0	1	1	no	0	0	0	0	1	1	no
hXLOC_004807	TCONS_00006249	ENSG00000237352	chr1:59070786-59071021	+	0	0	0	0	1	1	no	0	0	0	0	1	1	no	0	0	0	0	1	1	no	0	1.88012	1.88012	inf	1	1	no
hXLOC_004811	TCONS_00006253	ENSG00000237352	chr1:59088418-59088686	+	0	0	0	0	1	1	no	0.130052	0	-0.130052	#NAME?	1	1	no	0	0	0	0	1	1	no	1.08888	0	-1.08888	#NAME?	1	1	no
hXLOC_004853	TCONS_00006308	ENSG00000238242	chr1:60122078-60122371	+	0	0	0	0	1	1	no	0	0	0	0	1	1	no	0	0	0	0	1	1	no	1.32829	0	-1.32829	#NAME?	0.14355	0.695222	no
hXLOC_004854	TCONS_00006309	ENSG00000238242	chr1:60125473-60125701	+	0	0	0	0	1	1	no	0	0	0	0	1	1	no	0	0	0	0	1	1	no	1.39152	0	-1.39152	#NAME?	1	1	no
hXLOC_004872	TCONS_00006327	.	chr1:60400354-60400588	+	0	0	0	0	1	1	no	0	0	0	0	1	1	no	0	0	0	0	1	1	no	0	2.11526	2.11526	inf	0.0148	0.172528	no
hXLOC_004881	TCONS_00006336	.	chr1:60563115-60563334	+	0	0	0	0	1	1	no	0	0	0	0	1	1	no	0	0	0	0	1	1	no	0	1.02276	1.02276	inf	1	1	no
hXLOC_004886	TCONS_00006341	.	chr1:60636982-60637195	+	0	0	0	0	1	1	no	0	0	0	0	1	1	no	0	0	0	0	1	1	no	0	1.98623	1.98623	inf	1	1	no
hXLOC_004896	TCONS_00006351	.	chr1:60797100-60797423	+	0	0	0	0	1	1	no	0	0	0	0	1	1	no	0	0	0	0	1	1	no	0	1.34617	1.34617	inf	0.21295	0.731556	no
hXLOC_004928	TCONS_00006387	.	chr1:61568821-61569055	+	0	0	0	0	1	1	no	0	0	0	0	1	1	no	0	0	0	0	1	1	no	1.61816	0	-1.61816	#NAME?	1	1	no
hXLOC_004937	TCONS_00006396	.	chr1:61669167-61669379	+	1.69794	0	-1.69794	#NAME?	1	1	no	0	0	0	0	1	1	no	0	0	0	0	1	1	no	0	0	0	0	1	1	no
hXLOC_004940	TCONS_00006399	.	chr1:61681008-61681404	+	0.406417	0	-0.406417	#NAME?	1	1	no	0	0	0	0	1	1	no	0	0	0	0	1	1	no	0.813482	1.83635	1.02287	1.17466	0.52675	0.963895	no
hXLOC_004959	TCONS_00006426	.	chr1:62475707-62475945	+	0.554388	0.490347	-0.064041	-0.177092	1	1	no	0	0	0	0	1	1	no	0	0	0	0	1	1	no	1.1803	1.53944	0.35914	0.383251	1	1	no
hXLOC_005008	TCONS_00006475	.	chr1:62751210-62751519	+	0	0	0	0	1	1	no	0	0	0	0	1	1	no	0	0	0	0	1	1	no	0	1.03575	1.03575	inf	1	1	no
hXLOC_005025	TCONS_00006497	.	chr1:62876174-62876433	+	0	0	0	0	1	1	no	0	0	0	0	1	1	no	0	0	0	0	1	1	no	1.8444	0	-1.8444	#NAME?	1	1	no
hXLOC_005027	TCONS_00006499	.	chr1:62877604-62877824	+	0	0	0	0	1	1	no	0	0	0	0	1	1	no	0	0	0	0	1	1	no	1.86251	0	-1.86251	#NAME?	0.02865	0.219287	no
hXLOC_005038	TCONS_00006510	.	chr1:62978311-62978515	+	0	0	0	0	1	1	no	0	0	0	0	1	1	no	0	0	0	0	1	1	no	1.20489	0	-1.20489	#NAME?	1	1	no
hXLOC_005039	TCONS_00006511	.	chr1:62981375-62981585	+	0	0	0	0	1	1	no	0	0	0	0	1	1	no	0	0	0	0	1	1	no	1.14574	0	-1.14574	#NAME?	1	1	no
hXLOC_005040	TCONS_00006512	.	chr1:63106668-63106895	+	1.97351	0	-1.97351	#NAME?	1	1	no	0	0	0	0	1	1	no	0	0	0	0	1	1	no	0	0	0	0	1	1	no
hXLOC_005041	TCONS_00006513	ENSG00000203605	chr1:63162553-63162799	+	0	0	0	0	1	1	no	0	0	0	0	1	1	no	0	0	0	0	1	1	no	1.95639	0	-1.95639	#NAME?	1	1	no
hXLOC_005065	TCONS_00006548	.	chr1:63674284-63674507	+	0	0	0	0	1	1	no	0	0	0	0	1	1	no	0	0	0	0	1	1	no	1.44854	0	-1.44854	#NAME?	1	1	no
hXLOC_005223	TCONS_00006740	.	chr1:65707588-65707791	+	4.75865	0	-4.75865	#NAME?	0.1402	0.685744	no	0	0	0	0	1	1	no	0	0	0	0	1	1	no	0	0	0	0	1	1	no
hXLOC_005227	TCONS_00006744	.	chr1:65723344-65723635	+	0.307369	1.28577	0.978401	2.06459	1	1	no	0	0	0	0	1	1	no	0	0	0	0	1	1	no	0	0	0	0	1	1	no
hXLOC_005231	TCONS_00006748	.	chr1:65729826-65730027	+	1.70148	0	-1.70148	#NAME?	1	1	no	0	0	0	0	1	1	no	0	0	0	0	1	1	no	0	0	0	0	1	1	no
hXLOC_005527	TCONS_00007060	.	chr1:66393753-66397926	+	0.268351	1.82094	1.55259	2.76249	5e-05	0.00181855	yes	0.00613506	0.194083	0.187948	4.98346	1	1	no	0	0	0	0	1	1	no	0.00356266	0.106536	0.102973	4.90224	1	1	no
hXLOC_005536	TCONS_00007086	.	chr1:66438965-66440558	+	0	1.55257	1.55257	inf	0.1161	0.659794	no	0	0	0	0	1	1	no	0	0	0	0	1	1	no	0	0	0	0	1	1	no
hXLOC_005537	TCONS_00007070	.	chr1:66414696-66414996	+	0.273258	1.40395	1.13069	2.36115	0.0238	0.272042	no	0	0.0113119	0.0113119	inf	1	1	no	0	0	0	0	1	1	no	0.0297772	0.137287	0.10751	2.20492	1	1	no
hXLOC_005547	TCONS_00007083	.	chr1:66436104-66436451	+	0	0	0	0	1	1	no	0	0	0	0	1	1	no	0	0	0	0	1	1	no	1.30745	0	-1.30745	#NAME?	1	1	no
hXLOC_005554	TCONS_00007092	.	chr1:66488661-66488878	+	0	3.64397	3.64397	inf	1	1	no	0	0	0	0	1	1	no	0	0	0	0	1	1	no	0	0	0	0	1	1	no
hXLOC_005556	TCONS_00007094	.	chr1:66490646-66490857	+	0	0	0	0	1	1	no	0	0	0	0	1	1	no	0	0	0	0	1	1	no	0	3.00995	3.00995	inf	0.19045	0.710376	no
hXLOC_005593	TCONS_00007149	.	chr1:66802680-66802880	+	0	0	0	0	1	1	no	0	0	0	0	1	1	no	0	0	0	0	1	1	no	0	1.43321	1.43321	inf	1	1	no
hXLOC_005603	TCONS_00007171	.	chr1:67003191-67003406	+	0	1.42643	1.42643	inf	1	1	no	0	0	0	0	1	1	no	0	0	0	0	1	1	no	1.75664	0	-1.75664	#NAME?	0.1732	0.706761	no
hXLOC_005605	TCONS_00007173	.	chr1:67009129-67009415	+	0	0	0	0	1	1	no	0	0	0	0	1	1	no	0	0	0	0	1	1	no	1.56783	0.542643	-1.02519	-1.53069	1	1	no
hXLOC_005608	TCONS_00007176	.	chr1:67052606-67052828	+	0	0	0	0	1	1	no	0	0	0	0	1	1	no	0	0	0	0	1	1	no	1.15671	0	-1.15671	#NAME?	1	1	no
hXLOC_005635	TCONS_00007208	.	chr1:67429170-67430398	+	0.375637	0.355344	-0.020293	-0.0801234	1	1	no	0.0734301	0.0974342	0.0240041	0.408056	1	1	no	1.78521	1.72649	-0.05872	-0.0482468	0.7265	0.994709	no	0.753415	1.48198	0.728565	0.976009	0.59975	0.987263	no
hXLOC_005640	TCONS_00007213	.	chr1:67537937-67538142	+	0	0	0	0	1	1	no	0	0	0	0	1	1	no	0	0	0	0	1	1	no	2.04986	0	-2.04986	#NAME?	0.01425	0.172528	no
hXLOC_005647	TCONS_00007222	.	chr1:67663637-67663931	+	0	0	0	0	1	1	no	0	0	0	0	1	1	no	0	0	0	0	1	1	no	1.28304	1.11331	-0.16973	-0.20471	0.885	0.987263	no
hXLOC_005690	TCONS_00007274	ENSG00000232284	chr1:67838975-67839413	+	0	0	0	0	1	1	no	0	0	0	0	1	1	no	0.114349	0	-0.114349	#NAME?	1	1	no	1.13198	0	-1.13198	#NAME?	0.109	0.632015	no
hXLOC_005696	TCONS_00007280	ENSG00000232284	chr1:67844085-67844367	+	0	0	0	0	1	1	no	0	0	0	0	1	1	no	0.168126	0	-0.168126	#NAME?	1	1	no	1.57661	0	-1.57661	#NAME?	1	1	no
hXLOC_005698	TCONS_00007282	ENSG00000232284	chr1:67846255-67846480	+	0	0	0	0	1	1	no	0	0	0	0	1	1	no	0	0.247047	0.247047	inf	1	1	no	1.59733	0.262223	-1.33511	-2.6068	0.3495	0.858859	no
hXLOC_005710	TCONS_00007294	ENSG00000232284	chr1:67864949-67865185	+	0	0	0	0	1	1	no	0	0	0	0	1	1	no	0.190697	0	-0.190697	#NAME?	1	1	no	1.3459	0	-1.3459	#NAME?	1	1	no
hXLOC_005716	TCONS_00007300	ENSG00000232284	chr1:67869773-67870048	+	0	0	0	0	1	1	no	0	0	0	0	1	1	no	0.100278	0	-0.100278	#NAME?	1	1	no	1.05274	0	-1.05274	#NAME?	1	1	no
hXLOC_005720	TCONS_00007304	ENSG00000232284	chr1:67873046-67873426	+	0	0	0	0	1	1	no	0	0	0	0	1	1	no	0.279998	0.189697	-0.090301	-0.561718	1	1	no	0.543121	1.23248	0.689359	1.18221	0.6496	0.987263	no
hXLOC_005726	TCONS_00007310	ENSG00000232284	chr1:67879837-67880075	+	0	0	0	0	1	1	no	0	0	0	0	1	1	no	0	0	0	0	1	1	no	0.515196	6.44333	5.92813	3.64461	0.2678	0.771426	no
hXLOC_005727	TCONS_00007311	ENSG00000232284	chr1:67882472-67882786	+	0	0	0	0	1	1	no	0	0	0	0	1	1	no	0	0.0613796	0.0613796	inf	1	1	no	1.88173	0.735182	-1.14655	-1.35589	0.67255	0.987263	no
hXLOC_005747	TCONS_00007331	ENSG00000232284	chr1:67920014-67920224	+	0	0	0	0	1	1	no	0	0	0	0	1	1	no	0	0	0	0	1	1	no	1.94072	0	-1.94072	#NAME?	1	1	no
hXLOC_005748	TCONS_00007332	ENSG00000232284	chr1:67921017-67921263	+	0	0	0	0	1	1	no	0	0	0	0	1	1	no	0	0	0	0	1	1	no	0	1.80936	1.80936	inf	1	1	no
hXLOC_005760	TCONS_00007344	ENSG00000232284	chr1:67956859-67957067	+	0	0	0	0	1	1	no	0	0	0	0	1	1	no	0	0	0	0	1	1	no	2.38962	2.84947	0.45985	0.253913	0.8618	0.987263	no
hXLOC_005807	TCONS_00007391	ENSG00000232284	chr1:68087119-68087354	+	0	0	0	0	1	1	no	0	0	0	0	1	1	no	0	0	0	0	1	1	no	1.57913	0	-1.57913	#NAME?	0.13235	0.684327	no
hXLOC_005826	TCONS_00007413	.	chr1:68360158-68360358	+	0	0	0	0	1	1	no	0	0	0	0	1	1	no	0	0	0	0	1	1	no	2.08561	0	-2.08561	#NAME?	1	1	no
hXLOC_005828	TCONS_00007415	.	chr1:68452616-68452832	+	0	0	0	0	1	1	no	0	0	0	0	1	1	no	0.338983	0	-0.338983	#NAME?	1	1	no	2.00163	0	-2.00163	#NAME?	1	1	no
hXLOC_005831	TCONS_00007418	ENSG00000234264	chr1:68497217-68497428	+	0	0	0	0	1	1	no	0	0	0	0	1	1	no	0	0	0	0	1	1	no	1.09001	0	-1.09001	#NAME?	0.16705	0.704227	no
hXLOC_005849	TCONS_00007436	.	chr1:68767748-68767972	+	0	0	0	0	1	1	no	0	0	0	0	1	1	no	0	0	0	0	1	1	no	1.33537	0	-1.33537	#NAME?	1	1	no
hXLOC_005857	TCONS_00007444	.	chr1:69017952-69018153	+	0	0	0	0	1	1	no	0	0	0	0	1	1	no	0	0	0	0	1	1	no	1.44421	0	-1.44421	#NAME?	1	1	no
hXLOC_005863	TCONS_00007450	.	chr1:69201551-69201752	+	0	0	0	0	1	1	no	0	0	0	0	1	1	no	0	0	0	0	1	1	no	1.35286	0	-1.35286	#NAME?	1	1	no
hXLOC_005865	TCONS_00007452	.	chr1:69261092-69261350	+	0	0	0	0	1	1	no	0	0	0	0	1	1	no	0	0	0	0	1	1	no	0	1.11351	1.11351	inf	1	1	no
hXLOC_005870	TCONS_00007457	.	chr1:69425325-69425581	+	0	0	0	0	1	1	no	0	0	0	0	1	1	no	0	0	0	0	1	1	no	1.7306	0	-1.7306	#NAME?	0.01735	0.176516	no
hXLOC_005905	TCONS_00007493	.	chr1:70175754-70175973	+	0	0	0	0	1	1	no	0	0	0	0	1	1	no	0	0	0	0	1	1	no	1.34403	0	-1.34403	#NAME?	1	1	no
hXLOC_005933	TCONS_00007535	.	chr1:70466701-70466910	+	0	0	0	0	1	1	no	0	0	0	0	1	1	no	0	0	0	0	1	1	no	0	3.01479	3.01479	inf	1	1	no
hXLOC_005940	TCONS_00007542	.	chr1:70569155-70569458	+	0	0	0	0	1	1	no	0	0	0	0	1	1	no	0	0	0	0	1	1	no	0	1.03245	1.03245	inf	1	1	no
hXLOC_005963	TCONS_00007565	.	chr1:71046685-71046904	+	0	0.672079	0.672079	inf	1	1	no	0	0	0	0	1	1	no	0	0	0	0	1	1	no	0	1.93031	1.93031	inf	0.1805	0.707658	no
hXLOC_005966	TCONS_00007568	ENSG00000235079	chr1:71056324-71056681	+	0	0	0	0	1	1	no	0	0	0	0	1	1	no	0	0	0	0	1	1	no	1.21832	0.281671	-0.936649	-2.11281	0.4274	0.913982	no
hXLOC_005985	TCONS_00007590	ENSG00000229956	chr1:71116177-71116433	+	0	0	0	0	1	1	no	0	0	0	0	1	1	no	0	0	0	0	1	1	no	2.34848	0	-2.34848	#NAME?	0.1392	0.6921	no
hXLOC_006003	TCONS_00007608	ENSG00000229956	chr1:71159560-71159870	+	0	0	0	0	1	1	no	0	0	0	0	1	1	no	0	0	0	0	1	1	no	1.83817	0.242627	-1.59554	-2.92146	0.3389	0.84856	no
hXLOC_006004	TCONS_00007609	ENSG00000229956	chr1:71163487-71163742	+	0	0	0	0	1	1	no	0	0	0	0	1	1	no	0	0	0	0	1	1	no	2.96075	0	-2.96075	#NAME?	0.1416	0.694016	no
hXLOC_006010	TCONS_00007615	ENSG00000229956	chr1:71178910-71179155	+	0	0	0	0	1	1	no	0	0	0	0	1	1	no	0	0	0	0	1	1	no	1.58413	0	-1.58413	#NAME?	0.09675	0.586982	no
hXLOC_006011	TCONS_00007616	ENSG00000229956	chr1:71181209-71181436	+	0	0	0	0	1	1	no	0	0	0	0	1	1	no	0	0	0	0	1	1	no	2.04161	0	-2.04161	#NAME?	0.1595	0.700523	no
hXLOC_006017	TCONS_00007622	ENSG00000229956	chr1:71197310-71197602	+	0	0	0	0	1	1	no	0	0	0	0	1	1	no	0	0	0	0	1	1	no	1.36819	0.276354	-1.09184	-2.30768	1	1	no
hXLOC_006018	TCONS_00007623	ENSG00000229956	chr1:71199125-71199356	+	0	0	0	0	1	1	no	0	0	0	0	1	1	no	0	0	0	0	1	1	no	1.36039	0	-1.36039	#NAME?	0.1907	0.710532	no
hXLOC_006052	TCONS_00007657	ENSG00000229956	chr1:71255888-71256194	+	0	0	0	0	1	1	no	0	0	0	0	1	1	no	0	0	0	0	1	1	no	0	1.36562	1.36562	inf	0.1537	0.699726	no
hXLOC_006055	TCONS_00007660	ENSG00000229956	chr1:71258211-71258527	+	0	0	0	0	1	1	no	0	0	0	0	1	1	no	0	0	0	0	1	1	no	1.44336	1.86835	0.42499	0.372333	0.8064	0.987263	no
hXLOC_006056	TCONS_00007661	ENSG00000229956	chr1:71258783-71258998	+	0	0	0	0	1	1	no	0	0	0	0	1	1	no	0	0	0	0	1	1	no	1.95341	0	-1.95341	#NAME?	0.14855	0.698013	no
hXLOC_006073	TCONS_00007678	ENSG00000229956	chr1:71278963-71279182	+	0	0	0	0	1	1	no	0	0	0	0	1	1	no	0	0	0	0	1	1	no	1.66848	0	-1.66848	#NAME?	1	1	no
hXLOC_006074	TCONS_00007679	ENSG00000229956	chr1:71279284-71279596	+	0	0	0	0	1	1	no	0	0	0	0	1	1	no	0	0	0	0	1	1	no	2.22503	0	-2.22503	#NAME?	0.1348	0.687882	no
hXLOC_006097	TCONS_00007702	ENSG00000229956	chr1:71304324-71304529	+	0	0	0	0	1	1	no	0	0	0	0	1	1	no	0	0	0	0	1	1	no	1.08023	0	-1.08023	#NAME?	1	1	no
hXLOC_006099	TCONS_00007704	ENSG00000229956	chr1:71305835-71306116	+	0	0	0	0	1	1	no	0	0	0	0	1	1	no	0	0	0	0	1	1	no	0.676016	1.51934	0.843324	1.16832	0.6114	0.987263	no
hXLOC_006117	TCONS_00007722	ENSG00000229956	chr1:71335481-71336059	+	0	0	0	0	1	1	no	0	0	0	0	1	1	no	0	0	0	0	1	1	no	1.03207	0	-1.03207	#NAME?	0.10945	0.63337	no
hXLOC_006125	TCONS_00007730	ENSG00000229956	chr1:71349521-71349740	+	0	0	0	0	1	1	no	0	0	0	0	1	1	no	0	0	0	0	1	1	no	0.665885	2.60857	1.94268	1.96991	1	1	no
hXLOC_006126	TCONS_00007731	ENSG00000229956	chr1:71350203-71350517	+	0	0	0	0	1	1	no	0	0	0	0	1	1	no	0	0	0	0	1	1	no	1.32516	0	-1.32516	#NAME?	0.1225	0.667602	no
hXLOC_006127	TCONS_00007732	ENSG00000229956	chr1:71350823-71351100	+	0	0	0	0	1	1	no	0	0	0	0	1	1	no	0	0	0	0	1	1	no	2.10793	0	-2.10793	#NAME?	0.1142	0.648045	no
hXLOC_006136	TCONS_00007741	ENSG00000229956	chr1:71373868-71374113	+	0	0	0	0	1	1	no	0	0	0	0	1	1	no	0	0	0	0	1	1	no	1.25571	0	-1.25571	#NAME?	1	1	no
hXLOC_006137	TCONS_00007742	ENSG00000229956	chr1:71375174-71375578	+	0	0	0	0	1	1	no	0	0	0	0	1	1	no	0	0	0	0	1	1	no	1.9941	0.538486	-1.45561	-1.88876	0.35665	0.864288	no
hXLOC_006150	TCONS_00007755	ENSG00000229956	chr1:71396360-71396566	+	0	0	0	0	1	1	no	0	0	0	0	1	1	no	0	0	0	0	1	1	no	3.66257	0	-3.66257	#NAME?	0.21175	0.730914	no
hXLOC_006151	TCONS_00007756	ENSG00000229956	chr1:71396966-71397177	+	0	0	0	0	1	1	no	0	0	0	0	1	1	no	0	0	0	0	1	1	no	0.399572	2.15001	1.75044	2.42781	1	1	no
hXLOC_006153	TCONS_00007759	ENSG00000229956	chr1:71402939-71403178	+	0	0	0	0	1	1	no	0	0	0	0	1	1	no	0	0	0	0	1	1	no	3.04848	10.719	7.67052	1.81401	0.3385	0.84818	no
hXLOC_006154	TCONS_00007760	ENSG00000229956	chr1:71403444-71407565	+	0.0680969	0.01936	-0.0487369	-1.81451	1	1	no	0.00176815	0.00313067	0.00136252	0.824232	1	1	no	0	0	0	0	1	1	no	1.79727	2.1583	0.36103	0.264091	0.90565	0.987263	no
hXLOC_006419	TCONS_00008026	.	chr1:72283773-72284004	+	0	0	0	0	1	1	no	0	0	0	0	1	1	no	0	0	0	0	1	1	no	3.52953	0.456926	-3.0726	-2.94944	0.24405	0.749166	no
hXLOC_006421	TCONS_00008028	.	chr1:72285285-72286421	+	0.129248	0.0832752	-0.0459728	-0.634188	1	1	no	0	0	0	0	1	1	no	0	0	0	0	1	1	no	1.40125	0.221197	-1.18005	-2.66331	0.0026	0.0640305	no
hXLOC_006422	TCONS_00008029	.	chr1:72286565-72288118	+	0	0	0	0	1	1	no	0	0	0	0	1	1	no	0	0	0	0	1	1	no	1.10093	0.186542	-0.914388	-2.56115	0.0082	0.158468	no
hXLOC_006424	TCONS_00008031	.	chr1:72289728-72290743	+	0	0	0	0	1	1	no	0	0	0	0	1	1	no	0	0	0	0	1	1	no	1.01946	0.158594	-0.860866	-2.68439	0.0667	0.436425	no
hXLOC_006429	TCONS_00008036	.	chr1:72296911-72297329	+	0	0	0	0	1	1	no	0	0	0	0	1	1	no	0	0	0	0	1	1	no	1.23877	0.127146	-1.11162	-3.28435	0.2431	0.749166	no
hXLOC_006454	TCONS_00008061	.	chr1:72330819-72331103	+	0	0	0	0	1	1	no	0	0	0	0	1	1	no	0	0	0	0	1	1	no	1.10376	0	-1.10376	#NAME?	1	1	no
hXLOC_006456	TCONS_00008063	.	chr1:72332664-72332882	+	0	0	0	0	1	1	no	0	0	0	0	1	1	no	0	0	0	0	1	1	no	0	1.60051	1.60051	inf	1	1	no
hXLOC_006460	TCONS_00008067	.	chr1:72339305-72339515	+	0	0	0	0	1	1	no	0	0	0	0	1	1	no	0	0	0	0	1	1	no	1.63072	0.598404	-1.03232	-1.44632	1	1	no
hXLOC_006463	TCONS_00008070	.	chr1:72343035-72343251	+	0	0	0	0	1	1	no	0	0	0	0	1	1	no	0	0	0	0	1	1	no	0	2.62451	2.62451	inf	1	1	no
hXLOC_006475	TCONS_00008082	.	chr1:72364077-72364418	+	0	0	0	0	1	1	no	0	0	0	0	1	1	no	0	0	0	0	1	1	no	1.48743	1.09289	-0.39454	-0.444668	0.75865	0.987263	no
hXLOC_006476	TCONS_00008083	.	chr1:72364479-72365307	+	0	0	0	0	1	1	no	0	0	0	0	1	1	no	0	0	0	0	1	1	no	1.24996	0.259518	-0.990442	-2.26797	0.2272	0.741424	no
hXLOC_006477	TCONS_00008084	.	chr1:72365630-72366145	+	0	0.114999	0.114999	inf	1	1	no	0	0	0	0	1	1	no	0	0	0	0	1	1	no	1.99258	0.417099	-1.57548	-2.25618	0.08475	0.53011	no
hXLOC_006478	TCONS_00008085	.	chr1:72366746-72366974	+	0	0	0	0	1	1	no	0	0	0	0	1	1	no	0	0	0	0	1	1	no	0.365889	1.67643	1.31054	2.19591	1	1	no
hXLOC_006511	TCONS_00008118	.	chr1:72414469-72415077	+	0	0	0	0	1	1	no	0	0	0	0	1	1	no	0	0	0	0	1	1	no	1.34613	0	-1.34613	#NAME?	5e-05	0.00416036	yes
hXLOC_006513	TCONS_00008120	.	chr1:72416127-72416522	+	0	0	0	0	1	1	no	0	0	0	0	1	1	no	0	0	0	0	1	1	no	1.16448	0.0889655	-1.07551	-3.71029	0.2333	0.743824	no
hXLOC_006544	TCONS_00008151	.	chr1:72456926-72457212	+	1.52544	0	-1.52544	#NAME?	1	1	no	0	0	0	0	1	1	no	0	0	0	0	1	1	no	3.55199	0	-3.55199	#NAME?	1	1	no
hXLOC_006547	TCONS_00008154	.	chr1:72460532-72460846	+	0	0	0	0	1	1	no	0	0	0	0	1	1	no	0	0	0	0	1	1	no	0.957868	2.01496	1.05709	1.07285	0.35825	0.86516	no
hXLOC_006549	TCONS_00008156	.	chr1:72463686-72463928	+	0	0	0	0	1	1	no	0	0	0	0	1	1	no	0	0	0	0	1	1	no	1.51404	0	-1.51404	#NAME?	0.01985	0.181394	no
hXLOC_006551	TCONS_00008158	.	chr1:72465521-72466211	+	0	0	0	0	1	1	no	0	0	0	0	1	1	no	0	0	0	0	1	1	no	1.19918	0.070085	-1.12909	-4.0968	0.2327	0.743824	no
hXLOC_006557	TCONS_00008164	.	chr1:72472674-72473093	+	0	0	0	0	1	1	no	0	0	0	0	1	1	no	0	0	0	0	1	1	no	1.409	0	-1.409	#NAME?	5e-05	0.00416036	yes
hXLOC_006567	TCONS_00008174	.	chr1:72488184-72488385	+	0	0	0	0	1	1	no	0	0	0	0	1	1	no	0	0	0	0	1	1	no	2.72832	0	-2.72832	#NAME?	1	1	no
hXLOC_006577	TCONS_00008184	.	chr1:72513205-72513449	+	0	0	0	0	1	1	no	0	0	0	0	1	1	no	0	0	0	0	1	1	no	1.6467	0	-1.6467	#NAME?	1	1	no
hXLOC_006582	TCONS_00008189	.	chr1:72525119-72525324	+	0	0	0	0	1	1	no	0	0	0	0	1	1	no	0	0	0	0	1	1	no	0	2.74614	2.74614	inf	1	1	no
hXLOC_006583	TCONS_00008190	.	chr1:72528872-72529221	+	0	0	0	0	1	1	no	0	0	0	0	1	1	no	0	0	0	0	1	1	no	2.88888	0	-2.88888	#NAME?	0.01465	0.172528	no
hXLOC_006588	TCONS_00008195	.	chr1:72548191-72548391	+	0	0	0	0	1	1	no	0	0	0	0	1	1	no	0	0	0	0	1	1	no	3.27669	0	-3.27669	#NAME?	1	1	no
hXLOC_006590	TCONS_00008197	.	chr1:72554628-72554842	+	0	0	0	0	1	1	no	0	0	0	0	1	1	no	0	0	0	0	1	1	no	0	1.41546	1.41546	inf	1	1	no
hXLOC_006593	TCONS_00008200	.	chr1:72562836-72563217	+	0	0	0	0	1	1	no	0	0	0	0	1	1	no	0	0	0	0	1	1	no	1.04096	0	-1.04096	#NAME?	0.0017	0.0572297	no
hXLOC_006595	TCONS_00008202	.	chr1:72567738-72568058	+	0	0	0	0	1	1	no	0	0	0	0	1	1	no	0	0	0	0	1	1	no	1.16377	0	-1.16377	#NAME?	0.0133	0.172528	no
hXLOC_006596	TCONS_00008203	.	chr1:72568833-72569368	+	0	0	0	0	1	1	no	0	0	0	0	1	1	no	0	0	0	0	1	1	no	1.0207	0.183996	-0.836704	-2.47181	0.25635	0.757998	no
hXLOC_006604	TCONS_00008211	.	chr1:72583291-72583796	+	0	0	0	0	1	1	no	0.0175823	0	-0.0175823	#NAME?	1	1	no	0	0	0	0	1	1	no	1.45803	0	-1.45803	#NAME?	0.00015	0.00989047	yes
hXLOC_006608	TCONS_00008215	.	chr1:72591315-72591704	+	0	0	0	0	1	1	no	0	0	0	0	1	1	no	0	0	0	0	1	1	no	1.19111	0	-1.19111	#NAME?	0.0016	0.057012	no
hXLOC_006621	TCONS_00008228	.	chr1:72604676-72604901	+	0	0	0	0	1	1	no	0	0	0	0	1	1	no	0	0	0	0	1	1	no	1.36743	0	-1.36743	#NAME?	0.02885	0.220242	no
hXLOC_006622	TCONS_00008229	.	chr1:72605280-72605536	+	0	0	0	0	1	1	no	0	0	0	0	1	1	no	0	0	0	0	1	1	no	1.58887	0.263164	-1.32571	-2.59397	0.2877	0.796797	no
hXLOC_006627	TCONS_00008234	.	chr1:72611600-72611885	+	0	0	0	0	1	1	no	0	0	0	0	1	1	no	0	0	0	0	1	1	no	2.85438	0	-2.85438	#NAME?	0.0016	0.057012	no
hXLOC_006651	TCONS_00008258	.	chr1:72703585-72703790	+	0	0	0	0	1	1	no	0	0	0	0	1	1	no	0	0	0	0	1	1	no	0	2.16066	2.16066	inf	0.01785	0.176516	no
hXLOC_006663	TCONS_00008270	ENSG00000227016	chr1:72779146-72779386	+	0	0	0	0	1	1	no	0	0	0	0	1	1	no	0	0	0	0	1	1	no	0	1.05094	1.05094	inf	1	1	no
hXLOC_006670	TCONS_00008277	.	chr1:72848935-72849140	+	0	0	0	0	1	1	no	0	0	0	0	1	1	no	0	0	0	0	1	1	no	0	1.6005	1.6005	inf	1	1	no
hXLOC_006678	TCONS_00008285	.	chr1:73012510-73012728	+	0	0	0	0	1	1	no	0	0	0	0	1	1	no	0	0	0	0	1	1	no	0	5.75103	5.75103	inf	0.0105	0.172528	no
hXLOC_006679	TCONS_00008286	.	chr1:73066523-73066725	+	0	0	0	0	1	1	no	0	0	0	0	1	1	no	0	0	0	0	1	1	no	0	1.80817	1.80817	inf	1	1	no
hXLOC_006684	TCONS_00008291	.	chr1:73124208-73124415	+	0	0	0	0	1	1	no	0	0	0	0	1	1	no	0	0	0	0	1	1	no	1.83421	0	-1.83421	#NAME?	1	1	no
hXLOC_006693	TCONS_00008300	.	chr1:73466462-73466667	+	0	0	0	0	1	1	no	0	0	0	0	1	1	no	0	0	0	0	1	1	no	0	2.3335	2.3335	inf	1	1	no
hXLOC_006708	TCONS_00008315	.	chr1:73735074-73735318	+	0	0	0	0	1	1	no	0	0	0	0	1	1	no	0	0	0	0	1	1	no	0	1.73571	1.73571	inf	1	1	no
hXLOC_006712	TCONS_00008319	.	chr1:73798080-73798284	+	0	0	0	0	1	1	no	0	0	0	0	1	1	no	0	0	0	0	1	1	no	1.91159	0	-1.91159	#NAME?	0.0286	0.219287	no
hXLOC_006717	TCONS_00008324	.	chr1:73942668-73942957	+	0	0	0	0	1	1	no	0	0	0	0	1	1	no	0	0	0	0	1	1	no	1.353	0	-1.353	#NAME?	0.01455	0.172528	no
hXLOC_006837	TCONS_00008461	ENSG00000234497	chr1:74606737-74606946	+	0	0	0	0	1	1	no	0	0	0	0	1	1	no	0	0	0	0	1	1	no	2.94818	2.36677	-0.58141	-0.316902	0.8202	0.987263	no
hXLOC_006845	TCONS_00008471	.	chr1:74842136-74842393	+	0	0	0	0	1	1	no	0	0	0	0	1	1	no	0	0	0	0	1	1	no	2.26716	0	-2.26716	#NAME?	0.01135	0.172528	no
hXLOC_006863	TCONS_00008495	.	chr1:75203554-75203835	+	0	0	0	0	1	1	no	0	0	0	0	1	1	no	0	0	0	0	1	1	no	1.16666	0	-1.16666	#NAME?	0.2264	0.74083	no
hXLOC_006871	TCONS_00008503	.	chr1:75300382-75300616	+	0	0	0	0	1	1	no	0	0	0	0	1	1	no	0	0	0	0	1	1	no	1.40833	0	-1.40833	#NAME?	1	1	no
hXLOC_006894	TCONS_00008526	.	chr1:75617162-75617389	+	0	0	0	0	1	1	no	0	0	0	0	1	1	no	0	0	0	0	1	1	no	0	1.56443	1.56443	inf	1	1	no
hXLOC_006927	TCONS_00008581	.	chr1:75922329-75922631	+	0	0	0	0	1	1	no	0	0	0	0	1	1	no	0	0	0	0	1	1	no	1.0221	0	-1.0221	#NAME?	0.1244	0.670064	no
hXLOC_006931	TCONS_00008585	ENSG00000225605	chr1:76008581-76008795	+	0	0	0	0	1	1	no	0	0	0	0	1	1	no	0	0	0	0	1	1	no	0.566485	1.13156	0.565075	0.998207	1	1	no
hXLOC_006932	TCONS_00008586	ENSG00000225605	chr1:76009443-76009648	+	0	0	0	0	1	1	no	0	0	0	0	1	1	no	0	0	0	0	1	1	no	3.42644	0	-3.42644	#NAME?	0.01515	0.172528	no
hXLOC_007130	TCONS_00008792	.	chr1:76688179-76688434	+	0	0	0	0	1	1	no	0	0	0	0	1	1	no	0	0	0	0	1	1	no	0.219688	1.72842	1.50873	2.97592	0.262	0.764254	no
hXLOC_007136	TCONS_00008798	.	chr1:76795288-76795495	+	0	0	0	0	1	1	no	0	0	0	0	1	1	no	0	0	0	0	1	1	no	2.74585	0	-2.74585	#NAME?	1	1	no
hXLOC_007217	TCONS_00008883	.	chr1:77089786-77092471	+	0.0614139	0.100304	0.0388901	0.707742	1	1	no	0.00552061	0.0198233	0.0143027	1.8443	1	1	no	0.105234	0.147413	0.042179	0.486266	1	1	no	1.17995	1.03728	-0.14267	-0.185921	0.91745	0.987263	no
hXLOC_007237	TCONS_00008903	.	chr1:77272893-77273218	+	0	0	0	0	1	1	no	0	0	0	0	1	1	no	0	0	0	0	1	1	no	1.24611	0	-1.24611	#NAME?	1	1	no
hXLOC_007278	TCONS_00008958	ENSG00000237413	chr1:78248802-78249059	+	0	0	0	0	1	1	no	0	0	0	0	1	1	no	0	0	0	0	1	1	no	1.3724	0	-1.3724	#NAME?	0.21655	0.734009	no
hXLOC_007283	TCONS_00008963	ENSG00000237413	chr1:78280527-78280742	+	0	0	0	0	1	1	no	0	0	0	0	1	1	no	0	0	0	0	1	1	no	0	2.82674	2.82674	inf	0.17775	0.707597	no
hXLOC_007285	TCONS_00008965	ENSG00000237413	chr1:78291018-78291257	+	0	0	0	0	1	1	no	0	0	0	0	1	1	no	0	0	0	0	1	1	no	2.00468	0	-2.00468	#NAME?	1	1	no
hXLOC_007287	TCONS_00008967	ENSG00000237413	chr1:78296668-78296873	+	0	0	0	0	1	1	no	0	0	0	0	1	1	no	0	0.356879	0.356879	inf	1	1	no	0	2.52108	2.52108	inf	1	1	no
hXLOC_007316	TCONS_00008998	.	chr1:78575696-78575912	+	0	0	0	0	1	1	no	0	0	0	0	1	1	no	0	0	0	0	1	1	no	0	1.63217	1.63217	inf	1	1	no
hXLOC_007328	TCONS_00009021	.	chr1:78677650-78678421	+	0	1.49452	1.49452	inf	5e-05	0.00181855	yes	0	0.0659675	0.0659675	inf	1	1	no	0	0	0	0	1	1	no	0.0369395	0.105047	0.0681075	1.5078	1	1	no
hXLOC_007331	TCONS_00009024	.	chr1:78681178-78681407	+	0	0.337844	0.337844	inf	1	1	no	0	0	0	0	1	1	no	0	0	0	0	1	1	no	0	1.68508	1.68508	inf	1	1	no
hXLOC_007335	TCONS_00009028	.	chr1:78685004-78685223	+	0	0	0	0	1	1	no	0	0	0	0	1	1	no	0	0	0	0	1	1	no	0	2.72877	2.72877	inf	0.0148	0.172528	no
hXLOC_007337	TCONS_00009030	.	chr1:78686107-78686346	+	0	0.493492	0.493492	inf	1	1	no	0	0	0	0	1	1	no	0	0	0	0	1	1	no	1.91643	0	-1.91643	#NAME?	0.0212	0.18528	no
hXLOC_007339	TCONS_00009032	.	chr1:78688997-78689278	+	0	1.33288	1.33288	inf	1	1	no	0	0.0923772	0.0923772	inf	1	1	no	0	0	0	0	1	1	no	0	0	0	0	1	1	no
hXLOC_007350	TCONS_00009043	.	chr1:78757911-78758142	+	0	0	0	0	1	1	no	0	0	0	0	1	1	no	0	0	0	0	1	1	no	0	4.62877	4.62877	inf	0.00155	0.057012	no
hXLOC_007363	TCONS_00009056	.	chr1:78802787-78803004	+	0	0	0	0	1	1	no	0	0	0	0	1	1	no	0	0	0	0	1	1	no	0	1.79979	1.79979	inf	1	1	no
hXLOC_007365	TCONS_00009058	.	chr1:78831548-78831760	+	0	0	0	0	1	1	no	0	0	0	0	1	1	no	0	0	0	0	1	1	no	0	2.59454	2.59454	inf	0.00235	0.062554	no
hXLOC_007366	TCONS_00009059	.	chr1:78837916-78838152	+	0	0	0	0	1	1	no	0	0	0	0	1	1	no	0	0	0	0	1	1	no	0	1.30298	1.30298	inf	1	1	no
hXLOC_007368	TCONS_00009061	.	chr1:78860616-78860919	+	0	0	0	0	1	1	no	0	0	0	0	1	1	no	0	0	0	0	1	1	no	0	1.96723	1.96723	inf	0.0029	0.0663543	no
hXLOC_007372	TCONS_00009065	.	chr1:79161191-79161454	+	0	0	0	0	1	1	no	0	0	0	0	1	1	no	0	0	0	0	1	1	no	1.10986	0	-1.10986	#NAME?	0.01985	0.181394	no
hXLOC_007376	TCONS_00009069	.	chr1:79205135-79205378	+	0	0	0	0	1	1	no	0	0	0	0	1	1	no	0	0	0	0	1	1	no	0	1.96016	1.96016	inf	0.01535	0.172528	no
hXLOC_007377	TCONS_00009070	.	chr1:79207671-79207873	+	0	0	0	0	1	1	no	0	0	0	0	1	1	no	0	0	0	0	1	1	no	0	1.82395	1.82395	inf	0.03485	0.257345	no
hXLOC_007378	TCONS_00009071	.	chr1:79234329-79234529	+	0	0	0	0	1	1	no	0	0	0	0	1	1	no	0	0	0	0	1	1	no	1.77478	0	-1.77478	#NAME?	1	1	no
hXLOC_007393	TCONS_00009086	.	chr1:79293697-79293910	+	0	0	0	0	1	1	no	0	0	0	0	1	1	no	0	0	0	0	1	1	no	1.43197	0	-1.43197	#NAME?	1	1	no
hXLOC_007400	TCONS_00009093	.	chr1:79353765-79353999	+	0	0	0	0	1	1	no	0	0	0	0	1	1	no	0	0	0	0	1	1	no	1.02086	0	-1.02086	#NAME?	1	1	no
hXLOC_007401	TCONS_00009094	.	chr1:79359073-79359277	+	0	0	0	0	1	1	no	0	0	0	0	1	1	no	0	0	0	0	1	1	no	0.387663	1.88149	1.49383	2.279	1	1	no
hXLOC_007408	TCONS_00009101	.	chr1:79396343-79396582	+	0	0	0	0	1	1	no	0	0	0	0	1	1	no	0	0	0	0	1	1	no	0	2.66953	2.66953	inf	1	1	no
hXLOC_007416	TCONS_00009109	.	chr1:79656547-79656779	+	0	0	0	0	1	1	no	0	0	0	0	1	1	no	0	0	0	0	1	1	no	0	3.19854	3.19854	inf	0.0112	0.172528	no
hXLOC_007417	TCONS_00009110	.	chr1:79686232-79686433	+	0	0	0	0	1	1	no	0	0	0	0	1	1	no	0	0	0	0	1	1	no	1.23996	0	-1.23996	#NAME?	1	1	no
hXLOC_007419	TCONS_00009112	.	chr1:79709040-79709269	+	0	0	0	0	1	1	no	0	0	0	0	1	1	no	0	0	0	0	1	1	no	1.92459	0	-1.92459	#NAME?	1	1	no
hXLOC_007422	TCONS_00009115	.	chr1:79750900-79751122	+	0	0	0	0	1	1	no	0	0	0	0	1	1	no	0	0	0	0	1	1	no	3.7587	0	-3.7587	#NAME?	0.01995	0.181394	no
hXLOC_007423	TCONS_00009116	.	chr1:79758530-79758750	+	0	0	0	0	1	1	no	0	0	0	0	1	1	no	0	0	0	0	1	1	no	2.53607	0	-2.53607	#NAME?	0.0212	0.18528	no
hXLOC_007424	TCONS_00009117	.	chr1:79765042-79765248	+	0	0	0	0	1	1	no	0	0	0	0	1	1	no	0	0	0	0	1	1	no	2.34087	0	-2.34087	#NAME?	0.03305	0.247306	no
hXLOC_007428	TCONS_00009121	.	chr1:79837110-79837350	+	0	0	0	0	1	1	no	0	0	0	0	1	1	no	0	0	0	0	1	1	no	2.816	0	-2.816	#NAME?	0.0167	0.176516	no
hXLOC_007434	TCONS_00009127	.	chr1:79988925-79989150	+	0	0	0	0	1	1	no	0	0	0	0	1	1	no	0	0	0	0	1	1	no	0	2.70903	2.70903	inf	0.01935	0.180237	no
hXLOC_007435	TCONS_00009128	.	chr1:79998662-79998882	+	0	0	0	0	1	1	no	0	0	0	0	1	1	no	0	0	0	0	1	1	no	1.5988	0	-1.5988	#NAME?	1	1	no
hXLOC_007439	TCONS_00009132	.	chr1:80023563-80023763	+	0	0	0	0	1	1	no	0	0	0	0	1	1	no	0	0	0	0	1	1	no	1.46264	0	-1.46264	#NAME?	1	1	no
hXLOC_007440	TCONS_00009133	.	chr1:80037894-80038143	+	0	0	0	0	1	1	no	0	0	0	0	1	1	no	0	0	0	0	1	1	no	1.09875	0	-1.09875	#NAME?	1	1	no
hXLOC_007444	TCONS_00009137	.	chr1:80122229-80122462	+	0	0	0	0	1	1	no	0	0	0	0	1	1	no	0	0	0	0	1	1	no	0	1.40766	1.40766	inf	1	1	no
hXLOC_007448	TCONS_00009141	.	chr1:80211830-80212093	+	0	0	0	0	1	1	no	0	0	0	0	1	1	no	0	0	0	0	1	1	no	1.14305	0	-1.14305	#NAME?	0.01455	0.172528	no
hXLOC_007450	TCONS_00009143	.	chr1:80232479-80232786	+	0	0	0	0	1	1	no	0	0	0	0	1	1	no	0	0	0	0	1	1	no	1.29568	0	-1.29568	#NAME?	0.01895	0.179282	no
hXLOC_007451	TCONS_00009144	.	chr1:80246476-80246700	+	0	0	0	0	1	1	no	0	0	0	0	1	1	no	0	0	0	0	1	1	no	1.28472	0	-1.28472	#NAME?	1	1	no
hXLOC_007456	TCONS_00009149	.	chr1:80342696-80342932	+	0	0	0	0	1	1	no	0	0	0	0	1	1	no	0	0	0	0	1	1	no	1.12413	0	-1.12413	#NAME?	1	1	no
hXLOC_007464	TCONS_00009157	.	chr1:80450274-80450539	+	0	0	0	0	1	1	no	0	0	0	0	1	1	no	0	0	0	0	1	1	no	1.16088	0	-1.16088	#NAME?	1	1	no
hXLOC_007469	TCONS_00009162	ENSG00000234184	chr1:80535721-80535957	+	0	0	0	0	1	1	no	0	0	0	0	1	1	no	0.226272	0	-0.226272	#NAME?	1	1	no	1.46384	0	-1.46384	#NAME?	1	1	no
hXLOC_007491	TCONS_00009184	ENSG00000234184	chr1:80624320-80624536	+	0	0	0	0	1	1	no	0	0	0	0	1	1	no	0	0	0	0	1	1	no	1.3982	0	-1.3982	#NAME?	1	1	no
hXLOC_007493	TCONS_00009186	.	chr1:80646797-80647019	+	0	0	0	0	1	1	no	0	0	0	0	1	1	no	0	0	0	0	1	1	no	0	2.33393	2.33393	inf	1	1	no
hXLOC_007495	TCONS_00009188	.	chr1:80663635-80663850	+	0	0	0	0	1	1	no	0	0	0	0	1	1	no	0	0	0	0	1	1	no	1.04776	0	-1.04776	#NAME?	1	1	no
hXLOC_007502	TCONS_00009195	.	chr1:80808382-80808602	+	0	0	0	0	1	1	no	0	0	0	0	1	1	no	0	0	0	0	1	1	no	1.16086	0	-1.16086	#NAME?	1	1	no
hXLOC_007506	TCONS_00009199	.	chr1:80846895-80847143	+	0	0	0	0	1	1	no	0	0	0	0	1	1	no	0	0	0	0	1	1	no	0	1.48234	1.48234	inf	1	1	no
hXLOC_007509	TCONS_00009202	.	chr1:80868368-80868590	+	0	0	0	0	1	1	no	0	0	0	0	1	1	no	0	0	0	0	1	1	no	1.64231	0	-1.64231	#NAME?	1	1	no
hXLOC_007511	TCONS_00009204	.	chr1:80885725-80886046	+	0	0	0	0	1	1	no	0	0	0	0	1	1	no	0	0	0	0	1	1	no	0	1.2799	1.2799	inf	1	1	no
hXLOC_007516	TCONS_00009209	.	chr1:81040451-81040687	+	0	0	0	0	1	1	no	0	0	0	0	1	1	no	0	0	0	0	1	1	no	1.75135	0	-1.75135	#NAME?	1	1	no
hXLOC_007521	TCONS_00009214	.	chr1:81265526-81265755	+	0	0	0	0	1	1	no	0	0	0	0	1	1	no	0	0	0	0	1	1	no	0	1.14156	1.14156	inf	1	1	no
hXLOC_007539	TCONS_00009244	.	chr1:82013048-82013274	+	0	0	0	0	1	1	no	0	0	0	0	1	1	no	0	0	0	0	1	1	no	0	1.199	1.199	inf	1	1	no
hXLOC_007540	TCONS_00009245	.	chr1:82063526-82063736	+	0	0	0	0	1	1	no	0	0	0	0	1	1	no	0	0	0	0	1	1	no	1.0787	0	-1.0787	#NAME?	0.0172	0.176516	no
hXLOC_007541	TCONS_00009246	.	chr1:82067303-82067506	+	0	0	0	0	1	1	no	0	0	0	0	1	1	no	0	0	0	0	1	1	no	0	2.1439	2.1439	inf	0.01785	0.176516	no
hXLOC_007551	TCONS_00009256	.	chr1:82247019-82247239	+	0	0	0	0	1	1	no	0	0	0	0	1	1	no	0	0	0	0	1	1	no	1.31363	0	-1.31363	#NAME?	1	1	no
hXLOC_007560	TCONS_00009265	.	chr1:82489495-82489733	+	0	0	0	0	1	1	no	0	0	0	0	1	1	no	0	0	0	0	1	1	no	2.21594	0	-2.21594	#NAME?	0.0155	0.172815	no
hXLOC_007561	TCONS_00009266	.	chr1:82536649-82536889	+	0	0	0	0	1	1	no	0	0	0	0	1	1	no	0	0	0	0	1	1	no	0	1.22115	1.22115	inf	1	1	no
hXLOC_007568	TCONS_00009273	.	chr1:82657215-82657457	+	0	0	0	0	1	1	no	0	0	0	0	1	1	no	0	0	0	0	1	1	no	1.3033	0	-1.3033	#NAME?	1	1	no
hXLOC_007570	TCONS_00009275	.	chr1:82708482-82708732	+	0	0	0	0	1	1	no	0	0	0	0	1	1	no	0	0	0	0	1	1	no	0	1.57732	1.57732	inf	1	1	no
hXLOC_007575	TCONS_00009280	.	chr1:82811361-82811596	+	0	0	0	0	1	1	no	0	0	0	0	1	1	no	0	0	0	0	1	1	no	2.56279	0	-2.56279	#NAME?	1	1	no
hXLOC_007578	TCONS_00009283	.	chr1:82856284-82856516	+	0	0	0	0	1	1	no	0	0	0	0	1	1	no	0	0	0	0	1	1	no	0	1.72002	1.72002	inf	1	1	no
hXLOC_007582	TCONS_00009287	ENSG00000230817	chr1:82906362-82906615	+	0	1.31254	1.31254	inf	1	1	no	0	0	0	0	1	1	no	0	0	0	0	1	1	no	0	0	0	0	1	1	no
hXLOC_007587	TCONS_00009292	ENSG00000230817	chr1:83006279-83006522	+	0	0	0	0	1	1	no	0	0	0	0	1	1	no	0	0	0	0	1	1	no	0	1.02678	1.02678	inf	1	1	no
hXLOC_007588	TCONS_00009293	ENSG00000230817	chr1:83025085-83025289	+	0	0	0	0	1	1	no	0	0	0	0	1	1	no	0	0	0	0	1	1	no	3.00097	0	-3.00097	#NAME?	1	1	no
hXLOC_007590	TCONS_00009295	ENSG00000230817	chr1:83042528-83042767	+	0	0	0	0	1	1	no	0	0	0	0	1	1	no	0	0	0	0	1	1	no	0	1.31243	1.31243	inf	1	1	no
hXLOC_007592	TCONS_00009297	ENSG00000230817	chr1:83077842-83078055	+	0	0	0	0	1	1	no	0	0	0	0	1	1	no	0	0	0	0	1	1	no	1.89053	0	-1.89053	#NAME?	1	1	no
hXLOC_007593	TCONS_00009298	ENSG00000230817	chr1:83100634-83100844	+	0	0	0	0	1	1	no	0	0	0	0	1	1	no	0	0	0	0	1	1	no	0	2.07071	2.07071	inf	1	1	no
hXLOC_007594	TCONS_00009299	ENSG00000230817	chr1:83111391-83111624	+	0	0	0	0	1	1	no	0	0	0	0	1	1	no	0	0	0	0	1	1	no	1.58737	0	-1.58737	#NAME?	0.16565	0.702675	no
hXLOC_007600	TCONS_00009305	ENSG00000230817	chr1:83152347-83152558	+	0	0	0	0	1	1	no	0	0	0	0	1	1	no	0	0	0	0	1	1	no	0	1.62824	1.62824	inf	1	1	no
hXLOC_007607	TCONS_00009312	.	chr1:83202475-83202858	+	0	0	0	0	1	1	no	0	0	0	0	1	1	no	0	0	0	0	1	1	no	1.03296	0.238262	-0.794698	-2.11616	1	1	no
hXLOC_007614	TCONS_00009319	.	chr1:83287597-83287886	+	0	0	0	0	1	1	no	0	0	0	0	1	1	no	0	0	0	0	1	1	no	1.41037	0.173269	-1.2371	-3.02499	0.252	0.753234	no
hXLOC_007621	TCONS_00009326	.	chr1:83363378-83363634	+	0	0	0	0	1	1	no	0	0	0	0	1	1	no	0	0	0	0	1	1	no	0.528531	1.31557	0.787039	1.31562	0.38405	0.883522	no
hXLOC_007622	TCONS_00009327	.	chr1:83405241-83405442	+	0	0	0	0	1	1	no	0	0	0	0	1	1	no	0	0	0	0	1	1	no	0	2.03143	2.03143	inf	1	1	no
hXLOC_007623	TCONS_00009328	.	chr1:83492485-83492687	+	0	0	0	0	1	1	no	0	0	0	0	1	1	no	0	0	0	0	1	1	no	0.517888	1.58852	1.07063	1.61697	1	1	no
hXLOC_007625	TCONS_00009330	.	chr1:83553580-83553837	+	0	0	0	0	1	1	no	0	0	0	0	1	1	no	0	0	0	0	1	1	no	1.04286	0	-1.04286	#NAME?	1	1	no
hXLOC_007636	TCONS_00009341	.	chr1:83858096-83858337	+	0	0	0	0	1	1	no	0	0	0	0	1	1	no	0	0	0	0	1	1	no	0	1.12416	1.12416	inf	1	1	no
hXLOC_007638	TCONS_00009343	.	chr1:83869935-83870242	+	0	0.212886	0.212886	inf	1	1	no	0	0	0	0	1	1	no	0	0	0	0	1	1	no	1.18501	0	-1.18501	#NAME?	0.18365	0.709338	no
hXLOC_007640	TCONS_00009345	.	chr1:83929151-83929353	+	0	0	0	0	1	1	no	0	0	0	0	1	1	no	0	0	0	0	1	1	no	3.53815	0	-3.53815	#NAME?	0.1407	0.693507	no
hXLOC_007642	TCONS_00009347	.	chr1:84026870-84027137	+	0	0	0	0	1	1	no	0	0	0	0	1	1	no	0	0	0	0	1	1	no	1.08983	0	-1.08983	#NAME?	1	1	no
hXLOC_007659	TCONS_00009372	.	chr1:84250456-84250762	+	0	0	0	0	1	1	no	0	0	0	0	1	1	no	0	0	0	0	1	1	no	1.53609	0	-1.53609	#NAME?	1	1	no
hXLOC_007717	TCONS_00009450	.	chr1:84598098-84598513	+	0	0	0	0	1	1	no	0	0	0	0	1	1	no	0	0	0	0	1	1	no	1.00073	0.481776	-0.518954	-1.05462	0.35265	0.861409	no
hXLOC_007742	TCONS_00009475	.	chr1:84925855-84926705	+	0	1.02739	1.02739	inf	0.08755	0.609357	no	0	0.0163699	0.0163699	inf	1	1	no	0	0	0	0	1	1	no	0.881805	0.856703	-0.025102	-0.0416645	0.9395	0.987263	no
hXLOC_007744	TCONS_00009477	.	chr1:84931224-84931842	+	0.0664106	2.13632	2.06991	5.00757	0.12985	0.673036	no	0	0	0	0	1	1	no	0	0	0	0	1	1	no	0.211738	0.120112	-0.091626	-0.817903	1	1	no
hXLOC_007747	TCONS_00009480	.	chr1:84965452-84965715	+	0	2.60282	2.60282	inf	0.11145	0.653549	no	0	0	0	0	1	1	no	0	0	0	0	1	1	no	0	1.04131	1.04131	inf	0.1734	0.706887	no
hXLOC_007779	TCONS_00009515	.	chr1:85139668-85140060	+	0	0	0	0	1	1	no	0.153463	0.0351658	-0.118297	-2.12564	1	1	no	0	0	0	0	1	1	no	1.03398	0	-1.03398	#NAME?	0.00025	0.0149342	yes
hXLOC_007790	TCONS_00009526	.	chr1:85151742-85151994	+	0	0	0	0	1	1	no	0	0	0	0	1	1	no	0	0	0	0	1	1	no	1.55406	0	-1.55406	#NAME?	1	1	no
hXLOC_007798	TCONS_00009534	.	chr1:85168974-85169190	+	0	0	0	0	1	1	no	0	0	0	0	1	1	no	0	0	0	0	1	1	no	2.3002	0	-2.3002	#NAME?	0.1841	0.709338	no
hXLOC_007800	TCONS_00009536	.	chr1:85189962-85190317	+	0	0	0	0	1	1	no	0.0442911	0.105899	0.0616079	1.2576	1	1	no	0	0	0	0	1	1	no	1.09442	0.454867	-0.639553	-1.26665	0.5805	0.984464	no
hXLOC_007801	TCONS_00009537	.	chr1:85201196-85201418	+	0	0	0	0	1	1	no	0	0	0	0	1	1	no	2.0537	0	-2.0537	#NAME?	0.14135	0.994709	no	0	0	0	0	1	1	no
hXLOC_007805	TCONS_00009548	ENSG00000223653	chr1:85288333-85296049	+	0.268315	0.166934	-0.101381	-0.684651	1	1	no	0.0841995	0.0356327	-0.0485668	-1.24061	1	1	no	0.0105116	0.0246321	0.0141205	1.22857	1	1	no	0.640692	1.1505	0.509808	0.844557	0.60465	0.987263	no
hXLOC_007807	TCONS_00009545	ENSG00000223653	chr1:85280200-85281653	+	2.60802	3.72333	1.11531	0.513638	0.74105	0.991256	no	0.0748818	0.0858178	0.010936	0.196662	1	1	no	0.116445	0.265806	0.149361	1.19073	1	1	no	3.11098	5.77817	2.66719	0.893244	0.56485	0.979359	no
hXLOC_007810	TCONS_00009551	ENSG00000223653	chr1:85302766-85302977	+	0	2.38233	2.38233	inf	1	1	no	0.208967	0	-0.208967	#NAME?	1	1	no	0	0	0	0	1	1	no	0	0.819448	0.819448	inf	1	1	no
hXLOC_007827	TCONS_00009570	.	chr1:85612162-85612371	+	0	0	0	0	1	1	no	0	0	0	0	1	1	no	0	0	0	0	1	1	no	2.1955	0	-2.1955	#NAME?	0.1407	0.693507	no
hXLOC_007845	TCONS_00009589	.	chr1:85651529-85651742	+	0	0	0	0	1	1	no	0	0	0	0	1	1	no	0	0	0	0	1	1	no	0	6.18086	6.18086	inf	0.21225	0.731556	no
hXLOC_007877	TCONS_00009626	.	chr1:86774654-86775626	+	0.25869	1.08499	0.8263	2.06838	0.0168	0.211745	no	0.0795232	0.0959002	0.016377	0.270158	1	1	no	0	0	0	0	1	1	no	0.0621232	0.0507454	-0.0113778	-0.291856	1	1	no
hXLOC_007886	TCONS_00009635	.	chr1:86862729-86863636	+	2.47295	5.69825	3.2253	1.20429	0.4841	0.966155	no	0.0932436	0.212367	0.119123	1.18748	1	1	no	0.0833611	0.162034	0.0786729	0.958854	1	1	no	5.55341	7.34692	1.79351	0.403765	0.8376	0.987263	no
hXLOC_007909	TCONS_00009683	.	chr1:87267696-87267943	+	0	0	0	0	1	1	no	0	0	0	0	1	1	no	0	0	0	0	1	1	no	1.0443	0	-1.0443	#NAME?	1	1	no
hXLOC_007911	TCONS_00009685	.	chr1:87274368-87274596	+	0	0	0	0	1	1	no	0	0.58983	0.58983	inf	1	1	no	0	0	0	0	1	1	no	0	2.90122	2.90122	inf	0.20775	0.727428	no
hXLOC_007940	TCONS_00009716	.	chr1:87367689-87368114	+	0.103854	0	-0.103854	#NAME?	1	1	no	0	0	0	0	1	1	no	0	0	0	0	1	1	no	1.29359	0.683778	-0.609812	-0.919782	0.62935	0.987263	no
hXLOC_007954	TCONS_00009730	.	chr1:87389016-87389484	+	0.118723	0	-0.118723	#NAME?	1	1	no	0.0247615	0.0264256	0.0016641	0.0938367	1	1	no	0.0596675	0.0574017	-0.0022658	-0.055853	1	1	no	0.298995	1.16337	0.864375	1.96012	0.27985	0.787835	no
hXLOC_007964	TCONS_00009740	.	chr1:87402372-87402618	+	1.30072	0	-1.30072	#NAME?	1	1	no	0	0	0	0	1	1	no	0	0	0	0	1	1	no	0	0	0	0	1	1	no
hXLOC_007973	TCONS_00009749	.	chr1:87426399-87426616	+	0	0	0	0	1	1	no	0	0	0	0	1	1	no	0	0	0	0	1	1	no	1.26491	0	-1.26491	#NAME?	1	1	no
hXLOC_007992	TCONS_00009768	.	chr1:87552690-87552927	+	0	0	0	0	1	1	no	0	0	0	0	1	1	no	0	0	0	0	1	1	no	0.917576	1.56989	0.652314	0.774767	0.5456	0.971725	no
hXLOC_007993	TCONS_00009769	.	chr1:87568641-87568842	+	0	0	0	0	1	1	no	0	0	0	0	1	1	no	0	0	0	0	1	1	no	1.53594	0	-1.53594	#NAME?	1	1	no
hXLOC_007994	TCONS_00009770	.	chr1:87598126-87598386	+	0	0	0	0	1	1	no	0	0	0	0	1	1	no	0	0	0	0	1	1	no	0	1.1739	1.1739	inf	0.022	0.188782	no
hXLOC_007997	TCONS_00009773	.	chr1:87684392-87684608	+	0	0	0	0	1	1	no	0	0	0	0	1	1	no	0	0	0	0	1	1	no	1.29285	0	-1.29285	#NAME?	1	1	no
hXLOC_007998	TCONS_00009774	.	chr1:87686158-87686401	+	0	0	0	0	1	1	no	0	0	0	0	1	1	no	0	0	0	0	1	1	no	0	1.59779	1.59779	inf	1	1	no
hXLOC_008002	TCONS_00009778	.	chr1:87749734-87749949	+	0	0	0	0	1	1	no	0	0	0	0	1	1	no	0	0	0	0	1	1	no	1.63781	0	-1.63781	#NAME?	1	1	no
hXLOC_008006	TCONS_00009782	.	chr1:87782529-87782740	+	0	0	0	0	1	1	no	0	0	0	0	1	1	no	0	0	0	0	1	1	no	2.25569	0	-2.25569	#NAME?	1	1	no
hXLOC_008009	TCONS_00009785	.	chr1:87850210-87850447	+	0	0	0	0	1	1	no	0	0	0	0	1	1	no	0	0	0	0	1	1	no	0.226536	1.89869	1.67215	3.06719	0.4411	0.921284	no
hXLOC_008025	TCONS_00009801	.	chr1:88130168-88130383	+	0	0	0	0	1	1	no	0	0	0	0	1	1	no	0	0	0	0	1	1	no	0	1.01934	1.01934	inf	1	1	no
hXLOC_008026	TCONS_00009802	.	chr1:88159619-88159864	+	0	0	0	0	1	1	no	0	0	0	0	1	1	no	0	0	0	0	1	1	no	0	1.35684	1.35684	inf	0.0263	0.207641	no
hXLOC_008027	TCONS_00009803	.	chr1:88181422-88181671	+	0	2.17609	2.17609	inf	1	1	no	0	0	0	0	1	1	no	0	0	0	0	1	1	no	0	0	0	0	1	1	no
hXLOC_008028	TCONS_00009804	.	chr1:88211249-88211449	+	0	0	0	0	1	1	no	0	0	0	0	1	1	no	0	0	0	0	1	1	no	0	2.34629	2.34629	inf	0.01535	0.172528	no
hXLOC_008030	TCONS_00009806	.	chr1:88239410-88239645	+	0	0	0	0	1	1	no	0	0	0	0	1	1	no	0	0	0	0	1	1	no	1.01005	0	-1.01005	#NAME?	1	1	no
hXLOC_008031	TCONS_00009807	.	chr1:88251560-88251773	+	0	0	0	0	1	1	no	0	0	0	0	1	1	no	0	0	0	0	1	1	no	0	2.78514	2.78514	inf	1	1	no
hXLOC_008033	TCONS_00009809	.	chr1:88283120-88283336	+	0	0	0	0	1	1	no	0	0	0	0	1	1	no	0	0	0	0	1	1	no	0	2.84205	2.84205	inf	0.01655	0.176516	no
hXLOC_008036	TCONS_00009812	.	chr1:88317337-88317555	+	0	0	0	0	1	1	no	0	0	0	0	1	1	no	0	0	0	0	1	1	no	1.84899	0	-1.84899	#NAME?	0.047	0.324221	no
hXLOC_008050	TCONS_00009826	.	chr1:88465077-88465311	+	0	0	0	0	1	1	no	0	0	0	0	1	1	no	0	0	0	0	1	1	no	1.63411	0	-1.63411	#NAME?	0.0181	0.17696	no
hXLOC_008054	TCONS_00009830	.	chr1:88494628-88494830	+	0	0	0	0	1	1	no	0	0	0	0	1	1	no	0	0	0	0	1	1	no	2.87041	0	-2.87041	#NAME?	0.2374	0.746482	no
hXLOC_008060	TCONS_00009843	.	chr1:88844125-88844327	+	0	0.200228	0.200228	inf	1	1	no	0	0	0	0	1	1	no	0	0	0	0	1	1	no	1.6085	0	-1.6085	#NAME?	0.2122	0.731481	no
hXLOC_008061	TCONS_00009844	.	chr1:88844970-88845287	+	0	1.62082	1.62082	inf	1	1	no	0.0609773	0	-0.0609773	#NAME?	1	1	no	0	0.111454	0.111454	inf	1	1	no	1.67919	0	-1.67919	#NAME?	0.01585	0.175737	no
hXLOC_008068	TCONS_00009851	.	chr1:88851275-88851567	+	0.744308	1.11541	0.371102	0.583608	1	1	no	0	0	0	0	1	1	no	0	0	0	0	1	1	no	0.42761	0	-0.42761	#NAME?	1	1	no
hXLOC_008069	TCONS_00009852	.	chr1:88852902-88853777	+	0.388994	1.23903	0.850036	1.67139	0.30695	0.867805	no	0	0.047536	0.047536	inf	1	1	no	0	0.0360922	0.0360922	inf	1	1	no	0.364929	0.367368	0.002439	0.00960837	1	1	no
hXLOC_008072	TCONS_00009855	.	chr1:88863981-88864208	+	2.73011	7.91789	5.18778	1.53616	0.28135	0.847966	no	0	0	0	0	1	1	no	0.140058	0.158743	0.018685	0.180668	1	1	no	0.207747	1.27735	1.0696	2.62025	0.3103	0.821098	no
hXLOC_008104	TCONS_00009890	.	chr1:89065019-89065262	+	0.219314	3.13502	2.91571	3.83741	0.36235	0.904801	no	0	0	0	0	1	1	no	0	0	0	0	1	1	no	0	1.46287	1.46287	inf	1	1	no
hXLOC_008105	TCONS_00009891	.	chr1:89065448-89066364	+	0.164384	3.1455	2.98112	4.25815	0.1188	0.663837	no	0.0181086	0.260915	0.242806	3.84883	1	1	no	0	0	0	0	1	1	no	0.305005	0	-0.305005	#NAME?	1	1	no
hXLOC_008114	TCONS_00009900	.	chr1:89103127-89103341	+	0.450375	5.42348	4.97311	3.59002	0.30475	0.867132	no	0	0	0	0	1	1	no	0	0	0	0	1	1	no	0	1.04278	1.04278	inf	1	1	no
hXLOC_008115	TCONS_00009901	.	chr1:89104011-89104976	+	1.3007	2.31279	1.01209	0.830341	0.5369	0.982989	no	0.0268004	0.0440346	0.0172342	0.716383	1	1	no	0.137147	0.200761	0.063614	0.54975	1	1	no	0.639972	0.852698	0.212726	0.414027	0.78615	0.987263	no
hXLOC_008116	TCONS_00009902	.	chr1:89105107-89108346	+	0.407623	2.5725	2.16488	2.65786	0.0327	0.342932	no	0.003817	0.0354988	0.0316818	3.21726	1	1	no	0	0.00873924	0.00873924	inf	1	1	no	0.0630459	0.888159	0.825113	3.81634	0.0734	0.47242	no
hXLOC_008118	TCONS_00009904	.	chr1:89109575-89109873	+	2.1489	5.40868	3.25978	1.33168	0.37295	0.91273	no	0.121322	0.921287	0.799965	2.92481	0.4518	0.99779	no	0	0.185264	0.185264	inf	1	1	no	0	4.24761	4.24761	inf	0.153	0.699717	no
hXLOC_008120	TCONS_00009906	.	chr1:89112425-89115031	+	1.05459	5.04751	3.99292	2.25889	0.0871	0.607596	no	0.0103438	0.0369272	0.0265834	1.83592	1	1	no	0	0.0297948	0.0297948	inf	1	1	no	0.242407	0.584005	0.341598	1.26855	0.39945	0.894104	no
hXLOC_008123	TCONS_00009909	.	chr1:89116785-89117773	+	1.00799	5.13888	4.13089	2.34997	0.06575	0.531052	no	0.0146044	0.0727522	0.0581478	2.31659	1	1	no	0	0	0	0	1	1	no	0.144315	0.876068	0.731753	2.60182	0.1168	0.654775	no
hXLOC_008127	TCONS_00009913	.	chr1:89120111-89121477	+	0.241943	1.77783	1.53589	2.87738	0.04305	0.411018	no	0.0104548	0	-0.0104548	#NAME?	1	1	no	0	0	0	0	1	1	no	0.183922	0.275149	0.091227	0.581115	1	1	no
hXLOC_008128	TCONS_00009914	.	chr1:89121776-89122751	+	1.73645	9.35905	7.6226	2.43022	0.09015	0.61556	no	0.011135	0	-0.011135	#NAME?	1	1	no	0	0	0	0	1	1	no	0.188348	0.881875	0.693527	2.22717	0.231	0.74286	no
hXLOC_008130	TCONS_00009916	.	chr1:89125879-89126107	+	8.29539	57.8769	49.5815	2.80261	0.09415	0.626145	no	0.305083	0.378813	0.07373	0.312287	1	1	no	0	0	0	0	1	1	no	0	1.6991	1.6991	inf	0.1983	0.717295	no
hXLOC_008142	TCONS_00009928	.	chr1:89181142-89185466	+	0.581816	8.0057	7.42388	3.78239	0.0049	0.0841674	no	0.0121451	0.06778	0.0556349	2.48049	1	1	no	0	0	0	0	1	1	no	0.0385234	0.113786	0.0752626	1.56252	1	1	no
hXLOC_008145	TCONS_00009931	.	chr1:89191259-89191731	+	1.00198	8.62563	7.62365	3.10578	0.0264	0.294002	no	0	0	0	0	1	1	no	0	0	0	0	1	1	no	0.0592742	0.0816077	0.0223335	0.461302	1	1	no
hXLOC_008148	TCONS_00009935	.	chr1:89199076-89199753	+	1.6718	9.43129	7.75949	2.49605	0.08465	0.59989	no	0.14176	1.52452	1.38276	3.42683	0.0611	0.962618	no	0	0	0	0	1	1	no	0	0.672915	0.672915	inf	0.12945	0.679492	no
hXLOC_008156	TCONS_00009943	.	chr1:89257784-89258595	+	1.17748	2.34515	1.16767	0.99397	0.52205	0.978653	no	0	0	0	0	1	1	no	0	0	0	0	1	1	no	0.0628573	0	-0.0628573	#NAME?	1	1	no
hXLOC_008157	TCONS_00009944	ENSG00000237568	chr1:89258790-89260962	+	1.70938	6.95839	5.24901	2.02528	0.11545	0.658771	no	0.0290915	0.161726	0.132634	2.47488	1	1	no	0	0	0	0	1	1	no	0.0312983	0.00986938	-0.0214289	-1.66505	1	1	no
hXLOC_008164	TCONS_00009951	ENSG00000237568	chr1:89268510-89268861	+	3.51394	22.1092	18.5953	2.65349	0.041	0.398938	no	0	0	0	0	1	1	no	0	0	0	0	1	1	no	0	0	0	0	1	1	no
hXLOC_008165	TCONS_00009952	.	chr1:89274310-89275890	+	0.463644	4.65056	4.18692	3.32632	0.01405	0.186112	no	0	0.346883	0.346883	inf	0.0008	0.0427766	yes	0	0	0	0	1	1	no	0.0332699	0.0521235	0.0188536	0.647714	1	1	no
hXLOC_008174	TCONS_00009961	.	chr1:89287055-89287703	+	0.377021	1.02594	0.648919	1.44422	0.4928	0.968924	no	0	0.287864	0.287864	inf	1	1	no	0	0	0	0	1	1	no	0	0.0607409	0.0607409	inf	1	1	no
hXLOC_008175	TCONS_00009962	.	chr1:89295010-89295224	+	3.39444	0	-3.39444	#NAME?	1	1	no	0	0	0	0	1	1	no	0	0	0	0	1	1	no	0	0	0	0	1	1	no
hXLOC_008186	TCONS_00009973	.	chr1:89352143-89352877	+	2.20956	2.60461	0.39505	0.237304	0.60365	0.991256	no	0.00920332	0.183603	0.1744	4.31829	1	1	no	0	0	0	0	1	1	no	0	0	0	0	1	1	no
hXLOC_008247	TCONS_00010055	.	chr1:89605642-89605852	+	0	0	0	0	1	1	no	0	0	0	0	1	1	no	0	0	0	0	1	1	no	0	2.11994	2.11994	inf	0.14915	0.698559	no
hXLOC_008295	TCONS_00010118	.	chr1:89945690-89945891	+	0	0	0	0	1	1	no	0	0	0	0	1	1	no	0	0	0	0	1	1	no	0	2.25558	2.25558	inf	0.01785	0.176516	no
hXLOC_008299	TCONS_00010122	.	chr1:89950581-89950789	+	0	0	0	0	1	1	no	0	0	0	0	1	1	no	0.155817	0	-0.155817	#NAME?	1	1	no	1.15874	0	-1.15874	#NAME?	1	1	no
hXLOC_008309	TCONS_00010132	.	chr1:89963142-89963376	+	0	0	0	0	1	1	no	0	0	0	0	1	1	no	0	0	0	0	1	1	no	0	1.25867	1.25867	inf	1	1	no
hXLOC_008331	TCONS_00010160	.	chr1:90085723-90085952	+	0	0	0	0	1	1	no	0	0	0	0	1	1	no	0	0	0	0	1	1	no	0	1.16176	1.16176	inf	1	1	no
hXLOC_008339	TCONS_00010168	.	chr1:90278366-90278589	+	0	0	0	0	1	1	no	0	0	0	0	1	1	no	0	0	0	0	1	1	no	0	1.43486	1.43486	inf	1	1	no
hXLOC_008344	TCONS_00010173	.	chr1:90405225-90405465	+	0	0	0	0	1	1	no	0	0	0	0	1	1	no	0	0	0	0	1	1	no	1.1309	0	-1.1309	#NAME?	1	1	no
hXLOC_008349	TCONS_00010178	.	chr1:90449002-90449285	+	0	0	0	0	1	1	no	0	0	0	0	1	1	no	0	0	0	0	1	1	no	1.77069	0	-1.77069	#NAME?	0.00365	0.0777822	no
hXLOC_008354	TCONS_00010183	.	chr1:90648318-90648530	+	0	0	0	0	1	1	no	0	0	0	0	1	1	no	0	0	0	0	1	1	no	0.456615	1.25736	0.800745	1.46135	1	1	no
hXLOC_008355	TCONS_00010184	.	chr1:90661574-90661828	+	0	0	0	0	1	1	no	0	0	0	0	1	1	no	0	0	0	0	1	1	no	0	2.27639	2.27639	inf	1	1	no
hXLOC_008356	TCONS_00010185	.	chr1:90662137-90662368	+	0	0	0	0	1	1	no	0	0	0	0	1	1	no	0	0	0	0	1	1	no	0	1.78537	1.78537	inf	1	1	no
hXLOC_008434	TCONS_00010288	.	chr1:93144914-93145248	+	0.283298	1.09214	0.808842	1.94677	1	1	no	0.18936	0.0705398	-0.11882	-1.42462	1	1	no	0.125365	0	-0.125365	#NAME?	1	1	no	0	0	0	0	1	1	no
hXLOC_008491	TCONS_00010369	.	chr1:93885229-93889954	+	0.435623	0.598491	0.162868	0.458252	0.8053	0.991256	no	0.00746023	0.0124155	0.00495527	0.734847	1	1	no	0.222951	0.344154	0.121203	0.626325	1	1	no	0.967612	2.14067	1.17306	1.14556	0.62125	0.987263	no
hXLOC_008493	TCONS_00010371	.	chr1:93896357-93896829	+	0.542837	0.64808	0.105243	0.255651	0.86535	0.991256	no	0	0	0	0	1	1	no	0	0.0376864	0.0376864	inf	1	1	no	0.988729	1.82657	0.837841	0.885494	0.56675	0.980211	no
hXLOC_008501	TCONS_00010379	.	chr1:93923298-93923540	+	0	0	0	0	1	1	no	0	0	0	0	1	1	no	0	0	0	0	1	1	no	0	1.14234	1.14234	inf	1	1	no
hXLOC_008504	TCONS_00010382	.	chr1:93934102-93934315	+	0	0	0	0	1	1	no	0	0	0	0	1	1	no	0	0	0	0	1	1	no	1.00078	1.41453	0.41375	0.499201	1	1	no
hXLOC_008505	TCONS_00010383	.	chr1:93934570-93934826	+	0	0	0	0	1	1	no	0	0	0	0	1	1	no	0	0	0	0	1	1	no	1.52418	2.29528	0.7711	0.590639	0.45575	0.929508	no
hXLOC_008506	TCONS_00010384	.	chr1:93963885-93964607	+	0	0	0	0	1	1	no	0	0	0	0	1	1	no	0	0.0294087	0.0294087	inf	1	1	no	0.325712	1.49745	1.17174	2.20084	0.0325	0.244732	no
hXLOC_008512	TCONS_00010390	.	chr1:93991350-93991581	+	0	0	0	0	1	1	no	0	0	0	0	1	1	no	0	0	0	0	1	1	no	0.888964	1.39172	0.502756	0.646675	1	1	no
hXLOC_008532	TCONS_00010410	.	chr1:94177851-94178167	+	0	0	0	0	1	1	no	0	0	0	0	1	1	no	0	0	0	0	1	1	no	6.027	6.73983	0.71283	0.161272	0.92665	0.987263	no
hXLOC_008533	TCONS_00010411	.	chr1:94179722-94179985	+	0	0	0	0	1	1	no	0	0	0	0	1	1	no	0	0	0	0	1	1	no	1.19281	0.537812	-0.654998	-1.14919	0.6361	0.987263	no
hXLOC_008534	TCONS_00010412	.	chr1:94184895-94185123	+	0	0	0	0	1	1	no	0	0	0	0	1	1	no	0	0	0	0	1	1	no	2.14319	1.34124	-0.80195	-0.676192	0.7774	0.987263	no
hXLOC_008536	TCONS_00010414	.	chr1:94201511-94201770	+	0	0	0	0	1	1	no	0	0	0	0	1	1	no	0	0	0	0	1	1	no	0	1.45755	1.45755	inf	0.18295	0.709338	no
hXLOC_008539	TCONS_00010417	.	chr1:94231414-94231682	+	0	0	0	0	1	1	no	0	0	0	0	1	1	no	0	0	0	0	1	1	no	1.59255	1.33637	-0.25618	-0.253019	0.895	0.987263	no
hXLOC_008541	TCONS_00010419	ENSG00000226835	chr1:94296889-94297117	+	0	0	0	0	1	1	no	0	0	0	0	1	1	no	0	0	0	0	1	1	no	1.36867	0	-1.36867	#NAME?	1	1	no
hXLOC_008544	TCONS_00010422	.	chr1:94335254-94335547	+	0	0	0	0	1	1	no	0	0	0	0	1	1	no	0	0	0	0	1	1	no	0	1.48526	1.48526	inf	0.00185	0.0572297	no
hXLOC_008547	TCONS_00010425	.	chr1:94379772-94379973	+	0	0	0	0	1	1	no	0	0	0	0	1	1	no	0	0	0	0	1	1	no	1.36777	0	-1.36777	#NAME?	1	1	no
hXLOC_008556	TCONS_00010439	.	chr1:94529095-94530594	+	0.359065	9.37123	9.01216	4.70592	0.07775	0.5788	no	0.00903198	0.103955	0.094923	3.52478	1	1	no	0.0316962	0.0920652	0.060369	1.53835	1	1	no	0.160337	2.31715	2.15681	3.85318	0.33805	0.847804	no
hXLOC_008557	TCONS_00010440	.	chr1:94533091-94533478	+	0.340939	1.72266	1.38172	2.33706	0.35955	0.903258	no	0	0.0991288	0.0991288	inf	1	1	no	0.0593845	0.0646394	0.0052549	0.122328	1	1	no	0.28473	0.904348	0.619618	1.66728	0.4219	0.910536	no
hXLOC_008559	TCONS_00010442	.	chr1:94539872-94540817	+	0.192974	2.79545	2.60248	3.8566	0.1694	0.725581	no	0	0.0103149	0.0103149	inf	1	1	no	0	0.0187674	0.0187674	inf	1	1	no	0.0467821	0.191582	0.1448	2.03393	1	1	no
hXLOC_008560	TCONS_00010443	.	chr1:94541536-94541863	+	0	0.389813	0.389813	inf	1	1	no	0	0.119303	0.119303	inf	1	1	no	0.397645	1.46362	1.06597	1.87999	0.49315	0.994709	no	0.439877	1.38113	0.941253	1.65068	0.42225	0.910835	no
hXLOC_008573	TCONS_00010469	.	chr1:94965431-94965707	+	0	0	0	0	1	1	no	0	0	0	0	1	1	no	0	0	0	0	1	1	no	1.22781	0	-1.22781	#NAME?	0.0122	0.172528	no
hXLOC_008574	TCONS_00010470	.	chr1:94966923-94967144	+	1.54439	0	-1.54439	#NAME?	1	1	no	0	0	0	0	1	1	no	0	0	0	0	1	1	no	0	0	0	0	1	1	no
hXLOC_008578	TCONS_00010474	.	chr1:95072684-95072904	+	0	0	0	0	1	1	no	0	0	0	0	1	1	no	0	0	0	0	1	1	no	1.59383	1.62982	0.03599	0.0322145	0.88985	0.987263	no
hXLOC_008611	TCONS_00010521	.	chr1:95341703-95341920	+	0	0	0	0	1	1	no	0	0	0	0	1	1	no	0	0	0	0	1	1	no	0	1.69056	1.69056	inf	1	1	no
hXLOC_008612	TCONS_00010522	.	chr1:95355498-95355702	+	0	0	0	0	1	1	no	0	0	0	0	1	1	no	0	0	0	0	1	1	no	0	2.69519	2.69519	inf	1	1	no
hXLOC_008617	TCONS_00010527	.	chr1:95480618-95480839	+	0	0	0	0	1	1	no	0	0	0	0	1	1	no	0	0	0	0	1	1	no	1.98306	0	-1.98306	#NAME?	0.03595	0.259232	no
hXLOC_008628	TCONS_00010538	ENSG00000228971	chr1:95598185-95598453	+	0	0	0	0	1	1	no	0	0	0	0	1	1	no	0	0	0	0	1	1	no	0.194245	1.1202	0.925955	2.52781	0.48315	0.941767	no
hXLOC_008632	TCONS_00010542	ENSG00000228971	chr1:95611752-95612010	+	0	0	0	0	1	1	no	0	0	0	0	1	1	no	0	0	0	0	1	1	no	0	1.8514	1.8514	inf	0.1299	0.680199	no
hXLOC_008633	TCONS_00010543	ENSG00000228971	chr1:95614389-95614659	+	0	0	0	0	1	1	no	0	0	0	0	1	1	no	0	0	0	0	1	1	no	0	1.19567	1.19567	inf	0.1622	0.701774	no
hXLOC_008636	TCONS_00010546	ENSG00000228971	chr1:95618244-95618545	+	0	0	0	0	1	1	no	0	0	0	0	1	1	no	0	0	0	0	1	1	no	0	1.14847	1.14847	inf	0.12105	0.66546	no
hXLOC_008639	TCONS_00010549	ENSG00000228971	chr1:95643235-95643501	+	0	0	0	0	1	1	no	0	0	0	0	1	1	no	0	0	0	0	1	1	no	0	1.08391	1.08391	inf	1	1	no
hXLOC_008652	TCONS_00010563	ENSG00000228971	chr1:95748935-95749372	+	0	0	0	0	1	1	no	0	0	0	0	1	1	no	0	0	0	0	1	1	no	0.704828	1.06807	0.363242	0.599663	0.69555	0.987263	no
hXLOC_008656	TCONS_00010567	ENSG00000228971	chr1:95758185-95758543	+	0	0	0	0	1	1	no	0	0	0	0	1	1	no	0	0	0	0	1	1	no	1.15768	2.50882	1.35114	1.11577	0.4789	0.940207	no
hXLOC_008665	TCONS_00010576	ENSG00000228971	chr1:95772818-95773050	+	0	0	0	0	1	1	no	0	0	0	0	1	1	no	0	0	0	0	1	1	no	0	1.25057	1.25057	inf	1	1	no
hXLOC_008670	TCONS_00010581	.	chr1:95783231-95783481	+	0	0	0	0	1	1	no	0	0	0	0	1	1	no	0	0	0	0	1	1	no	0	1.55692	1.55692	inf	0.022	0.188782	no
hXLOC_008684	TCONS_00010595	.	chr1:95878182-95878393	+	0	0	0	0	1	1	no	0	0	0	0	1	1	no	0	0	0	0	1	1	no	1.39629	0	-1.39629	#NAME?	1	1	no
hXLOC_008686	TCONS_00010597	.	chr1:95902882-95903082	+	0	0	0	0	1	1	no	0	0	0	0	1	1	no	0	0	0	0	1	1	no	3.26347	0	-3.26347	#NAME?	0.00245	0.0633437	no
hXLOC_008694	TCONS_00010605	.	chr1:96049110-96049323	+	0	0	0	0	1	1	no	0	0	0	0	1	1	no	0	0	0	0	1	1	no	1.43627	0	-1.43627	#NAME?	1	1	no
hXLOC_008711	TCONS_00010622	.	chr1:96538939-96539177	+	0	0	0	0	1	1	no	0	0	0	0	1	1	no	0	0	0	0	1	1	no	1.20338	0	-1.20338	#NAME?	1	1	no
hXLOC_008716	TCONS_00010627	.	chr1:96642636-96642847	+	0	0	0	0	1	1	no	0	0	0	0	1	1	no	0	0	0	0	1	1	no	0	1.30184	1.30184	inf	1	1	no
hXLOC_008719	TCONS_00010630	.	chr1:96678775-96679641	+	11.7086	16.0294	4.3208	0.453149	0.8455	0.991256	no	0.223462	0.503827	0.280365	1.1729	0.3578	0.99779	no	7.57769	9.10187	1.52418	0.264405	0.85425	0.994709	no	33.1829	36.6729	3.49	0.144271	0.878	0.987263	no
hXLOC_008732	TCONS_00010650	.	chr1:96841061-96841291	+	0	0	0	0	1	1	no	0	0	0	0	1	1	no	0	0	0	0	1	1	no	0	1.30339	1.30339	inf	1	1	no
hXLOC_008738	TCONS_00010656	.	chr1:96886783-96886984	+	0	0	0	0	1	1	no	0	0	0	0	1	1	no	0	0	0	0	1	1	no	1.21394	0	-1.21394	#NAME?	1	1	no
hXLOC_008743	TCONS_00010661	.	chr1:96979298-96979540	+	0	0	0	0	1	1	no	0	0	0	0	1	1	no	0	0	0	0	1	1	no	1.09712	0	-1.09712	#NAME?	1	1	no
hXLOC_008757	TCONS_00010676	.	chr1:97951739-97951981	+	0	0	0	0	1	1	no	0	0	0	0	1	1	no	0	0	0	0	1	1	no	1.30192	0	-1.30192	#NAME?	1	1	no
hXLOC_008759	TCONS_00010678	.	chr1:97974357-97974571	+	0	0	0	0	1	1	no	0	0	0	0	1	1	no	0	0	0	0	1	1	no	1.33099	0	-1.33099	#NAME?	1	1	no
hXLOC_008763	TCONS_00010685	.	chr1:98039727-98041022	+	0	0	0	0	1	1	no	0	0	0	0	1	1	no	1.03608	0.029773	-1.00631	-5.12099	0.3265	0.994709	no	0.0387238	0.0704807	0.0317569	0.864008	1	1	no
hXLOC_008803	TCONS_00010726	.	chr1:98113722-98113950	+	0	0	0	0	1	1	no	0	0	0	0	1	1	no	1.08398	0.299913	-0.784067	-1.85372	1	1	no	0	0	0	0	1	1	no
hXLOC_008886	TCONS_00010809	ENSG00000226053	chr1:98260806-98261042	+	0	0	0	0	1	1	no	0	0	0	0	1	1	no	1.2575	0	-1.2575	#NAME?	0.1912	0.994709	no	0	0	0	0	1	1	no
hXLOC_008887	TCONS_00010810	ENSG00000226053	chr1:98265408-98265613	+	0	0	0	0	1	1	no	0	0	0	0	1	1	no	0	0	0	0	1	1	no	3.14867	0	-3.14867	#NAME?	1	1	no
hXLOC_008906	TCONS_00010829	.	chr1:98324625-98324854	+	0	0	0	0	1	1	no	0	0	0	0	1	1	no	0	0	0	0	1	1	no	2.61972	0	-2.61972	#NAME?	1	1	no
hXLOC_008909	TCONS_00010832	.	chr1:98369103-98369322	+	0	0	0	0	1	1	no	0	0	0	0	1	1	no	0	0	0	0	1	1	no	0	4.45938	4.45938	inf	0.00165	0.057012	no
hXLOC_008916	TCONS_00010839	.	chr1:98434176-98434434	+	0	0	0	0	1	1	no	0	0	0	0	1	1	no	0	0	0	0	1	1	no	0.207499	1.79503	1.58753	3.11283	1	1	no
hXLOC_008920	TCONS_00010843	.	chr1:98514183-98514399	+	0	0	0	0	1	1	no	0	0	0	0	1	1	no	0	0	0	0	1	1	no	2.80106	0	-2.80106	#NAME?	0.02865	0.219287	no
hXLOC_008941	TCONS_00010868	.	chr1:98780431-98780634	+	0	0	0	0	1	1	no	0	0	0	0	1	1	no	0	0	0	0	1	1	no	1.6485	0	-1.6485	#NAME?	1	1	no
hXLOC_008950	TCONS_00010877	.	chr1:98818265-98818472	+	0	0	0	0	1	1	no	0	0	0	0	1	1	no	0	0	0	0	1	1	no	1.03717	0	-1.03717	#NAME?	1	1	no
hXLOC_008952	TCONS_00010879	.	chr1:98822848-98823077	+	0	0	0	0	1	1	no	0	0	0	0	1	1	no	0	0	0	0	1	1	no	0	1.60602	1.60602	inf	0.0429	0.300106	no
hXLOC_008964	TCONS_00010891	ENSG00000232825	chr1:99093339-99093614	+	0	0	0	0	1	1	no	0	0	0	0	1	1	no	0	0	0	0	1	1	no	0.609744	1.55553	0.945786	1.35113	0.6443	0.987263	no
hXLOC_008966	TCONS_00010893	ENSG00000232825	chr1:99143272-99143523	+	0	0	0	0	1	1	no	0	0	0	0	1	1	no	0	0	0	0	1	1	no	1.14051	0	-1.14051	#NAME?	1	1	no
hXLOC_008967	TCONS_00010894	.	chr1:99250097-99250346	+	0	0	0	0	1	1	no	0	0	0	0	1	1	no	0	0	0	0	1	1	no	1.54152	0	-1.54152	#NAME?	1	1	no
hXLOC_008977	TCONS_00010905	.	chr1:99409937-99410179	+	0	0	0	0	1	1	no	0	0	0	0	1	1	no	0	0	0	0	1	1	no	1.16417	0	-1.16417	#NAME?	1	1	no
hXLOC_008984	TCONS_00010912	.	chr1:99559206-99559421	+	0	0	0	0	1	1	no	0	0	0	0	1	1	no	0	0	0	0	1	1	no	0	1.69087	1.69087	inf	1	1	no
hXLOC_009019	TCONS_00010961	.	chr1:100107281-100107518	+	0	0	0	0	1	1	no	0	0	0	0	1	1	no	0	0	0	0	1	1	no	0	2.96088	2.96088	inf	1	1	no
hXLOC_009044	TCONS_00011001	.	chr1:100548084-100548344	+	0	0	0	0	1	1	no	0	0	0	0	1	1	no	0	0	0	0	1	1	no	1.03563	0	-1.03563	#NAME?	0.0225	0.188782	no
hXLOC_009045	TCONS_00011002	.	chr1:100549236-100549450	+	0	0	0	0	1	1	no	0	0	0	0	1	1	no	0	0	0	0	1	1	no	1.93513	0	-1.93513	#NAME?	0.0249	0.199198	no
hXLOC_009053	TCONS_00011010	.	chr1:100621701-100621903	+	0	0	0	0	1	1	no	0	0	0	0	1	1	no	0	0	0	0	1	1	no	0	3.70268	3.70268	inf	0.0134	0.172528	no
hXLOC_009057	TCONS_00011014	.	chr1:100624356-100624645	+	0	0	0	0	1	1	no	0	0	0	0	1	1	no	0.105343	0	-0.105343	#NAME?	1	1	no	0	1.85948	1.85948	inf	0.00075	0.0381323	yes
hXLOC_009059	TCONS_00011016	.	chr1:100627704-100628021	+	0	0	0	0	1	1	no	0	0	0	0	1	1	no	0	0	0	0	1	1	no	0.134181	1.40723	1.27305	3.3906	0.32115	0.831894	no
hXLOC_009061	TCONS_00011018	.	chr1:100630555-100630853	+	0	0	0	0	1	1	no	0	0	0	0	1	1	no	0	0	0	0	1	1	no	0	1.76271	1.76271	inf	0.20145	0.72101	no
hXLOC_009079	TCONS_00011039	.	chr1:100748506-100748724	+	0	0	0	0	1	1	no	0	0	0	0	1	1	no	0	0	0	0	1	1	no	0	1.73344	1.73344	inf	1	1	no
hXLOC_009083	TCONS_00011043	.	chr1:100754334-100754682	+	0	0	0	0	1	1	no	0	0	0	0	1	1	no	0	0	0	0	1	1	no	0	1.48989	1.48989	inf	0.001	0.0464094	yes
hXLOC_009086	TCONS_00011046	.	chr1:100759588-100759854	+	0.445211	0	-0.445211	#NAME?	1	1	no	0	0	0	0	1	1	no	0	0	0	0	1	1	no	0	2.27506	2.27506	inf	0.00325	0.0718163	no
hXLOC_009099	TCONS_00011059	.	chr1:100793284-100793517	+	0	0	0	0	1	1	no	0	0	0	0	1	1	no	0	0	0	0	1	1	no	0	1.25194	1.25194	inf	0.0252	0.200696	no
hXLOC_009100	TCONS_00011060	.	chr1:100795090-100795305	+	0	0	0	0	1	1	no	0	0	0	0	1	1	no	0	0	0	0	1	1	no	0	2.7794	2.7794	inf	0.0105	0.172528	no
hXLOC_009114	TCONS_00011074	.	chr1:100859343-100859552	+	0	0	0	0	1	1	no	0	0	0	0	1	1	no	0	0	0	0	1	1	no	0	1.75073	1.75073	inf	1	1	no
hXLOC_009117	TCONS_00011077	.	chr1:100865170-100865382	+	0	0	0	0	1	1	no	0	0	0	0	1	1	no	0	0	0	0	1	1	no	0	4.94921	4.94921	inf	1	1	no
hXLOC_009131	TCONS_00011100	ENSG00000233184	chr1:101025984-101027201	+	0.476123	0.605406	0.129283	0.346566	1	1	no	0.0554671	0.0428187	-0.0126484	-0.373392	1	1	no	0.565997	0.119229	-0.446768	-2.24706	0.329	0.994709	no	1.56155	2.22775	0.6662	0.512611	0.6739	0.987263	no
hXLOC_009131	TCONS_00011136	ENSG00000233184	chr1:101080153-101081723	+	0.650951	0.217194	-0.433757	-1.58357	1	1	no	0	0	0	0	1	1	no	0.286213	0.465246	0.179033	0.700904	1	1	no	1.83908	4.76678	2.9277	1.37403	0.54225	0.970567	no
hXLOC_009134	TCONS_00011103	ENSG00000233184	chr1:101028836-101029505	+	0.703579	1.29972	0.596141	0.885417	0.65615	0.991256	no	0	0	0	0	1	1	no	0	0.138253	0.138253	inf	1	1	no	1.52027	1.10142	-0.41885	-0.464963	0.8241	0.987263	no
hXLOC_009138	TCONS_00011107	ENSG00000233184	chr1:101036026-101036556	+	0.473525	0.697514	0.223989	0.558782	1	1	no	0	0.0326037	0.0326037	inf	1	1	no	0.292924	0.126679	-0.166245	-1.20935	1	1	no	1.83414	1.16962	-0.66452	-0.649061	0.81875	0.987263	no
hXLOC_009142	TCONS_00011111	ENSG00000233184	chr1:101045539-101046294	+	0.892154	0.621948	-0.270206	-0.520498	0.7883	0.991256	no	0.0717965	0.0231421	-0.0486544	-1.63339	1	1	no	0.235961	0.132475	-0.103486	-0.832831	1	1	no	1.98271	1.82704	-0.15567	-0.11797	0.94285	0.987263	no
hXLOC_009147	TCONS_00011116	ENSG00000233184	chr1:101049938-101050164	+	0.712304	0.5768	-0.135504	-0.304421	1	1	no	0.0440205	0	-0.0440205	#NAME?	1	1	no	0.0535393	0	-0.0535393	#NAME?	1	1	no	1.25314	1.56215	0.30901	0.317991	0.87745	0.987263	no
hXLOC_009153	TCONS_00011122	ENSG00000233184	chr1:101063005-101063723	+	0	2.78225	2.78225	inf	1	1	no	0	0	0	0	1	1	no	0.707826	0	-0.707826	#NAME?	1	1	no	1.28842	2.45819	1.16977	0.931991	0.711	0.987263	no
hXLOC_009155	TCONS_00011124	ENSG00000233184	chr1:101067970-101069278	+	0.115899	0.0802768	-0.0356222	-0.529814	1	1	no	0.0240406	0	-0.0240406	#NAME?	1	1	no	0.0653493	0	-0.0653493	#NAME?	1	1	no	0.662465	1.92002	1.25755	1.53521	0.41195	0.902827	no
hXLOC_009156	TCONS_00011125	ENSG00000233184	chr1:101071443-101071792	+	0.154607	0.218478	0.063871	0.498886	1	1	no	0	0	0	0	1	1	no	0.0561603	0.0136759	-0.0424844	-2.03792	1	1	no	1.11157	0.987558	-0.124012	-0.170662	0.8828	0.987263	no
hXLOC_009161	TCONS_00011134	ENSG00000233184	chr1:101077929-101078400	+	0.726156	0	-0.726156	#NAME?	1	1	no	0	0.125946	0.125946	inf	1	1	no	0	0	0	0	1	1	no	0	1.1038	1.1038	inf	1	1	no
hXLOC_009162	TCONS_00011135	ENSG00000233184	chr1:101079177-101079429	+	0.113962	0.272228	0.158266	1.25626	1	1	no	0.0599735	0	-0.0599735	#NAME?	1	1	no	0.15019	0	-0.15019	#NAME?	1	1	no	1.82515	0.940545	-0.884605	-0.956447	0.77975	0.987263	no
hXLOC_009164	TCONS_00011139	.	chr1:101088938-101089181	+	0	0	0	0	1	1	no	0	0	0	0	1	1	no	0	0.224442	0.224442	inf	1	1	no	1.02194	0	-1.02194	#NAME?	1	1	no
hXLOC_009165	TCONS_00011140	.	chr1:101089382-101089664	+	0	0	0	0	1	1	no	0	0	0	0	1	1	no	0	0	0	0	1	1	no	1.68312	0	-1.68312	#NAME?	1	1	no
hXLOC_009170	TCONS_00011145	.	chr1:101121182-101121383	+	0	0	0	0	1	1	no	0	0	0	0	1	1	no	0	0	0	0	1	1	no	1.59222	0	-1.59222	#NAME?	1	1	no
hXLOC_009173	TCONS_00011148	.	chr1:101199647-101199894	+	0.490955	0	-0.490955	#NAME?	1	1	no	0	0	0	0	1	1	no	0	0	0	0	1	1	no	0	1.70066	1.70066	inf	1	1	no
hXLOC_009187	TCONS_00011164	.	chr1:101254332-101254540	+	0	1.66751	1.66751	inf	1	1	no	0	0	0	0	1	1	no	0	0	0	0	1	1	no	0.899679	0	-0.899679	#NAME?	1	1	no
hXLOC_009190	TCONS_00011167	.	chr1:101279167-101279417	+	1.21745	0	-1.21745	#NAME?	1	1	no	0	0	0	0	1	1	no	0	0	0	0	1	1	no	0	0	0	0	1	1	no
hXLOC_009196	TCONS_00011173	.	chr1:101310045-101310376	+	1.10674	0	-1.10674	#NAME?	5e-05	0.00181855	yes	0	0	0	0	1	1	no	0	0	0	0	1	1	no	0	0	0	0	1	1	no
hXLOC_009203	TCONS_00011180	ENSG00000231671	chr1:101379175-101379395	+	0	0	0	0	1	1	no	0	0	0	0	1	1	no	0	0	0	0	1	1	no	1.0037	0	-1.0037	#NAME?	1	1	no
hXLOC_009205	TCONS_00011182	.	chr1:101390944-101391185	+	0	0	0	0	1	1	no	0	0	0	0	1	1	no	0	0	0	0	1	1	no	0.271885	2.17879	1.90691	3.00246	0.2191	0.735676	no
hXLOC_009206	TCONS_00011183	.	chr1:101408199-101408401	+	0	0	0	0	1	1	no	0	0	0	0	1	1	no	0	0	0	0	1	1	no	0	2.36639	2.36639	inf	1	1	no
hXLOC_009214	TCONS_00011191	.	chr1:101525620-101525835	+	0	0	0	0	1	1	no	0	0	0	0	1	1	no	0	0	0	0	1	1	no	1.63097	0	-1.63097	#NAME?	1	1	no
hXLOC_009218	TCONS_00011195	.	chr1:101594070-101594343	+	0	0	0	0	1	1	no	0	0	0	0	1	1	no	0	0	0	0	1	1	no	1.49434	0	-1.49434	#NAME?	1	1	no
hXLOC_009228	TCONS_00011205	ENSG00000226715	chr1:101736722-101736944	+	0	0	0	0	1	1	no	0	0	0	0	1	1	no	0	0	0	0	1	1	no	0	1.90183	1.90183	inf	1	1	no
hXLOC_009229	TCONS_00011206	ENSG00000226715	chr1:101755707-101755949	+	0	0	0	0	1	1	no	0	0	0	0	1	1	no	0	0	0	0	1	1	no	1.4329	0	-1.4329	#NAME?	0.02865	0.219287	no
hXLOC_009230	TCONS_00011207	ENSG00000226715	chr1:101786971-101787380	+	0.524295	0.527793	0.003498	0.00959415	1	1	no	0	0	0	0	1	1	no	0.179241	0.255269	0.076028	0.510122	1	1	no	2.7458	3.77517	1.02937	0.459315	0.6031	0.987263	no
hXLOC_009241	TCONS_00011218	.	chr1:102070812-102071153	+	0	0	0	0	1	1	no	0	0	0	0	1	1	no	0	0	0	0	1	1	no	1.7883	0	-1.7883	#NAME?	0.00235	0.062554	no
hXLOC_009244	TCONS_00011221	.	chr1:102138007-102138256	+	0	0	0	0	1	1	no	0	0	0	0	1	1	no	0	0	0	0	1	1	no	1.03961	0	-1.03961	#NAME?	0.06005	0.398901	no
hXLOC_009249	TCONS_00011226	.	chr1:102240240-102240489	+	0	0	0	0	1	1	no	0	0	0	0	1	1	no	0	0	0	0	1	1	no	0	1.07395	1.07395	inf	1	1	no
hXLOC_009263	TCONS_00011240	.	chr1:102533031-102533263	+	0	0	0	0	1	1	no	0	0	0	0	1	1	no	0	0	0	0	1	1	no	2.02074	0	-2.02074	#NAME?	0.0172	0.176516	no
hXLOC_009264	TCONS_00011241	.	chr1:102569896-102570096	+	0	0	0	0	1	1	no	0	0	0	0	1	1	no	0	0	0	0	1	1	no	1.27505	0	-1.27505	#NAME?	1	1	no
hXLOC_009272	TCONS_00011249	.	chr1:102766203-102766430	+	0	0	0	0	1	1	no	0	0	0	0	1	1	no	0	0	0	0	1	1	no	1.26955	0	-1.26955	#NAME?	1	1	no
hXLOC_009283	TCONS_00011260	.	chr1:102875799-102876070	+	0	0	0	0	1	1	no	0	0	0	0	1	1	no	0	0	0	0	1	1	no	2.54563	0	-2.54563	#NAME?	0.00215	0.0602846	no
hXLOC_009284	TCONS_00011261	.	chr1:102876509-102877688	+	0	0	0	0	1	1	no	0	0	0	0	1	1	no	0	0	0	0	1	1	no	12.3895	7.64275	-4.74675	-0.696956	0.6459	0.987263	no
hXLOC_009286	TCONS_00011263	.	chr1:102886808-102887108	+	0	0	0	0	1	1	no	0	0	0	0	1	1	no	0	0	0	0	1	1	no	38.9371	34.0117	-4.9254	-0.195116	0.8863	0.987263	no
hXLOC_009290	TCONS_00011267	.	chr1:103008012-103009245	+	0	0	0	0	1	1	no	0	0	0	0	1	1	no	0	0	0	0	1	1	no	1.51648	0.101083	-1.4154	-3.90711	0.17055	0.705495	no
hXLOC_009291	TCONS_00011268	.	chr1:103020988-103022065	+	0	0	0	0	1	1	no	0	0	0	0	1	1	no	0	0	0	0	1	1	no	2.07252	0.128078	-1.94444	-4.01629	0.162	0.701774	no
hXLOC_009292	TCONS_00011269	.	chr1:103025558-103026981	+	0	0	0	0	1	1	no	0	0	0	0	1	1	no	0	0	0	0	1	1	no	4.08761	0.389382	-3.69823	-3.392	0.02865	0.219287	no
hXLOC_009293	TCONS_00011270	.	chr1:103030570-103031277	+	0	0	0	0	1	1	no	0	0	0	0	1	1	no	0	0	0	0	1	1	no	2.53886	0.716659	-1.8222	-1.82482	0.33085	0.841593	no
hXLOC_009294	TCONS_00011271	.	chr1:103072626-103075780	+	0	0	0	0	1	1	no	0	0	0	0	1	1	no	0	0.00586	0.00586	inf	1	1	no	1.08911	0.639251	-0.449859	-0.768702	0.59205	0.987263	no
hXLOC_009295	TCONS_00011272	.	chr1:103078419-103078902	+	0	0	0	0	1	1	no	0	0	0	0	1	1	no	0	0	0	0	1	1	no	4.03889	1.44158	-2.59731	-1.48631	0.36525	0.870683	no
hXLOC_009296	TCONS_00011273	.	chr1:103082629-103083599	+	0	0	0	0	1	1	no	0	0	0	0	1	1	no	0	0	0	0	1	1	no	1.65715	0.400875	-1.25628	-2.04748	0.20605	0.726101	no
hXLOC_009297	TCONS_00011274	.	chr1:103107527-103108545	+	0	0	0	0	1	1	no	0	0	0	0	1	1	no	0.0766554	0.0217467	-0.0549087	-1.81759	1	1	no	5.56683	3.38006	-2.18677	-0.719809	0.60605	0.987263	no
hXLOC_009298	TCONS_00011275	.	chr1:103108831-103109467	+	0	0	0	0	1	1	no	0	0	0	0	1	1	no	0	0.0319219	0.0319219	inf	1	1	no	1.38194	0.542221	-0.839719	-1.34975	0.0482	0.331328	no
hXLOC_009324	TCONS_00011301	.	chr1:103194679-103195012	+	0	0	0	0	1	1	no	0	0	0	0	1	1	no	0	0	0	0	1	1	no	1.27257	0	-1.27257	#NAME?	1	1	no
hXLOC_009325	TCONS_00011302	.	chr1:103206012-103206224	+	0	0	0	0	1	1	no	0	0	0	0	1	1	no	0	0	0	0	1	1	no	0	2.6799	2.6799	inf	1	1	no
hXLOC_009326	TCONS_00011303	.	chr1:103315625-103315848	+	0	0	0	0	1	1	no	0	0	0	0	1	1	no	0	0	0	0	1	1	no	2.07724	0	-2.07724	#NAME?	0.03305	0.247306	no
hXLOC_009327	TCONS_00011304	.	chr1:103359490-103359725	+	0	0	0	0	1	1	no	0	0	0	0	1	1	no	0	0	0	0	1	1	no	3.15837	0	-3.15837	#NAME?	0.0173	0.176516	no
hXLOC_009333	TCONS_00011310	.	chr1:103489736-103489949	+	0	0	0	0	1	1	no	0	0	0	0	1	1	no	0	0	0	0	1	1	no	0	1.8801	1.8801	inf	1	1	no
hXLOC_009342	TCONS_00011346	.	chr1:103766021-103766244	+	0	0	0	0	1	1	no	0	0	0	0	1	1	no	0	0	0	0	1	1	no	0	1.50591	1.50591	inf	1	1	no
hXLOC_009350	TCONS_00011354	.	chr1:103906199-103906405	+	0	0	0	0	1	1	no	0	0	0	0	1	1	no	0	0	0	0	1	1	no	2.28734	0	-2.28734	#NAME?	1	1	no
hXLOC_009352	TCONS_00011356	.	chr1:103943827-103944041	+	0	0	0	0	1	1	no	0	0	0	0	1	1	no	0	0	0	0	1	1	no	0	1.99333	1.99333	inf	1	1	no
hXLOC_009354	TCONS_00011358	.	chr1:103993762-103994013	+	0	0	0	0	1	1	no	0	0	0	0	1	1	no	0	0	0	0	1	1	no	1.64358	0	-1.64358	#NAME?	0.01435	0.172528	no
hXLOC_009355	TCONS_00011359	.	chr1:103998832-103999129	+	0	0	0	0	1	1	no	0	0	0	0	1	1	no	0	0	0	0	1	1	no	0	1.42803	1.42803	inf	1	1	no
hXLOC_009356	TCONS_00011360	.	chr1:103999418-103999618	+	0	0	0	0	1	1	no	0	0	0	0	1	1	no	0	0	0	0	1	1	no	2.97549	0	-2.97549	#NAME?	1	1	no
hXLOC_009358	TCONS_00011362	.	chr1:104003369-104003607	+	0	0	0	0	1	1	no	0	0	0	0	1	1	no	0	0	0	0	1	1	no	0	1.53464	1.53464	inf	1	1	no
hXLOC_009376	TCONS_00011380	.	chr1:104241571-104241787	+	0	0	0	0	1	1	no	0	0	0	0	1	1	no	0	0	0	0	1	1	no	0	1.78126	1.78126	inf	0.02125	0.18528	no
hXLOC_009377	TCONS_00011381	.	chr1:104273838-104274048	+	0	0	0	0	1	1	no	0	0	0	0	1	1	no	0	0	0	0	1	1	no	1.24906	0	-1.24906	#NAME?	1	1	no
hXLOC_009378	TCONS_00011382	.	chr1:104278549-104278797	+	0	0	0	0	1	1	no	0	0	0	0	1	1	no	0	0	0	0	1	1	no	1.58537	0	-1.58537	#NAME?	1	1	no
hXLOC_009382	TCONS_00011386	.	chr1:104323360-104323586	+	0	0	0	0	1	1	no	0	0	0	0	1	1	no	0	0	0	0	1	1	no	0	1.8511	1.8511	inf	1	1	no
hXLOC_009384	TCONS_00011388	.	chr1:104358336-104358543	+	0	0	0	0	1	1	no	0	0	0	0	1	1	no	0	0	0	0	1	1	no	1.32989	0	-1.32989	#NAME?	1	1	no
hXLOC_009390	TCONS_00011394	.	chr1:104433287-104433496	+	0	0	0	0	1	1	no	0	0	0	0	1	1	no	0	0	0	0	1	1	no	1.58932	0	-1.58932	#NAME?	1	1	no
hXLOC_009391	TCONS_00011395	.	chr1:104447633-104447846	+	0	0	0	0	1	1	no	0	0	0	0	1	1	no	0	0	0	0	1	1	no	3.09489	5.32897	2.23408	0.783967	0.60655	0.987263	no
hXLOC_009411	TCONS_00011415	.	chr1:104887550-104887797	+	0	0	0	0	1	1	no	0	0	0	0	1	1	no	0	0	0	0	1	1	no	0	1.62307	1.62307	inf	1	1	no
hXLOC_009413	TCONS_00011417	.	chr1:104901309-104901577	+	0	0	0	0	1	1	no	0	0	0	0	1	1	no	0	0	0	0	1	1	no	0	1.4686	1.4686	inf	0.01695	0.176516	no
hXLOC_009420	TCONS_00011424	.	chr1:105023959-105024197	+	0	0	0	0	1	1	no	0	0	0	0	1	1	no	0	0	0	0	1	1	no	0	2.57413	2.57413	inf	0.0105	0.172528	no
hXLOC_009423	TCONS_00011427	.	chr1:105064450-105064692	+	0	0	0	0	1	1	no	0	0	0	0	1	1	no	0	0	0	0	1	1	no	1.43088	0	-1.43088	#NAME?	1	1	no
hXLOC_009424	TCONS_00011428	.	chr1:105075604-105075829	+	0	0	0	0	1	1	no	0	0	0	0	1	1	no	0	0	0	0	1	1	no	0	2.53242	2.53242	inf	1	1	no
hXLOC_009427	TCONS_00011431	.	chr1:105171637-105171890	+	0	0	0	0	1	1	no	0	0	0	0	1	1	no	0	0	0	0	1	1	no	0	1.48251	1.48251	inf	1	1	no
hXLOC_009430	TCONS_00011434	.	chr1:105188957-105189167	+	0	0	0	0	1	1	no	0	0	0	0	1	1	no	0	0	0	0	1	1	no	0	2.81477	2.81477	inf	1	1	no
hXLOC_009433	TCONS_00011437	.	chr1:105331134-105331370	+	0	0	0	0	1	1	no	0	0	0	0	1	1	no	0	0	0	0	1	1	no	0	1.591	1.591	inf	0.0252	0.200696	no
hXLOC_009437	TCONS_00011441	.	chr1:105512578-105512789	+	0	0	0	0	1	1	no	0	0	0	0	1	1	no	0	0	0	0	1	1	no	2.09075	0	-2.09075	#NAME?	1	1	no
hXLOC_009438	TCONS_00011442	.	chr1:105558568-105558774	+	0	0	0	0	1	1	no	0	0	0	0	1	1	no	0	0	0	0	1	1	no	0	2.27628	2.27628	inf	1	1	no
hXLOC_009442	TCONS_00011446	.	chr1:105727442-105727651	+	0	0	0	0	1	1	no	0	0	0	0	1	1	no	0	0	0	0	1	1	no	0	2.7071	2.7071	inf	1	1	no
hXLOC_009443	TCONS_00011447	.	chr1:105731601-105731828	+	0	0	0	0	1	1	no	0	0	0	0	1	1	no	0	0	0	0	1	1	no	0	2.27203	2.27203	inf	1	1	no
hXLOC_009465	TCONS_00011469	.	chr1:106237392-106237626	+	0	0	0	0	1	1	no	0	0	0	0	1	1	no	0	0	0	0	1	1	no	0	1.16971	1.16971	inf	1	1	no
hXLOC_009468	TCONS_00011472	.	chr1:106280985-106281320	+	0	0	0	0	1	1	no	0	0	0	0	1	1	no	0	0	0	0	1	1	no	0.224082	1.56165	1.33757	2.80097	0.1245	0.670124	no
hXLOC_009470	TCONS_00011474	.	chr1:106335693-106335960	+	0	0	0	0	1	1	no	0	0	0	0	1	1	no	0	0	0	0	1	1	no	1.00358	0	-1.00358	#NAME?	1	1	no
hXLOC_009477	TCONS_00011481	.	chr1:106629488-106629709	+	0	0	0	0	1	1	no	0	0	0	0	1	1	no	0	0	0	0	1	1	no	0	1.16893	1.16893	inf	1	1	no
hXLOC_009488	TCONS_00011492	.	chr1:106911048-106911248	+	0	0	0	0	1	1	no	0	0	0	0	1	1	no	0	0	0	0	1	1	no	0	2.21005	2.21005	inf	1	1	no
hXLOC_009489	TCONS_00011493	.	chr1:106944756-106944988	+	0	0	0	0	1	1	no	0	0	0	0	1	1	no	0	0	0	0	1	1	no	0	1.53465	1.53465	inf	1	1	no
hXLOC_009490	TCONS_00011494	.	chr1:106983232-106983476	+	0	0	0	0	1	1	no	0	0	0	0	1	1	no	0	0	0	0	1	1	no	1.10985	0	-1.10985	#NAME?	1	1	no
hXLOC_009576	TCONS_00011588	.	chr1:107524746-107524988	+	0	0	0	0	1	1	no	0	0	0	0	1	1	no	0	0	0	0	1	1	no	1.098	0	-1.098	#NAME?	1	1	no
hXLOC_009579	TCONS_00011591	.	chr1:107609746-107610074	+	0	0	0	0	1	1	no	0	0	0	0	1	1	no	0	0	0	0	1	1	no	0	1.30198	1.30198	inf	0.22755	0.741424	no
hXLOC_009584	TCONS_00011596	ENSG00000230489	chr1:107971450-107971655	+	1.88605	0	-1.88605	#NAME?	1	1	no	0	0	0	0	1	1	no	0	0	0	0	1	1	no	0	0	0	0	1	1	no
hXLOC_009586	TCONS_00011598	ENSG00000230489	chr1:107972593-107972802	+	2.09626	0	-2.09626	#NAME?	1	1	no	0	0	0	0	1	1	no	0	0	0	0	1	1	no	0	0	0	0	1	1	no
hXLOC_009587	TCONS_00011599	ENSG00000230489	chr1:107972893-107973107	+	3.23218	0	-3.23218	#NAME?	0.0871	0.607596	no	0	0	0	0	1	1	no	0	0	0	0	1	1	no	0	0	0	0	1	1	no
hXLOC_009593	TCONS_00011605	ENSG00000230489	chr1:107980003-107980214	+	0	0	0	0	1	1	no	0	0	0	0	1	1	no	0	0	0	0	1	1	no	0	1.85399	1.85399	inf	0.1993	0.718597	no
hXLOC_009594	TCONS_00011606	ENSG00000230489	chr1:107981281-107981529	+	0	1.1002	1.1002	inf	1	1	no	0	0	0	0	1	1	no	0	0	0	0	1	1	no	1.15408	0	-1.15408	#NAME?	0.1874	0.709543	no
hXLOC_009595	TCONS_00011607	ENSG00000230489	chr1:107984955-107985161	+	2.18159	0	-2.18159	#NAME?	1	1	no	0	0	0	0	1	1	no	0	0	0	0	1	1	no	0	0	0	0	1	1	no
hXLOC_009600	TCONS_00011612	.	chr1:108001124-108001361	+	0	0	0	0	1	1	no	0	0	0	0	1	1	no	0	0	0	0	1	1	no	1.48835	1.24371	-0.24464	-0.259065	0.537	0.968574	no
hXLOC_009602	TCONS_00011614	.	chr1:108004295-108004561	+	0	0	0	0	1	1	no	0	0	0	0	1	1	no	0	0	0	0	1	1	no	1.0954	0	-1.0954	#NAME?	1	1	no
hXLOC_009608	TCONS_00011620	.	chr1:108016743-108016952	+	0	0	0	0	1	1	no	0	0	0	0	1	1	no	0	0	0	0	1	1	no	0	1.26563	1.26563	inf	1	1	no
hXLOC_009609	TCONS_00011621	ENSG00000226822	chr1:108041614-108041918	+	0.626124	0	-0.626124	#NAME?	1	1	no	0.0629668	0.269158	0.206191	2.09579	1	1	no	0	0	0	0	1	1	no	0.159016	1.05673	0.897714	2.73236	0.3213	0.832099	no
hXLOC_009610	TCONS_00011622	ENSG00000226822	chr1:108042081-108042291	+	3.33334	0.532052	-2.80129	-2.64733	0.11365	0.65697	no	0.308895	1.67917	1.37027	2.44256	0.15315	0.99779	no	0	0	0	0	1	1	no	0	0	0	0	1	1	no
hXLOC_009613	TCONS_00011634	ENSG00000226822	chr1:108054085-108054403	+	1.58737	0	-1.58737	#NAME?	0.14965	0.696684	no	0.099608	0.119205	0.019597	0.259113	1	1	no	0	0	0	0	1	1	no	0	0	0	0	1	1	no
hXLOC_009642	TCONS_00011665	.	chr1:108111979-108112185	+	0	1.03674	1.03674	inf	1	1	no	0	0	0	0	1	1	no	0	0	0	0	1	1	no	0	0	0	0	1	1	no
hXLOC_009646	TCONS_00011669	.	chr1:108134773-108136838	+	1.23171	1.38052	0.14881	0.164543	0.92845	0.991256	no	0.0244562	0.0475928	0.0231366	0.96054	1	1	no	0.0885242	0.038018	-0.0505062	-1.21939	1	1	no	1.43369	1.19043	-0.24326	-0.268256	0.88465	0.987263	no
hXLOC_009653	TCONS_00011677	.	chr1:108483100-108483323	+	0	0	0	0	1	1	no	0	0	0	0	1	1	no	0	0	0	0	1	1	no	0	1.75711	1.75711	inf	1	1	no
hXLOC_009670	TCONS_00011696	.	chr1:108647577-108647777	+	0	1.09205	1.09205	inf	1	1	no	0	0.615251	0.615251	inf	1	1	no	0	0	0	0	1	1	no	0	0	0	0	1	1	no
hXLOC_009716	TCONS_00011759	.	chr1:109062495-109064701	+	0.496799	0.763868	0.267069	0.620662	0.7728	0.991256	no	0.00813609	0	-0.00813609	#NAME?	1	1	no	0.0133586	0.0723283	0.0589697	2.4368	1	1	no	1.20921	1.98722	0.77801	0.71669	0.77115	0.987263	no
hXLOC_009752	TCONS_00011805	.	chr1:109309718-109310194	+	0.0620651	0.0497299	-0.0123352	-0.319669	1	1	no	0.0561826	0	-0.0561826	#NAME?	1	1	no	0.0261079	0	-0.0261079	#NAME?	1	1	no	1.13108	0.263174	-0.867906	-2.10361	0.29015	0.799879	no
hXLOC_009758	TCONS_00011811	.	chr1:109400743-109400945	+	0	0	0	0	1	1	no	0	0	0	0	1	1	no	0	0	0	0	1	1	no	0	3.53374	3.53374	inf	0.2193	0.735676	no
hXLOC_009759	TCONS_00011812	.	chr1:109401878-109402079	+	0	0	0	0	1	1	no	0	0.9365	0.9365	inf	0.1123	0.99779	no	0	0	0	0	1	1	no	5.18994	5.01813	-0.17181	-0.0485657	0.9323	0.987263	no
hXLOC_009761	TCONS_00011814	.	chr1:109426211-109426430	+	0.21196	0	-0.21196	#NAME?	1	1	no	0.172036	0	-0.172036	#NAME?	1	1	no	4.71173	4.12013	-0.5916	-0.193564	0.9074	0.994709	no	1.10054	0.843489	-0.257051	-0.383767	1	1	no
hXLOC_009778	TCONS_00011847	.	chr1:109508098-109508330	+	0	0	0	0	1	1	no	0	0	0	0	1	1	no	0	0	0	0	1	1	no	1.14445	0	-1.14445	#NAME?	1	1	no
hXLOC_009785	TCONS_00011864	.	chr1:109637191-109637404	+	0	0	0	0	1	1	no	0	0	0	0	1	1	no	0	0	0	0	1	1	no	1.35099	0	-1.35099	#NAME?	1	1	no
hXLOC_009816	TCONS_00011928	.	chr1:109807924-109808278	+	0	0	0	0	1	1	no	0	0	0	0	1	1	no	0	0	0	0	1	1	no	0.324054	1.66493	1.34088	2.36116	0.0866	0.539663	no
hXLOC_009855	TCONS_00011986	ENSG00000258673	chr1:110099411-110099637	+	0	0	0	0	1	1	no	0	0	0	0	1	1	no	0	0	0	0	1	1	no	0	1.46202	1.46202	inf	1	1	no
hXLOC_009881	TCONS_00012023	ENSG00000224699	chr1:110360018-110369197	+	0.541365	0.334666	-0.206699	-0.69388	1	1	no	0.159688	0.0606724	-0.0990156	-1.39614	1	1	no	0.445376	0.259255	-0.186121	-0.78065	0.4353	0.994709	no	1.18574	0.932173	-0.253567	-0.347121	0.6252	0.987263	no
hXLOC_009884	TCONS_00012026	ENSG00000224699	chr1:110398229-110398483	+	0	0	0	0	1	1	no	0	0	0	0	1	1	no	0	0	0	0	1	1	no	2.10781	0.281574	-1.82624	-2.90416	0.30235	0.812149	no
hXLOC_009904	TCONS_00012067	.	chr1:110635086-110636741	+	0.161585	1.38693	1.22534	3.10153	0.03125	0.331818	no	0.101109	0.147027	0.045918	0.540175	1	1	no	0	0.00914746	0.00914746	inf	1	1	no	0.00723243	0.148362	0.14113	4.3585	1	1	no
hXLOC_009905	TCONS_00012068	.	chr1:110637575-110637796	+	0.0963305	1.28241	1.18608	3.73472	0.15605	0.706439	no	0.0115078	0.0496826	0.0381748	2.11012	1	1	no	0	0	0	0	1	1	no	0	0	0	0	1	1	no
hXLOC_009909	TCONS_00012078	.	chr1:110652545-110652762	+	1.23625	5.919	4.68275	2.25938	0.33405	0.886928	no	0.0541448	0.140597	0.0864522	1.37667	1	1	no	0	0	0	0	1	1	no	0	0	0	0	1	1	no
hXLOC_009910	TCONS_00012079	.	chr1:110653092-110653305	+	0	4.59359	4.59359	inf	0.08995	0.614643	no	0.330407	0.134594	-0.195813	-1.29563	1	1	no	0	0	0	0	1	1	no	0	3.32212	3.32212	inf	0.20135	0.721009	no
hXLOC_009911	TCONS_00012080	.	chr1:110653380-110653804	+	0.418306	0.440357	0.022051	0.0741161	1	1	no	0	0	0	0	1	1	no	0	0	0	0	1	1	no	0	2.16842	2.16842	inf	0.19875	0.718067	no
hXLOC_009913	TCONS_00012082	.	chr1:110655242-110655458	+	1.48701	2.80521	1.3182	0.915697	0.6555	0.991256	no	0.116287	0.191886	0.075599	0.722568	1	1	no	0	0	0	0	1	1	no	0	0	0	0	1	1	no
hXLOC_009914	TCONS_00012083	.	chr1:110655867-110656497	+	0	5.07261	5.07261	inf	1	1	no	0	0.217531	0.217531	inf	1	1	no	0	0	0	0	1	1	no	0	0	0	0	1	1	no
hXLOC_009915	TCONS_00012084	.	chr1:110657831-110658170	+	0.406024	2.19813	1.79211	2.43664	0.15395	0.702234	no	0.0766893	0.0327944	-0.0438949	-1.22557	1	1	no	0	0	0	0	1	1	no	0.175698	0.302046	0.126348	0.781667	1	1	no
hXLOC_009916	TCONS_00012085	.	chr1:110658239-110658776	+	1.08024	4.24306	3.16282	1.97375	0.25105	0.821604	no	0.0759147	0.123193	0.0472783	0.698464	1	1	no	0	0	0	0	1	1	no	0	0.768428	0.768428	inf	0.12815	0.677004	no
hXLOC_009917	TCONS_00012086	.	chr1:110660275-110660538	+	1.20285	1.73567	0.53282	0.529034	0.7566	0.991256	no	0.116884	0.0202912	-0.0965928	-2.52616	1	1	no	0	0	0	0	1	1	no	0	0.246783	0.246783	inf	1	1	no
hXLOC_009920	TCONS_00012089	.	chr1:110668716-110674532	+	0.263189	2.37877	2.11558	3.17604	0.1826	0.744616	no	0	0	0	0	1	1	no	0	0	0	0	1	1	no	0	1.62927	1.62927	inf	1	1	no
hXLOC_009922	TCONS_00012091	.	chr1:110681352-110681692	+	0.254085	1.72729	1.47321	2.76513	0.0356	0.363404	no	0.0931719	0.180992	0.0878201	0.957962	1	1	no	0	0	0	0	1	1	no	0.0148071	0.0367555	0.0219484	1.31167	1	1	no
hXLOC_009931	TCONS_00012104	.	chr1:110716790-110717001	+	0	2.26524	2.26524	inf	0.08775	0.609856	no	0	0	0	0	1	1	no	0	0	0	0	1	1	no	0	0	0	0	1	1	no
hXLOC_009959	TCONS_00012134	.	chr1:110918649-110918965	+	0.443831	1.14786	0.704029	1.37086	0.29445	0.859313	no	0	0	0	0	1	1	no	0	0	0	0	1	1	no	0	0	0	0	1	1	no
hXLOC_010003	TCONS_00012191	.	chr1:111432091-111432306	+	0	0	0	0	1	1	no	0	0	0	0	1	1	no	0	0	0	0	1	1	no	1.2332	0	-1.2332	#NAME?	1	1	no
hXLOC_010030	TCONS_00012241	.	chr1:112362805-112363046	+	0	0	0	0	1	1	no	0	0	0	0	1	1	no	0	0	0	0	1	1	no	1.0557	0	-1.0557	#NAME?	1	1	no
hXLOC_010092	TCONS_00012321	.	chr1:112905411-112905619	+	0	0	0	0	1	1	no	0	0	0	0	1	1	no	0	0	0	0	1	1	no	1.01877	0	-1.01877	#NAME?	1	1	no
hXLOC_010094	TCONS_00012323	.	chr1:112912351-112914166	+	0.300467	0.504176	0.203709	0.746725	1	1	no	0.0525506	0.06115	0.0085994	0.218645	1	1	no	0.254953	0.259231	0.004278	0.0240023	1	1	no	1.28694	1.6275	0.34056	0.338714	0.88525	0.987263	no
hXLOC_010095	TCONS_00012324	.	chr1:112917180-112918044	+	0.161822	0.262409	0.100587	0.697415	1	1	no	0.0607	0.0640447	0.0033447	0.0773817	1	1	no	0.215065	0.242233	0.027168	0.171621	1	1	no	1.17774	1.92952	0.75178	0.712223	0.7075	0.987263	no
hXLOC_010112	TCONS_00012343	ENSG00000226419	chr1:113003531-113003789	+	0	0	0	0	1	1	no	0	0.102034	0.102034	inf	1	1	no	0	0	0	0	1	1	no	1.10289	0.174928	-0.927962	-2.65645	0.25255	0.753536	no
hXLOC_010114	TCONS_00012345	ENSG00000226419	chr1:113005749-113006077	+	0	0	0	0	1	1	no	0	0	0	0	1	1	no	0	0	0	0	1	1	no	2.71703	0.37876	-2.33827	-2.84268	0.2773	0.784509	no
hXLOC_010144	TCONS_00012381	.	chr1:113263702-113263917	+	0	0	0	0	1	1	no	0	0	0	0	1	1	no	0	0	0	0	1	1	no	0	1.12267	1.12267	inf	1	1	no
hXLOC_010187	TCONS_00012437	.	chr1:114704463-114708062	+	0.627754	1.2774	0.649646	1.02494	0.52525	0.979065	no	0.0250836	0.0461156	0.021032	0.878509	1	1	no	0.0611998	0.173695	0.112495	1.50496	1	1	no	0.562742	1.00973	0.446988	0.843423	0.5636	0.978857	no
hXLOC_010190	TCONS_00012440	.	chr1:114715926-114716172	+	0.414178	0	-0.414178	#NAME?	1	1	no	0	0	0	0	1	1	no	0	0	0	0	1	1	no	1.16153	0.333088	-0.828442	-1.80205	0.52245	0.961609	no
hXLOC_010191	TCONS_00012441	.	chr1:114716832-114718789	+	0.936613	1.19077	0.254157	0.346373	0.7906	0.991256	no	0.093782	0.0859809	-0.0078011	-0.125296	1	1	no	0.376556	0.472524	0.095968	0.327521	0.83265	0.994709	no	1.34725	1.56719	0.21994	0.218155	0.88225	0.987263	no
hXLOC_010193	TCONS_00012443	.	chr1:114720338-114720720	+	0.711866	0.923315	0.211449	0.375217	0.80625	0.991256	no	0.0383544	0.137448	0.0990936	1.84143	1	1	no	0.932749	0.607846	-0.324903	-0.617783	0.67005	0.994709	no	0.947704	1.92764	0.979936	1.02432	0.56645	0.980106	no
hXLOC_010194	TCONS_00012444	.	chr1:114730170-114730640	+	3.20888	2.96362	-0.24526	-0.114708	0.93975	0.991256	no	0.0285797	0	-0.0285797	#NAME?	1	1	no	0.202687	0.0460075	-0.156679	-2.13932	1	1	no	3.63946	6.46359	2.82413	0.828609	0.5638	0.978952	no
hXLOC_010195	TCONS_00012445	.	chr1:114732599-114732846	+	3.40433	3.7997	0.39537	0.158516	0.91685	0.991256	no	0.168091	0	-0.168091	#NAME?	1	1	no	0.176322	0	-0.176322	#NAME?	1	1	no	9.48458	6.46277	-3.02181	-0.553432	0.73245	0.987263	no
hXLOC_010223	TCONS_00012473	.	chr1:115048370-115051215	+	0.108749	0.270857	0.162108	1.31653	1	1	no	0.00765075	0.00280709	-0.00484366	-1.44653	1	1	no	0.0126134	0.0207011	0.0080877	0.714749	1	1	no	1.0414	1.45846	0.41706	0.485926	0.7701	0.987263	no
hXLOC_010224	TCONS_00012474	.	chr1:115057514-115057753	+	0	0	0	0	1	1	no	0	0	0	0	1	1	no	0	0	0	0	1	1	no	0.255656	1.15249	0.896834	2.17248	0.3908	0.88855	no
hXLOC_010225	TCONS_00012475	.	chr1:115058678-115058969	+	0	0.208323	0.208323	inf	1	1	no	0	0	0	0	1	1	no	0	0	0	0	1	1	no	1.65781	0	-1.65781	#NAME?	0.13895	0.6921	no
hXLOC_010226	TCONS_00012476	.	chr1:115072907-115073126	+	0	0	0	0	1	1	no	0	0	0	0	1	1	no	0	0	0	0	1	1	no	1.17513	5.20932	4.03419	2.14828	0.50615	0.953943	no
hXLOC_010253	TCONS_00012503	.	chr1:115142514-115142735	+	0	0	0	0	1	1	no	0	0	0	0	1	1	no	0	0	0	0	1	1	no	0	1.10376	1.10376	inf	1	1	no
hXLOC_010261	TCONS_00012511	.	chr1:115166423-115166705	+	0	0	0	0	1	1	no	0	0	0	0	1	1	no	0	0	0	0	1	1	no	0.592351	3.8961	3.30375	2.71751	0.1745	0.707597	no
hXLOC_010270	TCONS_00012520	.	chr1:115190337-115191560	+	0	0	0	0	1	1	no	0	0	0	0	1	1	no	0.0258052	0.111548	0.0857428	2.11193	1	1	no	0.164233	1.1373	0.973067	2.7918	0.12435	0.670059	no
hXLOC_010273	TCONS_00012523	.	chr1:115194893-115195143	+	0	0	0	0	1	1	no	0	0	0	0	1	1	no	0	0	0	0	1	1	no	1.14982	0	-1.14982	#NAME?	0.01895	0.179282	no
hXLOC_010299	TCONS_00012550	.	chr1:115232573-115232784	+	0	0	0	0	1	1	no	0	0	0	0	1	1	no	0	1.01871	1.01871	inf	0.00845	0.19311	no	0	0	0	0	1	1	no
hXLOC_010303	TCONS_00012554	.	chr1:115239451-115239652	+	0	0	0	0	1	1	no	0	0	0	0	1	1	no	0	0	0	0	1	1	no	0	1.15281	1.15281	inf	1	1	no
hXLOC_010306	TCONS_00012557	.	chr1:115242793-115243000	+	0	0	0	0	1	1	no	0	0	0	0	1	1	no	0	0	0	0	1	1	no	0	1.34879	1.34879	inf	0.03525	0.25839	no
hXLOC_010317	TCONS_00012568	.	chr1:115267982-115268226	+	0	0	0	0	1	1	no	0	0	0	0	1	1	no	0	0	0	0	1	1	no	0	1.01304	1.01304	inf	1	1	no
hXLOC_010318	TCONS_00012569	.	chr1:115272722-115272943	+	0	0	0	0	1	1	no	0	0	0	0	1	1	no	0	0	0	0	1	1	no	0	2.88276	2.88276	inf	0.12215	0.66733	no
hXLOC_010337	TCONS_00012589	.	chr1:115372399-115372625	+	0	0	0	0	1	1	no	0	0	0	0	1	1	no	0	0	0	0	1	1	no	2.28191	0.550277	-1.73163	-2.05201	1	1	no
hXLOC_010345	TCONS_00012597	.	chr1:115426928-115427158	+	0	0	0	0	1	1	no	0	0	0	0	1	1	no	0	0	0	0	1	1	no	0	2.55784	2.55784	inf	0.01875	0.17871	no
hXLOC_010347	TCONS_00012599	.	chr1:115434872-115435082	+	0	0	0	0	1	1	no	0	0	0	0	1	1	no	0	0	0	0	1	1	no	0	1.00869	1.00869	inf	1	1	no
hXLOC_010348	TCONS_00012600	.	chr1:115442528-115442764	+	0	0	0	0	1	1	no	0	0	0	0	1	1	no	0	0	0	0	1	1	no	0	1.08309	1.08309	inf	0.02365	0.191933	no
hXLOC_010360	TCONS_00012615	.	chr1:115549841-115550256	+	0	0	0	0	1	1	no	0	0	0	0	1	1	no	0	0	0	0	1	1	no	0	1.06845	1.06845	inf	0.0001	0.00724019	yes
hXLOC_010375	TCONS_00012631	.	chr1:115919124-115919338	+	0	0	0	0	1	1	no	0	0	0	0	1	1	no	0	0	0	0	1	1	no	2.24737	0	-2.24737	#NAME?	1	1	no
hXLOC_010416	TCONS_00012680	.	chr1:116167717-116167948	+	0	0	0	0	1	1	no	0	0	0	0	1	1	no	0	0	0	0	1	1	no	1.08107	0	-1.08107	#NAME?	1	1	no
hXLOC_010427	TCONS_00012691	.	chr1:116330207-116330414	+	0	0	0	0	1	1	no	0	0	0	0	1	1	no	0	0	0	0	1	1	no	0	1.80729	1.80729	inf	1	1	no
hXLOC_010445	TCONS_00012717	.	chr1:116521736-116521983	+	0	1.36019	1.36019	inf	1	1	no	0	0	0	0	1	1	no	0	0	0	0	1	1	no	0	0	0	0	1	1	no
hXLOC_010452	TCONS_00012724	.	chr1:116574411-116574657	+	0	0	0	0	1	1	no	0	0	0	0	1	1	no	0	0	0	0	1	1	no	0	1.0772	1.0772	inf	0.1564	0.699726	no
hXLOC_010454	TCONS_00012726	.	chr1:116577205-116577487	+	0	0	0	0	1	1	no	0	0	0	0	1	1	no	0	0	0	0	1	1	no	0.333624	1.00194	0.668316	1.5865	0.47985	0.940682	no
hXLOC_010455	TCONS_00012727	.	chr1:116579410-116579860	+	0	0	0	0	1	1	no	0	0	0	0	1	1	no	1.02895	1.06579	0.03684	0.0507523	0.95465	0.994709	no	0.147504	0	-0.147504	#NAME?	1	1	no
hXLOC_010457	TCONS_00012729	.	chr1:116588692-116589087	+	0	0.0980396	0.0980396	inf	1	1	no	0	0	0	0	1	1	no	0.504742	1.11327	0.608528	1.14118	0.5374	0.994709	no	0	0.0776572	0.0776572	inf	1	1	no
hXLOC_010458	TCONS_00012730	.	chr1:116599952-116600346	+	0	0	0	0	1	1	no	0	0	0	0	1	1	no	1.0015	2.07368	1.07218	1.05004	0.61345	0.994709	no	0.0564568	0.0610343	0.0045775	0.112473	1	1	no
hXLOC_010459	TCONS_00012731	.	chr1:116603626-116604023	+	0	0.0464532	0.0464532	inf	1	1	no	0	0	0	0	1	1	no	2.5311	4.19285	1.66175	0.728167	0.7631	0.994709	no	0	0	0	0	1	1	no
hXLOC_010460	TCONS_00012732	.	chr1:116607943-116608314	+	0	0	0	0	1	1	no	0	0	0	0	1	1	no	0.635649	1.72874	1.09309	1.44342	0.5232	0.994709	no	0.215745	0.111862	-0.103883	-0.947601	1	1	no
hXLOC_010491	TCONS_00012774	.	chr1:117144673-117144899	+	0	0	0	0	1	1	no	0	0	0	0	1	1	no	0	0	0	0	1	1	no	0	1.52129	1.52129	inf	1	1	no
hXLOC_010500	TCONS_00012783	.	chr1:117266841-117267062	+	0	0	0	0	1	1	no	0	0	0	0	1	1	no	0	0	0	0	1	1	no	0	1.63353	1.63353	inf	0.02125	0.18528	no
hXLOC_010538	TCONS_00012824	.	chr1:117657712-117657921	+	0	3.64451	3.64451	inf	1	1	no	0	0	0	0	1	1	no	0	0	0	0	1	1	no	0	0	0	0	1	1	no
hXLOC_010548	TCONS_00012834	.	chr1:117675437-117675928	+	0.125861	1.29463	1.16877	3.36263	0.1102	0.651629	no	0	0	0	0	1	1	no	0	0	0	0	1	1	no	0	0	0	0	1	1	no
hXLOC_010552	TCONS_00012838	.	chr1:117686705-117686914	+	0	2.05361	2.05361	inf	1	1	no	0	0	0	0	1	1	no	0	0	0	0	1	1	no	0	0	0	0	1	1	no
hXLOC_010556	TCONS_00012842	.	chr1:117691528-117691738	+	0	0	0	0	1	1	no	0	0	0	0	1	1	no	0	0	0	0	1	1	no	2.31365	0	-2.31365	#NAME?	0.0173	0.176516	no
hXLOC_010559	TCONS_00012845	.	chr1:117698673-117698875	+	0	1.29591	1.29591	inf	1	1	no	0	0	0	0	1	1	no	0	0	0	0	1	1	no	0	0	0	0	1	1	no
hXLOC_010571	TCONS_00012857	.	chr1:117753062-117753289	+	0	1.01828	1.01828	inf	1	1	no	0	0	0	0	1	1	no	0	0	0	0	1	1	no	0	0	0	0	1	1	no
hXLOC_010578	TCONS_00012864	.	chr1:117778348-117778902	+	10.5673	17.309	6.7417	0.711917	0.0456	0.426399	no	0.0999963	0.29904	0.199044	1.58039	1	1	no	0.276799	0.517827	0.241028	0.903632	0.29025	0.994709	no	1.42214	5.8643	4.44216	2.04389	0.00355	0.0767285	no
hXLOC_010593	TCONS_00012884	.	chr1:118296391-118296604	+	0	0	0	0	1	1	no	0	0	0	0	1	1	no	0	0	0	0	1	1	no	1.49914	0	-1.49914	#NAME?	1	1	no
hXLOC_010609	TCONS_00012900	.	chr1:118389145-118389431	+	0	0	0	0	1	1	no	0	0	0	0	1	1	no	0	0	0	0	1	1	no	0.109095	1.51591	1.40681	3.79652	0.19095	0.710723	no
hXLOC_010610	TCONS_00012901	.	chr1:118394983-118395311	+	0	0	0	0	1	1	no	0	0	0	0	1	1	no	0	0	0	0	1	1	no	0	1.10313	1.10313	inf	1	1	no
hXLOC_010619	TCONS_00012910	.	chr1:118474412-118474693	+	0	0	0	0	1	1	no	0	0	0	0	1	1	no	0	0	0	0	1	1	no	0	1.22668	1.22668	inf	1	1	no
hXLOC_010624	TCONS_00012915	.	chr1:118483613-118483893	+	0	0	0	0	1	1	no	0	0	0	0	1	1	no	0	0	0	0	1	1	no	0	1.10437	1.10437	inf	1	1	no
hXLOC_010638	TCONS_00012929	.	chr1:118660367-118660645	+	0.281312	0	-0.281312	#NAME?	1	1	no	0	0	0	0	1	1	no	0	0	0	0	1	1	no	0	1.15376	1.15376	inf	1	1	no
hXLOC_010648	TCONS_00012940	.	chr1:118691398-118691913	+	0	0	0	0	1	1	no	0	0	0	0	1	1	no	0	0	0	0	1	1	no	0.279769	1.26009	0.980321	2.17122	0.41045	0.901734	no
hXLOC_010675	TCONS_00012967	.	chr1:118757585-118757788	+	0	0	0	0	1	1	no	0	0	0	0	1	1	no	0	0	0	0	1	1	no	0	2.75517	2.75517	inf	1	1	no
hXLOC_010688	TCONS_00012980	.	chr1:118785830-118786065	+	0	0	0	0	1	1	no	0	0	0	0	1	1	no	0	0	0	0	1	1	no	0	1.9297	1.9297	inf	0.22655	0.740875	no
hXLOC_010695	TCONS_00012987	.	chr1:118865884-118866303	+	0	0	0	0	1	1	no	0	0	0	0	1	1	no	0	0	0	0	1	1	no	0.268025	3.36976	3.10174	3.6522	0.46605	0.934186	no
hXLOC_010698	TCONS_00012990	.	chr1:118870341-118871162	+	0	0	0	0	1	1	no	0	0	0	0	1	1	no	0	0	0	0	1	1	no	0.2292	1.29012	1.06092	2.49283	0.08055	0.508927	no
hXLOC_010703	TCONS_00012995	.	chr1:118882518-118885614	+	0	0	0	0	1	1	no	0	0	0	0	1	1	no	0	0	0	0	1	1	no	2.11657	3.55017	1.4336	0.746162	0.7517	0.987263	no
hXLOC_010727	TCONS_00013029	ENSG00000231365	chr1:119159646-119160006	+	0.181211	0.841171	0.65996	2.21473	1	1	no	0.0369323	0.0363408	-0.0005915	-0.0232944	1	1	no	0	0.254234	0.254234	inf	1	1	no	3.35348	3.89096	0.53748	0.214466	0.91815	0.987263	no
hXLOC_010733	TCONS_00013035	ENSG00000231365	chr1:119193087-119193429	+	0	0.351641	0.351641	inf	1	1	no	0.0758927	0	-0.0758927	#NAME?	1	1	no	0	0	0	0	1	1	no	1.54327	0.283912	-1.25936	-2.44248	0.3177	0.828931	no
hXLOC_010744	TCONS_00013046	ENSG00000231365	chr1:119205683-119206121	+	0	0	0	0	1	1	no	0.0331465	0	-0.0331465	#NAME?	1	1	no	0.219802	0.0633929	-0.156409	-1.79381	1	1	no	1.64006	0.588936	-1.05112	-1.47756	0.4864	0.943882	no
hXLOC_010748	TCONS_00013050	ENSG00000231365	chr1:119209486-119209959	+	0.652308	0	-0.652308	#NAME?	1	1	no	0	0	0	0	1	1	no	0.0799329	0.0995951	0.0196622	0.317286	1	1	no	1.41217	0.115583	-1.29659	-3.61092	0.3307	0.841551	no
hXLOC_010757	TCONS_00013059	ENSG00000231365	chr1:119223808-119224308	+	0	0	0	0	1	1	no	0.0182035	0	-0.0182035	#NAME?	1	1	no	0.0439907	0	-0.0439907	#NAME?	1	1	no	1.10499	0.469548	-0.635442	-1.23469	0.5846	0.985362	no
hXLOC_010781	TCONS_00013083	ENSG00000231365	chr1:119261757-119262081	+	0	0	0	0	1	1	no	0	0	0	0	1	1	no	0	0	0	0	1	1	no	0	1.15277	1.15277	inf	1	1	no
hXLOC_010784	TCONS_00013087	.	chr1:119280034-119280282	+	0	0	0	0	1	1	no	0	0	0	0	1	1	no	0	0	0	0	1	1	no	1.22724	0	-1.22724	#NAME?	0.164	0.702414	no
hXLOC_010785	TCONS_00013088	.	chr1:119284592-119284796	+	0	0	0	0	1	1	no	0	0	0	0	1	1	no	0	0	0	0	1	1	no	0	1.57256	1.57256	inf	1	1	no
hXLOC_010789	TCONS_00013092	.	chr1:119321151-119321357	+	0	0	0	0	1	1	no	0	0	0	0	1	1	no	0	0	0	0	1	1	no	0.287223	1.32724	1.04002	2.20818	1	1	no
hXLOC_010791	TCONS_00013094	ENSG00000232650	chr1:119354748-119355008	+	0	0	0	0	1	1	no	0	0	0	0	1	1	no	0	0	0	0	1	1	no	0	1.56271	1.56271	inf	0.21895	0.735676	no
hXLOC_010808	TCONS_00013112	.	chr1:119649183-119649393	+	0	0	0	0	1	1	no	0	0	0	0	1	1	no	0	0	0	0	1	1	no	1.27215	3.40199	2.12984	1.41911	0.22375	0.739777	no
hXLOC_010825	TCONS_00013133	.	chr1:119881710-119882241	+	0.0779071	0.416807	0.3389	2.41955	1	1	no	0	0	0	0	1	1	no	0.0671274	0.0752217	0.0080943	0.164249	1	1	no	0.403271	1.79193	1.38866	2.15169	0.10685	0.624675	no
hXLOC_010831	TCONS_00013139	.	chr1:119911063-119911359	+	0.687361	1.05993	0.372569	0.624829	0.54755	0.986311	no	0	0	0	0	1	1	no	0	0	0	0	1	1	no	1.06648	0.714222	-0.352258	-0.578417	0.67915	0.987263	no
hXLOC_010832	TCONS_00013140	.	chr1:119911569-119916693	+	0.475823	0.543928	0.068105	0.192989	1	1	no	0.0245986	0.0290225	0.0044239	0.238594	1	1	no	0.22794	0.355515	0.127575	0.641254	1	1	no	2.83005	3.22822	0.39817	0.189913	0.91065	0.987263	no
hXLOC_010837	TCONS_00013145	.	chr1:119922139-119922464	+	1.03018	0.91517	-0.11501	-0.170787	0.90615	0.991256	no	0	0	0	0	1	1	no	0.0921064	0.106218	0.0141116	0.205653	1	1	no	1.4371	4.27721	2.84011	1.57351	0.30905	0.819431	no
hXLOC_010847	TCONS_00013155	.	chr1:119954929-119955408	+	0.400327	0.878345	0.478018	1.13361	0.46885	0.960828	no	0	0.0267876	0.0267876	inf	1	1	no	0.543571	0.727732	0.184161	0.420939	0.78045	0.994709	no	1.30225	1.23108	-0.07117	-0.0810755	0.95655	0.987445	no
hXLOC_010851	TCONS_00013159	.	chr1:119967348-119967605	+	0.861257	0.487243	-0.374014	-0.821803	0.6584	0.991256	no	0	0	0	0	1	1	no	0	0	0	0	1	1	no	2.32136	1.52501	-0.79635	-0.606153	0.66275	0.987263	no
hXLOC_010860	TCONS_00013176	.	chr1:120160022-120160838	+	0.341111	1.01036	0.669249	1.56655	1	1	no	0.153369	0	-0.153369	#NAME?	1	1	no	0	0	0	0	1	1	no	1.02707	0.867932	-0.159138	-0.242882	0.8781	0.987263	no
hXLOC_010866	TCONS_00013174	.	chr1:120156909-120157176	+	2.14545	5.23731	3.09186	1.28754	0.44695	0.950841	no	0.0296607	0.0171536	-0.0125071	-0.790039	1	1	no	0	0.0746154	0.0746154	inf	1	1	no	11.7784	12.4288	0.6504	0.0775481	0.96345	0.987909	no
hXLOC_010877	TCONS_00013192	.	chr1:120360393-120360611	+	2.0077	0	-2.0077	#NAME?	0.00785	0.120383	no	0	0	0	0	1	1	no	0	0	0	0	1	1	no	0	0	0	0	1	1	no
hXLOC_010880	TCONS_00013195	.	chr1:120389043-120390324	+	0.067507	1.05603	0.988523	3.96747	0.00315	0.0605072	no	0	0.0679374	0.0679374	inf	1	1	no	0	0	0	0	1	1	no	0.0288756	0	-0.0288756	#NAME?	1	1	no
hXLOC_010922	TCONS_00013296	ENSG00000226067	chr1:120984920-120986088	+	2.62774	2.92106	0.29332	0.152667	0.84	0.991256	no	2.18234	2.64586	0.46352	0.277861	0.6362	0.99779	no	0.932598	1.17579	0.243192	0.334307	0.3827	0.994709	no	1.42376	1.13727	-0.28649	-0.324129	0.6878	0.987263	no
hXLOC_010940	TCONS_00013320	.	chr1:121105762-121106008	+	0.332546	0	-0.332546	#NAME?	1	1	no	0	0	0	0	1	1	no	0	0	0	0	1	1	no	0	1.00919	1.00919	inf	1	1	no
hXLOC_010966	TCONS_00013348	ENSG00000227082	chr1:121427381-121428069	+	0	1.24585	1.24585	inf	0.0865	0.606109	no	0.0142596	0	-0.0142596	#NAME?	1	1	no	0	0	0	0	1	1	no	0	0.255848	0.255848	inf	1	1	no
hXLOC_010971	TCONS_00013353	ENSG00000227082	chr1:121432701-121432928	+	0	1.21911	1.21911	inf	1	1	no	0	0	0	0	1	1	no	0	0	0	0	1	1	no	0	0	0	0	1	1	no
hXLOC_010988	TCONS_00013370	ENSG00000227082	chr1:121456549-121456948	+	0	1.12468	1.12468	inf	0.07915	0.583465	no	0	0	0	0	1	1	no	0	0	0	0	1	1	no	0	0	0	0	1	1	no
hXLOC_010989	TCONS_00013371	ENSG00000227082	chr1:121457019-121457254	+	0	0	0	0	1	1	no	0	0	0	0	1	1	no	0	0	0	0	1	1	no	1.24865	0	-1.24865	#NAME?	0.1768	0.707597	no
hXLOC_011012	TCONS_00013397	.	chr1:121580798-121581154	+	1.11794	0	-1.11794	#NAME?	1	1	no	0	0	0	0	1	1	no	0.128944	0.221388	0.092444	0.779831	1	1	no	0	0	0	0	1	1	no
hXLOC_011089	TCONS_00013474	.	chr1:125069805-125070014	+	0	0	0	0	1	1	no	0	0	0	0	1	1	no	0	0	0	0	1	1	no	1.10634	2.24294	1.1366	1.0196	0.47915	0.940285	no
hXLOC_011094	TCONS_00013479	.	chr1:125178828-125180492	+	0.510776	0	-0.510776	#NAME?	1	1	no	0.00390239	0.0563577	0.0524553	3.85218	1	1	no	0.144281	0.101332	-0.042949	-0.509786	1	1	no	10.2889	13.3096	3.0207	0.371379	0.8483	0.987263	no
hXLOC_011095	TCONS_00013480	.	chr1:125182025-125183255	+	0	0.475212	0.475212	inf	1	1	no	0	0	0	0	1	1	no	0.0279096	0.0631585	0.0352489	1.17821	1	1	no	3.39857	5.0111	1.61253	0.5602	0.7833	0.987263	no
hXLOC_011097	TCONS_00013482	.	chr1:143185036-143185451	+	0.185097	0	-0.185097	#NAME?	1	1	no	0	0	0	0	1	1	no	0	0.0277018	0.0277018	inf	1	1	no	17.6604	19.9577	2.2973	0.176428	0.6492	0.987263	no
hXLOC_011101	TCONS_00013486	.	chr1:143191779-143193273	+	0.0181464	0	-0.0181464	#NAME?	1	1	no	0	0	0	0	1	1	no	0.0154957	0	-0.0154957	#NAME?	1	1	no	1.67859	1.64451	-0.03408	-0.0295936	0.9512	0.987445	no
hXLOC_011102	TCONS_00013487	.	chr1:143194833-143195799	+	0	0	0	0	1	1	no	0	0	0	0	1	1	no	0	0	0	0	1	1	no	2.12125	2.43244	0.31119	0.197489	0.79025	0.987263	no
hXLOC_011111	TCONS_00013496	.	chr1:143221959-143223491	+	0	0	0	0	1	1	no	0	0	0	0	1	1	no	0	0	0	0	1	1	no	1.16431	1.57891	0.4146	0.439453	0.43545	0.918164	no
hXLOC_011114	TCONS_00013499	.	chr1:143226848-143227064	+	0	0	0	0	1	1	no	0	0	0	0	1	1	no	0	0	0	0	1	1	no	2.14366	2.67113	0.52747	0.317373	0.8409	0.987263	no
hXLOC_011119	TCONS_00013504	.	chr1:143231141-143231636	+	0	0	0	0	1	1	no	0	0	0	0	1	1	no	0	0	0	0	1	1	no	2.34028	3.03529	0.69501	0.375155	0.5303	0.96582	no
hXLOC_011123	TCONS_00013508	.	chr1:143239413-143240662	+	0.0230106	0.0156389	-0.0073717	-0.557161	1	1	no	0	0	0	0	1	1	no	0	0	0	0	1	1	no	0.649043	1.44693	0.797887	1.15661	0.05385	0.364571	no
hXLOC_011127	TCONS_00013512	.	chr1:143252932-143253258	+	0	0	0	0	1	1	no	0	0	0	0	1	1	no	0	0	0	0	1	1	no	3.69929	0	-3.69929	#NAME?	0.1341	0.687	no
hXLOC_011130	TCONS_00013515	.	chr1:143263312-143263865	+	0	0	0	0	1	1	no	0	0.0284503	0.0284503	inf	1	1	no	0.0193104	0	-0.0193104	#NAME?	1	1	no	1.42702	1.15163	-0.27539	-0.309319	0.76575	0.987263	no
hXLOC_011131	TCONS_00013516	.	chr1:143264424-143264826	+	0.111643	0.17788	0.066237	0.672004	1	1	no	0	0	0	0	1	1	no	0.0525632	0	-0.0525632	#NAME?	1	1	no	13.772	17.2932	3.5212	0.32847	0.4649	0.933465	no
hXLOC_011136	TCONS_00013521	.	chr1:143275654-143276047	+	0	0	0	0	1	1	no	0	0	0	0	1	1	no	0	0	0	0	1	1	no	1.16017	2.38246	1.22229	1.03811	0.2065	0.726312	no
hXLOC_011137	TCONS_00013522	.	chr1:143278938-143279181	+	0	0	0	0	1	1	no	0	0	0	0	1	1	no	0	0	0	0	1	1	no	0	1.3388	1.3388	inf	1	1	no
hXLOC_011149	TCONS_00013534	.	chr1:143691478-143691864	+	0	0	0	0	1	1	no	0.0409989	0.207104	0.166105	2.3367	1	1	no	0.843923	1.07124	0.227317	0.344095	0.6723	0.994709	no	0	1.00238	1.00238	inf	0.01175	0.172528	no
hXLOC_011188	TCONS_00013580	.	chr1:144456579-144456806	+	0.232146	0	-0.232146	#NAME?	1	1	no	0	0	0	0	1	1	no	0	0.768199	0.768199	inf	1	1	no	0.331704	1.2563	0.924596	1.92121	0.38235	0.882556	no
hXLOC_011189	TCONS_00013581	.	chr1:144461478-144461681	+	0	0	0	0	1	1	no	0	0	0	0	1	1	no	1.44923	0.653896	-0.795334	-1.14815	0.5748	0.994709	no	0	0	0	0	1	1	no
hXLOC_011203	TCONS_00013598	.	chr1:145161092-145161633	+	0.730393	3.50582	2.77543	2.26301	0.0956	0.630296	no	0.141163	0.497492	0.356329	1.81731	0.08255	0.99779	no	0.0815594	0.317572	0.236013	1.96116	1	1	no	0.094922	0.572308	0.477386	2.59198	0.2505	0.752124	no
hXLOC_011212	TCONS_00013607	.	chr1:145287619-145288202	+	1.11727	4.2198	3.10253	1.9172	0.0037	0.0684032	no	0.12028	1.10763	0.98735	3.20301	0.11025	0.99779	no	0.738496	1.1764	0.437904	0.671715	0.29025	0.994709	no	4.4383	5.93683	1.49853	0.419685	0.31735	0.828598	no
hXLOC_011249	TCONS_00013667	.	chr1:145988956-145989180	+	2.05147	0	-2.05147	#NAME?	0.16085	0.713208	no	0	0	0	0	1	1	no	0	0	0	0	1	1	no	0	0	0	0	1	1	no
hXLOC_011251	TCONS_00013669	.	chr1:145991002-145996574	+	2.52997	0.986773	-1.5432	-1.35833	0.52125	0.978653	no	0.123176	0.103262	-0.019914	-0.254413	1	1	no	0.00190058	0.0020823	0.00018172	0.13174	1	1	no	0.346074	0.058992	-0.287082	-2.55249	1	1	no
hXLOC_011254	TCONS_00013672	.	chr1:146035691-146036027	+	0.22481	1.66692	1.44211	2.89041	0.12235	0.664641	no	0.29026	0.521224	0.230964	0.844556	0.47715	0.99779	no	0	0	0	0	1	1	no	0.851629	0.83352	-0.018109	-0.0310087	1	1	no
hXLOC_011255	TCONS_00013673	.	chr1:146037049-146037405	+	5.43725	28.2304	22.7932	2.3763	5e-05	0.00181855	yes	1.10437	2.66658	1.56221	1.27177	0.09945	0.99779	no	0.314022	0.286798	-0.027224	-0.13083	1	1	no	1.27208	1.79426	0.52218	0.496194	0.54665	0.971947	no
hXLOC_011256	TCONS_00013674	.	chr1:146037528-146037739	+	2.51956	0	-2.51956	#NAME?	0.0155	0.199885	no	0	0	0	0	1	1	no	0	0	0	0	1	1	no	0.410885	0	-0.410885	#NAME?	1	1	no
hXLOC_011257	TCONS_00013675	.	chr1:146037958-146038381	+	0.192297	0.908133	0.715836	2.23957	0.14735	0.69336	no	4.34445	7.85025	3.5058	0.853565	0.11685	0.99779	no	0.165243	1.23502	1.06978	2.90187	0.2459	0.994709	no	4.36275	5.74681	1.38406	0.397523	0.45855	0.930864	no
hXLOC_011422	TCONS_00013901	.	chr1:147083057-147083448	+	0.612241	1.91919	1.30695	1.64833	0.42715	0.941566	no	0	0	0	0	1	1	no	0.0683544	0	-0.0683544	#NAME?	1	1	no	1.52659	0	-1.52659	#NAME?	0.18025	0.707658	no
hXLOC_011428	TCONS_00013909	ENSG00000273071	chr1:147175396-147176550	+	0.751427	0.498819	-0.252608	-0.591115	0.6598	0.991256	no	0.56967	0.526955	-0.042715	-0.112444	0.9295	0.99779	no	0.633642	0.630434	-0.003208	-0.00732275	0.9857	0.994869	no	1.3674	0.841588	-0.525812	-0.700247	0.63635	0.987263	no
hXLOC_011439	TCONS_00013920	ENSG00000273071	chr1:147208676-147209087	+	0.336525	0.34264	0.006115	0.0259785	1	1	no	0.0286382	0.044306	0.0156678	0.629559	1	1	no	0	0	0	0	1	1	no	1.28761	1.0685	-0.21911	-0.269117	0.86165	0.987263	no
hXLOC_011441	TCONS_00013922	ENSG00000273071	chr1:147213126-147213544	+	0	0	0	0	1	1	no	0	0	0	0	1	1	no	0	0	0	0	1	1	no	0.396305	1.14079	0.744485	1.52535	0.56695	0.980345	no
hXLOC_011446	TCONS_00013927	ENSG00000273071	chr1:147225001-147225256	+	0	0	0	0	1	1	no	0	0	0	0	1	1	no	0	0	0	0	1	1	no	0	3.18798	3.18798	inf	0.08135	0.512914	no
hXLOC_011479	TCONS_00013966	.	chr1:147449267-147449477	+	0	0	0	0	1	1	no	0	0	0	0	1	1	no	0	0	0	0	1	1	no	3.60874	0	-3.60874	#NAME?	0.13545	0.689139	no
hXLOC_011481	TCONS_00013968	.	chr1:147516005-147516259	+	0	0	0	0	1	1	no	0	0	0	0	1	1	no	0	0	0	0	1	1	no	1.71298	0	-1.71298	#NAME?	0.17575	0.707597	no
hXLOC_011492	TCONS_00013983	.	chr1:147812699-147812918	+	0	0	0	0	1	1	no	0	0	0	0	1	1	no	0	0	0	0	1	1	no	0.208444	1.6297	1.42126	2.96687	0.22935	0.741983	no
hXLOC_011507	TCONS_00014005	.	chr1:148013212-148013434	+	0	0	0	0	1	1	no	0.177477	0	-0.177477	#NAME?	1	1	no	0	0.211006	0.211006	inf	1	1	no	0	2.41458	2.41458	inf	0.19805	0.717196	no
hXLOC_011524	TCONS_00014024	.	chr1:148151946-148152168	+	0	0	0	0	1	1	no	0	0	0	0	1	1	no	0.319868	2.05867	1.7388	2.68617	0.446	0.994709	no	0	0	0	0	1	1	no
hXLOC_011525	TCONS_00014025	.	chr1:148156785-148158590	+	0.108706	0.0549333	-0.0537727	-0.984677	1	1	no	0	1.25796	1.25796	inf	5e-05	0.00390593	yes	0.00952506	0	-0.00952506	#NAME?	1	1	no	0.0216709	0.0299511	0.0082802	0.466852	1	1	no
hXLOC_011548	TCONS_00014050	.	chr1:148303422-148303785	+	0.132508	0.193487	0.060979	0.546158	1	1	no	0.403961	1.00352	0.599559	1.31278	0.1478	0.99779	no	1.88365	2.00816	0.12451	0.0923463	0.865	0.994709	no	1.48749	1.90604	0.41855	0.357697	0.69105	0.987263	no
hXLOC_011558	TCONS_00014060	.	chr1:148345524-148345725	+	0	0	0	0	1	1	no	0	0	0	0	1	1	no	0	0	0	0	1	1	no	1.8782	0	-1.8782	#NAME?	1	1	no
hXLOC_011585	TCONS_00014096	.	chr1:148476727-148477030	+	0	0	0	0	1	1	no	0	0	0	0	1	1	no	0	0	0	0	1	1	no	0	1.57889	1.57889	inf	1	1	no
hXLOC_011587	TCONS_00014098	.	chr1:148515420-148515623	+	0	0	0	0	1	1	no	0	0	0	0	1	1	no	0	0	0	0	1	1	no	1.03328	0	-1.03328	#NAME?	1	1	no
hXLOC_011590	TCONS_00014101	.	chr1:148523473-148524048	+	1.3926	0.769232	-0.623368	-0.856287	0.1729	0.730142	no	0.286568	0.58851	0.301942	1.03819	0.31415	0.99779	no	0.157252	0.133636	-0.023616	-0.23477	1	1	no	0	0.245256	0.245256	inf	1	1	no
hXLOC_011595	TCONS_00014106	.	chr1:148529065-148530485	+	2.49712	4.02344	1.52632	0.688163	0.03545	0.362348	no	0.0877786	0.410317	0.322538	2.2248	0.04705	0.843802	no	0.89125	0.814917	-0.076333	-0.129176	0.7348	0.994709	no	3.04807	4.5029	1.45483	0.562957	0.09325	0.571543	no
hXLOC_011659	TCONS_00014222	ENSG00000277147	chr1:149669365-149669605	+	0	0.953986	0.953986	inf	1	1	no	0	0	0	0	1	1	no	0	0	0	0	1	1	no	2.55128	1.35595	-1.19533	-0.911912	0.7445	0.987263	no
hXLOC_011699	TCONS_00014273	.	chr1:149902958-149903285	+	0.245869	0.186727	-0.059142	-0.396961	1	1	no	0.0828768	0	-0.0828768	#NAME?	1	1	no	0	0	0	0	1	1	no	1.13465	0.163082	-0.971568	-2.79857	1	1	no
hXLOC_011701	TCONS_00014275	.	chr1:149906507-149906709	+	0	0.725805	0.725805	inf	1	1	no	0	0	0	0	1	1	no	0	0	0	0	1	1	no	0	1.30323	1.30323	inf	1	1	no
hXLOC_011702	TCONS_00014276	.	chr1:149913818-149914118	+	0	0	0	0	1	1	no	0	0	0	0	1	1	no	0	0	0	0	1	1	no	1.73553	0.32523	-1.4103	-2.41585	0.38185	0.88239	no
hXLOC_011707	TCONS_00014281	.	chr1:149940196-149940630	+	0.0637732	0.141578	0.0778048	1.15057	1	1	no	0	0	0	0	1	1	no	0.0517157	0.10843	0.0567143	1.06809	1	1	no	1.01585	0.0543316	-0.961518	-4.22475	0.2506	0.752204	no
hXLOC_011711	TCONS_00014285	.	chr1:149949536-149949744	+	0	0	0	0	1	1	no	0	0	0	0	1	1	no	0	0	0	0	1	1	no	0.589793	4.44083	3.85104	2.91255	0.26855	0.77223	no
hXLOC_011715	TCONS_00014289	.	chr1:150013372-150013578	+	0	0	0	0	1	1	no	0	0	0	0	1	1	no	0	0	0	0	1	1	no	1.72029	0	-1.72029	#NAME?	1	1	no
hXLOC_011744	TCONS_00014329	.	chr1:150213826-150214074	+	0	0.511629	0.511629	inf	1	1	no	0.104315	0.161943	0.057628	0.634542	1	1	no	0	0.41748	0.41748	inf	1	1	no	1.43671	0	-1.43671	#NAME?	0.05005	0.342465	no
hXLOC_011780	TCONS_00014393	.	chr1:150530254-150530474	+	0	0	0	0	1	1	no	0	0	0	0	1	1	no	0	0	0	0	1	1	no	1.13318	0	-1.13318	#NAME?	1	1	no
hXLOC_011785	TCONS_00014402	.	chr1:150574333-150579717	+	6.81691	10.131	3.31409	0.571582	0.73805	0.991256	no	0.0629535	0.203338	0.140384	1.69152	1	1	no	1.31432	3.15471	1.84039	1.26319	0.24805	0.994709	no	1.63461	2.78481	1.1502	0.768627	0.67775	0.987263	no
hXLOC_011787	TCONS_00014404	.	chr1:150582041-150582845	+	0.720771	1.80332	1.08255	1.32304	0.0177	0.219947	no	0.0399025	0.011074	-0.0288285	-1.8493	1	1	no	0	0.197248	0.197248	inf	1	1	no	0.74306	0.867063	0.124003	0.222657	0.7142	0.987263	no
hXLOC_011827	TCONS_00014445	.	chr1:150726768-150727091	+	1.66795	0	-1.66795	#NAME?	0.0065	0.104476	no	0	0	0	0	1	1	no	0	0	0	0	1	1	no	0	1.18099	1.18099	inf	1	1	no
hXLOC_011828	TCONS_00014446	.	chr1:150730138-150733148	+	9.07131	14.7865	5.71519	0.704893	0.6187	0.991256	no	0.36161	0.525015	0.163405	0.537923	0.65645	0.99779	no	0.0110304	0.133349	0.122319	3.59565	1	1	no	0.144574	0.33582	0.191246	1.21588	1	1	no
hXLOC_011830	TCONS_00014448	.	chr1:150751776-150752763	+	3.10609	6.10198	2.99589	0.974177	0.4291	0.942533	no	0.0926648	0.126787	0.0341222	0.45231	1	1	no	0	0.0902836	0.0902836	inf	1	1	no	0.175411	0.0622416	-0.113169	-1.49479	1	1	no
hXLOC_011832	TCONS_00014450	.	chr1:150764556-150766378	+	0.568024	1.63185	1.06383	1.52249	0.26695	0.833348	no	0.0204589	0.103393	0.0829341	2.33733	1	1	no	0.00658739	0.159678	0.153091	4.59932	1	1	no	0.0640457	0.315701	0.251655	2.30139	1	1	no
hXLOC_011836	TCONS_00014454	.	chr1:150796117-150796899	+	0.0165658	0	-0.0165658	#NAME?	1	1	no	0.0538849	0.021683	-0.0322019	-1.31332	1	1	no	0	0	0	0	1	1	no	5.63193	6.54334	0.91141	0.216396	0.8959	0.987263	no
hXLOC_011838	TCONS_00014456	.	chr1:150803951-150804240	+	0	0	0	0	1	1	no	0.0519241	0.272696	0.220772	2.39282	1	1	no	0.0807209	0	-0.0807209	#NAME?	1	1	no	2.11245	7.05227	4.93982	1.73917	0.32195	0.83278	no
hXLOC_011847	TCONS_00014465	.	chr1:150839196-150839445	+	5.02527	0.519774	-4.5055	-3.27324	1	1	no	0	0	0	0	1	1	no	0	0	0	0	1	1	no	0	0	0	0	1	1	no
hXLOC_011848	TCONS_00014466	.	chr1:150876903-150877622	+	0.489171	1.5966	1.10743	1.70659	0.01515	0.196563	no	0.216812	0.670352	0.45354	1.62847	0.04825	0.852974	no	0.329906	0.169497	-0.160409	-0.960793	1	1	no	0.894047	0.984976	0.090929	0.139737	0.8486	0.987263	no
hXLOC_011870	TCONS_00014530	.	chr1:151176441-151177145	+	0.0375414	0.125678	0.0881366	1.74317	1	1	no	0.0304824	0	-0.0304824	#NAME?	1	1	no	1.19643	1.30468	0.10825	0.124962	0.7695	0.994709	no	0.821987	1.07667	0.254683	0.389385	0.8549	0.987263	no
hXLOC_011885	TCONS_00014568	.	chr1:151364304-151364687	+	0	0	0	0	1	1	no	0	0	0	0	1	1	no	0.0392665	0.0494905	0.010224	0.333853	1	1	no	1.66513	3.18526	1.52013	0.935777	0.7483	0.987263	no
hXLOC_011887	TCONS_00014573	.	chr1:151473673-151473882	+	0	0	0	0	1	1	no	0	0	0	0	1	1	no	0	0	0	0	1	1	no	1.82019	0	-1.82019	#NAME?	1	1	no
hXLOC_011893	TCONS_00014588	.	chr1:151596818-151597044	+	0	0	0	0	1	1	no	0	0	0	0	1	1	no	0	1.51047	1.51047	inf	0.0007	0.0281684	yes	0	0	0	0	1	1	no
hXLOC_011921	TCONS_00014625	ENSG00000234614	chr1:151839538-151843768	+	0.497833	0.261432	-0.236401	-0.929226	1	1	no	0.0762695	0.212952	0.136683	1.48135	1	1	no	8.78e-05	0	-8.78e-05	#NAME?	1	1	no	1.28501	1.27812	-0.00689	-0.00775287	0.98885	0.993225	no
hXLOC_011922	TCONS_00014628	.	chr1:151870868-151871099	+	0.42359	0	-0.42359	#NAME?	1	1	no	0	0	0	0	1	1	no	0	0	0	0	1	1	no	1.97285	0	-1.97285	#NAME?	0.0183	0.178384	no
hXLOC_011933	TCONS_00014639	.	chr1:151941276-151941513	+	0	0	0	0	1	1	no	0	0	0	0	1	1	no	0	0	0	0	1	1	no	1.26042	0	-1.26042	#NAME?	0.02625	0.207641	no
hXLOC_011941	TCONS_00014647	.	chr1:151981691-151981957	+	3.29874	5.89344	2.5947	0.837197	0.33745	0.889615	no	0	0	0	0	1	1	no	0	0	0	0	1	1	no	2.15214	2.92282	0.77068	0.441594	0.7288	0.987263	no
hXLOC_011942	TCONS_00014648	.	chr1:151982133-151982351	+	2.75468	0.634809	-2.11987	-2.11749	0.16155	0.713674	no	0	0	0	0	1	1	no	0	0	0	0	1	1	no	0	2.28721	2.28721	inf	1	1	no
hXLOC_011943	TCONS_00014649	.	chr1:151982517-151983597	+	0.805507	1.31732	0.511813	0.70964	0.64585	0.991256	no	0.0277528	0.0535362	0.0257834	0.947879	1	1	no	2.47388	2.94068	0.4668	0.249376	0.90325	0.994709	no	5.60766	6.15163	0.54397	0.133569	0.94355	0.987263	no
hXLOC_011968	TCONS_00014676	.	chr1:152082302-152082603	+	0	0	0	0	1	1	no	0	0	0	0	1	1	no	0	0	0	0	1	1	no	0	1.2502	1.2502	inf	0.0138	0.172528	no
hXLOC_011969	TCONS_00014677	.	chr1:152092568-152092769	+	0	0	0	0	1	1	no	0	0	0	0	1	1	no	0	0	0	0	1	1	no	0	1.48923	1.48923	inf	1	1	no
hXLOC_011971	TCONS_00014679	.	chr1:152120217-152120434	+	0	0	0	0	1	1	no	0	0	0	0	1	1	no	0	0	0	0	1	1	no	0	3.13816	3.13816	inf	1	1	no
hXLOC_011972	TCONS_00014680	ENSG00000226716	chr1:152122440-152122649	+	0	0	0	0	1	1	no	0	0	0	0	1	1	no	0	0	0	0	1	1	no	1.9878	0	-1.9878	#NAME?	1	1	no
hXLOC_011977	TCONS_00014697	ENSG00000237975	chr1:152226566-152228008	+	0.0700827	0	-0.0700827	#NAME?	1	1	no	0	0.00595206	0.00595206	inf	1	1	no	0.0279876	0.0283438	0.0003562	0.0182435	1	1	no	1.46677	0.919299	-0.547471	-0.674034	0.8066	0.987263	no
hXLOC_011982	TCONS_00014690	ENSG00000237975	chr1:152201777-152203743	+	0.0961312	0	-0.0961312	#NAME?	1	1	no	0	0.00645886	0.00645886	inf	1	1	no	0.0545764	0.0167251	-0.0378513	-1.70627	1	1	no	1.09231	0.478939	-0.613371	-1.18947	0.59335	0.987263	no
hXLOC_011983	TCONS_00014691	ENSG00000237975	chr1:152203979-152205063	+	0	0.0125804	0.0125804	inf	1	1	no	0	0	0	0	1	1	no	0.0304516	0.0252228	-0.0052288	-0.271793	1	1	no	1.00706	0.681521	-0.325539	-0.563321	0.82195	0.987263	no
hXLOC_011984	TCONS_00014692	ENSG00000237975	chr1:152205173-152206632	+	0	0.0217768	0.0217768	inf	1	1	no	0	0.00400145	0.00400145	inf	1	1	no	0.0472865	0.0170033	-0.0302832	-1.47561	1	1	no	1.83661	0.903935	-0.932675	-1.02275	0.48235	0.941292	no
hXLOC_011986	TCONS_00014698	ENSG00000237975	chr1:152228126-152230384	+	0.00241909	0.00473033	0.00231124	0.967476	1	1	no	0.000622003	0.000980302	0.000358299	0.656303	1	1	no	0.166031	0.0397147	-0.126316	-2.06371	1	1	no	1.18378	0.409878	-0.773902	-1.53014	0.0593	0.395296	no
hXLOC_012040	TCONS_00014764	ENSG00000237975	chr1:152406234-152406487	+	0	0	0	0	1	1	no	0	0	0	0	1	1	no	0	0	0	0	1	1	no	1.98686	0	-1.98686	#NAME?	0.14035	0.693241	no
hXLOC_012042	TCONS_00014766	ENSG00000237975	chr1:152426968-152427209	+	0	0	0	0	1	1	no	0	0	0	0	1	1	no	0	0	0	0	1	1	no	1.53646	0	-1.53646	#NAME?	0.1615	0.701774	no
hXLOC_012046	TCONS_00014770	.	chr1:152493220-152493444	+	0	0	0	0	1	1	no	0	0	0	0	1	1	no	0	0	0	0	1	1	no	0	1.73115	1.73115	inf	0.0105	0.172528	no
hXLOC_012055	TCONS_00014779	.	chr1:152645533-152645767	+	0	0	0	0	1	1	no	0	0	0	0	1	1	no	0	0	0	0	1	1	no	0	1.3626	1.3626	inf	1	1	no
hXLOC_012056	TCONS_00014780	ENSG00000176075	chr1:152655456-152655784	+	0	0	0	0	1	1	no	0	0	0	0	1	1	no	0	0	0	0	1	1	no	0.0495517	1.45232	1.40277	4.87328	0.0768	0.490222	no
hXLOC_012057	TCONS_00014781	ENSG00000176075	chr1:152656463-152656701	+	0	0	0	0	1	1	no	0	0	0	0	1	1	no	0	1.36302	1.36302	inf	0.00295	0.0883115	no	0	0.518895	0.518895	inf	1	1	no
hXLOC_012084	TCONS_00014808	.	chr1:153321726-153322013	+	0	0	0	0	1	1	no	0	0	0	0	1	1	no	0	0	0	0	1	1	no	1.13643	0	-1.13643	#NAME?	0.0144	0.172528	no
hXLOC_012089	TCONS_00014813	.	chr1:153373653-153373966	+	1.96629	2.55684	0.59055	0.378881	0.8154	0.991256	no	0	0	0	0	1	1	no	0	0	0	0	1	1	no	0	0	0	0	1	1	no
hXLOC_012090	TCONS_00014814	.	chr1:153374456-153374865	+	0.174979	1.92038	1.7454	3.45614	0.19585	0.764274	no	0	0	0	0	1	1	no	0	0.0456175	0.0456175	inf	1	1	no	0	0	0	0	1	1	no
hXLOC_012096	TCONS_00014820	.	chr1:153389205-153389440	+	0.723292	1.84761	1.12432	1.35301	0.2069	0.778421	no	0	0	0	0	1	1	no	0	0	0	0	1	1	no	0	0	0	0	1	1	no
hXLOC_012097	TCONS_00014821	.	chr1:153390023-153390310	+	5.62572	21.8867	16.261	1.95994	0.2002	0.768482	no	0.0754714	0.346117	0.270646	2.19726	1	1	no	0	0	0	0	1	1	no	0	0	0	0	1	1	no
hXLOC_012099	TCONS_00014823	.	chr1:153454764-153454968	+	0	0	0	0	1	1	no	0	0	0	0	1	1	no	0	0	0	0	1	1	no	1.58108	0	-1.58108	#NAME?	1	1	no
hXLOC_012101	TCONS_00014825	.	chr1:153485240-153485449	+	0	0	0	0	1	1	no	0	0	0	0	1	1	no	0	0	0	0	1	1	no	1.95474	0	-1.95474	#NAME?	0.02795	0.21703	no
hXLOC_012103	TCONS_00014827	ENSG00000238279	chr1:153534366-153534882	+	1.95837	3.34932	1.39095	0.774215	0.5563	0.988219	no	0.166817	0.556593	0.389776	1.73836	0.25055	0.99779	no	2.41293	4.22251	1.80958	0.807313	0.6044	0.994709	no	13.9748	24.9309	10.9561	0.835108	0.5739	0.982255	no
hXLOC_012129	TCONS_00014856	.	chr1:153606475-153608197	+	0	0	0	0	1	1	no	0	0	0	0	1	1	no	1.44161	1.64608	0.20447	0.191351	0.8602	0.994709	no	1.11182	1.64373	0.53191	0.564048	0.66465	0.987263	no
hXLOC_012136	TCONS_00014885	.	chr1:153671241-153671618	+	1.7482	4.64237	2.89417	1.40899	0.0187	0.229207	no	0.825523	3.05729	2.23177	1.88887	0.01115	0.324623	no	0.284383	0.467306	0.182923	0.71653	0.47235	0.994709	no	0.167794	0.819722	0.651928	2.28844	1	1	no
hXLOC_012147	TCONS_00014899	.	chr1:153933512-153933792	+	0	0	0	0	1	1	no	0	0	0	0	1	1	no	0.695629	1.24611	0.550481	0.841037	0.74085	0.994709	no	0	0	0	0	1	1	no
hXLOC_012181	TCONS_00014949	.	chr1:154155776-154157939	+	2.49124	4.45876	1.96752	0.839779	0.7156	0.991256	no	0.112351	0.181785	0.069434	0.69422	1	1	no	2.06218	2.30167	0.23949	0.158508	0.7198	0.994709	no	2.42689	4.18655	1.75966	0.786657	0.74245	0.987263	no
hXLOC_012236	TCONS_00015036	.	chr1:154598379-154598846	+	0.262036	4.19706	3.93502	4.00154	0.11975	0.664106	no	0	0.0230986	0.0230986	inf	1	1	no	0.0446941	0.33149	0.286796	2.89081	1	1	no	0.0925812	1.38064	1.28806	3.89847	0.3138	0.824741	no
hXLOC_012237	TCONS_00015037	.	chr1:154598992-154602818	+	0.38476	1.96155	1.57679	2.34997	0.1388	0.68381	no	0.00890357	0.0395085	0.0306049	2.14971	1	1	no	0.380988	0.586084	0.205096	0.621363	0.7592	0.994709	no	1.05521	0.855587	-0.199623	-0.302545	0.88345	0.987263	no
hXLOC_012238	TCONS_00015038	.	chr1:154628049-154628296	+	0.45016	1.51385	1.06369	1.74972	1	1	no	0.230537	0.30914	0.078603	0.423262	1	1	no	0.223179	0	-0.223179	#NAME?	1	1	no	0.928986	0.307743	-0.621243	-1.59393	1	1	no
hXLOC_012253	TCONS_00015053	.	chr1:154868895-154869097	+	0	0	0	0	1	1	no	0	0	0	0	1	1	no	0	0	0	0	1	1	no	0.475377	4.53335	4.05797	3.25343	0.4723	0.937383	no
hXLOC_012256	TCONS_00015056	.	chr1:154924866-154925081	+	0	0	0	0	1	1	no	0.205347	0	-0.205347	#NAME?	1	1	no	1.22252	1.22167	-0.00085	-0.00100151	0.81855	0.994709	no	0	0	0	0	1	1	no
hXLOC_012286	TCONS_00015142	ENSG00000231064	chr1:155195386-155196102	+	0	0.246164	0.246164	inf	1	1	no	0	0	0	0	1	1	no	0.182731	0.381846	0.199115	1.06327	1	1	no	0.70021	1.32771	0.6275	0.923084	0.67795	0.987263	no
hXLOC_012310	TCONS_00015217	.	chr1:155897790-155900863	+	2.8796	2.26409	-0.61551	-0.346938	0.85935	0.991256	no	0.0243703	0.0412299	0.0168596	0.758568	1	1	no	0.0142216	0.0317246	0.017503	1.15752	1	1	no	0.381595	0.438309	0.056714	0.199908	1	1	no
hXLOC_012316	TCONS_00015227	.	chr1:156009048-156009680	+	0.812106	1.72202	0.909914	1.08436	0.525	0.979065	no	0.0436739	0.0905677	0.0468938	1.05223	1	1	no	1.31634	1.63444	0.3181	0.312263	0.8834	0.994709	no	6.57014	7.63605	1.06591	0.216903	0.9054	0.987263	no
hXLOC_012353	TCONS_00015306	.	chr1:156308966-156309474	+	0.0841437	0.0971174	0.0129737	0.206874	1	1	no	0.0326398	0.0211151	-0.0115247	-0.628357	1	1	no	1.89678	1.60168	-0.2951	-0.243967	0.8601	0.994709	no	0.198624	0.636555	0.437931	1.68025	0.4266	0.913687	no
hXLOC_012358	TCONS_00015315	.	chr1:156457078-156457305	+	0	1.63132	1.63132	inf	1	1	no	0	0	0	0	1	1	no	0	1.15137	1.15137	inf	0.15605	0.994709	no	0	0	0	0	1	1	no
hXLOC_012367	TCONS_00015324	.	chr1:156480342-156481009	+	1.14701	0.0356142	-1.1114	-5.00929	0.21995	0.792949	no	0	0	0	0	1	1	no	0.113046	0	-0.113046	#NAME?	1	1	no	0.0628195	0.131433	0.0686135	1.06504	1	1	no
hXLOC_012369	TCONS_00015326	.	chr1:156500976-156501909	+	1.74866	0.407432	-1.34123	-2.10162	0.0092	0.135874	no	0.338227	0.246292	-0.091935	-0.45762	0.56205	0.99779	no	0.592652	0.618195	0.025543	0.060877	0.9086	0.994709	no	0.15919	0.0956415	-0.0635485	-0.73504	1	1	no
hXLOC_012374	TCONS_00015331	.	chr1:156508831-156509057	+	1.21307	0	-1.21307	#NAME?	0.02155	0.252558	no	0	0	0	0	1	1	no	0	0	0	0	1	1	no	0	0	0	0	1	1	no
hXLOC_012375	TCONS_00015332	.	chr1:156509124-156509674	+	0.162047	0	-0.162047	#NAME?	1	1	no	0.0200575	0	-0.0200575	#NAME?	1	1	no	0	0	0	0	1	1	no	1.03559	0	-1.03559	#NAME?	5e-05	0.00416036	yes
hXLOC_012404	TCONS_00015366	.	chr1:156677798-156678017	+	0	0	0	0	1	1	no	0	0	0	0	1	1	no	0	0	0	0	1	1	no	1.77507	0.780411	-0.994659	-1.18557	0.413	0.903413	no
hXLOC_012430	TCONS_00015411	.	chr1:156887028-156887236	+	0	1.36249	1.36249	inf	1	1	no	0	0	0	0	1	1	no	0	0	0	0	1	1	no	0	0	0	0	1	1	no
hXLOC_012439	TCONS_00015424	.	chr1:157059147-157060689	+	0.75737	1.38071	0.62334	0.866337	0.71315	0.991256	no	0.0170846	0.0165316	-0.000553	-0.0474699	1	1	no	0.0946592	0.0638969	-0.0307623	-0.566997	1	1	no	0.482093	0.443211	-0.038882	-0.12132	1	1	no
hXLOC_012444	TCONS_00015429	.	chr1:157108379-157108741	+	0.159556	2.17533	2.01577	3.76909	0.26315	0.829493	no	0	0	0	0	1	1	no	0	0	0	0	1	1	no	0	0	0	0	1	1	no
hXLOC_012446	TCONS_00015431	.	chr1:157110870-157111098	+	0	4.16797	4.16797	inf	5e-05	0.00181855	yes	0	0	0	0	1	1	no	0	0	0	0	1	1	no	0	0	0	0	1	1	no
hXLOC_012448	TCONS_00015433	.	chr1:157120781-157121098	+	0.181685	2.06331	1.88163	3.50545	0.06255	0.517448	no	0	0	0	0	1	1	no	0	0	0	0	1	1	no	0	0	0	0	1	1	no
hXLOC_012449	TCONS_00015434	.	chr1:157121179-157125938	+	0.556995	3.4816	2.92461	2.64401	0.2091	0.780919	no	0.00863191	0.0200033	0.0113714	1.21249	1	1	no	0.157251	0.371371	0.21412	1.23979	1	1	no	0.113225	0.31245	0.199225	1.46443	1	1	no
hXLOC_012450	TCONS_00015435	.	chr1:157130327-157137917	+	0.283655	1.47749	1.19383	2.38094	0.1423	0.687569	no	0.00156578	0	-0.00156578	#NAME?	1	1	no	0.00436251	0.00167965	-0.00268286	-1.377	1	1	no	0.0429955	0.0513476	0.0083521	0.256112	1	1	no
hXLOC_012451	TCONS_00015436	.	chr1:157138553-157140210	+	0.340254	1.91359	1.57334	2.4916	0.00025	0.00746695	yes	0.0320498	0.113732	0.0816822	1.82724	1	1	no	0.109063	0.120756	0.011693	0.14693	1	1	no	0.13566	0.163347	0.027687	0.267945	1	1	no
hXLOC_012452	TCONS_00015437	.	chr1:157140303-157140855	+	0	2.60058	2.60058	inf	0.089	0.612446	no	0.018258	0.0191164	0.0008584	0.0662834	1	1	no	0	0	0	0	1	1	no	0.0411448	0	-0.0411448	#NAME?	1	1	no
hXLOC_012453	TCONS_00015438	.	chr1:157141389-157142349	+	0.0912745	2.43149	2.34022	4.73549	0.0993	0.63953	no	0	0.0314623	0.0314623	inf	1	1	no	0.0196269	0	-0.0196269	#NAME?	1	1	no	0.0291899	0	-0.0291899	#NAME?	1	1	no
hXLOC_012454	TCONS_00015439	.	chr1:157142728-157143046	+	0	1.45176	1.45176	inf	0.0004	0.0111034	yes	0	0	0	0	1	1	no	0	0	0	0	1	1	no	0	0	0	0	1	1	no
hXLOC_012457	TCONS_00015442	.	chr1:157148579-157148866	+	0	2.02043	2.02043	inf	0.1127	0.655438	no	0	0	0	0	1	1	no	0	0	0	0	1	1	no	0	0	0	0	1	1	no
hXLOC_012461	TCONS_00015446	.	chr1:157157657-157157889	+	0	1.50534	1.50534	inf	1	1	no	0	0	0	0	1	1	no	0	0	0	0	1	1	no	0	0	0	0	1	1	no
hXLOC_012470	TCONS_00015457	.	chr1:157217089-157217290	+	0	0	0	0	1	1	no	0	0	0	0	1	1	no	0	0	0	0	1	1	no	1.87732	0	-1.87732	#NAME?	0.0286	0.219287	no
hXLOC_012482	TCONS_00015469	.	chr1:157403047-157403288	+	1.81337	0.644075	-1.16929	-1.49337	1	1	no	0	0	0	0	1	1	no	0	0	0	0	1	1	no	0	0	0	0	1	1	no
hXLOC_012491	TCONS_00015478	.	chr1:157497641-157497876	+	0	0	0	0	1	1	no	0	0	0	0	1	1	no	0	0	0	0	1	1	no	0	1.13806	1.13806	inf	1	1	no
hXLOC_012495	TCONS_00015482	.	chr1:157635588-157635818	+	0	0	0	0	1	1	no	0	0	0	0	1	1	no	0	0	0	0	1	1	no	2.58166	0	-2.58166	#NAME?	0.01515	0.172528	no
hXLOC_012497	TCONS_00015484	.	chr1:157644250-157644472	+	0	0	0	0	1	1	no	0	0	0	0	1	1	no	0	0	0	0	1	1	no	0	1.05069	1.05069	inf	1	1	no
hXLOC_012540	TCONS_00015534	.	chr1:158197015-158197263	+	0	0	0	0	1	1	no	0	0	0	0	1	1	no	0	0	0	0	1	1	no	0	1.50661	1.50661	inf	1	1	no
hXLOC_012566	TCONS_00015575	.	chr1:158489474-158489714	+	0	0	0	0	1	1	no	0	0	0	0	1	1	no	0	0	0	0	1	1	no	0	1.36166	1.36166	inf	1	1	no
hXLOC_012568	TCONS_00015577	.	chr1:158514234-158514516	+	0	0	0	0	1	1	no	0	0	0	0	1	1	no	0	0	0	0	1	1	no	2.32162	0	-2.32162	#NAME?	0.00125	0.0530548	no
hXLOC_012570	TCONS_00015579	.	chr1:158551263-158551467	+	0	0	0	0	1	1	no	0	0	0	0	1	1	no	0	0	0	0	1	1	no	1.69872	0	-1.69872	#NAME?	0.0186	0.178401	no
hXLOC_012574	TCONS_00015583	.	chr1:158674146-158674394	+	0	0	0	0	1	1	no	0	0	0	0	1	1	no	0	0	0	0	1	1	no	0	1.94358	1.94358	inf	1	1	no
hXLOC_012577	TCONS_00015586	.	chr1:158694228-158694459	+	0	0	0	0	1	1	no	0	0	0	0	1	1	no	0	0	0	0	1	1	no	1.66179	0	-1.66179	#NAME?	0.0167	0.176516	no
hXLOC_012590	TCONS_00015612	.	chr1:159059516-159059922	+	0.877168	4.07829	3.20112	2.21704	0.04465	0.420882	no	0.0678368	0.0294501	-0.0383867	-1.20379	1	1	no	0	0	0	0	1	1	no	0.394527	0	-0.394527	#NAME?	1	1	no
hXLOC_012591	TCONS_00015613	.	chr1:159061719-159062662	+	0.408889	2.37748	1.96859	2.53965	0.1968	0.765228	no	0	0	0	0	1	1	no	0	0	0	0	1	1	no	0.0419727	0	-0.0419727	#NAME?	1	1	no
hXLOC_012592	TCONS_00015614	.	chr1:159063389-159063666	+	0.509846	1.55107	1.04122	1.60513	0.4493	0.951685	no	0	0.283054	0.283054	inf	1	1	no	0	0	0	0	1	1	no	0	0	0	0	1	1	no
hXLOC_012593	TCONS_00015615	.	chr1:159065447-159066544	+	0.182921	1.11151	0.928589	2.60322	0.17055	0.726596	no	0.00776661	0.0550234	0.0472568	2.82469	1	1	no	0	0	0	0	1	1	no	0	0	0	0	1	1	no
hXLOC_012608	TCONS_00015631	.	chr1:159258228-159258479	+	0	0	0	0	1	1	no	0	0	0	0	1	1	no	0	0	0	0	1	1	no	0	3.19434	3.19434	inf	0.00165	0.057012	no
hXLOC_012623	TCONS_00015647	.	chr1:159446412-159446612	+	0	0	0	0	1	1	no	0	0	0	0	1	1	no	0	0	0	0	1	1	no	1.01951	0	-1.01951	#NAME?	1	1	no
hXLOC_012669	TCONS_00015703	.	chr1:159917899-159918949	+	1.64772	1.87456	0.22684	0.186083	0.9342	0.991256	no	0.051082	0.125756	0.074674	1.29974	1	1	no	6.14316	8.20546	2.0623	0.417602	0.68355	0.994709	no	1.11819	1.29411	0.17592	0.210789	0.87655	0.987263	no
hXLOC_012670	TCONS_00015704	.	chr1:159919500-159920999	+	0.518814	0.407694	-0.11112	-0.347729	1	1	no	0.00961203	0.0112092	0.00159717	0.221775	1	1	no	1.37484	1.91285	0.53801	0.476457	0.8152	0.994709	no	0.110328	0.200279	0.089951	0.860211	1	1	no
hXLOC_012680	TCONS_00015715	ENSG00000224259	chr1:159981843-159982669	+	0	0	0	0	1	1	no	0	0	0	0	1	1	no	0	0	0	0	1	1	no	2.2222	1.04261	-1.17959	-1.09179	0.0814	0.512953	no
hXLOC_012681	TCONS_00015716	ENSG00000224259	chr1:159982995-159983610	+	0	0	0	0	1	1	no	0	0	0	0	1	1	no	0.0469579	0	-0.0469579	#NAME?	1	1	no	1.14109	0.304044	-0.837046	-1.90806	0.05895	0.393219	no
hXLOC_012690	TCONS_00015725	.	chr1:160024785-160025025	+	0	0	0	0	1	1	no	0	0	0	0	1	1	no	0	0	0	0	1	1	no	1.14474	0	-1.14474	#NAME?	0.17495	0.707597	no
hXLOC_012694	TCONS_00015729	.	chr1:160029423-160029633	+	0	0	0	0	1	1	no	0	0	0	0	1	1	no	0.383552	1.40466	1.02111	1.87272	0.4499	0.994709	no	0.556556	0	-0.556556	#NAME?	1	1	no
hXLOC_012710	TCONS_00015745	.	chr1:160098369-160098594	+	0	0	0	0	1	1	no	0	0	0	0	1	1	no	0.704621	1.18854	0.483919	0.754271	0.7224	0.994709	no	0	0	0	0	1	1	no
hXLOC_012726	TCONS_00015769	.	chr1:160287328-160287851	+	0.132398	0.346118	0.21372	1.38638	1	1	no	0.147802	0.0349457	-0.112856	-2.08049	1	1	no	0	0	0	0	1	1	no	0.285682	1.95009	1.66441	2.77106	0.27125	0.776344	no
hXLOC_012727	TCONS_00015770	.	chr1:160287947-160290341	+	0.299396	0.703713	0.404317	1.23293	0.38415	0.917277	no	0.104682	0.0830706	-0.0216114	-0.333599	1	1	no	0.175008	0.267939	0.092931	0.614484	1	1	no	0.970849	1.70633	0.735481	0.813578	0.62185	0.987263	no
hXLOC_012751	TCONS_00015803	.	chr1:160487105-160487309	+	2.20348	0	-2.20348	#NAME?	1	1	no	0	0	0	0	1	1	no	0	0	0	0	1	1	no	0	0	0	0	1	1	no
hXLOC_012770	TCONS_00015823	.	chr1:160608682-160611597	+	0.0156263	1.22596	1.21033	6.29379	0.16145	0.713618	no	0.0106151	0.0379633	0.0273482	1.83849	1	1	no	0	0	0	0	1	1	no	0.0117665	0	-0.0117665	#NAME?	1	1	no
hXLOC_012774	TCONS_00015827	.	chr1:160637227-160639446	+	0.0723304	4.98308	4.91075	6.10629	0.21975	0.792533	no	0	0.0279532	0.0279532	inf	1	1	no	0	0	0	0	1	1	no	0.0284546	0	-0.0284546	#NAME?	1	1	no
hXLOC_012775	TCONS_00015828	.	chr1:160646070-160650631	+	0.102062	2.27483	2.17277	4.47823	0.07085	0.552956	no	0.0184475	0.176999	0.158552	3.26225	1	1	no	0	0	0	0	1	1	no	0.00844302	0.0164945	0.00805148	0.966159	1	1	no
hXLOC_012776	TCONS_00015829	.	chr1:160650801-160651744	+	0.139043	2.32041	2.18137	4.06078	0.05085	0.456859	no	0.0147159	0.158853	0.144137	3.43224	1	1	no	0	0	0	0	1	1	no	0	0	0	0	1	1	no
hXLOC_012779	TCONS_00015832	.	chr1:160654106-160660434	+	0.02761	1.06034	1.03273	5.26319	0.00065	0.0167784	yes	0.00351682	0.0361292	0.0326124	3.36082	1	1	no	0	0	0	0	1	1	no	0.0168932	0.00912716	-0.00776604	-0.888202	1	1	no
hXLOC_012803	TCONS_00015875	.	chr1:160841535-160841846	+	1.20922	0.302505	-0.906715	-1.99905	0.37675	0.914132	no	0	0	0	0	1	1	no	0	0	0	0	1	1	no	0	0	0	0	1	1	no
hXLOC_012807	TCONS_00015879	.	chr1:160996256-160996643	+	3.19956	4.21906	1.0195	0.399048	0.8369	0.991256	no	0.0576025	0	-0.0576025	#NAME?	1	1	no	0	0.500801	0.500801	inf	0.12095	0.994709	no	0.336726	0.29738	-0.039346	-0.179269	1	1	no
hXLOC_012827	TCONS_00015915	.	chr1:161138911-161139197	+	0.923366	0.674673	-0.248693	-0.452714	1	1	no	0	0	0	0	1	1	no	0	0.457322	0.457322	inf	1	1	no	0.364461	1.52306	1.1586	2.06314	0.2458	0.749166	no
hXLOC_012855	TCONS_00015976	.	chr1:161303148-161303386	+	0	0	0	0	1	1	no	0	0	0	0	1	1	no	0	0	0	0	1	1	no	0	1.01046	1.01046	inf	1	1	no
hXLOC_012856	TCONS_00015977	.	chr1:161305144-161305428	+	0	0.457922	0.457922	inf	1	1	no	0	0	0	0	1	1	no	0	0	0	0	1	1	no	0.228318	1.31814	1.08982	2.52939	0.4565	0.929649	no
hXLOC_012866	TCONS_00015991	.	chr1:161382796-161384724	+	0.0271149	0.0723204	0.0452055	1.41532	1	1	no	0.00388997	0.00807011	0.00418014	1.05283	1	1	no	0.0079016	0.0178189	0.0099173	1.17319	1	1	no	0.061351	1.06772	1.00637	4.1213	0.00685	0.135054	no
hXLOC_012868	TCONS_00015993	.	chr1:161389538-161389766	+	0.968176	15.086	14.1178	3.9618	0.0657	0.531052	no	0	0	0	0	1	1	no	0	0	0	0	1	1	no	0.551817	0	-0.551817	#NAME?	1	1	no
hXLOC_012869	TCONS_00015994	.	chr1:161390290-161391263	+	0.301244	2.56193	2.26069	3.08823	0.01145	0.160441	no	0.0269901	0.107475	0.0804849	1.9935	1	1	no	0.0848399	0.0991844	0.0143445	0.22537	1	1	no	0.293946	0.195406	-0.09854	-0.589072	1	1	no
hXLOC_012888	TCONS_00016014	.	chr1:161415884-161416141	+	0.303222	1.10405	0.800828	1.86435	1	1	no	0	0	0	0	1	1	no	0	0	0	0	1	1	no	2.90356	0.827871	-2.07569	-1.81034	0.12665	0.674212	no
hXLOC_012892	TCONS_00016018	.	chr1:161420883-161421194	+	0	0.206645	0.206645	inf	1	1	no	0.0671133	0.0853052	0.0181919	0.346034	1	1	no	0.594436	0	-0.594436	#NAME?	1	1	no	0.140347	1.37095	1.2306	3.28811	0.18785	0.709543	no
hXLOC_012896	TCONS_00016022	.	chr1:161428386-161428612	+	0	2.29486	2.29486	inf	0.0026	0.0522155	no	0	0.144504	0.144504	inf	1	1	no	0	0	0	0	1	1	no	0.39344	0	-0.39344	#NAME?	1	1	no
hXLOC_012908	TCONS_00016048	ENSG00000273112	chr1:161540233-161540700	+	0.629372	4.54192	3.91255	2.85132	0.1251	0.666663	no	1.48419	5.16695	3.68276	1.79963	0.19805	0.99779	no	0.461895	0.207257	-0.254638	-1.15615	0.52935	0.994709	no	0.272129	3.14611	2.87398	3.5312	0.20105	0.720595	no
hXLOC_012926	TCONS_00016097	.	chr1:161739241-161741609	+	0.575653	1.13011	0.554457	0.973186	0.0496	0.44934	no	0.0219535	0.00328512	-0.0186684	-2.74044	1	1	no	0	0	0	0	1	1	no	0.0223347	0	-0.0223347	#NAME?	1	1	no
hXLOC_012952	TCONS_00016127	.	chr1:162037256-162037474	+	0	0	0	0	1	1	no	0	0	0	0	1	1	no	0	0	0	0	1	1	no	0	1.36937	1.36937	inf	1	1	no
hXLOC_013029	TCONS_00016222	.	chr1:162883793-162884012	+	0	0	0	0	1	1	no	0	0	0	0	1	1	no	0	0	0	0	1	1	no	0	1.43876	1.43876	inf	1	1	no
hXLOC_013045	TCONS_00016245	.	chr1:163489733-163489935	+	0	0	0	0	1	1	no	0	0	0	0	1	1	no	0	0	0	0	1	1	no	0	1.86867	1.86867	inf	1	1	no
hXLOC_013051	TCONS_00016251	.	chr1:163650587-163650854	+	0	0	0	0	1	1	no	0	0	0	0	1	1	no	0	0	0	0	1	1	no	1.05037	0	-1.05037	#NAME?	1	1	no
hXLOC_013060	TCONS_00016260	.	chr1:163842510-163842716	+	0	0	0	0	1	1	no	0	0	0	0	1	1	no	0	0	0	0	1	1	no	0	1.14067	1.14067	inf	1	1	no
hXLOC_013061	TCONS_00016261	.	chr1:163885391-163885602	+	0	0	0	0	1	1	no	0	0	0	0	1	1	no	0	0	0	0	1	1	no	1.27772	0	-1.27772	#NAME?	1	1	no
hXLOC_013072	TCONS_00016272	.	chr1:164044600-164044865	+	0	0	0	0	1	1	no	0	0	0	0	1	1	no	0	0	0	0	1	1	no	0	1.00509	1.00509	inf	1	1	no
hXLOC_013082	TCONS_00016282	.	chr1:164233332-164233532	+	0	0	0	0	1	1	no	0	0	0	0	1	1	no	0	0	0	0	1	1	no	1.18686	0	-1.18686	#NAME?	1	1	no
hXLOC_013084	TCONS_00016284	.	chr1:164246464-164246666	+	0	0	0	0	1	1	no	0	0	0	0	1	1	no	0	0	0	0	1	1	no	1.73464	0	-1.73464	#NAME?	0.0286	0.219287	no
hXLOC_013120	TCONS_00016326	.	chr1:165579296-165579530	+	0	0	0	0	1	1	no	0	0	0	0	1	1	no	0	0	0	0	1	1	no	0.20072	1.68745	1.48673	3.07158	0.1823	0.708681	no
hXLOC_013132	TCONS_00016345	.	chr1:165720259-165720471	+	0	0	0	0	1	1	no	0	0	0	0	1	1	no	0	0	0	0	1	1	no	3.27429	0.84604	-2.42825	-1.95238	0.43055	0.915748	no
hXLOC_013183	TCONS_00016401	.	chr1:166276395-166276635	+	0	0.562937	0.562937	inf	1	1	no	0.234624	0.226935	-0.007689	-0.0480744	1	1	no	1.27406	0.638293	-0.635767	-0.997138	0.71235	0.994709	no	0.231194	1.5026	1.27141	2.70028	0.3745	0.876736	no
hXLOC_013199	TCONS_00016417	.	chr1:166653538-166653742	+	0	0	0	0	1	1	no	0	0	0	0	1	1	no	0	0	0	0	1	1	no	4.04876	0	-4.04876	#NAME?	0.01245	0.172528	no
hXLOC_013200	TCONS_00016418	.	chr1:166658485-166658719	+	0	0	0	0	1	1	no	0	0	0	0	1	1	no	0	0	0	0	1	1	no	0	1.595	1.595	inf	1	1	no
hXLOC_013215	TCONS_00016433	.	chr1:166822081-166822311	+	0	0	0	0	1	1	no	0	0	0	0	1	1	no	0	0	0	0	1	1	no	0	1.87928	1.87928	inf	1	1	no
hXLOC_013225	TCONS_00016447	.	chr1:167042733-167042975	+	0	0	0	0	1	1	no	0	0	0	0	1	1	no	0	0	0	0	1	1	no	0	1.0846	1.0846	inf	1	1	no
hXLOC_013240	TCONS_00016468	.	chr1:167553312-167554757	+	0	0.121206	0.121206	inf	1	1	no	0.244162	0.174519	-0.069643	-0.484457	1	1	no	1.4503	1.80171	0.35141	0.313016	0.81985	0.994709	no	0.137006	0.157476	0.02047	0.200898	1	1	no
hXLOC_013255	TCONS_00016484	.	chr1:167714718-167714991	+	2.53779	9.62217	7.08438	1.92279	0.0182	0.224965	no	0.775287	2.71816	1.94287	1.80983	0.06345	0.981306	no	0.327128	0.183103	-0.144025	-0.8372	1	1	no	0	0	0	0	1	1	no
hXLOC_013256	TCONS_00016485	.	chr1:167715927-167716184	+	0	1.74381	1.74381	inf	0.00125	0.0290155	yes	0	0.491227	0.491227	inf	1	1	no	0	0	0	0	1	1	no	0	0	0	0	1	1	no
hXLOC_013262	TCONS_00016500	.	chr1:167799491-167800068	+	0.135965	0.899871	0.763906	2.72648	0.0722	0.558923	no	0	0	0	0	1	1	no	0.178814	0.158255	-0.020559	-0.176209	1	1	no	0.114733	1.89116	1.77643	4.04293	0.24425	0.749166	no
hXLOC_013278	TCONS_00016516	.	chr1:167829394-167829752	+	0	0	0	0	1	1	no	0	0	0	0	1	1	no	0	0	0	0	1	1	no	0	1.16273	1.16273	inf	0.174	0.707314	no
hXLOC_013356	TCONS_00016609	.	chr1:168404238-168404446	+	0	0	0	0	1	1	no	0	0	0	0	1	1	no	0	0	0	0	1	1	no	2.56787	0	-2.56787	#NAME?	1	1	no
hXLOC_013365	TCONS_00016618	.	chr1:168470451-168470699	+	1.07955	0	-1.07955	#NAME?	1	1	no	0	0	0	0	1	1	no	0	0	0	0	1	1	no	0	0	0	0	1	1	no
hXLOC_013369	TCONS_00016622	.	chr1:168494660-168494882	+	1.49898	0	-1.49898	#NAME?	1	1	no	0	0	0	0	1	1	no	0	0	0	0	1	1	no	0	0	0	0	1	1	no
hXLOC_013372	TCONS_00016625	.	chr1:168504464-168507308	+	0.324355	3.43414	3.10979	3.40431	0.04515	0.423675	no	0.00399993	0.0640147	0.0600148	4.00036	1	1	no	0.00539958	0	-0.00539958	#NAME?	1	1	no	0.0262858	0.00802252	-0.0182633	-1.71215	1	1	no
hXLOC_013385	TCONS_00016638	.	chr1:168554716-168554938	+	0	1.20507	1.20507	inf	1	1	no	0	0	0	0	1	1	no	0	0	0	0	1	1	no	0	0	0	0	1	1	no
hXLOC_013387	TCONS_00016640	.	chr1:168561908-168562114	+	0	0	0	0	1	1	no	0	0	0	0	1	1	no	0	0	0	0	1	1	no	2.11773	1.45476	-0.66297	-0.541739	0.6806	0.987263	no
hXLOC_013390	TCONS_00016643	.	chr1:168591925-168592171	+	0	0	0	0	1	1	no	0	0	0	0	1	1	no	0	0	0	0	1	1	no	0	1.34998	1.34998	inf	0.03485	0.257345	no
hXLOC_013395	TCONS_00016648	.	chr1:168650106-168650314	+	0	0	0	0	1	1	no	0	0	0	0	1	1	no	0	0	0	0	1	1	no	0	1.09905	1.09905	inf	1	1	no
hXLOC_013406	TCONS_00016659	.	chr1:168794030-168794263	+	0	0	0	0	1	1	no	0	0	0	0	1	1	no	0	0	0	0	1	1	no	1.21947	0	-1.21947	#NAME?	1	1	no
hXLOC_013407	TCONS_00016660	.	chr1:168860390-168860610	+	0	0	0	0	1	1	no	0	0	0	0	1	1	no	0	0	0	0	1	1	no	2.25716	0	-2.25716	#NAME?	1	1	no
hXLOC_013412	TCONS_00016665	.	chr1:168958380-168958594	+	0	0	0	0	1	1	no	0	0	0	0	1	1	no	0	0	0	0	1	1	no	0	1.98668	1.98668	inf	1	1	no
hXLOC_013413	TCONS_00016666	.	chr1:168964197-168964418	+	0	0	0	0	1	1	no	0	0	0	0	1	1	no	0	0	0	0	1	1	no	0	1.61934	1.61934	inf	1	1	no
hXLOC_013458	TCONS_00016715	.	chr1:169465121-169466159	+	0	0.0881391	0.0881391	inf	1	1	no	0.00735282	0.0078893	0.00053648	0.101601	1	1	no	0	0.0120514	0.0120514	inf	1	1	no	0.637578	1.17369	0.536112	0.880382	0.72235	0.987263	no
hXLOC_013476	TCONS_00016733	.	chr1:169513190-169513469	+	0.291297	2.34469	2.05339	3.00883	1	1	no	0	0	0	0	1	1	no	0	0	0	0	1	1	no	0	2.13445	2.13445	inf	0.0105	0.172528	no
hXLOC_013478	TCONS_00016735	.	chr1:169518478-169518689	+	0	0	0	0	1	1	no	0	0	0	0	1	1	no	0	0	0	0	1	1	no	5.93816	0	-5.93816	#NAME?	0.1805	0.707658	no
hXLOC_013491	TCONS_00016748	.	chr1:169631087-169631293	+	0	0	0	0	1	1	no	0	0	0	0	1	1	no	0	0	0	0	1	1	no	0	1.47934	1.47934	inf	0.03485	0.257345	no
hXLOC_013553	TCONS_00016819	ENSG00000233985	chr1:170227273-170227484	+	0	0	0	0	1	1	no	0	0	0	0	1	1	no	0	0	0	0	1	1	no	1.01372	0	-1.01372	#NAME?	1	1	no
hXLOC_013554	TCONS_00016820	ENSG00000233985	chr1:170228519-170228721	+	0	0	0	0	1	1	no	0	0	0	0	1	1	no	0	0	0	0	1	1	no	0	9.81769	9.81769	inf	0.18705	0.709543	no
hXLOC_013556	TCONS_00016822	.	chr1:170258406-170258631	+	0	0	0	0	1	1	no	0	0	0	0	1	1	no	0	0	0	0	1	1	no	0	1.25797	1.25797	inf	1	1	no
hXLOC_013561	TCONS_00016827	.	chr1:170284661-170284880	+	0	0	0	0	1	1	no	0	0	0	0	1	1	no	0	0	0	0	1	1	no	0	2.1728	2.1728	inf	0.01785	0.176516	no
hXLOC_013566	TCONS_00016832	.	chr1:170306352-170306581	+	0	0	0	0	1	1	no	0	0	0	0	1	1	no	0	0	0	0	1	1	no	0	3.49066	3.49066	inf	0.0026	0.0640305	no
hXLOC_013570	TCONS_00016836	.	chr1:170326682-170326905	+	0	0	0	0	1	1	no	0	0	0	0	1	1	no	0	0	0	0	1	1	no	0	1.48522	1.48522	inf	1	1	no
hXLOC_013572	TCONS_00016838	.	chr1:170330399-170330644	+	0	0	0	0	1	1	no	0	0	0	0	1	1	no	0	0	0	0	1	1	no	0	3.9268	3.9268	inf	0.00125	0.0530548	no
hXLOC_013574	TCONS_00016840	.	chr1:170337674-170337934	+	0	0	0	0	1	1	no	0	0	0	0	1	1	no	0	0	0	0	1	1	no	0	1.05653	1.05653	inf	1	1	no
hXLOC_013576	TCONS_00016842	.	chr1:170346313-170346609	+	0	0	0	0	1	1	no	0	0	0	0	1	1	no	0	0	0	0	1	1	no	0.38342	1.11916	0.73574	1.54541	0.43315	0.917013	no
hXLOC_013591	TCONS_00016857	.	chr1:170435818-170436035	+	0	0	0	0	1	1	no	0	0	0	0	1	1	no	0	0	0	0	1	1	no	0	2.91103	2.91103	inf	1	1	no
hXLOC_013603	TCONS_00016873	.	chr1:170566954-170567192	+	0	0	0	0	1	1	no	0	0	0	0	1	1	no	0	0	0	0	1	1	no	1.85696	0	-1.85696	#NAME?	1	1	no
hXLOC_013616	TCONS_00016886	.	chr1:170594671-170594876	+	0	0	0	0	1	1	no	0	0	0	0	1	1	no	0	0	0	0	1	1	no	0	1.59069	1.59069	inf	1	1	no
hXLOC_013619	TCONS_00016889	ENSG00000235303	chr1:170618973-170619190	+	0	0	0	0	1	1	no	0	0	0	0	1	1	no	0	0	0	0	1	1	no	1.70615	0	-1.70615	#NAME?	1	1	no
hXLOC_013633	TCONS_00016906	.	chr1:170752813-170753058	+	0	0	0	0	1	1	no	0	0	0	0	1	1	no	0	0	0	0	1	1	no	1.2624	0	-1.2624	#NAME?	1	1	no
hXLOC_013639	TCONS_00016912	.	chr1:170765060-170765493	+	0	0	0	0	1	1	no	0	0	0	0	1	1	no	0	0	0	0	1	1	no	0.069839	1.05584	0.986001	3.91821	0.1794	0.707597	no
hXLOC_013642	TCONS_00016915	.	chr1:170768472-170768736	+	0	0	0	0	1	1	no	0	0	0	0	1	1	no	0	0	0	0	1	1	no	0.885339	3.99386	3.10852	2.17348	0.10535	0.61944	no
hXLOC_013665	TCONS_00016939	.	chr1:170810425-170810669	+	0	0	0	0	1	1	no	0	0	0	0	1	1	no	0	0	0	0	1	1	no	0	1.1443	1.1443	inf	0.01475	0.172528	no
hXLOC_013670	TCONS_00016944	.	chr1:170827654-170827912	+	0	0	0	0	1	1	no	0	0	0	0	1	1	no	0	0	0	0	1	1	no	0.197153	2.66773	2.47058	3.75823	0.18305	0.709338	no
hXLOC_013675	TCONS_00016949	.	chr1:170872777-170873006	+	0	0	0	0	1	1	no	0	0	0	0	1	1	no	0	0	0	0	1	1	no	2.50789	0	-2.50789	#NAME?	0.16435	0.702414	no
hXLOC_013676	TCONS_00016950	.	chr1:170876060-170876289	+	0	0	0	0	1	1	no	0	0	0	0	1	1	no	0	0	0	0	1	1	no	0	1.19556	1.19556	inf	1	1	no
hXLOC_013680	TCONS_00016954	.	chr1:170910661-170911743	+	0	0	0	0	1	1	no	0	0	0	0	1	1	no	0	0	0	0	1	1	no	0.195826	1.15659	0.960764	2.56223	0.0717	0.463261	no
hXLOC_013681	TCONS_00016955	.	chr1:170912254-170912479	+	0	0	0	0	1	1	no	0	0	0	0	1	1	no	0	0	0	0	1	1	no	0	1.42228	1.42228	inf	1	1	no
hXLOC_013727	TCONS_00017007	.	chr1:171080807-171081105	+	0	0	0	0	1	1	no	0	0	0	0	1	1	no	0	0	0	0	1	1	no	0	1.05341	1.05341	inf	1	1	no
hXLOC_013768	TCONS_00017062	.	chr1:171635561-171636650	+	0	0	0	0	1	1	no	0	0	0	0	1	1	no	0	0	0	0	1	1	no	0.761521	1.04016	0.278639	0.449857	0.8301	0.987263	no
hXLOC_013772	TCONS_00017066	.	chr1:171670515-171670717	+	0	0	0	0	1	1	no	0	0	0	0	1	1	no	45.8395	64.1377	18.2982	0.484581	0.24305	0.994709	no	1.26479	1.30472	0.03993	0.0448342	1	1	no
hXLOC_013779	TCONS_00017073	.	chr1:171709664-171709953	+	0	1.32567	1.32567	inf	1	1	no	0	0	0	0	1	1	no	0	0	0	0	1	1	no	0.582732	0.951835	0.369103	0.70788	0.7603	0.987263	no
hXLOC_013781	TCONS_00017075	.	chr1:171742075-171746397	+	0.660345	1.74636	1.08601	1.40306	0.0703	0.551054	no	0.115367	0.204976	0.089609	0.829219	1	1	no	0.117438	0.0756762	-0.0417618	-0.633989	1	1	no	0.382626	0.552181	0.169555	0.529208	1	1	no
hXLOC_013799	TCONS_00017101	.	chr1:171822465-171822674	+	0	0	0	0	1	1	no	0	0	0	0	1	1	no	0	0	0	0	1	1	no	0	2.24488	2.24488	inf	0.0263	0.207641	no
hXLOC_013817	TCONS_00017130	.	chr1:172511812-172512033	+	0	0	0	0	1	1	no	0	0	0	0	1	1	no	0	0	0	0	1	1	no	2.67299	0	-2.67299	#NAME?	0.00145	0.0561098	no
hXLOC_013818	TCONS_00017131	.	chr1:172519366-172519595	+	0	0	0	0	1	1	no	0	0	0	0	1	1	no	0	0	0	0	1	1	no	0	1.0258	1.0258	inf	1	1	no
hXLOC_013825	TCONS_00017148	.	chr1:172675588-172675981	+	0	1.99698	1.99698	inf	5e-05	0.00181855	yes	0	0	0	0	1	1	no	0	0	0	0	1	1	no	0	0	0	0	1	1	no
hXLOC_013826	TCONS_00017149	.	chr1:172685366-172685594	+	0	0	0	0	1	1	no	0	0	0	0	1	1	no	0	0	0	0	1	1	no	1.33061	0	-1.33061	#NAME?	1	1	no
hXLOC_013831	TCONS_00017154	.	chr1:172704236-172704822	+	0.0517737	1.78223	1.73046	5.10532	0.1784	0.738434	no	0.0127775	0.0680172	0.0552397	2.4123	1	1	no	0	0	0	0	1	1	no	0	0	0	0	1	1	no
hXLOC_013843	TCONS_00017166	ENSG00000224228	chr1:172790660-172790878	+	1.33183	0	-1.33183	#NAME?	1	1	no	0	0	0	0	1	1	no	0	0	0	0	1	1	no	0	0	0	0	1	1	no
hXLOC_013856	TCONS_00017179	ENSG00000224228	chr1:172818259-172818493	+	0	0	0	0	1	1	no	0	0	0	0	1	1	no	0	0	0	0	1	1	no	0	4.10645	4.10645	inf	0.21305	0.731556	no
hXLOC_013860	TCONS_00017183	ENSG00000224228	chr1:172838575-172838803	+	1.42929	0	-1.42929	#NAME?	1	1	no	0	0	0	0	1	1	no	0	0	0	0	1	1	no	0	0	0	0	1	1	no
hXLOC_013862	TCONS_00017185	ENSG00000224228	chr1:172843905-172844106	+	5.93449	0	-5.93449	#NAME?	0.14525	0.691901	no	0	0	0	0	1	1	no	0	0	0	0	1	1	no	0	0	0	0	1	1	no
hXLOC_013865	TCONS_00017188	ENSG00000224228	chr1:172882767-172882973	+	1.51005	0	-1.51005	#NAME?	1	1	no	0	0	0	0	1	1	no	0	0	0	0	1	1	no	0	0	0	0	1	1	no
hXLOC_013868	TCONS_00017191	ENSG00000224228	chr1:172946840-172947073	+	0	0	0	0	1	1	no	0	0	0	0	1	1	no	0	0	0	0	1	1	no	0	1.94144	1.94144	inf	0.2138	0.732193	no
hXLOC_013870	TCONS_00017193	ENSG00000224228	chr1:172991312-172991519	+	0	0	0	0	1	1	no	0	0	0	0	1	1	no	0	0	0	0	1	1	no	0	3.0619	3.0619	inf	1	1	no
hXLOC_013872	TCONS_00017195	ENSG00000224228	chr1:172999470-172999671	+	0	0	0	0	1	1	no	0	0	0	0	1	1	no	0	0	0	0	1	1	no	0	1.13343	1.13343	inf	1	1	no
hXLOC_013877	TCONS_00017200	ENSG00000224228	chr1:173017486-173017700	+	0	2.86263	2.86263	inf	1	1	no	0	0	0	0	1	1	no	0	0	0	0	1	1	no	1.02176	0	-1.02176	#NAME?	1	1	no
hXLOC_013885	TCONS_00017208	ENSG00000224228	chr1:173050662-173050937	+	0	0	0	0	1	1	no	0	0	0	0	1	1	no	0	0	0	0	1	1	no	0	1.33958	1.33958	inf	1	1	no
hXLOC_013886	TCONS_00017209	ENSG00000224228	chr1:173051198-173051449	+	0.629605	2.40679	1.77719	1.93459	0.46255	0.958482	no	0	0	0	0	1	1	no	0	0	0	0	1	1	no	0	0	0	0	1	1	no
hXLOC_013916	TCONS_00017250	.	chr1:173934348-173934992	+	0.716137	1.29967	0.583533	0.859838	0.59275	0.991256	no	0.0138205	0.0498144	0.0359939	1.84975	1	1	no	0.0188824	0.019963	0.0010806	0.0802815	1	1	no	0.779168	0.723984	-0.055184	-0.105977	0.957	0.987445	no
hXLOC_013917	TCONS_00017251	.	chr1:173935549-173935966	+	0.158569	1.70233	1.54376	3.42433	0.2515	0.821604	no	0	0	0	0	1	1	no	0.0384991	0.0864065	0.0479074	1.16632	1	1	no	0.16775	0.189842	0.022092	0.178492	1	1	no
hXLOC_013919	TCONS_00017253	.	chr1:173936821-173937038	+	2.26805	3.47403	1.20598	0.615158	0.7643	0.991256	no	0	0	0	0	1	1	no	0	0	0	0	1	1	no	2.37597	1.39931	-0.97666	-0.763803	0.68395	0.987263	no
hXLOC_013921	TCONS_00017255	.	chr1:173943412-173943626	+	0	0.848177	0.848177	inf	1	1	no	0	0	0	0	1	1	no	0	0	0	0	1	1	no	0	1.849	1.849	inf	0.1529	0.699689	no
hXLOC_013923	TCONS_00017257	.	chr1:173961729-173962125	+	3.90559	5.28402	1.37843	0.436095	0.79235	0.991256	no	0	0	0	0	1	1	no	0	0.0670388	0.0670388	inf	1	1	no	3.89721	5.66944	1.77223	0.540763	0.79475	0.987263	no
hXLOC_013924	TCONS_00017258	.	chr1:173963969-173964187	+	0.585364	1.28581	0.700446	1.13527	0.55265	0.987515	no	0	0	0	0	1	1	no	1.77761	1.48194	-0.29567	-0.262459	0.8919	0.994709	no	1.78945	1.39647	-0.39298	-0.357737	0.85115	0.987263	no
hXLOC_013926	TCONS_00017260	.	chr1:173972396-173972620	+	0.849724	1.90097	1.05125	1.16167	1	1	no	0	0	0	0	1	1	no	0	0	0	0	1	1	no	0.676378	0	-0.676378	#NAME?	1	1	no
hXLOC_013929	TCONS_00017263	.	chr1:174022061-174022366	+	0	0	0	0	1	1	no	0.0738258	0.206693	0.132867	1.48529	1	1	no	2.20717	3.26572	1.05855	0.565205	0.7691	0.994709	no	0	0	0	0	1	1	no
hXLOC_013932	TCONS_00017266	.	chr1:174040831-174041055	+	0	0	0	0	1	1	no	0	0	0	0	1	1	no	0	0	0	0	1	1	no	0	1.15977	1.15977	inf	1	1	no
hXLOC_013940	TCONS_00017291	.	chr1:175023681-175024055	+	0.412316	1.04821	0.635894	1.34611	0.25305	0.822606	no	0.0656278	0.163579	0.0979512	1.31761	1	1	no	0.170319	0.192648	0.022329	0.177729	1	1	no	0	0.211367	0.211367	inf	1	1	no
hXLOC_013943	TCONS_00017294	.	chr1:175036441-175036644	+	0	0	0	0	1	1	no	0	0	0	0	1	1	no	0	0	0	0	1	1	no	1.81841	0	-1.81841	#NAME?	0.01465	0.172528	no
hXLOC_013946	TCONS_00017297	.	chr1:175051770-175051971	+	0	0	0	0	1	1	no	0	0	0	0	1	1	no	0	0	0	0	1	1	no	1.51624	0	-1.51624	#NAME?	0.05305	0.359749	no
hXLOC_013969	TCONS_00017324	.	chr1:175251614-175251822	+	0	0	0	0	1	1	no	0	0	0	0	1	1	no	0	0	0	0	1	1	no	0	1.46468	1.46468	inf	1	1	no
hXLOC_013972	TCONS_00017327	ENSG00000260990	chr1:175324477-175324724	+	0	0	0	0	1	1	no	0	0	0	0	1	1	no	0	0	0	0	1	1	no	0	1.37442	1.37442	inf	1	1	no
hXLOC_013985	TCONS_00017340	.	chr1:175795927-175796135	+	0	0	0	0	1	1	no	0	0	0	0	1	1	no	0	0	0	0	1	1	no	2.24661	0	-2.24661	#NAME?	1	1	no
hXLOC_013987	TCONS_00017342	.	chr1:175827872-175828082	+	0	0	0	0	1	1	no	0	0	0	0	1	1	no	0	0	0	0	1	1	no	0	3.09893	3.09893	inf	1	1	no
hXLOC_013992	TCONS_00017347	.	chr1:175915950-175916181	+	0	0	0	0	1	1	no	0	0	0	0	1	1	no	0	0	0	0	1	1	no	2.11655	0	-2.11655	#NAME?	0.19145	0.710799	no
hXLOC_013993	TCONS_00017348	.	chr1:175916341-175916610	+	0	0.163351	0.163351	inf	1	1	no	0	0	0	0	1	1	no	0	0	0	0	1	1	no	0	1.14716	1.14716	inf	0.158	0.700077	no
hXLOC_014000	TCONS_00017355	.	chr1:175986896-175987229	+	1.01383	0.898537	-0.115293	-0.174164	0.91165	0.991256	no	0	0	0	0	1	1	no	0	0	0	0	1	1	no	0.645431	0.588269	-0.057162	-0.133787	1	1	no
hXLOC_014006	TCONS_00017361	ENSG00000236021	chr1:176214890-176215094	+	2.86339	0	-2.86339	#NAME?	1	1	no	0	0	0	0	1	1	no	0	0	0	0	1	1	no	0	0	0	0	1	1	no
hXLOC_014008	TCONS_00017363	ENSG00000236021	chr1:176216305-176216763	+	0	0	0	0	1	1	no	0.0228585	0	-0.0228585	#NAME?	1	1	no	0	0	0	0	1	1	no	1.39016	0	-1.39016	#NAME?	0.15015	0.698855	no
hXLOC_014029	TCONS_00017389	.	chr1:176355801-176356039	+	0	0	0	0	1	1	no	0	0	0	0	1	1	no	0	0	0	0	1	1	no	0	1.02412	1.02412	inf	1	1	no
hXLOC_014035	TCONS_00017395	.	chr1:176363278-176363488	+	0	0	0	0	1	1	no	0	0	0	0	1	1	no	0	0	0	0	1	1	no	0.231511	1.40081	1.1693	2.5971	1	1	no
hXLOC_014059	TCONS_00017419	.	chr1:176433318-176433531	+	0	0	0	0	1	1	no	0	0	0	0	1	1	no	0	0	0	0	1	1	no	0	1.07164	1.07164	inf	1	1	no
hXLOC_014064	TCONS_00017424	.	chr1:176454790-176455106	+	0	0	0	0	1	1	no	0	0	0	0	1	1	no	0	0.0669979	0.0669979	inf	1	1	no	0.325984	2.87004	2.54406	3.1382	0.168	0.704404	no
hXLOC_014153	TCONS_00017521	.	chr1:177558286-177558490	+	0	0	0	0	1	1	no	0	0	0	0	1	1	no	0	0	0	0	1	1	no	0	3.46247	3.46247	inf	0.17895	0.707597	no
hXLOC_014162	TCONS_00017530	.	chr1:177751458-177751682	+	0	0	0	0	1	1	no	0	0	0	0	1	1	no	0	0	0	0	1	1	no	0	1.36162	1.36162	inf	1	1	no
hXLOC_014166	TCONS_00017534	.	chr1:177784581-177784800	+	0	0	0	0	1	1	no	0	0	0	0	1	1	no	0	0	0	0	1	1	no	1.09225	0	-1.09225	#NAME?	1	1	no
hXLOC_014169	TCONS_00017537	.	chr1:177929064-177929312	+	0	0	0	0	1	1	no	0	0	0	0	1	1	no	0	0	0	0	1	1	no	2.11986	0.85936	-1.2605	-1.30264	0.5457	0.971749	no
hXLOC_014170	TCONS_00017538	.	chr1:177929670-177929888	+	0	0	0	0	1	1	no	0	0	0	0	1	1	no	0.244942	0	-0.244942	#NAME?	1	1	no	1.72436	0	-1.72436	#NAME?	0.14795	0.698013	no
hXLOC_014227	TCONS_00017601	.	chr1:178577937-178578216	+	0	0	0	0	1	1	no	0	0	0	0	1	1	no	0	0	0	0	1	1	no	1.15404	0	-1.15404	#NAME?	0.01535	0.172528	no
hXLOC_014249	TCONS_00017623	.	chr1:178612451-178612752	+	0.393137	0	-0.393137	#NAME?	1	1	no	0	0	0	0	1	1	no	0	0	0	0	1	1	no	1.42406	0.345541	-1.07852	-2.04309	1	1	no
hXLOC_014251	TCONS_00017625	.	chr1:178622037-178622238	+	0	0	0	0	1	1	no	0	0	0	0	1	1	no	0	0	0	0	1	1	no	1.60925	0	-1.60925	#NAME?	0.02325	0.190098	no
hXLOC_014260	TCONS_00017634	.	chr1:178634662-178634878	+	0	0	0	0	1	1	no	0	0	0	0	1	1	no	0	0	0	0	1	1	no	0.372929	1.26044	0.887511	1.75695	1	1	no
hXLOC_014270	TCONS_00017644	.	chr1:178651409-178651619	+	0	0	0	0	1	1	no	0	0	0	0	1	1	no	0	0	0	0	1	1	no	0	1.46795	1.46795	inf	0.03485	0.257345	no
hXLOC_014352	TCONS_00017742	.	chr1:179840969-179846822	+	0.217681	0.288079	0.070398	0.404253	1	1	no	0.0153572	0.0119126	-0.0034446	-0.366426	1	1	no	0.120149	0.126838	0.006689	0.0781624	1	1	no	1.03827	1.22482	0.18655	0.238383	0.905	0.987263	no
hXLOC_014354	TCONS_00017744	.	chr1:179850846-179851360	+	0.456986	0.825955	0.368969	0.853912	0.6302	0.991256	no	0.104802	0.0297564	-0.0750456	-1.81639	1	1	no	1.16351	1.48411	0.3206	0.351118	0.83135	0.994709	no	2.64424	1.90252	-0.74172	-0.47494	0.78285	0.987263	no
hXLOC_014355	TCONS_00017745	.	chr1:179852574-179852813	+	1.18684	1.92722	0.74038	0.699396	0.72375	0.991256	no	0	0	0	0	1	1	no	0.6879	0.504183	-0.183717	-0.44825	1	1	no	2.88048	4.95482	2.07434	0.782524	0.58895	0.986782	no
hXLOC_014356	TCONS_00017746	.	chr1:179878995-179879203	+	0.653152	7.52167	6.86852	3.52556	0.3091	0.869379	no	0	0	0	0	1	1	no	0	0	0	0	1	1	no	0.471184	0	-0.471184	#NAME?	1	1	no
hXLOC_014453	TCONS_00017871	.	chr1:181149074-181149347	+	0	0	0	0	1	1	no	0	0	0	0	1	1	no	0	0	0	0	1	1	no	0	1.41965	1.41965	inf	0.13855	0.691599	no
hXLOC_014470	TCONS_00017888	.	chr1:181323332-181323572	+	0	0	0	0	1	1	no	0	0	0	0	1	1	no	0	0	0	0	1	1	no	1.19164	0	-1.19164	#NAME?	1	1	no
hXLOC_014473	TCONS_00017891	.	chr1:181395531-181395734	+	0	0	0	0	1	1	no	0	0	0	0	1	1	no	0	0	0	0	1	1	no	3.69269	0	-3.69269	#NAME?	0.0172	0.176516	no
hXLOC_014490	TCONS_00017908	.	chr1:181894918-181895150	+	0	0	0	0	1	1	no	0	0	0	0	1	1	no	0	0	0	0	1	1	no	1.37509	0.368628	-1.00646	-1.89929	1	1	no
hXLOC_014496	TCONS_00017914	.	chr1:181990568-181990774	+	0	0	0	0	1	1	no	0	0	0	0	1	1	no	0	0	0	0	1	1	no	0	1.98413	1.98413	inf	1	1	no
hXLOC_014519	TCONS_00017937	.	chr1:182198243-182198474	+	0	0	0	0	1	1	no	0	0	0	0	1	1	no	0	0	0	0	1	1	no	1.21302	0	-1.21302	#NAME?	1	1	no
hXLOC_014534	TCONS_00017952	.	chr1:182350832-182351073	+	0	0	0	0	1	1	no	0	0	0	0	1	1	no	0	0	0	0	1	1	no	1.02959	0	-1.02959	#NAME?	1	1	no
hXLOC_014535	TCONS_00017953	.	chr1:182367894-182368112	+	0	0	0	0	1	1	no	0	0	0	0	1	1	no	0	0	0	0	1	1	no	1.15629	0	-1.15629	#NAME?	1	1	no
hXLOC_014537	TCONS_00017955	.	chr1:182380755-182390921	+	2.17456	2.37657	0.20201	0.128161	0.93935	0.991256	no	0.0657882	0.0672498	0.0014616	0.0317003	1	1	no	0.0253063	0.0390091	0.0137028	0.624313	1	1	no	0.764241	0.986859	0.222618	0.368816	0.87555	0.987263	no
hXLOC_014539	TCONS_00017957	.	chr1:182392039-182397406	+	0.632504	1.05043	0.417926	0.731839	0.5422	0.984604	no	0.0616389	0.0480447	-0.0135942	-0.359466	1	1	no	0.038893	0.0327604	-0.0061326	-0.247556	1	1	no	0.272253	0.179264	-0.092989	-0.602859	1	1	no
hXLOC_014554	TCONS_00017972	.	chr1:182598069-182598280	+	0	0	0	0	1	1	no	0	0	0	0	1	1	no	0	0	0	0	1	1	no	0	5.75042	5.75042	inf	0.0018	0.0572297	no
hXLOC_014555	TCONS_00017973	.	chr1:182598628-182604378	+	0.00821444	0.0813712	0.0731568	3.30828	1	1	no	0.00109473	0.00291166	0.00181693	1.41126	1	1	no	0.00213598	0	-0.00213598	#NAME?	1	1	no	0.303821	3.91303	3.60921	3.687	0.147	0.697599	no
hXLOC_014557	TCONS_00017975	.	chr1:182607875-182608102	+	0	0	0	0	1	1	no	0	0	0	0	1	1	no	0	0	0	0	1	1	no	0	2.33982	2.33982	inf	0.106	0.621639	no
hXLOC_014559	TCONS_00017977	ENSG00000261504	chr1:182615253-182616629	+	0.035033	1.15873	1.1237	5.04768	0.2229	0.79603	no	0.0602556	0.0987008	0.0384452	0.711966	1	1	no	0.0088885	0	-0.0088885	#NAME?	1	1	no	0.597416	20.2641	19.6667	5.08405	5e-05	0.00416036	yes
hXLOC_014562	TCONS_00017980	.	chr1:182623546-182623846	+	0	0	0	0	1	1	no	0	0	0	0	1	1	no	0	0	0	0	1	1	no	0	2.37509	2.37509	inf	5e-05	0.00416036	yes
hXLOC_014571	TCONS_00017989	.	chr1:182718688-182718922	+	0	0	0	0	1	1	no	0	0	0	0	1	1	no	0	0	0	0	1	1	no	2.16454	0	-2.16454	#NAME?	1	1	no
hXLOC_014572	TCONS_00017990	.	chr1:182732519-182732806	+	0	0	0	0	1	1	no	0	0	0	0	1	1	no	0	0	0	0	1	1	no	0	1.08255	1.08255	inf	0.01325	0.172528	no
hXLOC_014574	TCONS_00017992	.	chr1:182782650-182782876	+	0	0	0	0	1	1	no	0	0	0	0	1	1	no	0	0	0	0	1	1	no	0.380756	2.72901	2.34825	2.84144	0.23695	0.746012	no
hXLOC_014599	TCONS_00018036	.	chr1:183167269-183167569	+	0	0	0	0	1	1	no	0	0	0	0	1	1	no	0	0	0	0	1	1	no	0	1.77659	1.77659	inf	0.00135	0.0548289	no
hXLOC_014607	TCONS_00018057	.	chr1:183250927-183251873	+	0	0	0	0	1	1	no	0	0	0	0	1	1	no	0.0736319	0.27022	0.196588	1.87573	1	1	no	0.0270535	1.07762	1.05057	5.31589	0.2432	0.749166	no
hXLOC_014627	TCONS_00018090	.	chr1:183605099-183605938	+	1.84448	0.0653642	-1.77912	-4.81857	0.12075	0.664641	no	0.181075	0.0312577	-0.149817	-2.5343	1	1	no	0	0	0	0	1	1	no	0.0327692	0.141208	0.108439	2.10741	1	1	no
hXLOC_014628	TCONS_00018091	.	chr1:183609111-183609313	+	1.576	0	-1.576	#NAME?	1	1	no	0	0.18691	0.18691	inf	1	1	no	0	0	0	0	1	1	no	0	0	0	0	1	1	no
hXLOC_014629	TCONS_00018092	.	chr1:183612207-183612426	+	0	0	0	0	1	1	no	0	0	0	0	1	1	no	0	0	0	0	1	1	no	0	1.20742	1.20742	inf	1	1	no
hXLOC_014681	TCONS_00018153	.	chr1:184093993-184094205	+	0	1.57783	1.57783	inf	1	1	no	0	0	0	0	1	1	no	0	0	0	0	1	1	no	0	5.10081	5.10081	inf	0.15285	0.699689	no
hXLOC_014687	TCONS_00018159	.	chr1:184101166-184101391	+	0	0	0	0	1	1	no	0	0	0	0	1	1	no	0	0	0	0	1	1	no	0.298583	1.21331	0.914727	2.02274	1	1	no
hXLOC_014693	TCONS_00018165	.	chr1:184109306-184109585	+	0	0	0	0	1	1	no	0.148498	0	-0.148498	#NAME?	1	1	no	0	0	0	0	1	1	no	0	1.60914	1.60914	inf	0.0151	0.172528	no
hXLOC_014706	TCONS_00018179	.	chr1:184152798-184154706	+	0.883571	17.3382	16.4546	4.29446	5e-05	0.00181855	yes	0.062135	0.64245	0.580315	3.37011	0.0646	0.98986	no	0	0.0091895	0.0091895	inf	1	1	no	0.0712693	0.43937	0.368101	2.62408	1	1	no
hXLOC_014719	TCONS_00018192	.	chr1:184193181-184193384	+	0	0	0	0	1	1	no	0	0	0	0	1	1	no	0	0	0	0	1	1	no	1.37592	0	-1.37592	#NAME?	1	1	no
hXLOC_014727	TCONS_00018200	.	chr1:184266900-184267147	+	0	0	0	0	1	1	no	0	0	0	0	1	1	no	0	0	0	0	1	1	no	1.07872	0	-1.07872	#NAME?	1	1	no
hXLOC_014728	TCONS_00018201	.	chr1:184294394-184294694	+	0	0	0	0	1	1	no	0	0	0	0	1	1	no	0	0	0	0	1	1	no	1.40699	0	-1.40699	#NAME?	0.00125	0.0530548	no
hXLOC_014731	TCONS_00018204	.	chr1:184356211-184356449	+	0	0	0	0	1	1	no	0	0	0	0	1	1	no	0	0	0	0	1	1	no	0	1.03984	1.03984	inf	1	1	no
hXLOC_014740	TCONS_00018215	.	chr1:184635945-184636153	+	0	1.07066	1.07066	inf	1	1	no	0	0	0	0	1	1	no	0	0	0	0	1	1	no	0	0	0	0	1	1	no
hXLOC_014743	TCONS_00018218	.	chr1:184640371-184640626	+	0	0.250828	0.250828	inf	1	1	no	0	0	0	0	1	1	no	0	0	0	0	1	1	no	0	1.02331	1.02331	inf	0.02065	0.18528	no
hXLOC_014761	TCONS_00018236	.	chr1:184690373-184694594	+	0.444871	0.367606	-0.077265	-0.275226	1	1	no	0.0169435	0.0138385	-0.003105	-0.292035	1	1	no	0.04649	0.0938106	0.0473206	1.01283	1	1	no	0.719691	1.03073	0.311039	0.518223	0.81105	0.987263	no
hXLOC_014762	TCONS_00018237	.	chr1:184702715-184703082	+	1.08739	1.40442	0.31703	0.369097	0.8229	0.991256	no	0.042674	0	-0.042674	#NAME?	1	1	no	0.0665371	0.0807495	0.0142124	0.279294	1	1	no	1.969	3.01165	1.04265	0.613093	0.7206	0.987263	no
hXLOC_014767	TCONS_00018242	.	chr1:184719298-184719600	+	0	0	0	0	1	1	no	0	0	0	0	1	1	no	0	0	0	0	1	1	no	0.339997	1.08406	0.744063	1.67285	1	1	no
hXLOC_014768	TCONS_00018243	.	chr1:184723748-184723951	+	0	0	0	0	1	1	no	0	0	0	0	1	1	no	0	0	0	0	1	1	no	1.94234	0.984928	-0.957412	-0.979704	0.71925	0.987263	no
hXLOC_014771	TCONS_00018246	.	chr1:184754502-184754871	+	0	0.0692215	0.0692215	inf	1	1	no	0	0.103589	0.103589	inf	1	1	no	3.42135	2.16214	-1.25921	-0.662107	0.7251	0.994709	no	0.559377	0.347698	-0.211679	-0.685987	0.7103	0.987263	no
hXLOC_014775	TCONS_00018250	.	chr1:184768362-184768574	+	0	0	0	0	1	1	no	0	0	0	0	1	1	no	0	0	0	0	1	1	no	1.2373	0	-1.2373	#NAME?	1	1	no
hXLOC_014784	TCONS_00018259	.	chr1:184785538-184785749	+	0	2.2307	2.2307	inf	1	1	no	0	0	0	0	1	1	no	0	0	0	0	1	1	no	0.430334	0	-0.430334	#NAME?	1	1	no
hXLOC_014787	TCONS_00018262	.	chr1:184790971-184796098	+	0.970518	5.02433	4.05381	2.37211	0.30555	0.867132	no	0.026155	0.116437	0.090282	2.15439	1	1	no	0.0677516	0.197826	0.130074	1.5459	1	1	no	1.3874	1.99266	0.60526	0.52231	0.801	0.987263	no
hXLOC_014790	TCONS_00018265	.	chr1:184808004-184808230	+	0.927578	9.19799	8.27041	3.30978	0.21185	0.783433	no	0	0	0	0	1	1	no	0	0	0	0	1	1	no	3.53811	5.85357	2.31546	0.726339	0.6471	0.987263	no
hXLOC_014791	TCONS_00018266	.	chr1:184823080-184823316	+	1.45245	12.7273	11.2749	3.13137	0.1208	0.664641	no	0	0	0	0	1	1	no	0	0	0	0	1	1	no	0.205344	2.00446	1.79912	3.2871	0.3007	0.810458	no
hXLOC_014792	TCONS_00018267	.	chr1:184831635-184831949	+	0.391213	1.34916	0.957947	1.78603	0.28185	0.848926	no	0	0	0	0	1	1	no	0	0	0	0	1	1	no	0.198917	0.475916	0.276999	1.25854	1	1	no
hXLOC_014793	TCONS_00018268	.	chr1:184894069-184894742	+	0.103787	1.21811	1.11432	3.55295	0.07975	0.585488	no	0	0.0204812	0.0204812	inf	1	1	no	0	0	0	0	1	1	no	0.0998228	0.14194	0.0421172	0.507841	1	1	no
hXLOC_014799	TCONS_00018279	.	chr1:185113889-185114161	+	0	0	0	0	1	1	no	0	0	0	0	1	1	no	0.18417	0	-0.18417	#NAME?	1	1	no	0	1.08305	1.08305	inf	0.01695	0.176516	no
hXLOC_014808	TCONS_00018294	.	chr1:185322518-185322754	+	0	0	0	0	1	1	no	0	0	0	0	1	1	no	0	0	0	0	1	1	no	1.10712	0	-1.10712	#NAME?	0.21015	0.729774	no
hXLOC_014810	TCONS_00018296	.	chr1:185323923-185324150	+	2.22788	0.224552	-2.00333	-3.31055	1	1	no	0	0	0	0	1	1	no	0	0	0	0	1	1	no	0	0.371022	0.371022	inf	1	1	no
hXLOC_014817	TCONS_00018303	.	chr1:185331656-185332085	+	0.119279	0.190369	0.07109	0.674465	1	1	no	0	0	0	0	1	1	no	0	0	0	0	1	1	no	1.47491	0.52204	-0.95287	-1.49839	0.4684	0.935314	no
hXLOC_014821	TCONS_00018307	.	chr1:185339004-185339214	+	0	0	0	0	1	1	no	0	0	0	0	1	1	no	0	0	0	0	1	1	no	1.15977	0	-1.15977	#NAME?	1	1	no
hXLOC_014846	TCONS_00018332	.	chr1:185372408-185372625	+	0	0	0	0	1	1	no	0	0	0	0	1	1	no	0.151534	0	-0.151534	#NAME?	1	1	no	1.86254	2.49083	0.62829	0.41935	0.75355	0.987263	no
hXLOC_014855	TCONS_00018343	.	chr1:185426729-185426955	+	0	0	0	0	1	1	no	0	0	0	0	1	1	no	0	0	0	0	1	1	no	1.03064	0	-1.03064	#NAME?	1	1	no
hXLOC_014868	TCONS_00018356	.	chr1:185444445-185444646	+	0	0	0	0	1	1	no	0	0	0	0	1	1	no	0	0	0	0	1	1	no	3.45198	0.964833	-2.48715	-1.83907	0.3647	0.8703	no
hXLOC_014870	TCONS_00018358	.	chr1:185447057-185447311	+	0	0	0	0	1	1	no	0	0	0	0	1	1	no	0	0	0	0	1	1	no	3.01571	0	-3.01571	#NAME?	0.0146	0.172528	no
hXLOC_014872	TCONS_00018360	.	chr1:185449214-185449420	+	0	0	0	0	1	1	no	0	0	0	0	1	1	no	0	0	0	0	1	1	no	2.53364	0	-2.53364	#NAME?	0.0173	0.176516	no
hXLOC_014876	TCONS_00018364	.	chr1:185454730-185455054	+	0	0	0	0	1	1	no	0	0	0	0	1	1	no	0	0	0	0	1	1	no	1.10949	0	-1.10949	#NAME?	0.00255	0.0634473	no
hXLOC_014878	TCONS_00018366	.	chr1:185458388-185458622	+	0	0	0	0	1	1	no	0	0	0	0	1	1	no	0	0	0	0	1	1	no	1.00399	0	-1.00399	#NAME?	1	1	no
hXLOC_014883	TCONS_00018371	.	chr1:185469310-185469562	+	0	0	0	0	1	1	no	0	0	0	0	1	1	no	0	0	0	0	1	1	no	0.194984	1.41532	1.22034	2.8597	0.22965	0.741983	no
hXLOC_014884	TCONS_00018372	.	chr1:185470470-185470689	+	0	0	0	0	1	1	no	0	0	0	0	1	1	no	0	0	0	0	1	1	no	1.82476	0	-1.82476	#NAME?	1	1	no
hXLOC_014885	TCONS_00018373	.	chr1:185473061-185473261	+	0	0	0	0	1	1	no	0	0	0	0	1	1	no	0	0	0	0	1	1	no	1.12864	0	-1.12864	#NAME?	1	1	no
hXLOC_014887	TCONS_00018375	.	chr1:185480360-185480663	+	0	0	0	0	1	1	no	0	0	0	0	1	1	no	0	0	0	0	1	1	no	1.70067	1.30409	-0.39658	-0.383055	0.80265	0.987263	no
hXLOC_014893	TCONS_00018381	.	chr1:185495405-185495624	+	0	0	0	0	1	1	no	0	0	0	0	1	1	no	0	0	0	0	1	1	no	2.78075	0	-2.78075	#NAME?	0.0169	0.176516	no
hXLOC_014912	TCONS_00018400	.	chr1:185544033-185544275	+	1.52741	0	-1.52741	#NAME?	1	1	no	0	0	0	0	1	1	no	0	0	0	0	1	1	no	0	0	0	0	1	1	no
hXLOC_014914	TCONS_00018402	.	chr1:185551105-185551311	+	0	0	0	0	1	1	no	0	0	0	0	1	1	no	0	0	0	0	1	1	no	0	1.51901	1.51901	inf	1	1	no
hXLOC_014915	TCONS_00018403	.	chr1:185557058-185557295	+	0	0	0	0	1	1	no	0	0	0	0	1	1	no	0	0	0	0	1	1	no	1.43425	0	-1.43425	#NAME?	1	1	no
hXLOC_014921	TCONS_00018409	.	chr1:185597127-185597336	+	0	0	0	0	1	1	no	0	0	0	0	1	1	no	0	0	0	0	1	1	no	1.71112	0.347567	-1.36355	-2.29958	1	1	no
hXLOC_014932	TCONS_00018422	.	chr1:185667042-185667257	+	0	0	0	0	1	1	no	0	0	0	0	1	1	no	0	0	0	0	1	1	no	0	2.01378	2.01378	inf	0.2483	0.749831	no
hXLOC_014933	TCONS_00018423	.	chr1:185669370-185669606	+	0	0	0	0	1	1	no	0	0	0	0	1	1	no	0	0	0	0	1	1	no	0	1.84953	1.84953	inf	1	1	no
hXLOC_014938	TCONS_00018428	.	chr1:185702474-185702681	+	0	0	0	0	1	1	no	0	0	0	0	1	1	no	0	0	0	0	1	1	no	2.08412	0	-2.08412	#NAME?	1	1	no
hXLOC_014950	TCONS_00018442	.	chr1:186212448-186212666	+	0	0	0	0	1	1	no	0	0	0	0	1	1	no	0	0	0	0	1	1	no	0	1.46321	1.46321	inf	1	1	no
hXLOC_014951	TCONS_00018443	.	chr1:186215926-186216130	+	0	0	0	0	1	1	no	0	0	0	0	1	1	no	0	0	0	0	1	1	no	1.81733	0	-1.81733	#NAME?	1	1	no
hXLOC_014957	TCONS_00018449	.	chr1:186286432-186286752	+	0	0	0	0	1	1	no	0	0	0	0	1	1	no	0	0	0	0	1	1	no	0.221815	1.97832	1.7565	3.15685	0.2115	0.730728	no
hXLOC_014967	TCONS_00018475	ENSG00000229739	chr1:186437421-186439350	+	0	0	0	0	1	1	no	0.0791854	0.0775494	-0.001636	-0.0301183	1	1	no	0.209463	0	-0.209463	#NAME?	1	1	no	2.23962	1.24123	-0.99839	-0.851479	0.75205	0.987263	no
hXLOC_014971	TCONS_00018479	ENSG00000229739	chr1:186447887-186449778	+	0.0829325	0.0946758	0.0117433	0.191059	1	1	no	0.0182431	0.0093901	-0.008853	-0.958135	1	1	no	0.0502066	0	-0.0502066	#NAME?	1	1	no	0.999858	1.62981	0.629952	0.704913	0.64965	0.987263	no
hXLOC_014982	TCONS_00018496	.	chr1:186473491-186473989	+	0	0	0	0	1	1	no	0	0	0	0	1	1	no	0	0	0	0	1	1	no	0	3.4048	3.4048	inf	0.17985	0.70764	no
hXLOC_014995	TCONS_00018509	.	chr1:186494691-186495174	+	0	0.111085	0.111085	inf	1	1	no	0	0	0	0	1	1	no	0.0516817	0.117907	0.0662253	1.18993	1	1	no	0.726426	1.55812	0.831694	1.10092	0.59295	0.987263	no
hXLOC_015031	TCONS_00018546	.	chr1:186538456-186538936	+	0	1.77572	1.77572	inf	1	1	no	0	0	0	0	1	1	no	0	0	0	0	1	1	no	0.0979563	0.0976149	-0.0003414	-0.00503727	1	1	no
hXLOC_015067	TCONS_00018582	.	chr1:186618083-186620095	+	0.136938	1.23597	1.09903	3.17405	0.00815	0.123246	no	0	0.0162308	0.0162308	inf	1	1	no	0.00681381	0.0222532	0.0154394	1.70748	1	1	no	0	0.0328014	0.0328014	inf	1	1	no
hXLOC_015070	TCONS_00018585	.	chr1:186623685-186624369	+	0.302156	3.43349	3.13133	3.50631	0.00685	0.108867	no	0	0	0	0	1	1	no	0	0	0	0	1	1	no	0	0	0	0	1	1	no
hXLOC_015072	TCONS_00018587	.	chr1:186626621-186626844	+	0	0.384797	0.384797	inf	1	1	no	0	1.06563	1.06563	inf	0.0083	0.261395	no	0	0	0	0	1	1	no	0	0	0	0	1	1	no
hXLOC_015077	TCONS_00018593	.	chr1:186643921-186644192	+	1.37	14.5976	13.2276	3.41348	0.0521	0.464166	no	0	0	0	0	1	1	no	0	0	0	0	1	1	no	0	0	0	0	1	1	no
hXLOC_015082	TCONS_00018599	.	chr1:186671508-186680517	+	0.968032	25.0282	24.0602	4.69236	0.1459	0.692318	no	0	0.103541	0.103541	inf	1	1	no	0.0408588	1.23871	1.19785	4.92205	0.07305	0.86258	no	1.33925	25.4252	24.086	4.24676	0.1554	0.699726	no
hXLOC_015084	TCONS_00018601	.	chr1:186681666-186683047	+	2.29766	17.0988	14.8011	2.89566	5e-05	0.00181855	yes	0.0221737	0.222778	0.200604	3.32868	1	1	no	0.384564	0.866518	0.481954	1.172	0.0136	0.275395	no	1.56794	8.66804	7.1001	2.46684	5e-05	0.00416036	yes
hXLOC_015094	TCONS_00018611	.	chr1:186706946-186707237	+	0	0	0	0	1	1	no	0	0	0	0	1	1	no	0.935852	1.9188	0.982948	1.03585	0.1595	0.994709	no	0	0	0	0	1	1	no
hXLOC_015097	TCONS_00018615	.	chr1:186717052-186717278	+	0	0	0	0	1	1	no	0	0	0	0	1	1	no	0	0	0	0	1	1	no	0	1.49056	1.49056	inf	1	1	no
hXLOC_015107	TCONS_00018625	.	chr1:186759703-186759943	+	0	0	0	0	1	1	no	0	0	0	0	1	1	no	0	0	0	0	1	1	no	1.03711	0	-1.03711	#NAME?	1	1	no
hXLOC_015109	TCONS_00018627	.	chr1:186792972-186793218	+	0	0	0	0	1	1	no	0	0	0	0	1	1	no	0	0	0	0	1	1	no	0	1.11826	1.11826	inf	1	1	no
hXLOC_015112	TCONS_00018630	.	chr1:186812976-186813314	+	0	0	0	0	1	1	no	0	0	0	0	1	1	no	0	0	0	0	1	1	no	0	1.14225	1.14225	inf	0.0014	0.055972	no
hXLOC_015114	TCONS_00018632	.	chr1:186814276-186814559	+	0	0	0	0	1	1	no	0	0	0	0	1	1	no	0	0	0	0	1	1	no	0	1.28243	1.28243	inf	0.01435	0.172528	no
hXLOC_015117	TCONS_00018635	.	chr1:186819393-186819744	+	1.12703	0	-1.12703	#NAME?	1	1	no	0	0.087303	0.087303	inf	1	1	no	0	0	0	0	1	1	no	0.215536	0.906491	0.690955	2.07236	1	1	no
hXLOC_015119	TCONS_00018637	.	chr1:186822674-186823148	+	0	0	0	0	1	1	no	0	0	0	0	1	1	no	0	0	0	0	1	1	no	0.100773	1.11824	1.01747	3.47205	0.1845	0.709338	no
hXLOC_015132	TCONS_00018653	.	chr1:187011722-187011975	+	0	0	0	0	1	1	no	0	0	0	0	1	1	no	0	0	0	0	1	1	no	0	1.24847	1.24847	inf	0.02365	0.191933	no
hXLOC_015141	TCONS_00018662	.	chr1:187064969-187065176	+	0	0	0	0	1	1	no	0	0	0	0	1	1	no	0	0	0	0	1	1	no	0	1.24678	1.24678	inf	1	1	no
hXLOC_015142	TCONS_00018663	.	chr1:187069381-187069601	+	0	0	0	0	1	1	no	0	0	0	0	1	1	no	0	0	0	0	1	1	no	0	2.57242	2.57242	inf	0.01535	0.172528	no
hXLOC_015153	TCONS_00018674	ENSG00000236030	chr1:187120976-187121197	+	0	0	0	0	1	1	no	0	0	0	0	1	1	no	0	0	0	0	1	1	no	1.22425	0	-1.22425	#NAME?	1	1	no
hXLOC_015161	TCONS_00018682	ENSG00000236030	chr1:187144389-187144613	+	0	0	0	0	1	1	no	0	0	0	0	1	1	no	0	0	0	0	1	1	no	1.71527	0	-1.71527	#NAME?	0.16595	0.702965	no
hXLOC_015163	TCONS_00018684	ENSG00000236030	chr1:187205067-187205292	+	0	0	0	0	1	1	no	0	0	0	0	1	1	no	0	0	0	0	1	1	no	1.20431	0	-1.20431	#NAME?	1	1	no
hXLOC_015192	TCONS_00018716	.	chr1:187427044-187427257	+	0	0	0	0	1	1	no	0	0	0	0	1	1	no	0	0	0	0	1	1	no	1.45875	0	-1.45875	#NAME?	1	1	no
hXLOC_015196	TCONS_00018720	ENSG00000231599	chr1:187451826-187452069	+	0	0	0	0	1	1	no	0	0	0	0	1	1	no	0	0	0	0	1	1	no	1.23574	0	-1.23574	#NAME?	1	1	no
hXLOC_015201	TCONS_00018725	.	chr1:187486431-187486631	+	0	0	0	0	1	1	no	0	0	0	0	1	1	no	0	1.46036	1.46036	inf	1	1	no	0	0	0	0	1	1	no
hXLOC_015206	TCONS_00018730	.	chr1:187571979-187572343	+	0	0	0	0	1	1	no	0	0	0	0	1	1	no	0	0	0	0	1	1	no	0	1.02182	1.02182	inf	1	1	no
hXLOC_015211	TCONS_00018735	.	chr1:187849653-187849854	+	0	0	0	0	1	1	no	0	0	0	0	1	1	no	0	0	0	0	1	1	no	1.25442	0	-1.25442	#NAME?	1	1	no
hXLOC_015218	TCONS_00018742	.	chr1:188048268-188048479	+	0	0	0	0	1	1	no	0	0	0	0	1	1	no	0	0	0	0	1	1	no	0	1.90771	1.90771	inf	1	1	no
hXLOC_015225	TCONS_00018749	.	chr1:188175893-188176137	+	0	0	0	0	1	1	no	0	0	0	0	1	1	no	0	0	0	0	1	1	no	1.02886	0	-1.02886	#NAME?	1	1	no
hXLOC_015227	TCONS_00018751	.	chr1:188217395-188217641	+	0	0	0	0	1	1	no	0	0	0	0	1	1	no	0	0	0	0	1	1	no	0	1.78695	1.78695	inf	0.02125	0.18528	no
hXLOC_015230	TCONS_00018754	.	chr1:188308432-188308632	+	0	0	0	0	1	1	no	0	0	0	0	1	1	no	0	0	0	0	1	1	no	0	1.93069	1.93069	inf	1	1	no
hXLOC_015233	TCONS_00018757	.	chr1:188371710-188371940	+	0	0	0	0	1	1	no	0	0	0	0	1	1	no	0	0	0	0	1	1	no	1.31355	0	-1.31355	#NAME?	1	1	no
hXLOC_015235	TCONS_00018759	.	chr1:188405498-188405738	+	0	0	0	0	1	1	no	0	0	0	0	1	1	no	0	0	0	0	1	1	no	0.406256	3.14511	2.73885	2.95265	0.22935	0.741983	no
hXLOC_015240	TCONS_00018764	.	chr1:188621574-188621857	+	0	0	0	0	1	1	no	0	0	0	0	1	1	no	0	0	0	0	1	1	no	0	1.67719	1.67719	inf	0.0019	0.0572297	no
hXLOC_015241	TCONS_00018765	.	chr1:188625600-188625852	+	0	0	0	0	1	1	no	0	0	0	0	1	1	no	0	0	0	0	1	1	no	0.901301	1.02221	0.120909	0.181608	1	1	no
hXLOC_015242	TCONS_00018766	.	chr1:188626411-188626612	+	0	0	0	0	1	1	no	0	0	0	0	1	1	no	0	0	0	0	1	1	no	0	1.74679	1.74679	inf	1	1	no
hXLOC_015243	TCONS_00018767	.	chr1:188663082-188663310	+	0	0	0	0	1	1	no	0	0	0	0	1	1	no	0	0	0	0	1	1	no	0	1.33403	1.33403	inf	1	1	no
hXLOC_015244	TCONS_00018768	.	chr1:188663610-188663812	+	1.81541	0	-1.81541	#NAME?	1	1	no	0	0	0	0	1	1	no	0	0	0	0	1	1	no	0	0	0	0	1	1	no
hXLOC_015246	TCONS_00018770	.	chr1:188764972-188765191	+	0	0	0	0	1	1	no	0	0	0	0	1	1	no	0	0	0	0	1	1	no	0	3.08114	3.08114	inf	1	1	no
hXLOC_015250	TCONS_00018774	.	chr1:188866817-188867082	+	0	0	0	0	1	1	no	0	0	0	0	1	1	no	0	0	0	0	1	1	no	1.37765	0	-1.37765	#NAME?	1	1	no
hXLOC_015260	TCONS_00018784	.	chr1:189046149-189046394	+	0	0	0	0	1	1	no	0	0	0	0	1	1	no	0	0	0	0	1	1	no	1.21616	0	-1.21616	#NAME?	1	1	no
hXLOC_015261	TCONS_00018785	.	chr1:189059300-189059530	+	0	0	0	0	1	1	no	0	0	0	0	1	1	no	0	0	0	0	1	1	no	0	2.10127	2.10127	inf	0.0112	0.172528	no
hXLOC_015266	TCONS_00018790	.	chr1:189207334-189207570	+	0	0	0	0	1	1	no	0	0	0	0	1	1	no	0.251538	0	-0.251538	#NAME?	1	1	no	2.49557	0	-2.49557	#NAME?	1	1	no
hXLOC_015277	TCONS_00018801	.	chr1:189332730-189332937	+	0	0	0	0	1	1	no	0	0	0	0	1	1	no	0	0	0	0	1	1	no	1.45781	0	-1.45781	#NAME?	1	1	no
hXLOC_015285	TCONS_00018809	.	chr1:189378082-189378299	+	0	0	0	0	1	1	no	0	0	0	0	1	1	no	0	0	0	0	1	1	no	0	1.83845	1.83845	inf	1	1	no
hXLOC_015292	TCONS_00018816	.	chr1:189476570-189476808	+	0	0	0	0	1	1	no	0	0	0	0	1	1	no	0	0	0	0	1	1	no	0	1.07446	1.07446	inf	1	1	no
hXLOC_015293	TCONS_00018817	.	chr1:189477272-189477506	+	0	0	0	0	1	1	no	0	0	0	0	1	1	no	0	0	0	0	1	1	no	0	3.0143	3.0143	inf	0.01535	0.172528	no
hXLOC_015294	TCONS_00018818	.	chr1:189478205-189478423	+	0	0	0	0	1	1	no	0	0	0	0	1	1	no	0	0	0	0	1	1	no	0	2.7546	2.7546	inf	1	1	no
hXLOC_015307	TCONS_00018831	.	chr1:189577227-189577568	+	0	0	0	0	1	1	no	0	0	0	0	1	1	no	0.0492512	0	-0.0492512	#NAME?	1	1	no	0.128147	1.31846	1.19031	3.36298	1	1	no
hXLOC_015321	TCONS_00018845	.	chr1:189639236-189639532	+	0	0	0	0	1	1	no	0	0	0	0	1	1	no	0.0633362	0	-0.0633362	#NAME?	1	1	no	1.60854	0	-1.60854	#NAME?	0.01	0.172528	no
hXLOC_015333	TCONS_00018857	.	chr1:189669626-189669858	+	0	0	0	0	1	1	no	0	0	0	0	1	1	no	0	0	0	0	1	1	no	1.60301	0	-1.60301	#NAME?	1	1	no
hXLOC_015337	TCONS_00018861	.	chr1:189691882-189692083	+	0	0	0	0	1	1	no	0	0	0	0	1	1	no	0	1.11189	1.11189	inf	1	1	no	0	0	0	0	1	1	no
hXLOC_015341	TCONS_00018865	.	chr1:189731395-189731607	+	0	0	0	0	1	1	no	0	0	0	0	1	1	no	0	0	0	0	1	1	no	1.70104	0	-1.70104	#NAME?	1	1	no
hXLOC_015342	TCONS_00018866	.	chr1:189737895-189738149	+	0	0	0	0	1	1	no	0	0	0	0	1	1	no	0	0	0	0	1	1	no	1.03377	0	-1.03377	#NAME?	1	1	no
hXLOC_015347	TCONS_00018871	ENSG00000232212	chr1:189792577-189792791	+	0	0	0	0	1	1	no	0	0	0	0	1	1	no	0	0	0	0	1	1	no	0	1.31101	1.31101	inf	1	1	no
hXLOC_015353	TCONS_00018877	.	chr1:189914627-189914863	+	0	0	0	0	1	1	no	0	0	0	0	1	1	no	0	0	0	0	1	1	no	1.55563	0	-1.55563	#NAME?	0.01525	0.172528	no
hXLOC_015358	TCONS_00018882	.	chr1:190039435-190039651	+	0	0	0	0	1	1	no	0	0	0	0	1	1	no	0	0	0	0	1	1	no	2.025	0	-2.025	#NAME?	0.01455	0.172528	no
hXLOC_015359	TCONS_00018883	.	chr1:190062593-190062841	+	0	0	0	0	1	1	no	0	0	0	0	1	1	no	0	0	0	0	1	1	no	0	1.75899	1.75899	inf	1	1	no
hXLOC_015361	TCONS_00018885	.	chr1:190098305-190098531	+	0	0	0	0	1	1	no	0	0	0	0	1	1	no	0	0	0	0	1	1	no	0	2.9606	2.9606	inf	0.1169	0.655022	no
hXLOC_015379	TCONS_00018903	.	chr1:190532817-190533058	+	0	0	0	0	1	1	no	0	0	0	0	1	1	no	0	0	0	0	1	1	no	0	1.80257	1.80257	inf	1	1	no
hXLOC_015381	TCONS_00018905	.	chr1:190602646-190602888	+	0	0	0	0	1	1	no	0	0	0	0	1	1	no	0	0	0	0	1	1	no	1.08822	0	-1.08822	#NAME?	1	1	no
hXLOC_015384	TCONS_00018908	ENSG00000231175	chr1:190768465-190768665	+	0	0	0	0	1	1	no	0	0	0	0	1	1	no	0	0	0	0	1	1	no	0	1.13655	1.13655	inf	1	1	no
hXLOC_015385	TCONS_00018909	.	chr1:190803172-190803388	+	0	0	0	0	1	1	no	0	0	0	0	1	1	no	0	0	0	0	1	1	no	1.85875	0	-1.85875	#NAME?	1	1	no
hXLOC_015393	TCONS_00018917	.	chr1:190946410-190946654	+	0	0	0	0	1	1	no	0	0	0	0	1	1	no	0	0	0	0	1	1	no	0	2.08995	2.08995	inf	1	1	no
hXLOC_015394	TCONS_00018918	.	chr1:190978289-190978514	+	0	0	0	0	1	1	no	0	0	0	0	1	1	no	0	0	0	0	1	1	no	0	1.48484	1.48484	inf	1	1	no
hXLOC_015396	TCONS_00018920	.	chr1:191018817-191019019	+	0	0	0	0	1	1	no	0	0	0	0	1	1	no	0	0	0	0	1	1	no	0	1.6224	1.6224	inf	1	1	no
hXLOC_015401	TCONS_00018925	.	chr1:191139823-191140049	+	0	0	0	0	1	1	no	0	0	0	0	1	1	no	0	0	0	0	1	1	no	1.5167	0	-1.5167	#NAME?	1	1	no
hXLOC_015402	TCONS_00018926	.	chr1:191145389-191145600	+	0	0	0	0	1	1	no	0	0	0	0	1	1	no	0	0	0	0	1	1	no	1.06374	0	-1.06374	#NAME?	1	1	no
hXLOC_015404	TCONS_00018928	.	chr1:191179691-191179904	+	0	0	0	0	1	1	no	0	0	0	0	1	1	no	0	0	0	0	1	1	no	2.64386	0	-2.64386	#NAME?	0.1027	0.610384	no
hXLOC_015405	TCONS_00018929	.	chr1:191198142-191198407	+	0	0	0	0	1	1	no	0	0	0	0	1	1	no	0	0	0	0	1	1	no	0	1.31682	1.31682	inf	1	1	no
hXLOC_015411	TCONS_00018935	.	chr1:191384278-191384519	+	0	0	0	0	1	1	no	0	0	0	0	1	1	no	0	0	0	0	1	1	no	1.17316	0	-1.17316	#NAME?	1	1	no
hXLOC_015412	TCONS_00018936	.	chr1:191406336-191406536	+	0	0	0	0	1	1	no	0	0	0	0	1	1	no	0	0	0	0	1	1	no	2.14556	0	-2.14556	#NAME?	1	1	no
hXLOC_015425	TCONS_00018949	.	chr1:191677096-191677313	+	0	0	0	0	1	1	no	0	0	0	0	1	1	no	0	0	0	0	1	1	no	0	1.14237	1.14237	inf	1	1	no
hXLOC_015428	TCONS_00018952	.	chr1:191845123-191845326	+	0	0	0	0	1	1	no	0	0	0	0	1	1	no	0	0	0	0	1	1	no	0	5.75731	5.75731	inf	0.01535	0.172528	no
hXLOC_015448	TCONS_00018975	.	chr1:192307198-192307440	+	0	0	0	0	1	1	no	0	0	0	0	1	1	no	0	0	0	0	1	1	no	0	1.19022	1.19022	inf	1	1	no
hXLOC_015470	TCONS_00018997	.	chr1:192454295-192454525	+	0	0	0	0	1	1	no	0	0	0	0	1	1	no	0	0	0	0	1	1	no	1.70885	0	-1.70885	#NAME?	1	1	no
hXLOC_015489	TCONS_00019018	.	chr1:192545215-192545544	+	0.155313	1.60105	1.44574	3.36577	0.21585	0.789297	no	0	0	0	0	1	1	no	0	0	0	0	1	1	no	0	0.893153	0.893153	inf	1	1	no
hXLOC_015499	TCONS_00019028	.	chr1:192562859-192563094	+	0	0	0	0	1	1	no	0	0	0	0	1	1	no	0	0	0	0	1	1	no	1.84748	0	-1.84748	#NAME?	1	1	no
hXLOC_015514	TCONS_00019048	.	chr1:192590225-192590723	+	0	0	0	0	1	1	no	0	0	0	0	1	1	no	0	0	0	0	1	1	no	0.0741825	2.06393	1.98975	4.79817	0.24425	0.749166	no
hXLOC_015515	TCONS_00019049	.	chr1:192591143-192591456	+	0	0	0	0	1	1	no	0	0	0	0	1	1	no	0	0	0	0	1	1	no	0.170208	1.11073	0.940522	2.70614	1	1	no
hXLOC_015523	TCONS_00019059	.	chr1:192626152-192626435	+	0	0	0	0	1	1	no	0	0	0	0	1	1	no	0	0	0	0	1	1	no	0	1.74187	1.74187	inf	0.20715	0.72681	no
hXLOC_015529	TCONS_00019067	.	chr1:192747451-192747692	+	0	0	0	0	1	1	no	0	0	0	0	1	1	no	0	0	0	0	1	1	no	0	1.41941	1.41941	inf	1	1	no
hXLOC_015530	TCONS_00019068	.	chr1:192747944-192748155	+	0	0	0	0	1	1	no	0	0	0	0	1	1	no	0.78478	0	-0.78478	#NAME?	1	1	no	0	1.34088	1.34088	inf	1	1	no
hXLOC_015542	TCONS_00019081	.	chr1:192880544-192880802	+	0	1.82528	1.82528	inf	1	1	no	0	0	0	0	1	1	no	0	0	0	0	1	1	no	0	0.373843	0.373843	inf	1	1	no
hXLOC_015551	TCONS_00019090	.	chr1:192936973-192937955	+	1.44779	0.493033	-0.954757	-1.5541	0.0136	0.181487	no	0	0	0	0	1	1	no	0	0	0	0	1	1	no	0.0180182	0	-0.0180182	#NAME?	1	1	no
hXLOC_015578	TCONS_00019124	ENSG00000232077	chr1:193309690-193309909	+	0	0	0	0	1	1	no	0	0	0	0	1	1	no	0	0	0	0	1	1	no	0.867127	1.92394	1.05681	1.14975	0.59915	0.987263	no
hXLOC_015583	TCONS_00019129	ENSG00000232077	chr1:193316383-193316628	+	0	0	0	0	1	1	no	0	0	0	0	1	1	no	0	0.131574	0.131574	inf	1	1	no	2.38783	0	-2.38783	#NAME?	1	1	no
hXLOC_015596	TCONS_00019142	ENSG00000232077	chr1:193348426-193348714	+	0	0	0	0	1	1	no	0	0	0	0	1	1	no	0	0	0	0	1	1	no	0	1.13176	1.13176	inf	1	1	no
hXLOC_015600	TCONS_00019146	ENSG00000232077	chr1:193354776-193355013	+	0	0	0	0	1	1	no	0	0	0	0	1	1	no	0	0	0	0	1	1	no	0	1.42762	1.42762	inf	1	1	no
hXLOC_015603	TCONS_00019149	ENSG00000232077	chr1:193357796-193358052	+	0	0	0	0	1	1	no	0	0	0	0	1	1	no	0	0	0	0	1	1	no	1.70656	0	-1.70656	#NAME?	0.11245	0.643506	no
hXLOC_015604	TCONS_00019150	ENSG00000232077	chr1:193360262-193360463	+	0	0	0	0	1	1	no	0	0	0	0	1	1	no	0.154138	0	-0.154138	#NAME?	1	1	no	2.35503	0	-2.35503	#NAME?	0.14535	0.69628	no
hXLOC_015609	TCONS_00019155	.	chr1:193390187-193390444	+	0	0	0	0	1	1	no	0	0	0	0	1	1	no	0	0	0	0	1	1	no	1.61518	0	-1.61518	#NAME?	1	1	no
hXLOC_015610	TCONS_00019156	.	chr1:193390512-193390712	+	0	0	0	0	1	1	no	0	0	0	0	1	1	no	0	0	0	0	1	1	no	2.2103	0	-2.2103	#NAME?	0.02795	0.21703	no
hXLOC_015616	TCONS_00019162	.	chr1:193402833-193403050	+	0	0	0	0	1	1	no	0	0	0	0	1	1	no	0	0	0	0	1	1	no	1.43376	0	-1.43376	#NAME?	1	1	no
hXLOC_015647	TCONS_00019197	.	chr1:193478808-193479050	+	1.87818	0	-1.87818	#NAME?	1	1	no	0	0	0	0	1	1	no	0	0	0	0	1	1	no	0	0	0	0	1	1	no
hXLOC_015655	TCONS_00019205	.	chr1:193488465-193488679	+	1.05088	0	-1.05088	#NAME?	1	1	no	0	0	0	0	1	1	no	0	0	0	0	1	1	no	0.324686	0	-0.324686	#NAME?	1	1	no
hXLOC_015656	TCONS_00019206	.	chr1:193493277-193493507	+	1.16785	1.04454	-0.12331	-0.16099	1	1	no	0	0	0	0	1	1	no	0	0	0	0	1	1	no	0	0	0	0	1	1	no
hXLOC_015658	TCONS_00019208	.	chr1:193498468-193498688	+	1.58788	0	-1.58788	#NAME?	0.01155	0.161455	no	0	0	0	0	1	1	no	0	0	0	0	1	1	no	0	0	0	0	1	1	no
hXLOC_015674	TCONS_00019224	.	chr1:193524486-193524697	+	2.67544	0	-2.67544	#NAME?	1	1	no	0	0	0	0	1	1	no	0	0	0	0	1	1	no	0	0	0	0	1	1	no
hXLOC_015675	TCONS_00019225	.	chr1:193524879-193525082	+	0.336206	1.6532	1.31699	2.29785	1	1	no	0	0	0	0	1	1	no	0	0	0	0	1	1	no	0	0	0	0	1	1	no
hXLOC_015677	TCONS_00019227	.	chr1:193525840-193526050	+	0	0	0	0	1	1	no	0	0	0	0	1	1	no	0	0	0	0	1	1	no	1.04046	0	-1.04046	#NAME?	1	1	no
hXLOC_015679	TCONS_00019229	.	chr1:193529761-193529985	+	1.22692	0.449372	-0.777548	-1.44906	0.17625	0.734814	no	0	0	0	0	1	1	no	0	0	0	0	1	1	no	0	0	0	0	1	1	no
hXLOC_015699	TCONS_00019249	.	chr1:193569019-193569279	+	1.29666	0	-1.29666	#NAME?	1	1	no	0	0	0	0	1	1	no	0	0	0	0	1	1	no	0	0	0	0	1	1	no
hXLOC_015704	TCONS_00019254	.	chr1:193582612-193582848	+	1.16592	0	-1.16592	#NAME?	0.006	0.0983659	no	0	0	0	0	1	1	no	0	0	0	0	1	1	no	0	1.65657	1.65657	inf	1	1	no
hXLOC_015709	TCONS_00019259	.	chr1:193595993-193596198	+	4.29191	0	-4.29191	#NAME?	0.02155	0.252558	no	0	0	0	0	1	1	no	0	0	0	0	1	1	no	0	0	0	0	1	1	no
hXLOC_015714	TCONS_00019264	.	chr1:193610233-193610454	+	1.35419	0	-1.35419	#NAME?	1	1	no	0	0	0	0	1	1	no	0	0	0	0	1	1	no	0	0	0	0	1	1	no
hXLOC_015724	TCONS_00019274	.	chr1:193628518-193628719	+	0	6.20962	6.20962	inf	1	1	no	0	0	0	0	1	1	no	0	0	0	0	1	1	no	0	0	0	0	1	1	no
hXLOC_015725	TCONS_00019275	.	chr1:193629341-193629654	+	0	0.124628	0.124628	inf	1	1	no	0	0	0	0	1	1	no	0	0	0	0	1	1	no	1.02696	0	-1.02696	#NAME?	0.0134	0.172528	no
hXLOC_015741	TCONS_00019291	.	chr1:193677034-193677308	+	0	0	0	0	1	1	no	0	0	0	0	1	1	no	0	0	0	0	1	1	no	1.52273	0	-1.52273	#NAME?	0.0167	0.176516	no
hXLOC_015748	TCONS_00019298	ENSG00000226640	chr1:193686939-193687172	+	0.437128	0	-0.437128	#NAME?	1	1	no	0	0	0	0	1	1	no	0	0	0	0	1	1	no	0	1.00193	1.00193	inf	1	1	no
hXLOC_015749	TCONS_00019299	ENSG00000226640	chr1:193688238-193688607	+	1.045	0	-1.045	#NAME?	1	1	no	0	0	0	0	1	1	no	0	0	0	0	1	1	no	0.217469	0.404443	0.186974	0.895128	1	1	no
hXLOC_015755	TCONS_00019305	ENSG00000226640	chr1:193701748-193701966	+	1.78698	0	-1.78698	#NAME?	1	1	no	0	0	0	0	1	1	no	0	0	0	0	1	1	no	0	0	0	0	1	1	no
hXLOC_015760	TCONS_00019310	ENSG00000226640	chr1:193707930-193708250	+	0	0	0	0	1	1	no	0	0	0	0	1	1	no	0	0	0	0	1	1	no	1.06596	0	-1.06596	#NAME?	0.1739	0.707314	no
hXLOC_015768	TCONS_00019318	.	chr1:193729336-193729612	+	1.94503	0	-1.94503	#NAME?	0.008	0.121725	no	0	0	0	0	1	1	no	0	0	0	0	1	1	no	0	0	0	0	1	1	no
hXLOC_015774	TCONS_00019324	.	chr1:193739304-193739588	+	0	1.02261	1.02261	inf	1	1	no	0	0	0	0	1	1	no	0	0	0	0	1	1	no	0	0	0	0	1	1	no
hXLOC_015778	TCONS_00019328	.	chr1:193752346-193752641	+	1.09261	0	-1.09261	#NAME?	1	1	no	0	0	0	0	1	1	no	0	0	0	0	1	1	no	0	0	0	0	1	1	no
hXLOC_015790	TCONS_00019340	.	chr1:193778164-193778427	+	2.1594	0	-2.1594	#NAME?	1	1	no	0	0	0	0	1	1	no	0	0	0	0	1	1	no	0	0	0	0	1	1	no
hXLOC_015794	TCONS_00019344	.	chr1:193786192-193786394	+	0	0	0	0	1	1	no	0	0	0	0	1	1	no	0	0	0	0	1	1	no	1.13503	0	-1.13503	#NAME?	1	1	no
hXLOC_015803	TCONS_00019353	.	chr1:193859600-193859842	+	0	0	0	0	1	1	no	0	0	0	0	1	1	no	0	0	0	0	1	1	no	1.54088	0	-1.54088	#NAME?	1	1	no
hXLOC_015804	TCONS_00019354	.	chr1:193865253-193865477	+	1.07493	0	-1.07493	#NAME?	1	1	no	0	0	0	0	1	1	no	0	0	0	0	1	1	no	0	0	0	0	1	1	no
hXLOC_015808	TCONS_00019358	.	chr1:193899929-193900356	+	0.74037	1.1384	0.39803	0.620685	0.57675	0.991256	no	0	0	0	0	1	1	no	0	0	0	0	1	1	no	0.252248	0	-0.252248	#NAME?	1	1	no
hXLOC_015812	TCONS_00019362	.	chr1:193903081-193903359	+	0.584937	2.20698	1.62204	1.91572	0.14305	0.688504	no	0	0	0	0	1	1	no	0	0	0	0	1	1	no	0.35659	0	-0.35659	#NAME?	1	1	no
hXLOC_015821	TCONS_00019371	.	chr1:193915884-193916127	+	0	0	0	0	1	1	no	0.0915198	0	-0.0915198	#NAME?	1	1	no	0	0	0	0	1	1	no	2.03423	0	-2.03423	#NAME?	1	1	no
hXLOC_015825	TCONS_00019375	.	chr1:193937611-193937894	+	0	0	0	0	1	1	no	0	0.102337	0.102337	inf	1	1	no	0	0	0	0	1	1	no	0.802264	1.37344	0.571176	0.775644	0.5697	0.981362	no
hXLOC_015831	TCONS_00019381	.	chr1:193963286-193963493	+	0	0	0	0	1	1	no	0	0	0	0	1	1	no	0	0	0	0	1	1	no	0	4.49032	4.49032	inf	0.01255	0.172528	no
hXLOC_015834	TCONS_00019384	.	chr1:193969620-193969868	+	0	0	0	0	1	1	no	0	0	0	0	1	1	no	0.400554	0	-0.400554	#NAME?	1	1	no	1.4381	0	-1.4381	#NAME?	1	1	no
hXLOC_015835	TCONS_00019385	.	chr1:193971590-193971840	+	0	0	0	0	1	1	no	0	0	0	0	1	1	no	0	0	0	0	1	1	no	1.06282	0	-1.06282	#NAME?	1	1	no
hXLOC_015843	TCONS_00019393	.	chr1:194006607-194006855	+	0	0.394452	0.394452	inf	1	1	no	0	0	0	0	1	1	no	0	0	0	0	1	1	no	0.297519	2.00279	1.70527	2.75096	0.27015	0.774873	no
hXLOC_015850	TCONS_00019400	.	chr1:194053967-194054193	+	0	0	0	0	1	1	no	0	0	0	0	1	1	no	0	0	0	0	1	1	no	3.66731	0	-3.66731	#NAME?	0.0172	0.176516	no
hXLOC_015856	TCONS_00019406	.	chr1:194088219-194088452	+	2.05412	0	-2.05412	#NAME?	1	1	no	0	0	0	0	1	1	no	0	0	0	0	1	1	no	0	0	0	0	1	1	no
hXLOC_015862	TCONS_00019412	.	chr1:194232460-194232677	+	0	0	0	0	1	1	no	0	0	0	0	1	1	no	0	0	0	0	1	1	no	0	1.4729	1.4729	inf	1	1	no
hXLOC_015865	TCONS_00019415	.	chr1:194270787-194270987	+	0	0	0	0	1	1	no	0	0	0	0	1	1	no	0	0	0	0	1	1	no	2.69726	0	-2.69726	#NAME?	1	1	no
hXLOC_015867	TCONS_00019417	.	chr1:194338818-194339041	+	0	0	0	0	1	1	no	0	0	0	0	1	1	no	0	0	0	0	1	1	no	1.52833	0	-1.52833	#NAME?	1	1	no
hXLOC_015868	TCONS_00019418	.	chr1:194339430-194339691	+	0	0	0	0	1	1	no	0	0	0	0	1	1	no	0	0	0	0	1	1	no	1.91107	0	-1.91107	#NAME?	0.01425	0.172528	no
hXLOC_015870	TCONS_00019420	.	chr1:194366919-194367146	+	0	0	0	0	1	1	no	0	0	0	0	1	1	no	0	0	0	0	1	1	no	0	1.05318	1.05318	inf	1	1	no
hXLOC_015877	TCONS_00019427	.	chr1:194478735-194478943	+	0	0	0	0	1	1	no	0	0	0	0	1	1	no	0	0	0	0	1	1	no	0	3.67232	3.67232	inf	0.0148	0.172528	no
hXLOC_015878	TCONS_00019428	.	chr1:194504966-194505209	+	0	0	0	0	1	1	no	0	0	0	0	1	1	no	0	0	0	0	1	1	no	0	1.02086	1.02086	inf	1	1	no
hXLOC_015879	TCONS_00019429	.	chr1:194505608-194505847	+	0	0	0	0	1	1	no	0	0	0	0	1	1	no	0	0	0	0	1	1	no	1.06644	0	-1.06644	#NAME?	1	1	no
hXLOC_015886	TCONS_00019436	.	chr1:194653019-194653257	+	0	0	0	0	1	1	no	0	0	0	0	1	1	no	0	0	0	0	1	1	no	0	1.89658	1.89658	inf	1	1	no
hXLOC_015887	TCONS_00019437	.	chr1:194694033-194694363	+	0	0	0	0	1	1	no	0	0	0	0	1	1	no	0	0	0	0	1	1	no	1.28914	0	-1.28914	#NAME?	0.017	0.176516	no
hXLOC_015890	TCONS_00019440	.	chr1:194741220-194741453	+	0	0	0	0	1	1	no	0	0	0	0	1	1	no	0	0	0	0	1	1	no	1.19461	0	-1.19461	#NAME?	1	1	no
hXLOC_015892	TCONS_00019442	.	chr1:194801065-194801280	+	0	0	0	0	1	1	no	0	0	0	0	1	1	no	0	0	0	0	1	1	no	0	1.41888	1.41888	inf	1	1	no
hXLOC_015895	TCONS_00019445	.	chr1:194871188-194871390	+	0	0	0	0	1	1	no	0	0	0	0	1	1	no	0	0	0	0	1	1	no	2.19048	0	-2.19048	#NAME?	0.0227	0.18913	no
hXLOC_015907	TCONS_00019457	.	chr1:195245656-195245860	+	4.0593	0	-4.0593	#NAME?	1	1	no	0	0	0	0	1	1	no	0	0	0	0	1	1	no	0	0	0	0	1	1	no
hXLOC_015910	TCONS_00019460	.	chr1:195277817-195278021	+	0	0	0	0	1	1	no	0	0	0	0	1	1	no	0	0	0	0	1	1	no	2.28231	0	-2.28231	#NAME?	1	1	no
hXLOC_015918	TCONS_00019468	.	chr1:195394412-195394620	+	0	0	0	0	1	1	no	0	0	0	0	1	1	no	0	0	0	0	1	1	no	0	1.19324	1.19324	inf	1	1	no
hXLOC_015920	TCONS_00019470	.	chr1:195421330-195421534	+	0	0	0	0	1	1	no	0	0	0	0	1	1	no	0	0	0	0	1	1	no	1.29216	0	-1.29216	#NAME?	1	1	no
hXLOC_015921	TCONS_00019471	.	chr1:195427434-195427640	+	0	0	0	0	1	1	no	0	0	0	0	1	1	no	0	0	0	0	1	1	no	0	2.11377	2.11377	inf	1	1	no
hXLOC_015925	TCONS_00019475	.	chr1:195538207-195538421	+	0	0	0	0	1	1	no	0	0	0	0	1	1	no	0	0	0	0	1	1	no	0	1.87028	1.87028	inf	1	1	no
hXLOC_015926	TCONS_00019476	.	chr1:195554516-195554739	+	0	0	0	0	1	1	no	0	0	0	0	1	1	no	0	0	0	0	1	1	no	0	1.3867	1.3867	inf	1	1	no
hXLOC_015932	TCONS_00019482	.	chr1:195676277-195676494	+	0	0	0	0	1	1	no	0	0	0	0	1	1	no	0	0	0	0	1	1	no	0	2.54271	2.54271	inf	0.0252	0.200696	no
hXLOC_015933	TCONS_00019483	.	chr1:195677760-195678020	+	0	0	0	0	1	1	no	0	0	0	0	1	1	no	0	0	0	0	1	1	no	0	1.02877	1.02877	inf	1	1	no
hXLOC_015940	TCONS_00019490	.	chr1:195781180-195781419	+	0	0	0	0	1	1	no	0	0	0	0	1	1	no	0	0	0	0	1	1	no	1.19048	0	-1.19048	#NAME?	1	1	no
hXLOC_015945	TCONS_00019495	.	chr1:195875305-195875519	+	0	0	0	0	1	1	no	0	0	0	0	1	1	no	0	0	0	0	1	1	no	0	2.48756	2.48756	inf	0.022	0.188782	no
hXLOC_015961	TCONS_00019511	.	chr1:196608219-196608432	+	0	0	0	0	1	1	no	0	0	0	0	1	1	no	0	0	0	0	1	1	no	3.69794	3.95371	0.25577	0.0964886	0.9339	0.987263	no
hXLOC_015964	TCONS_00019514	.	chr1:196629606-196629851	+	0	0	0	0	1	1	no	0	0	0	0	1	1	no	0	0	0	0	1	1	no	1.08112	0	-1.08112	#NAME?	1	1	no
hXLOC_015969	TCONS_00019527	.	chr1:196967586-196967819	+	0	0	0	0	1	1	no	0	0	0	0	1	1	no	0	0	0	0	1	1	no	0	2.91972	2.91972	inf	0.01535	0.172528	no
hXLOC_015975	TCONS_00019533	.	chr1:197142303-197143708	+	0.0591006	0.0655374	0.0064368	0.149147	1	1	no	0	0	0	0	1	1	no	0.233701	0.27069	0.036989	0.211978	1	1	no	1.27913	0.579102	-0.700028	-1.14328	0.5297	0.965483	no
hXLOC_015976	TCONS_00019534	.	chr1:197146173-197146598	+	0	0	0	0	1	1	no	0	0	0	0	1	1	no	1.88663	1.60232	-0.28431	-0.235657	0.87955	0.994709	no	0.121354	0	-0.121354	#NAME?	1	1	no
hXLOC_015977	TCONS_00019535	.	chr1:197146822-197147030	+	0	0	0	0	1	1	no	0	0	0	0	1	1	no	0	1.49948	1.49948	inf	0.0107	0.230501	no	0	0	0	0	1	1	no
hXLOC_015979	TCONS_00019537	.	chr1:197153762-197154123	+	0	0	0	0	1	1	no	0	0	0	0	1	1	no	0	0	0	0	1	1	no	0.149937	1.80944	1.6595	3.59312	0.2756	0.782455	no
hXLOC_015984	TCONS_00019542	.	chr1:197199243-197200584	+	0.553546	0.437728	-0.115818	-0.338669	1	1	no	0	0	0	0	1	1	no	0.0267971	0.0310512	0.0042541	0.212571	1	1	no	1.40811	1.22206	-0.18605	-0.204442	0.91275	0.987263	no
hXLOC_016005	TCONS_00019564	.	chr1:197235890-197236092	+	0	0	0	0	1	1	no	0	0.242838	0.242838	inf	1	1	no	0	0	0	0	1	1	no	1.25589	1.14527	-0.11062	-0.13302	0.87615	0.987263	no
hXLOC_016024	TCONS_00019583	.	chr1:197250163-197250374	+	0	0	0	0	1	1	no	0	0	0	0	1	1	no	0	0	0	0	1	1	no	4.72435	0	-4.72435	#NAME?	0.01535	0.172528	no
hXLOC_016025	TCONS_00019584	.	chr1:197250593-197251103	+	0	0	0	0	1	1	no	0	0	0	0	1	1	no	0	0	0	0	1	1	no	1.34206	0.710996	-0.631064	-0.916539	0.3336	0.843458	no
hXLOC_016027	TCONS_00019586	.	chr1:197254427-197254909	+	0	0	0	0	1	1	no	0	0	0	0	1	1	no	0	0	0	0	1	1	no	1.50672	0	-1.50672	#NAME?	5e-05	0.00416036	yes
hXLOC_016028	TCONS_00019587	.	chr1:197255183-197255573	+	0	0	0	0	1	1	no	0	0	0	0	1	1	no	0	0	0	0	1	1	no	1.71814	0.238476	-1.47966	-2.84893	0.1543	0.699726	no
hXLOC_016031	TCONS_00019590	.	chr1:197257416-197257824	+	0	0	0	0	1	1	no	0	0	0	0	1	1	no	0	0	0	0	1	1	no	1.90526	0.0948123	-1.81045	-4.32877	0.2244	0.739933	no
hXLOC_016107	TCONS_00019668	.	chr1:197505081-197505347	+	0	0.18726	0.18726	inf	1	1	no	0	0	0	0	1	1	no	0	0	0	0	1	1	no	0	1.08853	1.08853	inf	1	1	no
hXLOC_016111	TCONS_00019672	.	chr1:197507269-197507808	+	0.405308	1.04171	0.636402	1.36186	0.4453	0.950203	no	0	0	0	0	1	1	no	0	0	0	0	1	1	no	0.25422	0.268012	0.013792	0.0762212	1	1	no
hXLOC_016113	TCONS_00019674	.	chr1:197509330-197509600	+	5.05309	8.93209	3.879	0.821832	0.56845	0.990644	no	0	0	0	0	1	1	no	0	0	0	0	1	1	no	5.47381	3.17841	-2.2954	-0.784239	0.70455	0.987263	no
hXLOC_016126	TCONS_00019690	.	chr1:197981936-197982545	+	0	1.23228	1.23228	inf	5e-05	0.00181855	yes	0	0.0168372	0.0168372	inf	1	1	no	0	0	0	0	1	1	no	0	0.144107	0.144107	inf	1	1	no
hXLOC_016127	TCONS_00019691	.	chr1:197989614-197989817	+	0	0	0	0	1	1	no	0	0	0	0	1	1	no	0	0	0	0	1	1	no	3.05884	0	-3.05884	#NAME?	0.0173	0.176516	no
hXLOC_016131	TCONS_00019695	.	chr1:198087018-198087248	+	0	0	0	0	1	1	no	0	0	0	0	1	1	no	0	0	0	0	1	1	no	0	1.30159	1.30159	inf	1	1	no
hXLOC_016136	TCONS_00019700	.	chr1:198100546-198100752	+	0	0	0	0	1	1	no	0	0	0	0	1	1	no	0	0	0	0	1	1	no	3.98084	0	-3.98084	#NAME?	0.03595	0.259232	no
hXLOC_016138	TCONS_00019702	.	chr1:198104257-198104512	+	0	0	0	0	1	1	no	0	0	0	0	1	1	no	0	0	0	0	1	1	no	2.10682	0	-2.10682	#NAME?	0.02315	0.190077	no
hXLOC_016139	TCONS_00019703	.	chr1:198104706-198104919	+	0	0	0	0	1	1	no	0	0	0	0	1	1	no	1.11859	0	-1.11859	#NAME?	0.0089	0.199929	no	0	0	0	0	1	1	no
hXLOC_016140	TCONS_00019704	.	chr1:198105264-198105503	+	0	0	0	0	1	1	no	0	0	0	0	1	1	no	0	0	0	0	1	1	no	1.09057	0	-1.09057	#NAME?	1	1	no
hXLOC_016158	TCONS_00019725	.	chr1:198332921-198333143	+	0	0	0	0	1	1	no	0	0	0	0	1	1	no	0	0	0	0	1	1	no	0	1.36375	1.36375	inf	1	1	no
hXLOC_016159	TCONS_00019726	.	chr1:198354879-198355236	+	0	0	0	0	1	1	no	0	0	0	0	1	1	no	0	0	0	0	1	1	no	0	1.18235	1.18235	inf	0.00185	0.0572297	no
hXLOC_016161	TCONS_00019735	.	chr1:198764917-198765195	+	0	1.7314	1.7314	inf	1	1	no	0	0	0	0	1	1	no	0	0	0	0	1	1	no	0	0	0	0	1	1	no
hXLOC_016163	TCONS_00019737	.	chr1:198773477-198773695	+	0	0	0	0	1	1	no	0	0	0	0	1	1	no	0	0	0	0	1	1	no	1.00965	0	-1.00965	#NAME?	1	1	no
hXLOC_016169	TCONS_00019743	.	chr1:198842924-198843140	+	1.53908	0	-1.53908	#NAME?	1	1	no	0	0	0	0	1	1	no	0	0	0	0	1	1	no	0	0	0	0	1	1	no
hXLOC_016173	TCONS_00019747	.	chr1:198856134-198856459	+	3.47515	0	-3.47515	#NAME?	0.12515	0.666778	no	0	0	0	0	1	1	no	0	0	0	0	1	1	no	0	0	0	0	1	1	no
hXLOC_016176	TCONS_00019750	.	chr1:198861777-198862026	+	1.04641	2.83781	1.7914	1.43933	0.57745	0.991256	no	0	0	0	0	1	1	no	0.152253	0	-0.152253	#NAME?	1	1	no	0	0	0	0	1	1	no
hXLOC_016180	TCONS_00019754	.	chr1:198870016-198870229	+	5.23112	7.29505	2.06393	0.479798	0.81495	0.991256	no	0	0	0	0	1	1	no	0	0	0	0	1	1	no	0.977665	3.65503	2.67736	1.90247	1	1	no
hXLOC_016181	TCONS_00019755	.	chr1:198870583-198870812	+	1.21499	11.0852	9.87021	3.18962	0.2536	0.822744	no	0	0	0	0	1	1	no	0	0	0	0	1	1	no	0	0.665081	0.665081	inf	1	1	no
hXLOC_016184	TCONS_00019758	.	chr1:198874905-198875487	+	0.659848	1.35885	0.699002	1.04218	0.57875	0.991256	no	0	0	0	0	1	1	no	0	0	0	0	1	1	no	0.0615806	0.0747331	0.0131525	0.279272	1	1	no
hXLOC_016190	TCONS_00019764	.	chr1:198896034-198896377	+	1.39722	1.02344	-0.37378	-0.449128	0.81345	0.991256	no	0	0	0	0	1	1	no	0	0	0	0	1	1	no	0	0	0	0	1	1	no
hXLOC_016191	TCONS_00019765	.	chr1:198898425-198898720	+	1.20717	0.567404	-0.639766	-1.08918	0.54925	0.986751	no	0	0	0	0	1	1	no	0	0	0	0	1	1	no	0	0	0	0	1	1	no
hXLOC_016193	TCONS_00019767	.	chr1:198899940-198900384	+	1.18145	0.586495	-0.594955	-1.01037	0.53935	0.984047	no	0	0	0	0	1	1	no	0	0	0	0	1	1	no	0	0	0	0	1	1	no
hXLOC_016194	TCONS_00019768	.	chr1:198936626-198937347	+	1.4493	1.301	-0.1483	-0.155738	0.9248	0.991256	no	0	0.0343274	0.0343274	inf	1	1	no	0	0	0	0	1	1	no	0.0695174	0	-0.0695174	#NAME?	1	1	no
hXLOC_016198	TCONS_00019772	ENSG00000235492	chr1:199067908-199068112	+	0	0	0	0	1	1	no	0	0	0	0	1	1	no	0	0	0	0	1	1	no	2.83171	0	-2.83171	#NAME?	1	1	no
hXLOC_016200	TCONS_00019774	.	chr1:199101764-199101978	+	0	0	0	0	1	1	no	0	0	0	0	1	1	no	0	0	0	0	1	1	no	1.65154	0	-1.65154	#NAME?	1	1	no
hXLOC_016205	TCONS_00019779	ENSG00000231718	chr1:199226223-199226533	+	0	0	0	0	1	1	no	0	0	0	0	1	1	no	0	0	0	0	1	1	no	1.0083	0	-1.0083	#NAME?	1	1	no
hXLOC_016224	TCONS_00019798	.	chr1:199582993-199583233	+	0	0	0	0	1	1	no	0	0	0	0	1	1	no	0	0	0	0	1	1	no	0	1.82748	1.82748	inf	0.01535	0.172528	no
hXLOC_016238	TCONS_00019812	.	chr1:199856087-199856446	+	0.544542	1.86343	1.31889	1.77485	0.35335	0.899451	no	0	0	0	0	1	1	no	0	0	0	0	1	1	no	0	0	0	0	1	1	no
hXLOC_016242	TCONS_00019816	.	chr1:199912406-199912646	+	0	0	0	0	1	1	no	0	0	0	0	1	1	no	0	0	0	0	1	1	no	1.23075	0	-1.23075	#NAME?	1	1	no
hXLOC_016252	TCONS_00019829	.	chr1:200246953-200247188	+	0.471418	0	-0.471418	#NAME?	1	1	no	0	0	0	0	1	1	no	0	0	0	0	1	1	no	0	1.18068	1.18068	inf	1	1	no
hXLOC_016259	TCONS_00019837	.	chr1:200592039-200592243	+	0	0.596199	0.596199	inf	1	1	no	0	0	0	0	1	1	no	0	0	0	0	1	1	no	1.12988	0	-1.12988	#NAME?	1	1	no
hXLOC_016260	TCONS_00019838	.	chr1:200603276-200603489	+	0	0	0	0	1	1	no	0	0	0	0	1	1	no	0	0	0	0	1	1	no	1.37326	0	-1.37326	#NAME?	1	1	no
hXLOC_016274	TCONS_00019852	ENSG00000260088	chr1:200691186-200691402	+	0	0	0	0	1	1	no	0	0	0	0	1	1	no	0	0	0	0	1	1	no	2.3773	0	-2.3773	#NAME?	1	1	no
hXLOC_016291	TCONS_00019875	.	chr1:200970433-200970636	+	0	0	0	0	1	1	no	0	0	0	0	1	1	no	0	0.418591	0.418591	inf	1	1	no	0	1.87393	1.87393	inf	1	1	no
hXLOC_016293	TCONS_00019877	.	chr1:200998410-200998739	+	1.3408	0.247249	-1.09355	-2.43905	0.2476	0.81914	no	0	0	0	0	1	1	no	0	0	0	0	1	1	no	0	0	0	0	1	1	no
hXLOC_016309	TCONS_00019896	.	chr1:201267022-201267235	+	0	0	0	0	1	1	no	0	0	0	0	1	1	no	0	0	0	0	1	1	no	0.299479	3.01478	2.7153	3.33153	0.18945	0.709844	no
hXLOC_016328	TCONS_00019916	.	chr1:201467720-201469346	+	0	0	0	0	1	1	no	0.313991	0.154918	-0.159073	-1.01922	0.45245	0.99779	no	1.42706	1.54958	0.12252	0.118831	0.89125	0.994709	no	0.175992	0.323198	0.147206	0.876904	1	1	no
hXLOC_016352	TCONS_00019942	.	chr1:201539458-201539699	+	0.85306	10.8808	10.0277	3.673	0.015	0.194942	no	0.136772	0	-0.136772	#NAME?	1	1	no	0.334097	0	-0.334097	#NAME?	1	1	no	7.52342	19.6112	12.0878	1.38221	0.0392	0.277443	no
hXLOC_016353	TCONS_00019943	.	chr1:201540162-201541633	+	0.456568	3.07405	2.61748	2.75124	5e-05	0.00181855	yes	0.0104779	0.0477417	0.0372638	2.1879	1	1	no	0.132087	0.269761	0.137674	1.0302	1	1	no	1.26927	2.62302	1.35375	1.04724	0.0092	0.172528	no
hXLOC_016354	TCONS_00019944	.	chr1:201542257-201542498	+	0.82148	1.33171	0.51023	0.696987	1	1	no	0	0	0	0	1	1	no	0.0861357	0	-0.0861357	#NAME?	1	1	no	3.53195	9.14555	5.6136	1.3726	0.08055	0.508927	no
hXLOC_016356	TCONS_00019946	.	chr1:201543823-201544096	+	0.37831	1.41552	1.03721	1.90368	0.2571	0.824604	no	0	0	0	0	1	1	no	0	0	0	0	1	1	no	1.86355	2.87754	1.01399	0.626784	0.53045	0.9659	no
hXLOC_016357	TCONS_00019947	.	chr1:201544165-201546507	+	0.14224	1.17739	1.03515	3.04919	0.00135	0.0309376	yes	0.00551911	0.0201732	0.0146541	1.86994	1	1	no	0.160862	0.0813036	-0.0795584	-0.984434	1	1	no	1.12921	1.88005	0.75084	0.735456	0.05215	0.354791	no
hXLOC_016362	TCONS_00019952	.	chr1:201552368-201555535	+	0.110049	0.557383	0.447334	2.34053	1	1	no	0.00581497	0.0157223	0.00990733	1.43496	1	1	no	0.137033	0.0981653	-0.0388677	-0.481238	1	1	no	0.795143	1.64774	0.852597	1.05121	0.00425	0.08843	no
hXLOC_016363	TCONS_00019953	.	chr1:201555880-201562140	+	0.0998276	0.539217	0.439389	2.43336	1	1	no	0.00391121	0.0148253	0.0109141	1.92237	1	1	no	0.0870964	0.0640861	-0.0230103	-0.442602	1	1	no	0.601727	1.17466	0.572933	0.965065	0.00425	0.08843	no
hXLOC_016366	TCONS_00019956	.	chr1:201566417-201568036	+	0.0300422	0.101724	0.0716818	1.7596	1	1	no	0	0.0126637	0.0126637	inf	1	1	no	0.0568362	0.0103529	-0.0464833	-2.45677	1	1	no	0.438217	1.27914	0.840923	1.54546	0.01195	0.172528	no
hXLOC_016368	TCONS_00019958	.	chr1:201568921-201570302	+	0.110803	0.336528	0.225725	1.60273	1	1	no	0.00499901	0	-0.00499901	#NAME?	1	1	no	0.0300104	0.0425247	0.0125143	0.502837	1	1	no	0.758188	1.30181	0.543622	0.779889	0.11145	0.640107	no
hXLOC_016370	TCONS_00019960	.	chr1:201572643-201576555	+	0.0687117	0.415969	0.347257	2.59785	1	1	no	0.00143047	0.00614933	0.00471886	2.10395	1	1	no	0.0509776	0.025612	-0.0253656	-0.993045	1	1	no	0.474802	1.06314	0.588338	1.16293	0.0021	0.0602846	no
hXLOC_016377	TCONS_00019968	.	chr1:201588962-201592913	+	0.0588546	0.31739	0.258535	2.43103	1	1	no	0.00752893	0.00603975	-0.00148918	-0.317954	1	1	no	0.0430915	0.0194429	-0.0236486	-1.14816	1	1	no	0.472416	1.00512	0.532704	1.08923	0.0046	0.0951088	no
hXLOC_016380	TCONS_00019971	.	chr1:201595616-201602175	+	0.0782073	0.309517	0.23131	1.98464	1	1	no	0.00264759	0.0095071	0.00685951	1.84433	1	1	no	0.078421	0.0371729	-0.0412481	-1.07699	1	1	no	0.455199	1.00961	0.554411	1.14923	0.0006	0.0315025	yes
hXLOC_016383	TCONS_00019974	.	chr1:201614481-201615414	+	0.0561553	0.334701	0.278546	2.57538	1	1	no	0	0	0	0	1	1	no	0.017036	0.019537	0.002501	0.197627	1	1	no	0.472014	1.30398	0.831966	1.46602	0.02285	0.190077	no
hXLOC_016515	TCONS_00020157	.	chr1:202599238-202599474	+	0	0	0	0	1	1	no	0	0	0	0	1	1	no	0.620826	0	-0.620826	#NAME?	1	1	no	0	1.32407	1.32407	inf	1	1	no
hXLOC_016529	TCONS_00020171	.	chr1:202724787-202724990	+	0	1.05769	1.05769	inf	1	1	no	0	0	0	0	1	1	no	0	0	0	0	1	1	no	0	0	0	0	1	1	no
hXLOC_016532	TCONS_00020174	.	chr1:202731709-202731924	+	2.85412	0	-2.85412	#NAME?	0.156	0.706349	no	0	0	0	0	1	1	no	0.210731	0	-0.210731	#NAME?	1	1	no	0.598537	0.731055	0.132518	0.288539	1	1	no
hXLOC_016538	TCONS_00020180	.	chr1:202748879-202749132	+	2.16492	1.86994	-0.29498	-0.211319	0.90285	0.991256	no	0	0	0	0	1	1	no	0	0	0	0	1	1	no	0.288749	1.45042	1.16167	2.32859	0.35085	0.860345	no
hXLOC_016542	TCONS_00020184	.	chr1:202764117-202764411	+	0	1.81348	1.81348	inf	0.1441	0.691068	no	0	0	0	0	1	1	no	0	0	0	0	1	1	no	0	0.531495	0.531495	inf	1	1	no
hXLOC_016550	TCONS_00020194	.	chr1:202844835-202845039	+	0	0	0	0	1	1	no	0	0	0	0	1	1	no	0	0	0	0	1	1	no	0	1.07921	1.07921	inf	1	1	no
hXLOC_016562	TCONS_00020206	.	chr1:202940838-202941702	+	1.40013	1.50321	0.10308	0.102483	0.95095	0.991256	no	0.04365	0.0777465	0.0340965	0.832796	1	1	no	0.391204	0.490552	0.099348	0.326486	0.85375	0.994709	no	2.88199	4.03749	1.1555	0.486392	0.8472	0.987263	no
hXLOC_016564	TCONS_00020208	.	chr1:202943760-202944189	+	0.579787	0.236883	-0.342904	-1.29135	1	1	no	0	0	0	0	1	1	no	0.412057	0.178716	-0.233341	-1.20517	0.5995	0.994709	no	0.995768	2.53345	1.53768	1.34722	0.46465	0.933465	no
hXLOC_016566	TCONS_00020210	.	chr1:202946278-202946613	+	1.81681	1.97116	0.15435	0.117634	0.94065	0.991256	no	0	0	0	0	1	1	no	0.308718	0.586356	0.277638	0.925486	0.6769	0.994709	no	1.97284	1.19811	-0.77473	-0.719509	0.6843	0.987263	no
hXLOC_016568	TCONS_00020212	.	chr1:202950924-202951164	+	3.38558	3.33205	-0.05353	-0.0229966	0.9629	0.991256	no	0.101378	0.167469	0.066091	0.724147	1	1	no	1.50291	1.83029	0.32738	0.284316	0.87975	0.994709	no	4.26909	7.02801	2.75892	0.719189	0.63165	0.987263	no
hXLOC_016589	TCONS_00020271	.	chr1:203082293-203082565	+	0	0	0	0	1	1	no	0	0	0	0	1	1	no	0	0	0	0	1	1	no	1.07457	0	-1.07457	#NAME?	1	1	no
hXLOC_016598	TCONS_00020285	.	chr1:203178873-203180075	+	0.00763446	0.0204025	0.012768	1.41815	1	1	no	0.834346	0.76575	-0.068596	-0.123772	0.9124	0.99779	no	0.0133148	0	-0.0133148	#NAME?	1	1	no	76.0887	81.9559	5.8672	0.107166	0.9521	0.987445	no
hXLOC_016599	TCONS_00020286	.	chr1:203180315-203183086	+	0.00741546	0.0301891	0.0227736	2.02542	1	1	no	0.0255417	0.0289134	0.0033717	0.178881	1	1	no	0.0147518	0.00537168	-0.00938012	-1.45744	1	1	no	0.868731	1.22274	0.354009	0.493134	0.70275	0.987263	no
hXLOC_016600	TCONS_00020287	.	chr1:203183461-203185001	+	0	0.0248098	0.0248098	inf	1	1	no	0.0355984	0.0428279	0.0072295	0.266738	1	1	no	0.0186582	0	-0.0186582	#NAME?	1	1	no	1.94102	2.27106	0.33004	0.226551	0.8764	0.987263	no
hXLOC_016601	TCONS_00020288	.	chr1:203185115-203187327	+	0	0.0203908	0.0203908	inf	1	1	no	0.0595946	0.0969195	0.0373249	0.701606	1	1	no	0	0	0	0	1	1	no	7.51797	10.1973	2.67933	0.439767	0.74995	0.987263	no
hXLOC_016606	TCONS_00020293	.	chr1:203196126-203196329	+	0	0	0	0	1	1	no	0	0	0	0	1	1	no	0	0	0	0	1	1	no	0	3.50842	3.50842	inf	0.01535	0.172528	no
hXLOC_016611	TCONS_00020298	.	chr1:203225667-203225873	+	0	0	0	0	1	1	no	2.33162	0.581404	-1.75022	-2.00372	0.40215	0.99779	no	0	0	0	0	1	1	no	0	0	0	0	1	1	no
hXLOC_016634	TCONS_00020324	.	chr1:203322342-203322640	+	0	0	0	0	1	1	no	0	0	0	0	1	1	no	0	0	0	0	1	1	no	0	1.51103	1.51103	inf	0.00185	0.0572297	no
hXLOC_016640	TCONS_00020330	.	chr1:203340597-203342487	+	0	0.00602392	0.00602392	inf	1	1	no	0	0	0	0	1	1	no	0	0	0	0	1	1	no	11.0581	13.9485	2.8904	0.335004	0.8855	0.987263	no
hXLOC_016641	TCONS_00020331	.	chr1:203350952-203351165	+	0	0	0	0	1	1	no	0	0	0	0	1	1	no	0	0	0	0	1	1	no	1.20439	1.88947	0.68508	0.649675	0.74045	0.987263	no
hXLOC_016645	TCONS_00020335	.	chr1:203406757-203406964	+	0	0	0	0	1	1	no	0	0	0	0	1	1	no	0	0	0	0	1	1	no	1.92786	0	-1.92786	#NAME?	0.21715	0.734009	no
hXLOC_016661	TCONS_00020352	.	chr1:203519205-203519436	+	0	0	0	0	1	1	no	0	0	0	0	1	1	no	1.12647	0	-1.12647	#NAME?	0.02415	0.412807	no	0	0	0	0	1	1	no
hXLOC_016670	TCONS_00020361	.	chr1:203556254-203556540	+	0	0	0	0	1	1	no	0.182221	0	-0.182221	#NAME?	1	1	no	0	0	0	0	1	1	no	0.468417	2.33459	1.86617	2.31731	0.1445	0.695383	no
hXLOC_016706	TCONS_00020425	.	chr1:203903779-203904038	+	0	0	0	0	1	1	no	0	0	0	0	1	1	no	0	0	0	0	1	1	no	1.28271	0.637106	-0.645604	-1.00959	0.4471	0.92487	no
hXLOC_016709	TCONS_00020428	.	chr1:203994652-203994863	+	0	0	0	0	1	1	no	0	0	0	0	1	1	no	0	0	0	0	1	1	no	2.16566	0	-2.16566	#NAME?	0.01425	0.172528	no
hXLOC_016721	TCONS_00020444	.	chr1:204156142-204156358	+	0	0	0	0	1	1	no	0	0	0	0	1	1	no	0	0	0	0	1	1	no	1.27713	0	-1.27713	#NAME?	0.0323	0.243405	no
hXLOC_016738	TCONS_00020463	ENSG00000226330	chr1:204397998-204398200	+	0	1.72062	1.72062	inf	1	1	no	0	0	0	0	1	1	no	0	0	0	0	1	1	no	0.55612	5.09868	4.54256	3.19666	0.31835	0.829676	no
hXLOC_016741	TCONS_00020466	ENSG00000226330	chr1:204402136-204402682	+	0	1.05448	1.05448	inf	0.1275	0.670063	no	0	0	0	0	1	1	no	0.0480249	0.223726	0.175701	2.21987	1	1	no	0.0818218	0.679625	0.597803	3.05418	0.2357	0.744651	no
hXLOC_016742	TCONS_00020467	ENSG00000226330	chr1:204403472-204406679	+	1.42296	3.32145	1.89849	1.22291	0.532	0.981471	no	0.0162582	0.0375729	0.0213147	1.20853	1	1	no	0.141819	0.410036	0.268217	1.5317	0.41805	0.994709	no	0.326394	0.858127	0.531733	1.39458	0.60735	0.987263	no
hXLOC_016743	TCONS_00020468	ENSG00000226330	chr1:204409458-204412666	+	1.52253	2.53215	1.00962	0.733899	0.6756	0.991256	no	0.21564	0.503947	0.288307	1.22465	0.33425	0.99779	no	0.908143	2.55854	1.6504	1.49433	0.23465	0.994709	no	0.652903	1.76887	1.11597	1.43789	0.6163	0.987263	no
hXLOC_016755	TCONS_00020480	.	chr1:204506334-204506842	+	5.9586	22.2851	16.3265	1.90303	5e-05	0.00181855	yes	8.77703	18.7219	9.94487	1.09292	0.0111	0.324074	no	2.35822	3.39653	1.03831	0.526364	0.1429	0.994709	no	0.82873	0.956371	0.127641	0.206667	0.7978	0.987263	no
hXLOC_016756	TCONS_00020481	.	chr1:204507152-204507540	+	1.17527	0.947983	-0.227287	-0.310053	0.7702	0.991256	no	0.236351	0	-0.236351	#NAME?	1	1	no	0	0	0	0	1	1	no	0	0.169852	0.169852	inf	1	1	no
hXLOC_016797	TCONS_00020532	ENSG00000240710	chr1:204606255-204606501	+	1.08772	0.647075	-0.440645	-0.749302	1	1	no	0	0.265708	0.265708	inf	1	1	no	0	0	0	0	1	1	no	0.71298	0.354462	-0.358518	-1.00823	1	1	no
hXLOC_016799	TCONS_00020534	ENSG00000240710	chr1:204610582-204610807	+	0	0.197455	0.197455	inf	1	1	no	0	0	0	0	1	1	no	0	0	0	0	1	1	no	0.233018	1.00834	0.775322	2.11346	1	1	no
hXLOC_016826	TCONS_00020571	.	chr1:205163720-205163965	+	0.681431	0.437583	-0.243848	-0.639012	1	1	no	0	0	0	0	1	1	no	0	0	0	0	1	1	no	1.236	1.1472	-0.0888	-0.107561	0.90575	0.987263	no
hXLOC_016829	TCONS_00020574	.	chr1:205211335-205211547	+	0	0	0	0	1	1	no	0	0	0	0	1	1	no	0	1.08905	1.08905	inf	0.15885	0.994709	no	0	0	0	0	1	1	no
hXLOC_016860	TCONS_00020619	.	chr1:205619973-205621122	+	0.205396	0.452861	0.247465	1.14066	1	1	no	0	0.0160314	0.0160314	inf	1	1	no	0.110561	0.449733	0.339172	2.02422	0.31615	0.994709	no	0.639608	1.12795	0.488342	0.81844	0.69595	0.987263	no
hXLOC_016869	TCONS_00020628	.	chr1:205700517-205700809	+	0	0	0	0	1	1	no	0	0	0	0	1	1	no	0	0	0	0	1	1	no	0	1.17879	1.17879	inf	0.1379	0.691178	no
hXLOC_016874	TCONS_00020633	.	chr1:205712790-205717226	+	0.36102	0.367778	0.006758	0.0267578	1	1	no	0.0132687	0.00486953	-0.00839917	-1.44618	1	1	no	0.621025	0.600937	-0.020088	-0.0474373	0.9788	0.994709	no	1.78951	1.47512	-0.31439	-0.278725	0.8991	0.987263	no
hXLOC_016876	TCONS_00020635	.	chr1:205719535-205719922	+	1.03478	0.757118	-0.277662	-0.450727	0.78155	0.991256	no	0	0.0356458	0.0356458	inf	1	1	no	1.303	1.03898	-0.26402	-0.326668	0.8368	0.994709	no	0.843099	1.46055	0.617451	0.792736	0.655	0.987263	no
hXLOC_016877	TCONS_00020636	.	chr1:205720323-205720718	+	0.241209	0.724196	0.482987	1.5861	1	1	no	0	0.0345176	0.0345176	inf	1	1	no	0.807022	0.988721	0.181699	0.292956	0.8415	0.994709	no	3.08612	1.71712	-1.369	-0.8458	0.5757	0.983385	no
hXLOC_016950	TCONS_00020715	.	chr1:205992467-205992691	+	0.911424	0.717583	-0.193841	-0.344978	1	1	no	0	0	0	0	1	1	no	0	0.27284	0.27284	inf	1	1	no	1.26723	0.897368	-0.369862	-0.497906	0.80275	0.987263	no
hXLOC_017014	TCONS_00020816	.	chr1:206782075-206784768	+	0.12605	1.18396	1.05791	3.23154	0.0005	0.013526	yes	0.00524068	0.00991924	0.00467856	0.920475	1	1	no	0	0	0	0	1	1	no	0.114733	2.43539	2.32066	4.4078	0.00015	0.00989047	yes
hXLOC_017015	TCONS_00020817	.	chr1:206785080-206785557	+	0.0826594	0.863217	0.780558	3.38447	0.02535	0.285503	no	0	0	0	0	1	1	no	0	0	0	0	1	1	no	0.155597	1.85995	1.70435	3.57938	0.04155	0.292158	no
hXLOC_017016	TCONS_00020818	.	chr1:206786040-206792463	+	0.0670984	0.920344	0.853246	3.77782	5e-05	0.00181855	yes	0.00250658	0.025139	0.0226324	3.32614	1	1	no	0	0	0	0	1	1	no	0.095812	2.92138	2.82557	4.9303	5e-05	0.00416036	yes
hXLOC_017043	TCONS_00020854	.	chr1:206973076-206973318	+	0	0	0	0	1	1	no	0	0	0	0	1	1	no	0	0	0	0	1	1	no	0	1.1883	1.1883	inf	1	1	no
hXLOC_017044	TCONS_00020855	.	chr1:206985846-206986062	+	0	0	0	0	1	1	no	0	0	0	0	1	1	no	0	0	0	0	1	1	no	1.66719	0	-1.66719	#NAME?	0.0186	0.178401	no
hXLOC_017060	TCONS_00020877	ENSG00000237074	chr1:207304648-207304852	+	0	0	0	0	1	1	no	0	0	0	0	1	1	no	0	0	0	0	1	1	no	0	1.24448	1.24448	inf	1	1	no
hXLOC_017079	TCONS_00020901	.	chr1:207411500-207411714	+	0	2.1312	2.1312	inf	1	1	no	0	0	0	0	1	1	no	0	0	0	0	1	1	no	0	0	0	0	1	1	no
hXLOC_017080	TCONS_00020902	.	chr1:207433368-207433615	+	0	0	0	0	1	1	no	0	0	0	0	1	1	no	0	0	0	0	1	1	no	1.04912	0	-1.04912	#NAME?	1	1	no
hXLOC_017110	TCONS_00020970	.	chr1:207968813-207969089	+	0	0	0	0	1	1	no	0	0	0	0	1	1	no	0	0	0	0	1	1	no	1.23751	0	-1.23751	#NAME?	0.00275	0.0651408	no
hXLOC_017112	TCONS_00020972	.	chr1:208004770-208004992	+	0	0	0	0	1	1	no	0	0	0	0	1	1	no	0	0	0	0	1	1	no	0.308917	1.27438	0.965463	2.0445	1	1	no
hXLOC_017117	TCONS_00020977	.	chr1:208045879-208046080	+	0	0	0	0	1	1	no	0	0	0	0	1	1	no	0	0	0	0	1	1	no	0.384214	1.76384	1.37963	2.19874	1	1	no
hXLOC_017128	TCONS_00020988	.	chr1:208480688-208480917	+	0	0	0	0	1	1	no	0	0	0	0	1	1	no	0	0	0	0	1	1	no	1.29015	0	-1.29015	#NAME?	1	1	no
hXLOC_017134	TCONS_00020994	.	chr1:208583322-208583527	+	0	0	0	0	1	1	no	0	0	0	0	1	1	no	0	0	0	0	1	1	no	1.55428	0	-1.55428	#NAME?	1	1	no
hXLOC_017136	TCONS_00020996	.	chr1:208595033-208595305	+	0	0	0	0	1	1	no	0	0	0	0	1	1	no	0	0	0	0	1	1	no	1.01244	0	-1.01244	#NAME?	1	1	no
hXLOC_017143	TCONS_00021003	.	chr1:208686199-208686423	+	0	0	0	0	1	1	no	0	0	0	0	1	1	no	0	0	0	0	1	1	no	0	1.81935	1.81935	inf	1	1	no
hXLOC_017149	TCONS_00021009	.	chr1:208761597-208761832	+	0	0	0	0	1	1	no	0	0	0	0	1	1	no	0	0	0	0	1	1	no	0	1.50933	1.50933	inf	0.01535	0.172528	no
hXLOC_017151	TCONS_00021011	.	chr1:208774279-208774493	+	0	0	0	0	1	1	no	0	0	0	0	1	1	no	0	0	0	0	1	1	no	1.64003	0	-1.64003	#NAME?	1	1	no
hXLOC_017155	TCONS_00021015	.	chr1:208890621-208890868	+	0	0	0	0	1	1	no	0	0	0	0	1	1	no	0	0	0	0	1	1	no	1.42924	0	-1.42924	#NAME?	0.0186	0.178401	no
hXLOC_017164	TCONS_00021024	.	chr1:209109869-209110097	+	0	0	0	0	1	1	no	0	0	0	0	1	1	no	0	0	0	0	1	1	no	0	1.0302	1.0302	inf	1	1	no
hXLOC_017172	TCONS_00021032	.	chr1:209339608-209339839	+	0	0	0	0	1	1	no	0	0	0	0	1	1	no	0	0	0	0	1	1	no	0	1.1986	1.1986	inf	1	1	no
hXLOC_017174	TCONS_00021034	ENSG00000231648	chr1:209372195-209372398	+	0	0	0	0	1	1	no	0	0	0	0	1	1	no	0	0	0	0	1	1	no	0	2.57048	2.57048	inf	0.20865	0.728528	no
hXLOC_017195	TCONS_00021058	.	chr1:209623447-209623754	+	0	0	0	0	1	1	no	0	0	0	0	1	1	no	0	1.15581	1.15581	inf	0.121	0.994709	no	0	0.374455	0.374455	inf	1	1	no
hXLOC_017199	TCONS_00021062	.	chr1:209629258-209630109	+	0.147766	0.597581	0.449815	2.01582	1	1	no	0	0	0	0	1	1	no	0	0.156117	0.156117	inf	1	1	no	0	3.09133	3.09133	inf	0.1224	0.667602	no
hXLOC_017201	TCONS_00021064	.	chr1:209637277-209637964	+	0.0352112	0.232172	0.196961	2.72109	1	1	no	0	0	0	0	1	1	no	0	0.0188569	0.0188569	inf	1	1	no	0.0136128	1.657	1.64339	6.92746	0.2019	0.721528	no
hXLOC_017206	TCONS_00021077	.	chr1:209787417-209787623	+	0	0	0	0	1	1	no	0	0	0	0	1	1	no	0	0	0	0	1	1	no	0	1.41901	1.41901	inf	0.1467	0.697599	no
hXLOC_017211	TCONS_00021084	.	chr1:209884596-209884809	+	0	0	0	0	1	1	no	0	0	0	0	1	1	no	0	0	0	0	1	1	no	2.27459	0	-2.27459	#NAME?	0.02885	0.220242	no
hXLOC_017231	TCONS_00021107	.	chr1:210265828-210266044	+	0	0	0	0	1	1	no	0.297535	0.878159	0.580624	1.56142	0.4999	0.99779	no	0.3512	1.53102	1.17982	2.12413	0.50635	0.994709	no	0.674422	0	-0.674422	#NAME?	1	1	no
hXLOC_017244	TCONS_00021129	.	chr1:211177425-211177626	+	0	0	0	0	1	1	no	0	0	0	0	1	1	no	0	0	0	0	1	1	no	0	1.89436	1.89436	inf	1	1	no
hXLOC_017269	TCONS_00021168	.	chr1:211439172-211439402	+	0	0	0	0	1	1	no	0	0	0	0	1	1	no	0	0	0	0	1	1	no	1.33367	0	-1.33367	#NAME?	1	1	no
hXLOC_017288	TCONS_00021187	.	chr1:211572800-211573026	+	0.569299	0.622717	0.053418	0.129391	1	1	no	0	0	0	0	1	1	no	0	0	0	0	1	1	no	2.57627	1.92295	-0.65332	-0.421964	0.81115	0.987263	no
hXLOC_017290	TCONS_00021189	.	chr1:211577557-211579416	+	0.0881541	0.0380294	-0.0501247	-1.21291	1	1	no	0.264714	0.213432	-0.051282	-0.310655	1	1	no	1.12737	1.07364	-0.05373	-0.0704533	0.96705	0.994709	no	0.279665	0.174319	-0.105346	-0.681971	1	1	no
hXLOC_017301	TCONS_00021200	.	chr1:211675383-211675604	+	0	0	0	0	1	1	no	0	0	0	0	1	1	no	12.7006	8.12325	-4.57735	-0.644765	0.75105	0.994709	no	0.222102	0	-0.222102	#NAME?	1	1	no
hXLOC_017306	TCONS_00021205	.	chr1:211744034-211750050	+	0.532195	0.739027	0.206832	0.473673	0.7957	0.991256	no	0.0100263	0.0209877	0.0109614	1.06575	1	1	no	0.206344	0.264421	0.058077	0.357787	1	1	no	1.07468	1.183	0.10832	0.138545	0.9333	0.987263	no
hXLOC_017308	TCONS_00021207	.	chr1:211829044-211829406	+	0.61973	0.939886	0.320156	0.600846	0.70615	0.991256	no	0	0.0499121	0.0499121	inf	1	1	no	0.283612	0.627119	0.343507	1.14482	0.58435	0.994709	no	1.11155	1.33226	0.22071	0.261301	0.9013	0.987263	no
hXLOC_017309	TCONS_00021208	ENSG00000229258	chr1:211830202-211830847	+	0	0	0	0	1	1	no	0.021342	0	-0.021342	#NAME?	1	1	no	0.95159	1.02279	0.0712	0.104091	0.9496	0.994709	no	0.0759491	0	-0.0759491	#NAME?	1	1	no
hXLOC_017310	TCONS_00021209	ENSG00000229258	chr1:211831107-211831324	+	0.789938	0	-0.789938	#NAME?	1	1	no	0	0	0	0	1	1	no	0	0	0	0	1	1	no	1.36767	0	-1.36767	#NAME?	1	1	no
hXLOC_017314	TCONS_00021213	.	chr1:211920435-211920641	+	0	0	0	0	1	1	no	0	0	0	0	1	1	no	0	0	0	0	1	1	no	0	4.55559	4.55559	inf	0.01535	0.172528	no
hXLOC_017315	TCONS_00021214	.	chr1:211935809-211936027	+	0	0	0	0	1	1	no	0	0	0	0	1	1	no	0	0	0	0	1	1	no	1.04545	0	-1.04545	#NAME?	1	1	no
hXLOC_017328	TCONS_00021229	.	chr1:212122158-212122366	+	0	0	0	0	1	1	no	0	0	0	0	1	1	no	0.323891	0	-0.323891	#NAME?	1	1	no	0	1.13173	1.13173	inf	1	1	no
hXLOC_017369	TCONS_00021280	.	chr1:212667615-212667929	+	0	1.09458	1.09458	inf	0.01705	0.213974	no	0	0	0	0	1	1	no	0	0	0	0	1	1	no	0	0	0	0	1	1	no
hXLOC_017373	TCONS_00021284	.	chr1:212683303-212685178	+	0.0174356	1.94818	1.93074	6.80395	0.05145	0.46048	no	0	0.0121625	0.0121625	inf	1	1	no	0	0	0	0	1	1	no	0	0	0	0	1	1	no
hXLOC_017382	TCONS_00021293	.	chr1:212726277-212726477	+	0	0	0	0	1	1	no	0	0	0	0	1	1	no	0	0	0	0	1	1	no	0	1.13739	1.13739	inf	1	1	no
hXLOC_017398	TCONS_00021342	.	chr1:213290220-213290460	+	0	0	0	0	1	1	no	0	0.491084	0.491084	inf	1	1	no	0	0	0	0	1	1	no	0.865193	1.59577	0.730577	0.88316	0.58915	0.986782	no
hXLOC_017399	TCONS_00021343	.	chr1:213290781-213290988	+	0	0	0	0	1	1	no	0	0	0	0	1	1	no	0	0	0	0	1	1	no	0	1.48898	1.48898	inf	1	1	no
hXLOC_017402	TCONS_00021346	.	chr1:213292994-213293450	+	0.121281	0	-0.121281	#NAME?	1	1	no	0.0191894	0.0752757	0.0560863	1.97187	1	1	no	0	0	0	0	1	1	no	0.18388	1.34148	1.1576	2.86699	0.17105	0.705789	no
hXLOC_017412	TCONS_00021356	.	chr1:213307629-213307892	+	0	0	0	0	1	1	no	0	0	0	0	1	1	no	0	0	0	0	1	1	no	0	1.01768	1.01768	inf	1	1	no
hXLOC_017415	TCONS_00021359	.	chr1:213311640-213311840	+	0	0	0	0	1	1	no	0	0	0	0	1	1	no	0	0	0	0	1	1	no	2.22545	2.18978	-0.03567	-0.0233108	0.5499	0.973397	no
hXLOC_017416	TCONS_00021360	.	chr1:213314635-213314846	+	1.81286	0.464059	-1.3488	-1.96589	1	1	no	0	0	0	0	1	1	no	0	0	0	0	1	1	no	0	2.307	2.307	inf	0.03575	0.259232	no
hXLOC_017417	TCONS_00021361	.	chr1:213315822-213316065	+	0	0	0	0	1	1	no	0	0	0	0	1	1	no	0	0	0	0	1	1	no	0	2.10998	2.10998	inf	0.01225	0.172528	no
hXLOC_017421	TCONS_00021365	.	chr1:213331304-213331531	+	0	0	0	0	1	1	no	0	0	0	0	1	1	no	0.163791	0	-0.163791	#NAME?	1	1	no	0.477221	1.80511	1.32789	1.91936	0.3124	0.823332	no
hXLOC_017429	TCONS_00021373	.	chr1:213351764-213352052	+	0	0	0	0	1	1	no	0	0	0	0	1	1	no	0	0	0	0	1	1	no	0	1.67305	1.67305	inf	0.00255	0.0634473	no
hXLOC_017441	TCONS_00021385	.	chr1:213602485-213602689	+	0	0	0	0	1	1	no	0	0	0	0	1	1	no	0	0	0	0	1	1	no	1.37472	0	-1.37472	#NAME?	1	1	no
hXLOC_017444	TCONS_00021388	.	chr1:213727672-213727985	+	0	0	0	0	1	1	no	0	0	0	0	1	1	no	0	0	0	0	1	1	no	0	1.81175	1.81175	inf	0.00165	0.057012	no
hXLOC_017445	TCONS_00021389	.	chr1:213841546-213841776	+	0	0	0	0	1	1	no	0	0	0	0	1	1	no	0	0	0	0	1	1	no	1.33188	0	-1.33188	#NAME?	1	1	no
hXLOC_017446	TCONS_00021390	.	chr1:213847874-213848084	+	0	0	0	0	1	1	no	0	0	0	0	1	1	no	0	0	0	0	1	1	no	0	1.36524	1.36524	inf	1	1	no
hXLOC_017457	TCONS_00021401	.	chr1:214051094-214051442	+	0	0	0	0	1	1	no	0	0	0	0	1	1	no	0	0	0	0	1	1	no	0	1.13134	1.13134	inf	0.0027	0.0651234	no
hXLOC_017465	TCONS_00021409	.	chr1:214193597-214193807	+	0	0	0	0	1	1	no	0	0	0	0	1	1	no	0	0	0	0	1	1	no	1.84393	0	-1.84393	#NAME?	1	1	no
hXLOC_017473	TCONS_00021421	.	chr1:214369346-214369755	+	0	0	0	0	1	1	no	0	0	0	0	1	1	no	0.0463982	0	-0.0463982	#NAME?	1	1	no	0.783152	1.34671	0.563558	0.782076	0.6625	0.987263	no
hXLOC_017480	TCONS_00021428	.	chr1:214383310-214384741	+	0	0	0	0	1	1	no	0	0	0	0	1	1	no	0.546479	0.563164	0.016685	0.0433892	0.97245	0.994709	no	2.06469	1.68143	-0.38326	-0.296238	0.84745	0.987263	no
hXLOC_017485	TCONS_00021433	.	chr1:214566606-214566839	+	0	0	0	0	1	1	no	0	0	0	0	1	1	no	0	0	0	0	1	1	no	1.09508	0	-1.09508	#NAME?	1	1	no
hXLOC_017488	TCONS_00021436	.	chr1:214573260-214573461	+	0	0	0	0	1	1	no	0	0	0	0	1	1	no	0	0	0	0	1	1	no	1.04247	0	-1.04247	#NAME?	1	1	no
hXLOC_017501	TCONS_00021451	.	chr1:214858112-214858320	+	0	0	0	0	1	1	no	0	0	0	0	1	1	no	0	0	0	0	1	1	no	2.36438	0	-2.36438	#NAME?	1	1	no
hXLOC_017505	TCONS_00021455	.	chr1:214959462-214959686	+	0	0	0	0	1	1	no	0	0	0	0	1	1	no	0	0	0	0	1	1	no	2.57655	0	-2.57655	#NAME?	1	1	no
hXLOC_017508	TCONS_00021458	.	chr1:214988009-214988216	+	0	0	0	0	1	1	no	0	0	0	0	1	1	no	0	0	0	0	1	1	no	0	1.9676	1.9676	inf	0.15215	0.699532	no
hXLOC_017570	TCONS_00021528	.	chr1:215244011-215244274	+	0	0	0	0	1	1	no	0	0	0	0	1	1	no	0	0	0	0	1	1	no	0.246375	1.40413	1.15776	2.51075	1	1	no
hXLOC_017573	TCONS_00021531	.	chr1:215246414-215246671	+	0	0	0	0	1	1	no	0	0	0	0	1	1	no	0	0	0	0	1	1	no	0	1.09405	1.09405	inf	1	1	no
hXLOC_017579	TCONS_00021537	.	chr1:215406508-215406745	+	0	0	0	0	1	1	no	0	0	0	0	1	1	no	0	0	0	0	1	1	no	0	1.59435	1.59435	inf	1	1	no
hXLOC_017656	TCONS_00021617	.	chr1:217151971-217152212	+	0	0	0	0	1	1	no	0	0	0	0	1	1	no	0	0	0	0	1	1	no	0	1.256	1.256	inf	1	1	no
hXLOC_017657	TCONS_00021618	.	chr1:217246499-217246712	+	0	0	0	0	1	1	no	0	0	0	0	1	1	no	0	0	0	0	1	1	no	0	1.72625	1.72625	inf	1	1	no
hXLOC_017658	TCONS_00021619	.	chr1:217282842-217283207	+	0	0	0	0	1	1	no	0	0	0	0	1	1	no	0	0	0	0	1	1	no	1.23059	0	-1.23059	#NAME?	0.01345	0.172528	no
hXLOC_017664	TCONS_00021625	.	chr1:217397786-217397989	+	0	0	0	0	1	1	no	0	0	0	0	1	1	no	0	0	0	0	1	1	no	1.85773	0	-1.85773	#NAME?	1	1	no
hXLOC_017665	TCONS_00021626	.	chr1:217428325-217428580	+	0	0	0	0	1	1	no	0	0	0	0	1	1	no	0	0.243308	0.243308	inf	1	1	no	2.32913	0.251975	-2.07715	-3.20843	0.2669	0.770467	no
hXLOC_017668	TCONS_00021629	.	chr1:217619784-217620469	+	0.764364	1.2142	0.449836	0.667672	0.6757	0.991256	no	0	0	0	0	1	1	no	0.252724	0.292695	0.039971	0.211836	1	1	no	1.67082	2.58125	0.91043	0.627509	0.7374	0.987263	no
hXLOC_017685	TCONS_00021651	.	chr1:218064323-218064525	+	0	0	0	0	1	1	no	0	0	0	0	1	1	no	0	0	0	0	1	1	no	2.02339	0	-2.02339	#NAME?	1	1	no
hXLOC_017692	TCONS_00021658	.	chr1:218212404-218212613	+	0	0	0	0	1	1	no	0	0	0	0	1	1	no	0	0	0	0	1	1	no	0	2.45104	2.45104	inf	1	1	no
hXLOC_017694	TCONS_00021660	.	chr1:218245052-218245300	+	0	0	0	0	1	1	no	0	0	0	0	1	1	no	0	0	0	0	1	1	no	1.6518	0	-1.6518	#NAME?	1	1	no
hXLOC_017695	TCONS_00021661	.	chr1:218266586-218266807	+	0	0	0	0	1	1	no	0	0	0	0	1	1	no	0	0	0	0	1	1	no	1.41811	0	-1.41811	#NAME?	0.01935	0.180237	no
hXLOC_017706	TCONS_00021673	.	chr1:218453582-218453786	+	0	0	0	0	1	1	no	0	0	0	0	1	1	no	0.20746	0	-0.20746	#NAME?	1	1	no	0	1.81849	1.81849	inf	1	1	no
hXLOC_017716	TCONS_00021683	.	chr1:218465662-218465906	+	0	0	0	0	1	1	no	0	0	0	0	1	1	no	0	0	0	0	1	1	no	1.21281	0	-1.21281	#NAME?	1	1	no
hXLOC_017719	TCONS_00021686	.	chr1:218474511-218474779	+	0	0	0	0	1	1	no	0	0.130482	0.130482	inf	1	1	no	0	0	0	0	1	1	no	2.01931	0	-2.01931	#NAME?	0.01585	0.175737	no
hXLOC_017723	TCONS_00021690	.	chr1:218488007-218488312	+	0	0	0	0	1	1	no	0	0	0	0	1	1	no	0	0	0	0	1	1	no	1.37098	0	-1.37098	#NAME?	0.0134	0.172528	no
hXLOC_017724	TCONS_00021691	.	chr1:218491501-218491730	+	1.1533	0	-1.1533	#NAME?	1	1	no	0	0	0	0	1	1	no	0	0	0	0	1	1	no	0	0	0	0	1	1	no
hXLOC_017730	TCONS_00021697	.	chr1:218586212-218586428	+	0	0	0	0	1	1	no	0	0	0	0	1	1	no	0.267117	0	-0.267117	#NAME?	1	1	no	0	2.18049	2.18049	inf	1	1	no
hXLOC_017732	TCONS_00021699	.	chr1:218600439-218600653	+	0	0	0	0	1	1	no	0	0	0	0	1	1	no	0	0	0	0	1	1	no	2.60135	0	-2.60135	#NAME?	0.01245	0.172528	no
hXLOC_017733	TCONS_00021700	.	chr1:218603501-218603763	+	0	0	0	0	1	1	no	0	0	0	0	1	1	no	0	0	0	0	1	1	no	0	1.79465	1.79465	inf	0.0105	0.172528	no
hXLOC_017742	TCONS_00021709	.	chr1:218694034-218694253	+	0	0	0	0	1	1	no	0	0	0	0	1	1	no	0	0	0	0	1	1	no	0	3.27663	3.27663	inf	1	1	no
hXLOC_017759	TCONS_00021740	.	chr1:219225388-219226310	+	0.06013	0	-0.06013	#NAME?	1	1	no	0.104781	0.0460825	-0.0586985	-1.18508	1	1	no	0.297919	0.129358	-0.168561	-1.20355	1	1	no	3.67514	0.398345	-3.27679	-3.20571	0.03835	0.271826	no
hXLOC_017760	TCONS_00021741	.	chr1:219226794-219227417	+	0.102688	0	-0.102688	#NAME?	1	1	no	0.0671023	0.0140392	-0.0530631	-2.2569	1	1	no	0.274156	0.0248682	-0.249288	-3.46262	1	1	no	1.64387	0.236862	-1.40701	-2.79497	0.0641	0.42177	no
hXLOC_017763	TCONS_00021744	.	chr1:219234964-219236293	+	0.0747458	0.052208	-0.0225378	-0.51772	1	1	no	0.0658252	0.0122326	-0.0535926	-2.42791	1	1	no	0.272028	0.0134474	-0.258581	-4.33836	1	1	no	1.10603	0.32679	-0.77924	-1.75896	0.02305	0.190077	no
hXLOC_017766	TCONS_00021747	.	chr1:219247525-219249419	+	0.0413568	0.095634	0.0542772	1.2094	1	1	no	0.0617542	0.00878685	-0.0529674	-2.81312	1	1	no	0.238856	0.0195002	-0.219356	-3.61458	1	1	no	1.11085	0.205084	-0.905766	-2.43738	0.00205	0.0596436	no
hXLOC_017772	TCONS_00021754	.	chr1:219274421-219278711	+	0.0060022	0.0120284	0.0060262	1.00288	1	1	no	0.0128291	0.0038179	-0.0090112	-1.74857	1	1	no	0.0723663	0.0113698	-0.0609965	-2.67011	1	1	no	1.0063	0.264379	-0.741921	-1.92838	5e-05	0.00416036	yes
hXLOC_017780	TCONS_00021763	.	chr1:219295572-219295886	+	0	0	0	0	1	1	no	0.0455178	0	-0.0455178	#NAME?	1	1	no	0	0.135107	0.135107	inf	1	1	no	1.35144	1.30155	-0.04989	-0.0542696	0.92205	0.987263	no
hXLOC_017781	TCONS_00021764	.	chr1:219296296-219296534	+	0	0	0	0	1	1	no	0	0	0	0	1	1	no	0	0	0	0	1	1	no	0.197135	1.16327	0.966135	2.56093	0.2633	0.766056	no
hXLOC_017787	TCONS_00021770	.	chr1:219303140-219306869	+	0.0540068	0.0541094	0.0001026	0.00273912	1	1	no	0.0373572	0.0162249	-0.0211323	-1.20318	1	1	no	0.190914	0.0679196	-0.122994	-1.49102	1	1	no	1.17008	0.375699	-0.794381	-1.63896	0.00015	0.00989047	yes
hXLOC_017791	TCONS_00021775	.	chr1:219312247-219312630	+	0	0	0	0	1	1	no	0.0373883	0	-0.0373883	#NAME?	1	1	no	0.0552979	0.123952	0.0686541	1.16449	1	1	no	1.12586	1.13274	0.00688	0.00879231	0.94175	0.987263	no
hXLOC_017800	TCONS_00021784	.	chr1:219323180-219323398	+	0	0	0	0	1	1	no	0	0	0	0	1	1	no	0.180916	0	-0.180916	#NAME?	1	1	no	0	1.65286	1.65286	inf	0.01655	0.176516	no
hXLOC_017810	TCONS_00021794	.	chr1:219341486-219342084	+	0	0	0	0	1	1	no	0.0159609	0	-0.0159609	#NAME?	1	1	no	0.103743	0	-0.103743	#NAME?	1	1	no	1.2469	0.315134	-0.931766	-1.9843	0.1309	0.68195	no
hXLOC_017836	TCONS_00021820	.	chr1:219369800-219370081	+	0	0	0	0	1	1	no	0	0	0	0	1	1	no	0	0	0	0	1	1	no	1.38048	0	-1.38048	#NAME?	0.01135	0.172528	no
hXLOC_017837	TCONS_00021821	.	chr1:219370242-219370448	+	0	0	0	0	1	1	no	0	0	0	0	1	1	no	0	0	0	0	1	1	no	1.21211	0.503761	-0.708349	-1.26671	0.47405	0.938085	no
hXLOC_017845	TCONS_00021829	.	chr1:219378638-219378926	+	0	0	0	0	1	1	no	0	0	0	0	1	1	no	0	0	0	0	1	1	no	0	1.20494	1.20494	inf	0.0105	0.172528	no
hXLOC_017856	TCONS_00021840	.	chr1:219392519-219392880	+	0	0	0	0	1	1	no	0	0.054411	0.054411	inf	1	1	no	0	0	0	0	1	1	no	1.67776	0	-1.67776	#NAME?	0.0014	0.055972	no
hXLOC_017880	TCONS_00021866	.	chr1:219464375-219464789	+	0	0	0	0	1	1	no	0	0	0	0	1	1	no	0	0	0	0	1	1	no	0.0784388	1.13681	1.05837	3.85728	0.2542	0.755237	no
hXLOC_017887	TCONS_00021873	.	chr1:219473238-219473474	+	0	0	0	0	1	1	no	0	0	0	0	1	1	no	0	0	0	0	1	1	no	2.42065	0	-2.42065	#NAME?	0.11465	0.649879	no
hXLOC_017891	TCONS_00021877	.	chr1:219489985-219490314	+	0	0	0	0	1	1	no	0	0	0	0	1	1	no	0	0	0	0	1	1	no	1.24817	1.48724	0.23907	0.252822	0.8435	0.987263	no
hXLOC_017895	TCONS_00021881	.	chr1:219495775-219496138	+	0	0	0	0	1	1	no	0	0	0	0	1	1	no	0	0	0	0	1	1	no	1.00057	0	-1.00057	#NAME?	1	1	no
hXLOC_017897	TCONS_00021883	.	chr1:219501464-219501731	+	0	0	0	0	1	1	no	0	0	0	0	1	1	no	0	0	0	0	1	1	no	3.24301	0	-3.24301	#NAME?	0.0036	0.0774416	no
hXLOC_017898	TCONS_00021884	.	chr1:219502587-219502810	+	0	0	0	0	1	1	no	0	0	0	0	1	1	no	0	0	0	0	1	1	no	1.22459	0	-1.22459	#NAME?	1	1	no
hXLOC_017901	TCONS_00021887	.	chr1:219506229-219507464	+	0	0	0	0	1	1	no	0	0	0	0	1	1	no	0	0	0	0	1	1	no	0.778757	1.1387	0.359943	0.548142	0.362	0.868357	no
hXLOC_017909	TCONS_00021895	.	chr1:219524630-219524874	+	0	0	0	0	1	1	no	0	0	0	0	1	1	no	0	0	0	0	1	1	no	0	2.7481	2.7481	inf	0.00115	0.050865	no
hXLOC_017915	TCONS_00021901	.	chr1:219576496-219576696	+	0	0	0	0	1	1	no	0	0	0	0	1	1	no	0	0	0	0	1	1	no	0	3.18073	3.18073	inf	0.02225	0.188782	no
hXLOC_017917	TCONS_00021903	.	chr1:219577425-219577634	+	0	0	0	0	1	1	no	0	0	0	0	1	1	no	0	0	0	0	1	1	no	0	1.74477	1.74477	inf	0.01655	0.176516	no
hXLOC_017925	TCONS_00021911	.	chr1:219635492-219635792	+	0	0	0	0	1	1	no	0	0	0	0	1	1	no	0	0	0	0	1	1	no	0	1.19528	1.19528	inf	1	1	no
hXLOC_017926	TCONS_00021912	.	chr1:219638695-219638902	+	0	0	0	0	1	1	no	0	0	0	0	1	1	no	0	0	0	0	1	1	no	0	2.70951	2.70951	inf	1	1	no
hXLOC_017942	TCONS_00021928	.	chr1:219968601-219968958	+	0.740546	0	-0.740546	#NAME?	1	1	no	0.0290647	0	-0.0290647	#NAME?	1	1	no	0.740383	0.736531	-0.003852	-0.00752666	0.95315	0.994709	no	5.24098	4.73208	-0.5089	-0.147363	0.9389	0.987263	no
hXLOC_017943	TCONS_00021929	.	chr1:219982968-219983407	+	0.109933	0.661624	0.551691	2.58939	1	1	no	0	0	0	0	1	1	no	0	0	0	0	1	1	no	0.730425	1.06674	0.336315	0.546406	0.78385	0.987263	no
hXLOC_017945	TCONS_00021931	.	chr1:219996984-219997338	+	0	0.160327	0.160327	inf	1	1	no	0.0378343	0	-0.0378343	#NAME?	1	1	no	0.179686	0.287324	0.107638	0.677204	1	1	no	2.18103	0.730968	-1.45006	-1.57713	0.46065	0.931757	no
hXLOC_017956	TCONS_00021944	.	chr1:220358780-220359008	+	0	0	0	0	1	1	no	0	0	0	0	1	1	no	0	0	0	0	1	1	no	1.45736	0	-1.45736	#NAME?	0.01245	0.172528	no
hXLOC_017961	TCONS_00021949	.	chr1:220427921-220428142	+	0	0	0	0	1	1	no	0	0	0	0	1	1	no	0	0	0	0	1	1	no	1.5861	0	-1.5861	#NAME?	1	1	no
hXLOC_017984	TCONS_00021976	.	chr1:220734600-220734813	+	0	0	0	0	1	1	no	0	0	0	0	1	1	no	0	0	0	0	1	1	no	0	1.77544	1.77544	inf	1	1	no
hXLOC_017997	TCONS_00022035	.	chr1:221098031-221099938	+	0	1.65448	1.65448	inf	0.1435	0.689279	no	0	0	0	0	1	1	no	0.183716	0	-0.183716	#NAME?	1	1	no	0	0	0	0	1	1	no
hXLOC_017999	TCONS_00022009	.	chr1:220990768-220990973	+	0.133588	1.69898	1.56539	3.6688	0.0001	0.00338935	yes	0.0327353	0.0660631	0.0333278	1.013	1	1	no	0.0168108	0	-0.0168108	#NAME?	1	1	no	0.0124502	0.0137879	0.0013377	0.147238	1	1	no
hXLOC_018002	TCONS_00022012	.	chr1:221001521-221001739	+	0	0	0	0	1	1	no	0.329114	0	-0.329114	#NAME?	1	1	no	0	0	0	0	1	1	no	0	2.93346	2.93346	inf	1	1	no
hXLOC_018017	TCONS_00022030	.	chr1:221075500-221077094	+	0	1.5679	1.5679	inf	1	1	no	0	0	0	0	1	1	no	0	0	0	0	1	1	no	0	0	0	0	1	1	no
hXLOC_018020	TCONS_00022037	.	chr1:221100748-221101531	+	0.294713	2.77032	2.47561	3.23267	0.18505	0.74815	no	0.0210901	0.0118052	-0.0092849	-0.837139	1	1	no	0.0200735	0	-0.0200735	#NAME?	1	1	no	0	0.0359141	0.0359141	inf	1	1	no
hXLOC_018022	TCONS_00022039	.	chr1:221136718-221136945	+	0	0	0	0	1	1	no	0	0	0	0	1	1	no	0	0	0	0	1	1	no	0	1.59957	1.59957	inf	0.022	0.188782	no
hXLOC_018025	TCONS_00022042	.	chr1:221141760-221141995	+	0	0.524151	0.524151	inf	1	1	no	0	0	0	0	1	1	no	0	0	0	0	1	1	no	0	1.08602	1.08602	inf	1	1	no
hXLOC_018029	TCONS_00022046	.	chr1:221154176-221154393	+	0	4.00791	4.00791	inf	1	1	no	0	0	0	0	1	1	no	0	0	0	0	1	1	no	0	0	0	0	1	1	no
hXLOC_018030	TCONS_00022047	.	chr1:221155488-221155737	+	0	0.414944	0.414944	inf	1	1	no	0	0	0	0	1	1	no	0	0	0	0	1	1	no	0	1.14874	1.14874	inf	1	1	no
hXLOC_018032	TCONS_00022049	.	chr1:221161914-221162245	+	0	2.85202	2.85202	inf	5e-05	0.00181855	yes	0	0.0426096	0.0426096	inf	1	1	no	0	0	0	0	1	1	no	0	0.558889	0.558889	inf	1	1	no
hXLOC_018034	TCONS_00022051	.	chr1:221163022-221164436	+	0	1.23429	1.23429	inf	5e-05	0.00181855	yes	0	0.075066	0.075066	inf	1	1	no	0	0	0	0	1	1	no	0	0.088574	0.088574	inf	1	1	no
hXLOC_018049	TCONS_00022066	.	chr1:221190718-221190942	+	0	2.6873	2.6873	inf	1	1	no	0	0	0	0	1	1	no	0	0	0	0	1	1	no	0	0	0	0	1	1	no
hXLOC_018050	TCONS_00022067	.	chr1:221201936-221202345	+	0	1.9273	1.9273	inf	5e-05	0.00181855	yes	0	0	0	0	1	1	no	0	0	0	0	1	1	no	0.0784921	0	-0.0784921	#NAME?	1	1	no
hXLOC_018054	TCONS_00022071	.	chr1:221218669-221218893	+	0	0	0	0	1	1	no	0	0	0	0	1	1	no	0	0	0	0	1	1	no	0	4.52815	4.52815	inf	0.0112	0.172528	no
hXLOC_018057	TCONS_00022074	.	chr1:221310586-221310786	+	0	0	0	0	1	1	no	0	0	0	0	1	1	no	0	0	0	0	1	1	no	0	1.30161	1.30161	inf	1	1	no
hXLOC_018075	TCONS_00022092	.	chr1:221546466-221546724	+	0	0	0	0	1	1	no	0	0	0	0	1	1	no	0	0	0	0	1	1	no	0	1.27135	1.27135	inf	0.0263	0.207641	no
hXLOC_018081	TCONS_00022098	.	chr1:221621158-221621451	+	0	0	0	0	1	1	no	0	0	0	0	1	1	no	0	0	0	0	1	1	no	0	1.15537	1.15537	inf	0.01365	0.172528	no
hXLOC_018084	TCONS_00022101	.	chr1:221665339-221665575	+	0	0	0	0	1	1	no	0	0	0	0	1	1	no	0	0	0	0	1	1	no	0	2.60722	2.60722	inf	1	1	no
hXLOC_018087	TCONS_00022104	.	chr1:221674345-221674587	+	0	0	0	0	1	1	no	0	0	0	0	1	1	no	0	0	0	0	1	1	no	0	2.05937	2.05937	inf	0.00165	0.057012	no
hXLOC_018091	TCONS_00022108	.	chr1:221701586-221702730	+	0.69472	0.187382	-0.507338	-1.89045	0.361	0.904391	no	0	0.0159117	0.0159117	inf	1	1	no	0	0.146866	0.146866	inf	1	1	no	0.546023	1.24271	0.696687	1.18645	0.7114	0.987263	no
hXLOC_018092	TCONS_00022109	.	chr1:221705545-221706424	+	0.497424	0.153479	-0.343945	-1.69644	1	1	no	0	0	0	0	1	1	no	0.0156181	0.12214	0.106522	2.96724	1	1	no	1.08683	1.40634	0.31951	0.371823	0.86045	0.987263	no
hXLOC_018095	TCONS_00022112	.	chr1:221754935-221755145	+	0	1.05001	1.05001	inf	1	1	no	0	0	0	0	1	1	no	0	0	0	0	1	1	no	0	0	0	0	1	1	no
hXLOC_018113	TCONS_00022131	.	chr1:222010778-222011013	+	0	0	0	0	1	1	no	0	0	0	0	1	1	no	0	0	0	0	1	1	no	1.76882	0	-1.76882	#NAME?	1	1	no
hXLOC_018120	TCONS_00022138	.	chr1:222025351-222025577	+	0	0	0	0	1	1	no	0	0	0	0	1	1	no	0	0	0	0	1	1	no	0	1.84239	1.84239	inf	0.17715	0.707597	no
hXLOC_018121	TCONS_00022139	.	chr1:222027028-222027322	+	0	0	0	0	1	1	no	0	0	0	0	1	1	no	0	0	0	0	1	1	no	0.386878	1.75275	1.36587	2.17967	0.42985	0.915435	no
hXLOC_018125	TCONS_00022143	.	chr1:222031021-222031393	+	0	0	0	0	1	1	no	0	0	0	0	1	1	no	0	0	0	0	1	1	no	0.756148	1.65151	0.895362	1.12704	0.69955	0.987263	no
hXLOC_018126	TCONS_00022144	.	chr1:222032260-222032502	+	0	0	0	0	1	1	no	0	0	0	0	1	1	no	0	0	0	0	1	1	no	1.55575	2.47961	0.92386	0.672508	0.73495	0.987263	no
hXLOC_018135	TCONS_00022153	.	chr1:222067038-222067436	+	0	0	0	0	1	1	no	0	0	0	0	1	1	no	0	0	0	0	1	1	no	1.18566	0	-1.18566	#NAME?	0.00295	0.0671795	no
hXLOC_018142	TCONS_00022160	.	chr1:222076512-222076766	+	0	0	0	0	1	1	no	0	0	0	0	1	1	no	0	0	0	0	1	1	no	0.20646	1.49976	1.2933	2.8608	0.23315	0.743824	no
hXLOC_018143	TCONS_00022161	.	chr1:222077454-222077688	+	0	0	0	0	1	1	no	0	0	0	0	1	1	no	0	0	0	0	1	1	no	2.60374	0	-2.60374	#NAME?	0.00285	0.0660212	no
hXLOC_018145	TCONS_00022163	.	chr1:222079291-222079521	+	0	0	0	0	1	1	no	0	0	0	0	1	1	no	0	0	0	0	1	1	no	0	2.15836	2.15836	inf	0.0105	0.172528	no
hXLOC_018146	TCONS_00022164	.	chr1:222079678-222080017	+	0	0	0	0	1	1	no	0	0	0	0	1	1	no	0	0	0	0	1	1	no	1.44564	0.160735	-1.2849	-3.16895	0.3605	0.867476	no
hXLOC_018155	TCONS_00022173	.	chr1:222093197-222093419	+	0	0	0	0	1	1	no	0	0	0	0	1	1	no	0	0	0	0	1	1	no	0.320586	1.79885	1.47826	2.48829	0.37035	0.873935	no
hXLOC_018168	TCONS_00022186	.	chr1:222114852-222115211	+	0	0	0	0	1	1	no	0	0	0	0	1	1	no	0	0	0	0	1	1	no	2.21181	0.127721	-2.08409	-4.11416	0.2908	0.800567	no
hXLOC_018181	TCONS_00022199	.	chr1:222196215-222196419	+	0	0	0	0	1	1	no	0	0	0	0	1	1	no	0	0	0	0	1	1	no	2.38948	0	-2.38948	#NAME?	0.1944	0.713022	no
hXLOC_018195	TCONS_00022213	.	chr1:222386296-222386553	+	0	0	0	0	1	1	no	0	0	0	0	1	1	no	0	0	0	0	1	1	no	1.93862	0	-1.93862	#NAME?	0.2415	0.748618	no
hXLOC_018198	TCONS_00022216	.	chr1:222465008-222465275	+	0	1.21657	1.21657	inf	1	1	no	0	0.254518	0.254518	inf	1	1	no	0	0	0	0	1	1	no	0	0.693024	0.693024	inf	1	1	no
hXLOC_018201	TCONS_00022219	.	chr1:222475462-222475681	+	0	0	0	0	1	1	no	0	0	0	0	1	1	no	0	0	0	0	1	1	no	1.07913	0	-1.07913	#NAME?	0.17805	0.707597	no
hXLOC_018204	TCONS_00022222	.	chr1:222526965-222527167	+	0	0	0	0	1	1	no	0	0	0	0	1	1	no	0	0	0	0	1	1	no	2.12813	0	-2.12813	#NAME?	0.1629	0.701774	no
hXLOC_018206	TCONS_00022224	.	chr1:222577349-222577682	+	0.739859	0.519356	-0.220503	-0.510525	1	1	no	0	0	0	0	1	1	no	0.0778565	0	-0.0778565	#NAME?	1	1	no	0.670442	1.65426	0.983818	1.303	0.6084	0.987263	no
hXLOC_018225	TCONS_00022269	ENSG00000278610	chr1:222841054-222845590	+	0.35894	0.176426	-0.182514	-1.02468	1	1	no	0.0547803	0.0322141	-0.0225662	-0.765964	1	1	no	0.134454	0.0767395	-0.0577145	-0.809073	1	1	no	1.27883	0.554547	-0.724283	-1.20545	0.1371	0.690205	no
hXLOC_018226	TCONS_00022270	ENSG00000278610	chr1:222845722-222845998	+	0	0	0	0	1	1	no	0	0	0	0	1	1	no	0.106923	0	-0.106923	#NAME?	1	1	no	0.672199	1.03193	0.359731	0.618388	0.75395	0.987263	no
hXLOC_018228	TCONS_00022272	ENSG00000278610	chr1:222847060-222851859	+	0.240496	0.13854	-0.101956	-0.795714	1	1	no	0.0462199	0.0137884	-0.0324315	-1.74506	1	1	no	0.153426	0.0689128	-0.0845132	-1.1547	1	1	no	2.14421	0.779293	-1.36492	-1.4602	0.07935	0.502857	no
hXLOC_018230	TCONS_00022274	ENSG00000278610	chr1:222855185-222856729	+	0.101485	0.0769825	-0.0245025	-0.39866	1	1	no	0.0317362	0	-0.0317362	#NAME?	1	1	no	0.078632	0.0337969	-0.0448351	-1.21823	1	1	no	1.60556	0.245391	-1.36017	-2.70992	0.18905	0.709668	no
hXLOC_018234	TCONS_00022278	ENSG00000278610	chr1:222862681-222866337	+	0.0260666	0.00936029	-0.0167063	-1.47758	1	1	no	0.0323307	0.0206626	-0.0116681	-0.645887	1	1	no	0.0969312	0.0932799	-0.0036513	-0.0553944	1	1	no	1.12586	0.321912	-0.803948	-1.80629	0.3311	0.841771	no
hXLOC_018311	TCONS_00022360	.	chr1:223042386-223042590	+	0	0	0	0	1	1	no	0	0	0	0	1	1	no	0	0	0	0	1	1	no	1.51203	0	-1.51203	#NAME?	1	1	no
hXLOC_018313	TCONS_00022362	.	chr1:223098304-223098506	+	0	0	0	0	1	1	no	0	0	0	0	1	1	no	0	0	0	0	1	1	no	0	1.34629	1.34629	inf	1	1	no
hXLOC_018323	TCONS_00022376	.	chr1:223382611-223382886	+	0	0	0	0	1	1	no	0	0	0	0	1	1	no	0	0	0	0	1	1	no	0	1.14989	1.14989	inf	0.01385	0.172528	no
hXLOC_018353	TCONS_00022428	.	chr1:224058491-224058699	+	0	0	0	0	1	1	no	0	0	0	0	1	1	no	0	0	0	0	1	1	no	1.40498	0	-1.40498	#NAME?	1	1	no
hXLOC_018376	TCONS_00022455	.	chr1:224211616-224211871	+	0	0.122721	0.122721	inf	1	1	no	0	0	0	0	1	1	no	0	0	0	0	1	1	no	0.163241	1.85924	1.696	3.50964	0.1763	0.707597	no
hXLOC_018379	TCONS_00022458	ENSG00000237101	chr1:224219424-224219784	+	0	0.114369	0.114369	inf	1	1	no	0	0	0	0	1	1	no	0	0	0	0	1	1	no	0	1.85598	1.85598	inf	0.2142	0.732675	no
hXLOC_018384	TCONS_00022463	.	chr1:224289416-224289680	+	0	1.57737	1.57737	inf	1	1	no	0	0	0	0	1	1	no	0	0.110228	0.110228	inf	1	1	no	0	0	0	0	1	1	no
hXLOC_018561	TCONS_00022693	.	chr1:225415162-225415441	+	2.21924	2.28907	0.06983	0.0446979	0.9175	0.991256	no	0	0	0	0	1	1	no	0	0	0	0	1	1	no	0.229226	0.475188	0.245962	1.05173	1	1	no
hXLOC_018562	TCONS_00022694	.	chr1:225417906-225418140	+	0.436264	2.06756	1.6313	2.24465	0.3532	0.899451	no	0	0	0	0	1	1	no	0	0	0	0	1	1	no	0	0	0	0	1	1	no
hXLOC_018586	TCONS_00022720	ENSG00000227496	chr1:225733855-225734061	+	0	0	0	0	1	1	no	0	0	0	0	1	1	no	0	0	0	0	1	1	no	0	6.36817	6.36817	inf	0.14315	0.695222	no
hXLOC_018603	TCONS_00022745	.	chr1:225802552-225802757	+	0	0	0	0	1	1	no	0	0	0	0	1	1	no	0	0	0	0	1	1	no	0.643905	3.06943	2.42552	2.25305	0.30465	0.814723	no
hXLOC_018616	TCONS_00022759	.	chr1:225923882-225924286	+	0	0	0	0	1	1	no	0	0	0	0	1	1	no	2.41696	2.18522	-0.23174	-0.145414	0.9224	0.994709	no	0	0	0	0	1	1	no
hXLOC_018620	TCONS_00022763	.	chr1:225987892-225988424	+	6.46058	5.38747	-1.07311	-0.262056	0.87295	0.991256	no	0.072118	0.268035	0.195917	1.89399	1	1	no	1.16957	0.893314	-0.276256	-0.388736	0.85455	0.994709	no	0.985293	5.5611	4.57581	2.49675	0.31615	0.827468	no
hXLOC_018622	TCONS_00022765	.	chr1:225999597-226001818	+	3.89223	5.47645	1.58422	0.492644	0.09055	0.616133	no	0.379348	0.847816	0.468468	1.16023	0.0392	0.757318	no	0.073168	0.0449591	-0.0282089	-0.7026	1	1	no	0.0282824	0.192425	0.164143	2.76632	1	1	no
hXLOC_018648	TCONS_00022805	.	chr1:226111967-226112183	+	0	1.15659	1.15659	inf	1	1	no	0	0	0	0	1	1	no	0	0	0	0	1	1	no	0	0	0	0	1	1	no
hXLOC_018650	TCONS_00022807	.	chr1:226122109-226122836	+	0	0	0	0	1	1	no	0	0.0701189	0.0701189	inf	1	1	no	1.03918	0.433231	-0.605949	-1.26224	0.31735	0.994709	no	0	0	0	0	1	1	no
hXLOC_018660	TCONS_00022817	.	chr1:226161465-226161700	+	0	2.59066	2.59066	inf	1	1	no	0.913261	0.178688	-0.734573	-2.35359	1	1	no	1.49641	0.689306	-0.807104	-1.11829	0.5547	0.994709	no	0.388712	2.30605	1.91734	2.56865	0.378	0.879428	no
hXLOC_018661	TCONS_00022818	.	chr1:226186390-226189142	+	0.142158	0.266738	0.12458	0.907924	1	1	no	0.0870351	1.09018	1.00314	3.64683	0.0913	0.99779	no	0.130584	0.210388	0.079804	0.688069	1	1	no	0.181956	0.239459	0.057503	0.396189	1	1	no
hXLOC_018667	TCONS_00022824	.	chr1:226379923-226380165	+	0	0.356431	0.356431	inf	1	1	no	0	0	0	0	1	1	no	0.865167	0.818442	-0.046725	-0.080099	1	1	no	1.24419	0.846432	-0.397758	-0.555736	0.79285	0.987263	no
hXLOC_018668	TCONS_00022825	.	chr1:226407812-226408105	+	0	0	0	0	1	1	no	0.064197	0	-0.064197	#NAME?	1	1	no	8.51842	7.52541	-0.99301	-0.178816	0.9238	0.994709	no	0.142666	1.3298	1.18713	3.2205	0.35175	0.860955	no
hXLOC_018680	TCONS_00022837	.	chr1:226735413-226735653	+	0.401047	1.42803	1.02698	1.83219	0.35065	0.897502	no	0	0	0	0	1	1	no	0.103454	0	-0.103454	#NAME?	1	1	no	0.783511	0	-0.783511	#NAME?	1	1	no
hXLOC_018710	TCONS_00022882	ENSG00000233706	chr1:226992635-226994506	+	0	0.0207248	0.0207248	inf	1	1	no	0.00467118	0	-0.00467118	#NAME?	1	1	no	0.129999	0.252396	0.122397	0.957183	1	1	no	1.09948	0.690545	-0.408935	-0.67101	0.65815	0.987263	no
hXLOC_018715	TCONS_00022887	.	chr1:227035391-227035595	+	0	0	0	0	1	1	no	0	0	0	0	1	1	no	0.533213	0	-0.533213	#NAME?	1	1	no	3.10534	2.44041	-0.66493	-0.347624	0.85415	0.987263	no
hXLOC_018719	TCONS_00022891	.	chr1:227073739-227074012	+	0	0	0	0	1	1	no	0	0	0	0	1	1	no	0	0	0	0	1	1	no	0.251547	1.19793	0.946383	2.25165	0.40275	0.896305	no
hXLOC_018721	TCONS_00022893	.	chr1:227145361-227145731	+	0	0.244535	0.244535	inf	1	1	no	0	0	0	0	1	1	no	0.0572183	0.0580508	0.0008325	0.0208397	1	1	no	1.0202	0.542103	-0.478097	-0.91221	0.6309	0.987263	no
hXLOC_018724	TCONS_00022896	.	chr1:227320419-227320691	+	0	0	0	0	1	1	no	0	0	0	0	1	1	no	0.0919254	0.106927	0.0150016	0.218098	1	1	no	1.9414	0	-1.9414	#NAME?	0.0122	0.172528	no
hXLOC_018734	TCONS_00022906	.	chr1:227533851-227534054	+	0	0	0	0	1	1	no	0	0	0	0	1	1	no	0	0	0	0	1	1	no	1.58747	1.9073	0.31983	0.264802	0.8632	0.987263	no
hXLOC_018790	TCONS_00022970	.	chr1:227707840-227708075	+	0	0	0	0	1	1	no	0	0	0	0	1	1	no	0	0	0	0	1	1	no	0	1.70809	1.70809	inf	1	1	no
hXLOC_018798	TCONS_00022983	.	chr1:227790273-227790476	+	0	0	0	0	1	1	no	0	0	0	0	1	1	no	0	0	0	0	1	1	no	1.33375	0	-1.33375	#NAME?	0.01995	0.181394	no
hXLOC_018810	TCONS_00022995	.	chr1:227963422-227963673	+	0	0	0	0	1	1	no	0	0	0	0	1	1	no	0	0	0	0	1	1	no	0	2.82772	2.82772	inf	0.0025	0.0634473	no
hXLOC_018817	TCONS_00023002	.	chr1:227983381-227983642	+	1.32162	0	-1.32162	#NAME?	1	1	no	0	0	0	0	1	1	no	0	0	0	0	1	1	no	0.803361	0.662852	-0.140509	-0.277362	1	1	no
hXLOC_018822	TCONS_00023013	.	chr1:228106562-228106904	+	0	0.0558102	0.0558102	inf	1	1	no	0	0	0	0	1	1	no	0.68696	0.308579	-0.378381	-1.15459	0.62885	0.994709	no	0.801368	1.06688	0.265512	0.412861	0.79205	0.987263	no
hXLOC_018940	TCONS_00023177	.	chr1:228647245-228648690	+	0.0488643	0.0227372	-0.0261271	-1.10372	1	1	no	0.00912832	0.0191244	0.00999608	1.067	1	1	no	1.20907	1.08621	-0.12286	-0.154597	0.694	0.994709	no	2.245	1.2114	-1.0336	-0.890036	0.0611	0.404924	no
hXLOC_018943	TCONS_00023181	.	chr1:228759148-228759358	+	0	0	0	0	1	1	no	0	0	0	0	1	1	no	0	0	0	0	1	1	no	0	1.07867	1.07867	inf	1	1	no
hXLOC_018957	TCONS_00023195	.	chr1:228983583-228983818	+	0	0	0	0	1	1	no	0	0	0	0	1	1	no	0	0	0	0	1	1	no	1.57966	0	-1.57966	#NAME?	1	1	no
hXLOC_018962	TCONS_00023200	.	chr1:229107283-229107484	+	0	0	0	0	1	1	no	0	0	0	0	1	1	no	0	0	0	0	1	1	no	0	1.34405	1.34405	inf	1	1	no
hXLOC_018963	TCONS_00023201	.	chr1:229110383-229110641	+	0	0	0	0	1	1	no	0	0	0	0	1	1	no	0	0	0	0	1	1	no	1.57112	0	-1.57112	#NAME?	1	1	no
hXLOC_018964	TCONS_00023202	.	chr1:229125650-229125851	+	0	0	0	0	1	1	no	0	0	0	0	1	1	no	0	0	0	0	1	1	no	0	2.94774	2.94774	inf	0.02225	0.188782	no
hXLOC_018983	TCONS_00023225	.	chr1:229441308-229441510	+	0.858382	0.564471	-0.293911	-0.60472	1	1	no	0	0	0	0	1	1	no	0	0	0	0	1	1	no	0.712456	4.41472	3.70226	2.63145	0.31125	0.822311	no
hXLOC_018987	TCONS_00023229	.	chr1:229464641-229464872	+	0	1.44999	1.44999	inf	1	1	no	0	0	0	0	1	1	no	0.196824	1.10786	0.911036	2.4928	0.32655	0.994709	no	0.579762	1.00835	0.428588	0.798469	1	1	no
hXLOC_018988	TCONS_00023230	.	chr1:229477567-229477768	+	0	0.429408	0.429408	inf	1	1	no	0	0	0	0	1	1	no	0	0	0	0	1	1	no	1.76104	0.708379	-1.05266	-1.31383	0.5187	0.960162	no
hXLOC_018989	TCONS_00023231	.	chr1:229486320-229486522	+	0	0	0	0	1	1	no	0	0	0	0	1	1	no	0	0	0	0	1	1	no	1.88642	0	-1.88642	#NAME?	0.1961	0.714858	no
hXLOC_018990	TCONS_00023232	.	chr1:229499683-229499909	+	0	0	0	0	1	1	no	0	0	0	0	1	1	no	0	0	0	0	1	1	no	0.615941	1.19935	0.583409	0.961391	0.71585	0.987263	no
hXLOC_018991	TCONS_00023233	.	chr1:229500552-229500858	+	1.11019	0.433201	-0.676989	-1.3577	0.41845	0.936579	no	0	0	0	0	1	1	no	0	0	0	0	1	1	no	1.29494	0	-1.29494	#NAME?	0.13655	0.689982	no
hXLOC_018992	TCONS_00023234	.	chr1:229508071-229508302	+	0	0	0	0	1	1	no	0	0	0	0	1	1	no	1.52679	2.69531	1.16852	0.819944	0.6407	0.994709	no	0	0	0	0	1	1	no
hXLOC_018995	TCONS_00023237	.	chr1:229518042-229518391	+	1.93377	2.47972	0.54595	0.358762	0.8504	0.991256	no	0.0446616	0.0537447	0.0090831	0.267086	1	1	no	0.120682	0	-0.120682	#NAME?	1	1	no	2.05774	1.6152	-0.44254	-0.349342	0.85345	0.987263	no
hXLOC_019000	TCONS_00023242	.	chr1:229593254-229593516	+	0	0	0	0	1	1	no	0	0	0	0	1	1	no	0.101566	0.235667	0.134101	1.21433	1	1	no	0.960356	1.53216	0.571804	0.673928	0.75295	0.987263	no
hXLOC_019014	TCONS_00023258	.	chr1:229867147-229867400	+	0	0	0	0	1	1	no	0.0941968	0	-0.0941968	#NAME?	1	1	no	0	0	0	0	1	1	no	0	1.82284	1.82284	inf	0.01225	0.172528	no
hXLOC_019024	TCONS_00023268	.	chr1:230023702-230023925	+	0	0	0	0	1	1	no	0	0	0	0	1	1	no	0	0	0	0	1	1	no	0	1.46013	1.46013	inf	1	1	no
hXLOC_019034	TCONS_00023280	.	chr1:230294127-230294327	+	2.49268	0	-2.49268	#NAME?	1	1	no	0	0	0	0	1	1	no	0	0	0	0	1	1	no	0	0	0	0	1	1	no
hXLOC_019043	TCONS_00023289	.	chr1:230503511-230503712	+	0	0	0	0	1	1	no	0	0	0	0	1	1	no	0	0	0	0	1	1	no	0	2.94	2.94	inf	1	1	no
hXLOC_019045	TCONS_00023291	.	chr1:230516241-230516460	+	0	0	0	0	1	1	no	0	0	0	0	1	1	no	0	0	0	0	1	1	no	0	2.01497	2.01497	inf	1	1	no
hXLOC_019054	TCONS_00023303	.	chr1:230725979-230726200	+	0	0	0	0	1	1	no	0	0	0	0	1	1	no	0	0	0	0	1	1	no	1.00175	0	-1.00175	#NAME?	1	1	no
hXLOC_019077	TCONS_00023330	.	chr1:231011244-231011538	+	0	0	0	0	1	1	no	0	0	0	0	1	1	no	0	0	0	0	1	1	no	1.33829	0.485468	-0.852822	-1.46294	0.5727	0.982047	no
hXLOC_019081	TCONS_00023334	.	chr1:231039925-231040271	+	0	0	0	0	1	1	no	0.095652	0.0711388	-0.0245132	-0.42716	1	1	no	5.1663	4.11888	-1.04742	-0.32688	0.80205	0.994709	no	0	0	0	0	1	1	no
hXLOC_019109	TCONS_00023369	.	chr1:231308188-231308390	+	0	0	0	0	1	1	no	0	0	0	0	1	1	no	0	0	0	0	1	1	no	1.18216	0	-1.18216	#NAME?	1	1	no
hXLOC_019112	TCONS_00023372	.	chr1:231314720-231314993	+	0	0	0	0	1	1	no	0	0	0	0	1	1	no	0	0	0	0	1	1	no	0	1.60542	1.60542	inf	1	1	no
hXLOC_019127	TCONS_00023389	.	chr1:231419634-231422313	+	0.161934	0.149999	-0.011935	-0.110455	1	1	no	0.0246893	0.0214094	-0.0032799	-0.205638	1	1	no	1.10904	1.5791	0.47006	0.509793	0.79925	0.994709	no	0.134408	0.166559	0.032151	0.309412	1	1	no
hXLOC_019140	TCONS_00023402	.	chr1:231473830-231474043	+	0	0	0	0	1	1	no	0	0	0	0	1	1	no	0	0	0	0	1	1	no	1.868	0	-1.868	#NAME?	0.0186	0.178401	no
hXLOC_019223	TCONS_00023503	.	chr1:232064926-232065315	+	0.111044	0	-0.111044	#NAME?	1	1	no	0	0	0	0	1	1	no	0	0.0636774	0.0636774	inf	1	1	no	0	1.05606	1.05606	inf	0.0001	0.00724019	yes
hXLOC_019227	TCONS_00023507	.	chr1:232078088-232078331	+	0	0	0	0	1	1	no	0	0	0	0	1	1	no	0	0	0	0	1	1	no	1.15204	0.791223	-0.360817	-0.542035	0.73895	0.987263	no
hXLOC_019239	TCONS_00023519	.	chr1:232268845-232269131	+	0	0	0	0	1	1	no	0	0	0	0	1	1	no	0	0	0	0	1	1	no	0	1.69081	1.69081	inf	0.0263	0.207641	no
hXLOC_019245	TCONS_00023525	.	chr1:232318786-232319011	+	0	0	0	0	1	1	no	0	0	0	0	1	1	no	0	0	0	0	1	1	no	0	1.9997	1.9997	inf	1	1	no
hXLOC_019248	TCONS_00023528	.	chr1:232393514-232393716	+	0	0	0	0	1	1	no	0	0	0	0	1	1	no	0	0	0	0	1	1	no	1.24866	0	-1.24866	#NAME?	1	1	no
hXLOC_019255	TCONS_00023535	.	chr1:232490763-232491051	+	1.00165	0.583084	-0.418566	-0.780597	1	1	no	0	0	0	0	1	1	no	0	0	0	0	1	1	no	0.106554	0.413055	0.306501	1.95475	1	1	no
hXLOC_019260	TCONS_00023540	.	chr1:232767353-232767554	+	0	0	0	0	1	1	no	0	0	0	0	1	1	no	0	0	0	0	1	1	no	0	1.07168	1.07168	inf	1	1	no
hXLOC_019274	TCONS_00023560	.	chr1:233296233-233296465	+	0	0	0	0	1	1	no	0	0	0	0	1	1	no	0	0	0	0	1	1	no	0	1.17484	1.17484	inf	1	1	no
hXLOC_019291	TCONS_00023578	.	chr1:233515299-233515520	+	0	0	0	0	1	1	no	0	0	0	0	1	1	no	0	0	0	0	1	1	no	0	1.05043	1.05043	inf	1	1	no
hXLOC_019293	TCONS_00023580	.	chr1:233536297-233536507	+	0	0	0	0	1	1	no	0	0	0	0	1	1	no	0	0	0	0	1	1	no	1.02568	0	-1.02568	#NAME?	1	1	no
hXLOC_019307	TCONS_00023594	.	chr1:233683280-233683559	+	0	0	0	0	1	1	no	0	0	0	0	1	1	no	0	0	0	0	1	1	no	0	1.7257	1.7257	inf	0.0018	0.0572297	no
hXLOC_019310	TCONS_00023597	.	chr1:233694940-233695376	+	0	0	0	0	1	1	no	0	0	0	0	1	1	no	0.0595026	0.0621305	0.0026279	0.0623487	1	1	no	0.102924	1.11105	1.00813	3.43227	0.21805	0.734791	no
hXLOC_019313	TCONS_00023600	.	chr1:233701672-233701874	+	0	0	0	0	1	1	no	0	0	0	0	1	1	no	0	0	0	0	1	1	no	0	1.33628	1.33628	inf	1	1	no
hXLOC_019315	TCONS_00023602	.	chr1:233706522-233706724	+	0	0	0	0	1	1	no	0	0	0	0	1	1	no	0	0	0	0	1	1	no	1.25228	0	-1.25228	#NAME?	1	1	no
hXLOC_019414	TCONS_00023701	.	chr1:234332858-234333075	+	1.5848	0	-1.5848	#NAME?	1	1	no	0	0	0	0	1	1	no	0	0	0	0	1	1	no	0	0	0	0	1	1	no
hXLOC_019434	TCONS_00023724	.	chr1:234499544-234499814	+	1.6546	0	-1.6546	#NAME?	0.0016	0.035535	yes	0	0	0	0	1	1	no	0	0	0	0	1	1	no	0.453355	0	-0.453355	#NAME?	1	1	no
hXLOC_019441	TCONS_00023731	.	chr1:234523160-234523375	+	0	1.55564	1.55564	inf	1	1	no	0	0	0	0	1	1	no	0	0	0	0	1	1	no	0	0	0	0	1	1	no
hXLOC_019446	TCONS_00023736	ENSG00000228830	chr1:234602934-234609687	+	1.6513	0.672268	-0.979032	-1.29649	0.48495	0.966447	no	0.0245677	0.0527218	0.0281541	1.10164	1	1	no	0.1764	0.399196	0.222796	1.17824	1	1	no	0.350698	0.494407	0.143709	0.495471	1	1	no
hXLOC_019447	TCONS_00023737	.	chr1:234609997-234611048	+	0.353914	0.161571	-0.192343	-1.13123	1	1	no	0.188359	0.0951083	-0.0932507	-0.985839	1	1	no	0.354929	1.38034	1.02541	1.95942	0.01235	0.256402	no	0.342936	1.17712	0.834184	1.77925	0.14565	0.696704	no
hXLOC_019448	TCONS_00023738	.	chr1:234611182-234615815	+	1.70845	0.539506	-1.16894	-1.66298	0.00015	0.00484527	yes	0.0895294	0.0402824	-0.049247	-1.15221	1	1	no	0.116546	0.28087	0.164324	1.26901	1	1	no	0.33559	0.733177	0.397587	1.12746	0.00765	0.148893	no
hXLOC_019452	TCONS_00023742	.	chr1:234621580-234621862	+	0.230661	0	-0.230661	#NAME?	1	1	no	0	0	0	0	1	1	no	0.101058	0	-0.101058	#NAME?	1	1	no	0.176727	3.16637	2.98964	4.16323	0.16725	0.704227	no
hXLOC_019457	TCONS_00023747	ENSG00000224939	chr1:234631595-234631805	+	0	0	0	0	1	1	no	0	0	0	0	1	1	no	0	0	0	0	1	1	no	0	1.84864	1.84864	inf	0.20785	0.727428	no
hXLOC_019459	TCONS_00023749	.	chr1:234635825-234636058	+	0	0	0	0	1	1	no	0	0	0	0	1	1	no	0	0	0	0	1	1	no	1.49734	0	-1.49734	#NAME?	1	1	no
hXLOC_019462	TCONS_00023752	ENSG00000272362	chr1:234647093-234647369	+	0	0	0	0	1	1	no	0	0	0	0	1	1	no	0	0	0	0	1	1	no	0.185742	1.21302	1.02728	2.70723	0.4125	0.902946	no
hXLOC_019464	TCONS_00023754	ENSG00000228044	chr1:234649232-234649487	+	0.215944	0	-0.215944	#NAME?	1	1	no	0	0	0	0	1	1	no	0	0	0	0	1	1	no	0.183104	1.57477	1.39167	3.10441	0.4844	0.942553	no
hXLOC_019469	TCONS_00023759	ENSG00000228044	chr1:234666136-234666339	+	0	0	0	0	1	1	no	0	0	0	0	1	1	no	0	0	0	0	1	1	no	0.350717	1.48967	1.13895	2.08661	0.48035	0.940919	no
hXLOC_019477	TCONS_00023767	.	chr1:234772593-234773135	+	1.20914	0.384477	-0.824663	-1.65301	0.0269	0.297235	no	0.0424567	0.0418788	-0.0005779	-0.0197726	1	1	no	0.0592599	0	-0.0592599	#NAME?	1	1	no	0	0.248067	0.248067	inf	1	1	no
hXLOC_019500	TCONS_00023790	.	chr1:234867580-234867828	+	1.12781	0	-1.12781	#NAME?	0.006	0.0983659	no	0.0918186	0	-0.0918186	#NAME?	1	1	no	0	0	0	0	1	1	no	0	0	0	0	1	1	no
hXLOC_019504	TCONS_00023794	.	chr1:234928253-234928461	+	0	0	0	0	1	1	no	0	0	0	0	1	1	no	0	0	0	0	1	1	no	3.171	0	-3.171	#NAME?	0.0146	0.172528	no
hXLOC_019520	TCONS_00023811	.	chr1:234996687-234996940	+	0	0	0	0	1	1	no	0	0	0	0	1	1	no	0	0	0	0	1	1	no	0	1.10694	1.10694	inf	1	1	no
hXLOC_019525	TCONS_00023816	.	chr1:235022662-235022903	+	0.244883	0	-0.244883	#NAME?	1	1	no	0	0	0	0	1	1	no	0	0	0	0	1	1	no	0	2.75164	2.75164	inf	0.0112	0.172528	no
hXLOC_019531	TCONS_00023822	.	chr1:235071813-235072026	+	0	0	0	0	1	1	no	0	0	0	0	1	1	no	0	0	0	0	1	1	no	0	1.05085	1.05085	inf	1	1	no
hXLOC_019535	TCONS_00023826	.	chr1:235107371-235107653	+	0	0	0	0	1	1	no	0	0	0	0	1	1	no	0	0	0	0	1	1	no	1.08937	0	-1.08937	#NAME?	0.0025	0.0634473	no
hXLOC_019537	TCONS_00023828	.	chr1:235128592-235128962	+	1.2878	0.535705	-0.752095	-1.26539	0.4393	0.947574	no	0.0342189	0.0421375	0.0079186	0.300312	1	1	no	0.660486	0.619654	-0.040832	-0.092065	0.9119	0.994709	no	0.622328	0.756827	0.134499	0.282288	0.8823	0.987263	no
hXLOC_019543	TCONS_00023834	.	chr1:235166818-235168635	+	0.757286	2.14754	1.39025	1.50378	0.27835	0.844201	no	0.00390335	0.0294356	0.0255322	2.91478	1	1	no	0.0324042	0.00885887	-0.0235453	-1.87099	1	1	no	0.394189	0.603766	0.209577	0.615102	1	1	no
hXLOC_019544	TCONS_00023835	.	chr1:235172622-235172829	+	0	5.95109	5.95109	inf	0.16885	0.723955	no	0	0	0	0	1	1	no	0	0	0	0	1	1	no	0.691432	4.04855	3.35712	2.54974	0.49995	0.951323	no
hXLOC_019545	TCONS_00023836	.	chr1:235175189-235175456	+	0.452286	4.78866	4.33637	3.40431	0.25	0.821377	no	0	0.114468	0.114468	inf	1	1	no	0	0.161471	0.161471	inf	1	1	no	0.298467	2.69579	2.39732	3.17507	0.3599	0.866872	no
hXLOC_019546	TCONS_00023837	.	chr1:235177784-235178076	+	0	0.186217	0.186217	inf	1	1	no	0	0	0	0	1	1	no	0	0	0	0	1	1	no	2.19451	0	-2.19451	#NAME?	0.1136	0.646072	no
hXLOC_019547	TCONS_00023838	.	chr1:235181569-235182784	+	1.26845	3.37465	2.1062	1.41167	0.2525	0.822093	no	0.00671998	0.0294114	0.0226914	2.12984	1	1	no	0.201002	0.152883	-0.048119	-0.39478	1	1	no	1.13378	0.959132	-0.174648	-0.241333	0.87935	0.987263	no
hXLOC_019549	TCONS_00023840	.	chr1:235219162-235220118	+	0.403203	1.80729	1.40409	2.16425	0.19285	0.759849	no	0	0	0	0	1	1	no	0	0	0	0	1	1	no	0.376569	0.347169	-0.0294	-0.117275	1	1	no
hXLOC_019550	TCONS_00023841	.	chr1:235220306-235220748	+	3.10085	7.00935	3.9085	1.17661	0.3997	0.927156	no	0	0	0	0	1	1	no	0	0	0	0	1	1	no	0.516041	0.742911	0.22687	0.525704	0.76035	0.987263	no
hXLOC_019552	TCONS_00023843	.	chr1:235257187-235257550	+	2.10666	3.53314	1.42648	0.745993	0.64355	0.991256	no	0	0	0	0	1	1	no	0	0	0	0	1	1	no	0.659709	0.516029	-0.14368	-0.354377	1	1	no
hXLOC_019576	TCONS_00023875	.	chr1:235551746-235552234	+	0	0.224724	0.224724	inf	1	1	no	0	0	0	0	1	1	no	0.748932	1.2531	0.504168	0.742596	0.7227	0.994709	no	0	0	0	0	1	1	no
hXLOC_019579	TCONS_00023878	.	chr1:235696764-235697273	+	0.428629	1.28193	0.853301	1.58052	0.42335	0.939161	no	0	0	0	0	1	1	no	0	0	0	0	1	1	no	0.190643	0.0636143	-0.127029	-1.58345	1	1	no
hXLOC_019582	TCONS_00023881	.	chr1:235720538-235720905	+	1.25715	3.38852	2.13137	1.43049	0.36425	0.906564	no	0.0267273	0	-0.0267273	#NAME?	1	1	no	0	0	0	0	1	1	no	0.26909	0.159357	-0.109733	-0.755819	1	1	no
hXLOC_019583	TCONS_00023882	.	chr1:235730873-235731250	+	0.488281	1.02042	0.532139	1.06337	0.54925	0.986751	no	0	0	0	0	1	1	no	0	0	0	0	1	1	no	0	0.5973	0.5973	inf	1	1	no
hXLOC_019586	TCONS_00023885	.	chr1:235751821-235752082	+	3.30333	0	-3.30333	#NAME?	0.09885	0.638665	no	0	0	0	0	1	1	no	0	0	0	0	1	1	no	0	0	0	0	1	1	no
hXLOC_019591	TCONS_00023890	.	chr1:235800869-235801100	+	11.476	9.03641	-2.43959	-0.344796	0.82495	0.991256	no	0	0	0	0	1	1	no	0	0	0	0	1	1	no	0.461644	0	-0.461644	#NAME?	1	1	no
hXLOC_019593	TCONS_00023892	.	chr1:235805760-235806755	+	1.57928	1.90955	0.33027	0.273971	0.8278	0.991256	no	0.00663058	0.00911478	0.0024842	0.459074	1	1	no	0	0.0186891	0.0186891	inf	1	1	no	0.210384	0.34431	0.133926	0.710686	1	1	no
hXLOC_019594	TCONS_00023893	.	chr1:235808506-235810518	+	1.58719	2.22142	0.63423	0.485012	0.7221	0.991256	no	0.00376214	0.00477147	0.00100933	0.342883	1	1	no	0.00829617	0.00889614	0.00059997	0.100735	1	1	no	0.318046	0.272178	-0.045868	-0.224689	1	1	no
hXLOC_019607	TCONS_00023909	.	chr1:235923209-235923500	+	0	0	0	0	1	1	no	0.0642811	0	-0.0642811	#NAME?	1	1	no	0	0	0	0	1	1	no	1.06338	0.766298	-0.297082	-0.472679	0.77	0.987263	no
hXLOC_019614	TCONS_00023916	.	chr1:235939399-235939633	+	0	0.320354	0.320354	inf	1	1	no	0	0.216024	0.216024	inf	1	1	no	0	0	0	0	1	1	no	1.22765	0	-1.22765	#NAME?	0.14105	0.693889	no
hXLOC_019659	TCONS_00023967	.	chr1:236282316-236282789	+	0.156147	1.10751	0.951363	2.82633	0.07345	0.564118	no	0.0276166	0	-0.0276166	#NAME?	1	1	no	0	0.0497402	0.0497402	inf	1	1	no	0	0.0611979	0.0611979	inf	1	1	no
hXLOC_019672	TCONS_00023993	.	chr1:236673875-236674089	+	0	0	0	0	1	1	no	0	0	0	0	1	1	no	0	0	0	0	1	1	no	0.717079	1.50644	0.789361	1.07094	1	1	no
hXLOC_019695	TCONS_00024027	.	chr1:236929195-236929466	+	0	0	0	0	1	1	no	0	0	0	0	1	1	no	0	0	0	0	1	1	no	0	1.51726	1.51726	inf	0.01385	0.172528	no
hXLOC_019735	TCONS_00024071	.	chr1:237953194-237953413	+	0	0	0	0	1	1	no	0	0	0	0	1	1	no	0	0	0	0	1	1	no	0	2.989	2.989	inf	1	1	no
hXLOC_019743	TCONS_00024079	.	chr1:238346319-238346583	+	0	0	0	0	1	1	no	0	0	0	0	1	1	no	0	0	0	0	1	1	no	1.87202	0	-1.87202	#NAME?	1	1	no
hXLOC_019744	TCONS_00024080	.	chr1:238358468-238358669	+	0	0	0	0	1	1	no	0	0	0	0	1	1	no	0	0	0	0	1	1	no	1.30279	0	-1.30279	#NAME?	1	1	no
hXLOC_019745	TCONS_00024081	.	chr1:238422354-238422562	+	0	0	0	0	1	1	no	0	0	0	0	1	1	no	0	0	0	0	1	1	no	2.47241	0	-2.47241	#NAME?	1	1	no
hXLOC_019750	TCONS_00024086	.	chr1:238453231-238453443	+	0	0	0	0	1	1	no	0	0	0	0	1	1	no	0	0	0	0	1	1	no	0	2.03755	2.03755	inf	1	1	no
hXLOC_019752	TCONS_00024088	.	chr1:238468851-238469177	+	0	0	0	0	1	1	no	0	0	0	0	1	1	no	0	0	0	0	1	1	no	1.55827	0	-1.55827	#NAME?	0.1983	0.717295	no
hXLOC_019753	TCONS_00024089	.	chr1:238469281-238469550	+	0	0	0	0	1	1	no	0	0	0	0	1	1	no	0	0	0	0	1	1	no	1.23409	0	-1.23409	#NAME?	1	1	no
hXLOC_019755	TCONS_00024091	.	chr1:238479816-238480030	+	0	0	0	0	1	1	no	0	0	0	0	1	1	no	0	0	0	0	1	1	no	0.629529	1.52302	0.893491	1.27459	0.4031	0.896423	no
hXLOC_019760	TCONS_00024096	.	chr1:238559215-238559456	+	0	0	0	0	1	1	no	0	0	0	0	1	1	no	0	0	0	0	1	1	no	0	1.12042	1.12042	inf	1	1	no
hXLOC_019763	TCONS_00024099	.	chr1:238655963-238656187	+	0	0	0	0	1	1	no	0	0	0	0	1	1	no	0	0	0	0	1	1	no	1.97079	0	-1.97079	#NAME?	1	1	no
hXLOC_019767	TCONS_00024103	.	chr1:238733876-238734106	+	0	0	0	0	1	1	no	0	0	0	0	1	1	no	0	0	0	0	1	1	no	0	1.96497	1.96497	inf	1	1	no
hXLOC_019773	TCONS_00024109	.	chr1:239012938-239013167	+	0	0	0	0	1	1	no	0	0	0	0	1	1	no	0	0	0	0	1	1	no	0.560643	1.31035	0.749707	1.2248	1	1	no
hXLOC_019774	TCONS_00024110	.	chr1:239027744-239027955	+	0	0	0	0	1	1	no	0	0	0	0	1	1	no	0	0	0	0	1	1	no	0	1.31345	1.31345	inf	1	1	no
hXLOC_019775	TCONS_00024111	.	chr1:239091806-239092056	+	0	0	0	0	1	1	no	0	0	0	0	1	1	no	0	0	0	0	1	1	no	0	1.64792	1.64792	inf	1	1	no
hXLOC_019785	TCONS_00024121	.	chr1:239374350-239374552	+	0	0	0	0	1	1	no	0	0	0	0	1	1	no	0	0	0	0	1	1	no	2.74829	0	-2.74829	#NAME?	1	1	no
hXLOC_019858	TCONS_00024202	.	chr1:241497623-241497938	+	0	0.266215	0.266215	inf	1	1	no	0	0	0	0	1	1	no	0.258468	0	-0.258468	#NAME?	1	1	no	0.348233	2.03268	1.68445	2.54526	0.3678	0.872363	no
hXLOC_019861	TCONS_00024205	.	chr1:241511966-241512204	+	0.612167	0.408946	-0.203221	-0.582013	1	1	no	0.0956751	0.143575	0.0478999	0.585591	1	1	no	0.165693	0.384969	0.219276	1.21623	1	1	no	1.08643	2.65181	1.56538	1.28739	0.56995	0.98138	no
hXLOC_019873	TCONS_00024225	.	chr1:241810472-241810720	+	0	0	0	0	1	1	no	0	0	0	0	1	1	no	0	0	0	0	1	1	no	0	1.35126	1.35126	inf	0.02065	0.18528	no
hXLOC_019884	TCONS_00024247	.	chr1:241907131-241907347	+	0	0	0	0	1	1	no	0	0	0	0	1	1	no	0	0	0	0	1	1	no	1.2861	0	-1.2861	#NAME?	1	1	no
hXLOC_019886	TCONS_00024249	.	chr1:241913986-241914270	+	0	0	0	0	1	1	no	0	0	0	0	1	1	no	0	0	0	0	1	1	no	0.209842	2.53857	2.32873	3.59664	0.1898	0.710149	no
hXLOC_019894	TCONS_00024257	.	chr1:241999308-241999520	+	0	0	0	0	1	1	no	0	0	0	0	1	1	no	0	0	0	0	1	1	no	0	3.09993	3.09993	inf	0.0011	0.0492919	yes
hXLOC_019900	TCONS_00024263	.	chr1:242602866-242603088	+	0	0	0	0	1	1	no	0	0	0	0	1	1	no	0	0	0	0	1	1	no	1.24181	0	-1.24181	#NAME?	1	1	no
hXLOC_019904	TCONS_00024267	.	chr1:242655998-242656280	+	0	0	0	0	1	1	no	0	0	0	0	1	1	no	0	0	0	0	1	1	no	0	1.61779	1.61779	inf	0.0105	0.172528	no
hXLOC_019914	TCONS_00024277	ENSG00000226828	chr1:243959179-243959464	+	0	0	0	0	1	1	no	0	0	0	0	1	1	no	0	0	0	0	1	1	no	1.10058	0	-1.10058	#NAME?	1	1	no
hXLOC_019916	TCONS_00024279	ENSG00000226828	chr1:244041755-244041995	+	0	0	0	0	1	1	no	0	0	0	0	1	1	no	0	0	0	0	1	1	no	0	1.02265	1.02265	inf	1	1	no
hXLOC_019917	TCONS_00024280	ENSG00000226828	chr1:244042827-244043043	+	0	0	0	0	1	1	no	0	0	0	0	1	1	no	0	0	0	0	1	1	no	0	1.78886	1.78886	inf	1	1	no
hXLOC_019926	TCONS_00024294	.	chr1:244124584-244124788	+	0	0	0	0	1	1	no	0	0	0	0	1	1	no	0	0	0	0	1	1	no	1.13838	1.61349	0.47511	0.503208	1	1	no
hXLOC_019928	TCONS_00024296	.	chr1:244211599-244211844	+	0	0	0	0	1	1	no	0	0	0	0	1	1	no	0	0	0	0	1	1	no	0	1.2212	1.2212	inf	1	1	no
hXLOC_019929	TCONS_00024297	.	chr1:244224713-244224930	+	1.06052	0.531426	-0.529094	-0.996831	1	1	no	0	0	0	0	1	1	no	0	0	0	0	1	1	no	0	0	0	0	1	1	no
hXLOC_019935	TCONS_00024303	.	chr1:244325605-244325834	+	1.15051	1.02083	-0.12968	-0.172525	0.8809	0.991256	no	0	0.173117	0.173117	inf	1	1	no	0	0	0	0	1	1	no	0	0	0	0	1	1	no
hXLOC_020069	TCONS_00024472	.	chr1:244865366-244865603	+	1.90212	0	-1.90212	#NAME?	0.0078	0.120287	no	0	0	0	0	1	1	no	0	0	0	0	1	1	no	0	0	0	0	1	1	no
hXLOC_020106	TCONS_00024520	.	chr1:245139241-245139445	+	0	0	0	0	1	1	no	0	0	0	0	1	1	no	0	0	0	0	1	1	no	2.00349	0	-2.00349	#NAME?	1	1	no
hXLOC_020210	TCONS_00024632	.	chr1:247101004-247101258	+	0	0	0	0	1	1	no	0	0	0	0	1	1	no	0	0	0	0	1	1	no	0	1.18956	1.18956	inf	0.21785	0.734673	no
hXLOC_020224	TCONS_00024646	.	chr1:247238411-247238615	+	0	0	0	0	1	1	no	0	0	0	0	1	1	no	0	0	0	0	1	1	no	0	1.38215	1.38215	inf	1	1	no
hXLOC_020225	TCONS_00024647	.	chr1:247331191-247336669	+	0.218309	0.648133	0.429824	1.56992	0.01325	0.178189	no	0.471451	0.973352	0.501901	1.04585	0.13595	0.99779	no	1.02893	0.742064	-0.286866	-0.471524	0.3436	0.994709	no	0.187618	0.187357	-0.000261	-0.00201164	1	1	no
hXLOC_020249	TCONS_00024674	.	chr1:247407229-247409188	+	0.526765	1.61049	1.08373	1.61227	0.0023	0.04708	yes	0	0.010142	0.010142	inf	1	1	no	0	0	0	0	1	1	no	0	0.0655126	0.0655126	inf	1	1	no
hXLOC_020252	TCONS_00024684	.	chr1:247455809-247456009	+	0	1.70049	1.70049	inf	1	1	no	0	0	0	0	1	1	no	0	0	0	0	1	1	no	0	0	0	0	1	1	no
hXLOC_020278	TCONS_00024710	ENSG00000235749	chr1:247648549-247648768	+	1.18136	0	-1.18136	#NAME?	1	1	no	0	0	0	0	1	1	no	0	0	0	0	1	1	no	1.96944	0	-1.96944	#NAME?	1	1	no
hXLOC_020279	TCONS_00024711	ENSG00000235749	chr1:247655592-247655867	+	0	0	0	0	1	1	no	0	0	0	0	1	1	no	0	0	0	0	1	1	no	1.17397	1.26066	0.08669	0.102782	0.8975	0.987263	no
hXLOC_020282	TCONS_00024714	ENSG00000235749	chr1:247670902-247671214	+	0	0	0	0	1	1	no	0	0	0	0	1	1	no	0	0	0	0	1	1	no	0	1.17195	1.17195	inf	1	1	no
hXLOC_020285	TCONS_00024717	ENSG00000235749	chr1:247675122-247675364	+	0	0	0	0	1	1	no	0	0	0	0	1	1	no	0	0	0	0	1	1	no	1.07769	0	-1.07769	#NAME?	1	1	no
hXLOC_020288	TCONS_00024720	ENSG00000235749	chr1:247696642-247696902	+	0	0	0	0	1	1	no	0	0	0	0	1	1	no	0	0	0	0	1	1	no	0	1.69834	1.69834	inf	0.15585	0.699726	no
hXLOC_020290	TCONS_00024722	ENSG00000235749	chr1:247701902-247702154	+	0	0	0	0	1	1	no	0	0	0	0	1	1	no	0	0	0	0	1	1	no	0	1.65462	1.65462	inf	0.1968	0.715818	no
hXLOC_020292	TCONS_00024724	ENSG00000235749	chr1:247704204-247704405	+	0	2.23128	2.23128	inf	1	1	no	0	0	0	0	1	1	no	0	0	0	0	1	1	no	0	0	0	0	1	1	no
hXLOC_020299	TCONS_00024731	.	chr1:247756939-247757155	+	0.854537	0	-0.854537	#NAME?	1	1	no	0	0	0	0	1	1	no	0	0	0	0	1	1	no	0	3.14857	3.14857	inf	1	1	no
hXLOC_020300	TCONS_00024732	.	chr1:247773556-247773775	+	0	0	0	0	1	1	no	0	0	0	0	1	1	no	0	0	0	0	1	1	no	0	1.2828	1.2828	inf	1	1	no
hXLOC_020301	TCONS_00024733	.	chr1:247823547-247823788	+	0	0	0	0	1	1	no	0	0	0	0	1	1	no	0	0	0	0	1	1	no	0	1.12167	1.12167	inf	1	1	no
hXLOC_020365	TCONS_00024800	.	chr1:248596866-248597080	+	1.60046	0	-1.60046	#NAME?	1	1	no	0	0	0	0	1	1	no	0	0	0	0	1	1	no	0	0	0	0	1	1	no
hXLOC_020370	TCONS_00024805	.	chr1:248687077-248687308	+	0	0	0	0	1	1	no	0	0	0	0	1	1	no	0	0	0	0	1	1	no	0	2.63304	2.63304	inf	0.01535	0.172528	no
hXLOC_020394	TCONS_00024831	.	chr1:248873854-248874179	+	0.997854	4.67919	3.68134	2.22936	0.01835	0.226222	no	0.153878	0.213163	0.059285	0.470168	1	1	no	0	0.319387	0.319387	inf	1	1	no	0.376937	0	-0.376937	#NAME?	1	1	no
hXLOC_020395	TCONS_00024832	.	chr1:248874247-248874556	+	2.1813	7.70097	5.51967	1.81985	0.0105	0.150511	no	2.31325	4.30515	1.9919	0.896145	0.16545	0.99779	no	0.336986	0.527112	0.190126	0.64542	1	1	no	0.154357	0.1509	-0.003457	-0.0326727	1	1	no
hXLOC_020416	TCONS_00024901	ENSG00000228463	chr1:296067-297547	-	0	0.687021	0.687021	inf	1	1	no	0.172088	0	-0.172088	#NAME?	1	1	no	0.145931	0.17307	0.027139	0.246067	1	1	no	0.367138	1.21733	0.850192	1.72932	0.45495	0.929022	no
hXLOC_020429	TCONS_00024910	.	chr1:514230-514470	-	0.352954	0.582324	0.22937	0.722341	1	1	no	0.14938	0.316794	0.167414	1.08455	1	1	no	0	0	0	0	1	1	no	0.43955	1.51261	1.07306	1.78294	0.3555	0.863199	no
hXLOC_020432	TCONS_00024913	ENSG00000230021	chr1:629084-629501	-	0	0.224406	0.224406	inf	1	1	no	0	0	0	0	1	1	no	0	0	0	0	1	1	no	1.82065	0.949284	-0.871366	-0.939542	0.68355	0.987263	no
hXLOC_020436	TCONS_00024917	ENSG00000230021	chr1:633853-634252	-	1.21712	1.08695	-0.13017	-0.163186	0.8747	0.991256	no	0.118	0.228028	0.110028	0.95042	1	1	no	1.32989	1.7924	0.46251	0.430582	0.72155	0.994709	no	133.738	73.5015	-60.2365	-0.863568	0.35385	0.862104	no
hXLOC_020437	TCONS_00024918	ENSG00000230021	chr1:634475-634922	-	0	0	0	0	1	1	no	0	0	0	0	1	1	no	0	0.0567799	0.0567799	inf	1	1	no	1.07132	0.498069	-0.573251	-1.10497	0.63495	0.987263	no
hXLOC_020450	TCONS_00024945	ENSG00000230021	chr1:826205-827522	-	2.41035	3.48372	1.07337	0.531383	0.49445	0.970129	no	0.121456	0.065246	-0.05621	-0.896475	1	1	no	0.0550762	0.159529	0.104453	1.53432	1	1	no	1.73735	1.72708	-0.01027	-0.0085466	0.995	0.99624	no
hXLOC_020452	TCONS_00024942	ENSG00000230021	chr1:818474-818727	-	1.06282	0.874108	-0.188712	-0.282013	0.76905	0.991256	no	0.17047	0.236265	0.065795	0.470893	1	1	no	0.295829	0.208526	-0.087303	-0.504538	1	1	no	1.01862	1.37359	0.35497	0.431344	0.7842	0.987263	no
hXLOC_020453	TCONS_00024943	ENSG00000230021	chr1:822548-823139	-	0.868682	1.11157	0.242888	0.355696	1	1	no	0.0830861	0	-0.0830861	#NAME?	1	1	no	0	0	0	0	1	1	no	1.34042	1.07405	-0.26637	-0.319619	0.87255	0.987263	no
hXLOC_020469	TCONS_00024974	.	chr1:988975-989208	-	0	0	0	0	1	1	no	0	0	0	0	1	1	no	0	0	0	0	1	1	no	1.47633	0	-1.47633	#NAME?	0.0212	0.18528	no
hXLOC_020477	TCONS_00024984	.	chr1:1022199-1022447	-	0	0.206344	0.206344	inf	1	1	no	0	0	0	0	1	1	no	19.2043	17.6297	-1.5746	-0.123423	0.8248	0.994709	no	0	0	0	0	1	1	no
hXLOC_020478	TCONS_00024985	.	chr1:1040652-1040877	-	0	0	0	0	1	1	no	0.249078	0	-0.249078	#NAME?	1	1	no	5.74007	9.46574	3.72567	0.721648	0.64885	0.994709	no	0	0	0	0	1	1	no
hXLOC_020479	TCONS_00024986	.	chr1:1041173-1041702	-	0	0	0	0	1	1	no	0.038511	0	-0.038511	#NAME?	1	1	no	1.46827	3.73482	2.26655	1.34692	0.51465	0.994709	no	0	0	0	0	1	1	no
hXLOC_020480	TCONS_00024987	.	chr1:1041874-1042160	-	0	0	0	0	1	1	no	0	0	0	0	1	1	no	2.33769	2.77239	0.4347	0.246046	0.89815	0.994709	no	0	0	0	0	1	1	no
hXLOC_020482	TCONS_00024989	.	chr1:1046370-1046716	-	0	0.266639	0.266639	inf	1	1	no	0	0.0827181	0.0827181	inf	1	1	no	0.923484	2.23096	1.30748	1.2725	0.49935	0.994709	no	0.0834109	0.103328	0.0199171	0.308917	1	1	no
hXLOC_020485	TCONS_00024992	.	chr1:1049572-1050042	-	0	0	0	0	1	1	no	0	0	0	0	1	1	no	5.79854	8.88583	3.08729	0.615817	0.80765	0.994709	no	0	0	0	0	1	1	no
hXLOC_020487	TCONS_00024994	.	chr1:1054825-1056093	-	0	0.0151067	0.0151067	inf	1	1	no	0.00495813	0.0156397	0.0106816	1.65735	1	1	no	2.60644	3.89687	1.29043	0.580234	0.58475	0.994709	no	0.042808	0.136384	0.093576	1.67172	1	1	no
hXLOC_020502	TCONS_00025016	.	chr1:1157004-1157281	-	1.49741	2.07945	0.58204	0.473731	0.53845	0.983402	no	0.128507	0	-0.128507	#NAME?	1	1	no	0	0	0	0	1	1	no	0	0.538133	0.538133	inf	1	1	no
hXLOC_020533	TCONS_00025091	.	chr1:1366957-1367304	-	0	0	0	0	1	1	no	0	0	0	0	1	1	no	0	0	0	0	1	1	no	1.13591	0	-1.13591	#NAME?	0.0032	0.07123	no
hXLOC_020562	TCONS_00025139	ENSG00000272106	chr1:1613757-1615795	-	0.913263	0.703724	-0.209539	-0.376021	0.6273	0.991256	no	1.54847	1.42464	-0.12383	-0.120246	0.891	0.99779	no	0.628322	0.776251	0.147929	0.30502	0.6855	0.994709	no	1.50816	1.52631	0.01815	0.0172574	0.9844	0.991818	no
hXLOC_020566	TCONS_00025143	.	chr1:1629497-1629719	-	0.494379	0	-0.494379	#NAME?	1	1	no	1.02221	0	-1.02221	#NAME?	1	1	no	0	0	0	0	1	1	no	0	0	0	0	1	1	no
hXLOC_020567	TCONS_00025144	.	chr1:1630393-1630622	-	1.41227	0	-1.41227	#NAME?	0.14525	0.691901	no	0	0	0	0	1	1	no	0.202056	0	-0.202056	#NAME?	1	1	no	0.709734	4.64249	3.93276	2.70955	0.43155	0.916543	no
hXLOC_020603	TCONS_00025238	.	chr1:2303887-2304095	-	0	0.21946	0.21946	inf	1	1	no	0	0	0	0	1	1	no	1.00355	0	-1.00355	#NAME?	1	1	no	0	0	0	0	1	1	no
hXLOC_020604	TCONS_00025239	.	chr1:2304318-2304554	-	0	0.28081	0.28081	inf	1	1	no	0	0	0	0	1	1	no	0	0	0	0	1	1	no	0.571515	1.49169	0.920175	1.38408	0.58555	0.985828	no
hXLOC_020609	TCONS_00025244	.	chr1:2309975-2310205	-	0	0	0	0	1	1	no	0	0	0	0	1	1	no	0	0	0	0	1	1	no	0	1.56208	1.56208	inf	0.1833	0.709338	no
hXLOC_020683	TCONS_00025370	.	chr1:4146772-4146992	-	0	0	0	0	1	1	no	0	0	0	0	1	1	no	0	0	0	0	1	1	no	0	1.29478	1.29478	inf	1	1	no
hXLOC_020691	TCONS_00025378	.	chr1:4394242-4394454	-	0	0	0	0	1	1	no	0	0	0	0	1	1	no	0	0	0	0	1	1	no	1.09573	0	-1.09573	#NAME?	1	1	no
hXLOC_020705	TCONS_00025392	.	chr1:5001456-5001660	-	0	0	0	0	1	1	no	0	0	0	0	1	1	no	0	0	0	0	1	1	no	1.01954	0	-1.01954	#NAME?	1	1	no
hXLOC_020708	TCONS_00025395	.	chr1:5082139-5082353	-	0	0	0	0	1	1	no	0	0	0	0	1	1	no	0	0	0	0	1	1	no	0	1.35563	1.35563	inf	1	1	no
hXLOC_020709	TCONS_00025396	.	chr1:5084659-5084870	-	0	0	0	0	1	1	no	0	0	0	0	1	1	no	0	0	0	0	1	1	no	0	1.73591	1.73591	inf	1	1	no
hXLOC_020710	TCONS_00025397	.	chr1:5128327-5128590	-	0	0	0	0	1	1	no	0	0	0	0	1	1	no	0	0	0	0	1	1	no	0	1.4931	1.4931	inf	0.00165	0.057012	no
hXLOC_020716	TCONS_00025403	.	chr1:5509480-5509689	-	0	0	0	0	1	1	no	0	0	0	0	1	1	no	0	0	0	0	1	1	no	1.06492	0	-1.06492	#NAME?	1	1	no
hXLOC_020728	TCONS_00025415	.	chr1:5803119-5803340	-	0	0	0	0	1	1	no	0	0	0	0	1	1	no	0	0	0	0	1	1	no	1.13921	0	-1.13921	#NAME?	1	1	no
hXLOC_020814	TCONS_00025556	.	chr1:7779623-7781521	-	0.787715	0.578639	-0.209076	-0.44501	0.7893	0.991256	no	0.0522539	0.0736613	0.0214074	0.495369	1	1	no	0.418933	0.513305	0.094372	0.293096	0.84085	0.994709	no	2.68942	3.23088	0.54146	0.264632	0.89595	0.987263	no
hXLOC_020830	TCONS_00025575	.	chr1:7951737-7951946	-	0	0	0	0	1	1	no	0	0	0	0	1	1	no	0	0	0	0	1	1	no	0	1.71029	1.71029	inf	1	1	no
hXLOC_020832	TCONS_00025577	.	chr1:7984891-7985285	-	1.10896	0.210126	-0.898834	-2.39988	0.25985	0.826688	no	0.101184	0.0446209	-0.0565631	-1.18119	1	1	no	1.71452	2.20532	0.4908	0.363187	0.85545	0.994709	no	3.67567	4.96249	1.28682	0.433059	0.78925	0.987263	no
hXLOC_020855	TCONS_00025604	.	chr1:8093937-8094191	-	0	0	0	0	1	1	no	0	0	0	0	1	1	no	0	0	0	0	1	1	no	0	2.12649	2.12649	inf	0.1455	0.696434	no
hXLOC_020951	TCONS_00025712	.	chr1:8853757-8855118	-	0.338247	1.08509	0.746843	1.68166	0.00705	0.111214	no	0.00752174	0	-0.00752174	#NAME?	1	1	no	0.0366179	0.0407906	0.0041727	0.155686	1	1	no	0.046553	0.0200354	-0.0265176	-1.21632	1	1	no
hXLOC_020953	TCONS_00025721	.	chr1:8890055-8890278	-	0	0.052216	0.052216	inf	1	1	no	0	0	0	0	1	1	no	0	1.11427	1.11427	inf	0.00145	0.0497962	yes	0	0	0	0	1	1	no
hXLOC_020986	TCONS_00025782	ENSG00000228526	chr1:9173787-9182490	-	0.039226	0.0164802	-0.0227458	-1.25108	1	1	no	0.272079	0.213565	-0.058514	-0.349349	1	1	no	0.175859	0.173302	-0.002557	-0.0211266	1	1	no	1.52541	0.768499	-0.756911	-0.989085	0.53515	0.967942	no
hXLOC_021009	TCONS_00025784	.	chr1:9199813-9200022	-	0	0	0	0	1	1	no	0	0	0	0	1	1	no	0	0	0	0	1	1	no	0	1.28526	1.28526	inf	1	1	no
hXLOC_021011	TCONS_00025786	.	chr1:9234005-9234698	-	0.265504	1.06465	0.799146	2.00358	0.01815	0.224525	no	0.238985	0.283075	0.04409	0.244267	1	1	no	0	0.0983323	0.0983323	inf	1	1	no	0.132408	0.412411	0.280003	1.63909	1	1	no
hXLOC_021033	TCONS_00025810	.	chr1:9648215-9648415	-	0	1.87104	1.87104	inf	1	1	no	0	0	0	0	1	1	no	0	0	0	0	1	1	no	0	0	0	0	1	1	no
hXLOC_021055	TCONS_00025845	.	chr1:10387801-10388018	-	1.06361	0.627064	-0.436546	-0.762284	0.70035	0.991256	no	0	0	0	0	1	1	no	0.104704	0.241692	0.136988	1.20686	1	1	no	0.344797	0.135778	-0.209019	-1.3445	1	1	no
hXLOC_021080	TCONS_00025878	.	chr1:11013714-11014144	-	0.368001	1.16321	0.795209	1.66032	0.4123	0.933061	no	0	0	0	0	1	1	no	0.0680641	0.193347	0.125283	1.50622	1	1	no	0.37844	0.700213	0.321773	0.887728	0.61	0.987263	no
hXLOC_021101	TCONS_00025913	.	chr1:11638546-11638766	-	0	0	0	0	1	1	no	0	0	0	0	1	1	no	0	0	0	0	1	1	no	0	1.9625	1.9625	inf	0.01535	0.172528	no
hXLOC_021136	TCONS_00025966	.	chr1:11974650-11975541	-	0	0	0	0	1	1	no	0.0208091	0.0198498	-0.0009593	-0.0680912	1	1	no	1.01658	1.09678	0.0802	0.109554	0.93665	0.994709	no	1.10059	1.46724	0.36665	0.414834	0.8392	0.987263	no
hXLOC_021137	TCONS_00025967	.	chr1:11989111-11989398	-	0.988088	0.75902	-0.229068	-0.3805	0.8142	0.991256	no	0	0.113475	0.113475	inf	1	1	no	0	0.13783	0.13783	inf	1	1	no	3.11914	2.58625	-0.53289	-0.270285	0.89065	0.987263	no
hXLOC_021147	TCONS_00025977	.	chr1:12140990-12145549	-	0.334558	1.26779	0.933232	1.92198	0.0159	0.203139	no	0.00836829	0.0254074	0.0170391	1.60224	1	1	no	0	0	0	0	1	1	no	0	0.0158203	0.0158203	inf	1	1	no
hXLOC_021148	TCONS_00025978	.	chr1:12150769-12154292	-	0.844181	1.87172	1.02754	1.14874	0.0579	0.496545	no	0.00333995	0.0313786	0.0280386	3.23188	1	1	no	0	0	0	0	1	1	no	3.65e-07	0.0504182	0.0504178	17.0748	1	1	no
hXLOC_021150	TCONS_00025981	.	chr1:12160984-12162730	-	0.257521	1.14778	0.890259	2.15608	0.11505	0.658658	no	0.0350168	0.111903	0.0768862	1.67613	1	1	no	0	0	0	0	1	1	no	0	0.0236961	0.0236961	inf	1	1	no
hXLOC_021153	TCONS_00025985	.	chr1:12191771-12192624	-	0.598845	1.24567	0.646825	1.05667	0.4412	0.948473	no	0	0.0197311	0.0197311	inf	1	1	no	0	0	0	0	1	1	no	0	0.027277	0.027277	inf	1	1	no
hXLOC_021154	TCONS_00025986	.	chr1:12192777-12195697	-	0.608751	1.17008	0.561329	0.942687	0.48045	0.964799	no	0	0.00736634	0.00736634	inf	1	1	no	0	0	0	0	1	1	no	0.0077872	0	-0.0077872	#NAME?	1	1	no
hXLOC_021155	TCONS_00025987	.	chr1:12199516-12202874	-	0.589257	1.30618	0.716923	1.14838	0.37035	0.910985	no	0.0096629	0.0117775	0.0021146	0.285504	1	1	no	0	0	0	0	1	1	no	0.00864146	0.069996	0.0613545	3.01793	1	1	no
hXLOC_021156	TCONS_00025988	.	chr1:12206727-12209228	-	3.15004	8.3503	5.20026	1.40646	0.4694	0.960926	no	0.0463735	0.0943527	0.0479792	1.02476	1	1	no	0	0.0333613	0.0333613	inf	1	1	no	0.0647779	0.209	0.144222	1.68993	1	1	no
hXLOC_021163	TCONS_00025995	.	chr1:12244158-12244434	-	3.10334	1.37724	-1.7261	-1.17204	0.40595	0.930395	no	0	0	0	0	1	1	no	0	0	0	0	1	1	no	1.8985	1.81406	-0.08444	-0.0656384	0.94705	0.987263	no
hXLOC_021167	TCONS_00025999	.	chr1:12275640-12276555	-	0.767403	1.445	0.677597	0.913011	0.49595	0.971036	no	0	0	0	0	1	1	no	0.202768	0.1507	-0.052068	-0.42815	1	1	no	1.67685	1.65843	-0.01842	-0.0159376	0.9864	0.992345	no
hXLOC_021169	TCONS_00026001	.	chr1:12282737-12283107	-	0.930697	1.39734	0.466643	0.586298	0.71145	0.991256	no	0	0	0	0	1	1	no	0	0	0	0	1	1	no	0.981987	0.595359	-0.386628	-0.721943	0.7253	0.987263	no
hXLOC_021171	TCONS_00026003	.	chr1:12299265-12299591	-	0.546094	1.63323	1.08714	1.5805	1	1	no	0	0	0	0	1	1	no	0	0	0	0	1	1	no	0.170206	0.284377	0.114171	0.740523	1	1	no
hXLOC_021176	TCONS_00026008	.	chr1:12318031-12318399	-	0.1248	0.811395	0.686595	2.70078	0.2841	0.850337	no	0	0	0	0	1	1	no	0	0.0676857	0.0676857	inf	1	1	no	1.49339	1.25134	-0.24205	-0.255117	0.8782	0.987263	no
hXLOC_021177	TCONS_00026009	.	chr1:12335721-12335921	-	0	0	0	0	1	1	no	0	0	0	0	1	1	no	0	0	0	0	1	1	no	1.35225	0	-1.35225	#NAME?	1	1	no
hXLOC_021180	TCONS_00026012	.	chr1:12355869-12356089	-	0	0.232967	0.232967	inf	1	1	no	0	0	0	0	1	1	no	0	0	0	0	1	1	no	1.27469	0.395552	-0.879138	-1.6882	0.4705	0.936578	no
hXLOC_021183	TCONS_00026015	.	chr1:12383143-12383495	-	0	0.618131	0.618131	inf	1	1	no	0	0	0	0	1	1	no	0	0	0	0	1	1	no	2.36775	0.207529	-2.16022	-3.51213	0.346	0.856137	no
hXLOC_021186	TCONS_00026018	.	chr1:12506842-12507095	-	0	0.233179	0.233179	inf	1	1	no	0	0	0	0	1	1	no	0.317276	0	-0.317276	#NAME?	1	1	no	1.20715	1.98624	0.77909	0.718434	0.6962	0.987263	no
hXLOC_021188	TCONS_00026020	.	chr1:12509536-12510226	-	0	0.107845	0.107845	inf	1	1	no	0	0	0	0	1	1	no	0.250076	0.104946	-0.14513	-1.25272	1	1	no	1.22423	0.872912	-0.351318	-0.487967	0.80095	0.987263	no
hXLOC_021212	TCONS_00026048	.	chr1:13539841-13540061	-	0	0	0	0	1	1	no	0	0	0	0	1	1	no	0	0	0	0	1	1	no	0	1.20558	1.20558	inf	1	1	no
hXLOC_021221	TCONS_00026058	.	chr1:13582030-13588364	-	0.00345218	0.0112491	0.00779692	1.70424	1	1	no	0.0905276	0.4338	0.343272	2.2606	0.28525	0.99779	no	0	0	0	0	1	1	no	0.271017	1.85545	1.58443	2.77531	0.33775	0.847441	no
hXLOC_021224	TCONS_00026061	.	chr1:13614633-13617961	-	0.00219306	0	-0.00219306	#NAME?	1	1	no	0.0107201	0	-0.0107201	#NAME?	1	1	no	0	0	0	0	1	1	no	1.6358	3.48757	1.85177	1.09223	0.64285	0.987263	no
hXLOC_021284	TCONS_00026131	.	chr1:15409876-15410288	-	0	0.0798092	0.0798092	inf	1	1	no	0.607046	1.90295	1.2959	1.64836	0.23845	0.99779	no	7.59894	13.1594	5.56046	0.792224	0.76845	0.994709	no	0.233163	0.236623	0.00346	0.0212473	1	1	no
hXLOC_021301	TCONS_00026152	.	chr1:15536503-15536797	-	1.17892	0.693201	-0.485719	-0.766125	0.68595	0.991256	no	0	0	0	0	1	1	no	0	0	0	0	1	1	no	0.28219	1.25101	0.96882	2.14835	0.4557	0.929508	no
hXLOC_021310	TCONS_00026161	.	chr1:15604594-15605085	-	0.141482	0.0421643	-0.0993177	-1.74652	1	1	no	0	0	0	0	1	1	no	3.44679	3.65829	0.2115	0.0859155	0.878	0.994709	no	0.118528	0.530543	0.412015	2.16224	1	1	no
hXLOC_021318	TCONS_00026169	.	chr1:15662120-15662327	-	2.73671	0	-2.73671	#NAME?	0.129	0.671607	no	0	0	0	0	1	1	no	0	0	0	0	1	1	no	1.04171	0	-1.04171	#NAME?	1	1	no
hXLOC_021327	TCONS_00026178	.	chr1:15684304-15684527	-	0	0	0	0	1	1	no	0	1.38279	1.38279	inf	1	1	no	0	0	0	0	1	1	no	0	0	0	0	1	1	no
hXLOC_021328	TCONS_00026179	.	chr1:15719538-15719920	-	0.115373	0.297198	0.181825	1.36512	1	1	no	0.0251425	0	-0.0251425	#NAME?	1	1	no	0.112149	0.320044	0.207895	1.51285	1	1	no	0.595015	1.50174	0.906725	1.33563	0.5629	0.978633	no
hXLOC_021329	TCONS_00026180	ENSG00000237938	chr1:15725239-15725552	-	0.198484	0.0711836	-0.1273	-1.4794	1	1	no	0.0782924	0	-0.0782924	#NAME?	1	1	no	0.219089	0.397789	0.1787	0.860482	1	1	no	1.41041	1.07109	-0.33932	-0.397029	0.8421	0.987263	no
hXLOC_021330	TCONS_00026181	ENSG00000237938	chr1:15727010-15727716	-	0.0810074	0	-0.0810074	#NAME?	1	1	no	0	0.0579306	0.0579306	inf	1	1	no	0.466208	1.02932	0.563112	1.14265	0.639	0.994709	no	0.490849	0.110945	-0.379904	-2.14543	1	1	no
hXLOC_021352	TCONS_00026207	.	chr1:15817475-15817675	-	2.2321	0	-2.2321	#NAME?	0.02155	0.252558	no	0	0	0	0	1	1	no	0	0	0	0	1	1	no	0	0	0	0	1	1	no
hXLOC_021358	TCONS_00026213	.	chr1:15822686-15822956	-	0	0	0	0	1	1	no	0	0	0	0	1	1	no	0	0	0	0	1	1	no	0.150169	1.0002	0.850031	2.73564	0.24275	0.749166	no
hXLOC_021361	TCONS_00026216	.	chr1:15828093-15828663	-	0.10081	0.104283	0.003473	0.048874	1	1	no	0	0.126339	0.126339	inf	1	1	no	0.578332	1.05175	0.473418	0.862819	0.1756	0.994709	no	0.0787102	0	-0.0787102	#NAME?	1	1	no
hXLOC_021365	TCONS_00026220	.	chr1:15927894-15932175	-	1.34445	0.881455	-0.462995	-0.609059	0.6807	0.991256	no	0.00861491	0.0213852	0.0127703	1.31171	1	1	no	0.0829383	0.15026	0.0673217	0.857352	1	1	no	1.1349	1.65558	0.52068	0.544765	0.81515	0.987263	no
hXLOC_021441	TCONS_00026362	.	chr1:16649114-16649376	-	0	0	0	0	1	1	no	0	0	0	0	1	1	no	0	0	0	0	1	1	no	0	1.17086	1.17086	inf	0.15285	0.699689	no
hXLOC_021446	TCONS_00026367	.	chr1:16654934-16655266	-	0	0	0	0	1	1	no	0	0	0	0	1	1	no	0.0705385	0	-0.0705385	#NAME?	1	1	no	1.27616	0.390757	-0.885403	-1.70746	0.3299	0.840765	no
hXLOC_021447	TCONS_00026368	.	chr1:16677878-16678348	-	0.263612	0.468115	0.204503	0.828449	1	1	no	0.707906	1.86502	1.15711	1.39756	0.04755	0.847511	no	0.208064	0.657656	0.449592	1.66031	0.0824	0.924965	no	0.38358	1.01714	0.63356	1.40693	0.2202	0.736688	no
hXLOC_021479	TCONS_00026429	.	chr1:18038673-18038921	-	0	0	0	0	1	1	no	0	0	0	0	1	1	no	0	0	0	0	1	1	no	1.03297	0	-1.03297	#NAME?	1	1	no
hXLOC_021492	TCONS_00026449	.	chr1:19068593-19068820	-	0	0	0	0	1	1	no	0	0	0	0	1	1	no	0.376731	0	-0.376731	#NAME?	1	1	no	0	1.18258	1.18258	inf	1	1	no
hXLOC_021542	TCONS_00026544	.	chr1:20473751-20473963	-	0	0	0	0	1	1	no	0	0	0	0	1	1	no	1.18201	0	-1.18201	#NAME?	0.0028	0.0850789	no	0	0	0	0	1	1	no
hXLOC_021565	TCONS_00026568	.	chr1:20633485-20633938	-	0	0	0	0	1	1	no	0.472972	0.238234	-0.234738	-0.989373	0.60595	0.99779	no	1.22046	1.54159	0.32113	0.336988	0.8525	0.994709	no	0.165745	0.0974303	-0.0683147	-0.766522	1	1	no
hXLOC_021566	TCONS_00026569	.	chr1:20637617-20638709	-	0.0501666	0	-0.0501666	#NAME?	1	1	no	0.00616878	0.0270957	0.0209269	2.13501	1	1	no	0.684473	1.01631	0.331837	0.57028	0.78435	0.994709	no	0.119701	0.0778197	-0.0418813	-0.621228	1	1	no
hXLOC_021607	TCONS_00026641	.	chr1:21440120-21440339	-	0	0	0	0	1	1	no	0	0	0	0	1	1	no	6.86145	4.18078	-2.68067	-0.714742	0.75205	0.994709	no	0.46673	0	-0.46673	#NAME?	1	1	no
hXLOC_021608	TCONS_00026642	.	chr1:21444947-21445194	-	0	0	0	0	1	1	no	0	0	0	0	1	1	no	0.499043	0.611793	0.11275	0.29388	0.8408	0.994709	no	1.00895	0.610491	-0.398459	-0.724812	0.73875	0.987263	no
hXLOC_021609	TCONS_00026643	.	chr1:21472647-21472856	-	1.29843	0	-1.29843	#NAME?	1	1	no	0	0	0	0	1	1	no	0	0	0	0	1	1	no	0	0	0	0	1	1	no
hXLOC_021640	TCONS_00026702	.	chr1:22098133-22098452	-	0.996278	1.1625	0.166222	0.222611	0.8529	0.991256	no	0	0	0	0	1	1	no	0	0	0	0	1	1	no	0.443835	0.818475	0.37464	0.882916	1	1	no
hXLOC_021651	TCONS_00026714	.	chr1:22229673-22229928	-	0	0	0	0	1	1	no	0	0	0	0	1	1	no	0	0	0	0	1	1	no	1.16793	0	-1.16793	#NAME?	0.0122	0.172528	no
hXLOC_021657	TCONS_00026720	.	chr1:22377724-22377926	-	0	0	0	0	1	1	no	0	0	0	0	1	1	no	0	0	0	0	1	1	no	0	1.89639	1.89639	inf	1	1	no
hXLOC_021659	TCONS_00026722	.	chr1:22449722-22449967	-	0	0	0	0	1	1	no	0	0	0	0	1	1	no	0	0	0	0	1	1	no	0	1.47106	1.47106	inf	1	1	no
hXLOC_021661	TCONS_00026724	.	chr1:22637603-22637909	-	0	0	0	0	1	1	no	0.326684	1.3155	0.988816	2.00964	0.2434	0.99779	no	0	0	0	0	1	1	no	0	0	0	0	1	1	no
hXLOC_021662	TCONS_00026725	.	chr1:22638831-22639605	-	0.0778127	0.0876135	0.0098008	0.171148	1	1	no	1.70546	2.26069	0.55523	0.406607	0.7411	0.99779	no	0	0	0	0	1	1	no	0	0	0	0	1	1	no
hXLOC_021665	TCONS_00026728	.	chr1:22660811-22661611	-	0.0414617	0	-0.0414617	#NAME?	1	1	no	1.37652	1.37582	-0.0007	-0.000739863	0.9958	0.998068	no	0	0	0	0	1	1	no	0	0	0	0	1	1	no
hXLOC_021669	TCONS_00026732	.	chr1:22784388-22785076	-	0.0293474	0.0830183	0.0536709	1.50019	1	1	no	0.0197545	0.0183387	-0.0014158	-0.107288	1	1	no	2.71142	2.70451	-0.00691	-0.00368411	0.97045	0.994709	no	0.436574	0.10443	-0.332144	-2.06369	1	1	no
hXLOC_021670	TCONS_00026733	.	chr1:22864876-22865211	-	0	0.118034	0.118034	inf	1	1	no	0	0	0	0	1	1	no	2.59232	2.46596	-0.12636	-0.0720947	0.9645	0.994709	no	0.0940842	0	-0.0940842	#NAME?	1	1	no
hXLOC_021672	TCONS_00026735	.	chr1:22907964-22908166	-	0	0	0	0	1	1	no	0	0	0	0	1	1	no	4.22207	3.31167	-0.9104	-0.350392	0.8377	0.994709	no	0	0	0	0	1	1	no
hXLOC_021673	TCONS_00026736	.	chr1:22913468-22915274	-	0.0151904	0.0117546	-0.0034358	-0.369938	1	1	no	0.00511085	0.0113842	0.00627335	1.15539	1	1	no	1.32563	1.15373	-0.1719	-0.200376	0.88945	0.994709	no	0.0780103	0.237559	0.159549	1.60655	1	1	no
hXLOC_021682	TCONS_00026746	.	chr1:23019016-23019227	-	0	0	0	0	1	1	no	0	0	0	0	1	1	no	0	0	0	0	1	1	no	0	2.5202	2.5202	inf	0.01655	0.176516	no
hXLOC_021705	TCONS_00026776	.	chr1:23287128-23297708	-	0.738862	0.807578	0.068716	0.128297	0.6654	0.991256	no	0.0838099	0.103844	0.0200341	0.309226	1	1	no	0.572955	0.29686	-0.276095	-0.948638	0.0003	0.013931	yes	1.70097	1.84313	0.14216	0.115799	0.6722	0.987263	no
hXLOC_021734	TCONS_00026834	.	chr1:23691839-23693111	-	1.47675	2.06503	0.58828	0.48374	0.72095	0.991256	no	0.0187563	0.0629074	0.0441511	1.74585	1	1	no	0.0808942	0.0722437	-0.0086505	-0.163165	1	1	no	3.19123	1.40255	-1.78868	-1.18606	0.45595	0.929509	no
hXLOC_021735	TCONS_00026835	.	chr1:23693553-23693920	-	0.682634	0.812088	0.129454	0.250524	0.85175	0.991256	no	0	0	0	0	1	1	no	0.261599	0.359876	0.098277	0.460144	1	1	no	1.13102	0.640865	-0.490155	-0.819538	0.6062	0.987263	no
hXLOC_021743	TCONS_00026843	.	chr1:23736289-23736562	-	0	0	0	0	1	1	no	0	0	0	0	1	1	no	0	0	0	0	1	1	no	1.40164	0	-1.40164	#NAME?	0.01455	0.172528	no
hXLOC_021744	TCONS_00026854	ENSG00000236810	chr1:23777677-23778265	-	1.24486	0	-1.24486	#NAME?	1	1	no	0	0	0	0	1	1	no	0.846717	0	-0.846717	#NAME?	1	1	no	0	0.511937	0.511937	inf	1	1	no
hXLOC_021745	TCONS_00026847	ENSG00000236810	chr1:23761225-23761530	-	1.06368	0.702308	-0.361372	-0.59889	0.68205	0.991256	no	0.278512	0.157839	-0.120673	-0.819292	1	1	no	0.835498	0.513995	-0.321503	-0.700882	0.74475	0.994709	no	0.414152	0.567818	0.153666	0.455267	1	1	no
hXLOC_021747	TCONS_00026849	ENSG00000236810	chr1:23763374-23763727	-	1.04177	0.180185	-0.861585	-2.53148	0.22635	0.799205	no	0.0721112	0	-0.0721112	#NAME?	1	1	no	0.0378854	0.0430272	0.0051418	0.183607	1	1	no	1.06437	0.367235	-0.697135	-1.53522	0.5562	0.97526	no
hXLOC_021748	TCONS_00026850	ENSG00000236810	chr1:23770595-23770799	-	0.500813	0	-0.500813	#NAME?	1	1	no	0	0	0	0	1	1	no	0.222501	0.0883111	-0.13419	-1.33315	1	1	no	0.954893	1.59139	0.636497	0.736882	0.6977	0.987263	no
hXLOC_021751	TCONS_00026855	.	chr1:23778405-23778702	-	0	0	0	0	1	1	no	0.123304	0	-0.123304	#NAME?	1	1	no	2.29353	3.01379	0.72026	0.394012	0.85405	0.994709	no	0	0	0	0	1	1	no
hXLOC_021779	TCONS_00026908	.	chr1:24021654-24021904	-	0	0	0	0	1	1	no	0	0	0	0	1	1	no	0	0	0	0	1	1	no	1.20039	0	-1.20039	#NAME?	0.0146	0.172528	no
hXLOC_021803	TCONS_00026937	.	chr1:24294598-24294798	-	0	0	0	0	1	1	no	0	0	0	0	1	1	no	0	0	0	0	1	1	no	0	2.09472	2.09472	inf	0.0377	0.268176	no
hXLOC_021806	TCONS_00026940	ENSG00000232298	chr1:24310388-24310591	-	0	0	0	0	1	1	no	0	0	0	0	1	1	no	0	0	0	0	1	1	no	1.06142	0	-1.06142	#NAME?	1	1	no
hXLOC_021807	TCONS_00026941	ENSG00000232298	chr1:24313675-24313999	-	0	0	0	0	1	1	no	0	0	0	0	1	1	no	0	0	0	0	1	1	no	0.340309	1.01469	0.674381	1.57612	0.51585	0.959045	no
hXLOC_021828	TCONS_00026970	.	chr1:24646445-24646944	-	1.2189	0.593687	-0.625213	-1.0378	0.54135	0.984604	no	0	0	0	0	1	1	no	0	0	0	0	1	1	no	0	0	0	0	1	1	no
hXLOC_021835	TCONS_00026977	.	chr1:24669134-24669577	-	0.394646	0.447152	0.052506	0.180205	1	1	no	0.040498	0	-0.040498	#NAME?	1	1	no	0.251621	0.385838	0.134217	0.616743	1	1	no	1.46538	1.54737	0.08199	0.0785457	0.9585	0.987613	no
hXLOC_021836	TCONS_00026978	.	chr1:24670125-24670375	-	0.722765	3.08517	2.3624	2.09375	0.32305	0.880141	no	0	0	0	0	1	1	no	0	0	0	0	1	1	no	6.91177	4.05643	-2.85534	-0.768843	0.71275	0.987263	no
hXLOC_021845	TCONS_00026987	.	chr1:24745376-24745692	-	0	0	0	0	1	1	no	1.66559	3.92236	2.25677	1.23569	0.32695	0.99779	no	4.81606	7.62771	2.81165	0.663396	0.70745	0.994709	no	0.844159	0.922545	0.078386	0.128105	0.92645	0.987263	no
hXLOC_021847	TCONS_00026989	.	chr1:24839868-24844772	-	0.866281	5.21588	4.3496	2.59	0.1733	0.730775	no	0.0531481	0.175388	0.12224	1.72246	1	1	no	0.180524	0.25096	0.070436	0.475268	1	1	no	6.88209	10.352	3.46991	0.588987	0.78205	0.987263	no
hXLOC_021906	TCONS_00027051	ENSG00000233755	chr1:25096792-25097041	-	0	0	0	0	1	1	no	0	0.102601	0.102601	inf	1	1	no	0	0	0	0	1	1	no	0	2.13112	2.13112	inf	1	1	no
hXLOC_021910	TCONS_00027055	.	chr1:25180909-25181139	-	0	0	0	0	1	1	no	0	0	0	0	1	1	no	0	0	0	0	1	1	no	0	1.46348	1.46348	inf	1	1	no
hXLOC_021957	TCONS_00027121	.	chr1:25617766-25617975	-	0	0	0	0	1	1	no	0	0	0	0	1	1	no	0	0	0	0	1	1	no	0	1.51571	1.51571	inf	0.21925	0.735676	no
hXLOC_021997	TCONS_00027178	.	chr1:26124557-26124788	-	1.25001	0	-1.25001	#NAME?	1	1	no	0	0	0	0	1	1	no	0	0	0	0	1	1	no	0.33379	1.22414	0.89035	1.87476	1	1	no
hXLOC_022011	TCONS_00027206	.	chr1:26429494-26429738	-	0	0	0	0	1	1	no	0	0	0	0	1	1	no	0	0.253051	0.253051	inf	1	1	no	3.54888	0	-3.54888	#NAME?	0.1063	0.622614	no
hXLOC_022031	TCONS_00027227	.	chr1:26620644-26621267	-	0.0967167	0.272252	0.175535	1.49311	1	1	no	0.374196	0.64426	0.270064	0.783849	0.3522	0.99779	no	0.18132	0.0627337	-0.118586	-1.53122	1	1	no	0	1.00316	1.00316	inf	0.00015	0.00989047	yes
hXLOC_022035	TCONS_00027231	.	chr1:26689186-26689460	-	0	0	0	0	1	1	no	0	0	0	0	1	1	no	0	0	0	0	1	1	no	0	1.61558	1.61558	inf	0.01935	0.180237	no
hXLOC_022039	TCONS_00027235	.	chr1:26696050-26697807	-	0.0650051	0.0262633	-0.0387418	-1.3075	1	1	no	0.0313314	0.127779	0.0964476	2.02797	1	1	no	1.04358	0.859591	-0.183989	-0.279825	0.89775	0.994709	no	0.0247879	0	-0.0247879	#NAME?	1	1	no
hXLOC_022055	TCONS_00027251	.	chr1:26863032-26864472	-	0	0	0	0	1	1	no	0	0	0	0	1	1	no	5.28124	11.1104	5.82916	1.07296	0.0467	0.648663	no	0.172624	0.0276397	-0.144984	-2.64282	1	1	no
hXLOC_022064	TCONS_00027262	.	chr1:26993687-26994893	-	0	0	0	0	1	1	no	0	0	0	0	1	1	no	13.9232	13.7944	-0.1288	-0.0134082	0.98025	0.994709	no	0	0.0610428	0.0610428	inf	1	1	no
hXLOC_022076	TCONS_00027278	.	chr1:27207188-27207472	-	1.87491	1.03873	-0.83618	-0.852003	0.6603	0.991256	no	0.322316	0.281034	-0.041282	-0.197734	1	1	no	3.03981	2.9578	-0.08201	-0.0394551	0.9794	0.994709	no	1.68536	4.73149	3.04613	1.48924	0.4496	0.925802	no
hXLOC_022080	TCONS_00027282	.	chr1:27312121-27312555	-	1.02876	0	-1.02876	#NAME?	1	1	no	0	0	0	0	1	1	no	0	0	0	0	1	1	no	1.53069	0	-1.53069	#NAME?	5e-05	0.00416036	yes
hXLOC_022139	TCONS_00027367	.	chr1:27772522-27772804	-	0	6.5655	6.5655	inf	0.1185	0.663705	no	0.0672488	0.0765965	0.0093477	0.18777	1	1	no	0	0	0	0	1	1	no	0.21397	0.283208	0.069238	0.404454	1	1	no
hXLOC_022140	TCONS_00027368	.	chr1:27773209-27773420	-	0.809648	2.36517	1.55552	1.54658	0.4227	0.938747	no	0	0.210087	0.210087	inf	1	1	no	0.666787	1.04279	0.376003	0.645157	0.7563	0.994709	no	1.34848	3.12993	1.78145	1.2148	0.6009	0.987263	no
hXLOC_022143	TCONS_00027371	.	chr1:27821706-27824330	-	0.607784	3.64418	3.0364	2.58396	0.18875	0.753856	no	0.015823	0.0146022	-0.0012208	-0.115831	1	1	no	0.0407843	0.0493644	0.0085801	0.275458	1	1	no	0.867594	1.08807	0.220476	0.326683	0.7978	0.987263	no
hXLOC_022152	TCONS_00027380	.	chr1:27863009-27863214	-	1.24314	0.498332	-0.744808	-1.31881	0.29235	0.85752	no	0	0	0	0	1	1	no	0	0	0	0	1	1	no	0	0	0	0	1	1	no
hXLOC_022172	TCONS_00027409	.	chr1:28109891-28111610	-	0.195459	1.34111	1.14565	2.77848	0.0004	0.0111034	yes	0.0270145	0.141728	0.114713	2.39132	1	1	no	0	0.0304727	0.0304727	inf	1	1	no	0	0	0	0	1	1	no
hXLOC_022209	TCONS_00027458	.	chr1:28249539-28249742	-	0	0	0	0	1	1	no	0	0	0	0	1	1	no	0	0	0	0	1	1	no	0	1.36316	1.36316	inf	1	1	no
hXLOC_022213	TCONS_00027462	.	chr1:28258589-28258891	-	0	0	0	0	1	1	no	0	0	0	0	1	1	no	0	0	0	0	1	1	no	0.134078	1.72217	1.58809	3.68308	0.17925	0.707597	no
hXLOC_022214	TCONS_00027463	.	chr1:28259459-28259894	-	0	0	0	0	1	1	no	0.123107	0	-0.123107	#NAME?	1	1	no	0.518614	1.4614	0.942786	1.49461	0.5826	0.994709	no	0.0714729	0.124732	0.0532591	0.803361	1	1	no
hXLOC_022218	TCONS_00027467	.	chr1:28325744-28325988	-	0	0.377751	0.377751	inf	1	1	no	0	0	0	0	1	1	no	0	0	0	0	1	1	no	0	1.43756	1.43756	inf	1	1	no
hXLOC_022224	TCONS_00027473	.	chr1:28345880-28346402	-	0.068189	0.335529	0.26734	2.29883	1	1	no	0.0536142	0.208903	0.155289	1.96215	1	1	no	0.296406	0.425823	0.129417	0.522678	1	1	no	0.688828	3.15902	2.47019	2.19726	0.0145	0.172528	no
hXLOC_022249	TCONS_00027512	.	chr1:28648583-28649066	-	1.97246	3.41742	1.44496	0.792908	0.6308	0.991256	no	0.0241446	0.0836017	0.0594571	1.79183	1	1	no	0	0	0	0	1	1	no	0.0799531	0.86835	0.788397	3.44105	0.3697	0.873467	no
hXLOC_022252	TCONS_00027515	.	chr1:28702424-28702631	-	1.1193	0	-1.1193	#NAME?	1	1	no	0	0	0	0	1	1	no	0	0	0	0	1	1	no	0	0	0	0	1	1	no
hXLOC_022259	TCONS_00027522	.	chr1:28769036-28769759	-	0.403093	1.089	0.685907	1.43382	0.3954	0.925443	no	0	0.0119991	0.0119991	inf	1	1	no	0	0.019094	0.019094	inf	1	1	no	2.69801	1.78963	-0.90838	-0.59223	0.7097	0.987263	no
[truncated: 43,657 more rows]
