# Supplementary material for: Catalog of Differentially Expressed Long Non-Coding RNA following Activation of Human and Mouse Innate Immune Response
Source: Front Immunol. 2017 Aug 29;8:1038. doi: 10.3389/fimmu.2017.01038 (PMC5581803; doi:10.3389/fimmu.2017.01038)
Supplement: Table S7 — Mouse Gencode m12 gene expression across four mouse cell types. [file table_7.xlsx]

## Sheet: Overall Mouse - Gencode Mouse (
gene_id	gene	locus	strand	gencode class	Gene	Bone marrow derived macrophages (PRJEB11889) - Control (FPKM)	Bone marrow derived macrophages (PRJEB11889) - LPS (FPKM)	Absolute Change (FPKM)	log2(fold_change)	p_value	q_value	significant	Gene	Peritoneal Macrophages (SRP038980) - Control (FPKM)	Peritoneal Macrophages (SRP038980) (SRP038980) - LPS (FPKM)	Absolute Change (FPKM)	log2(fold_change)	p_value	q_value	significant	gene	Splenic Dendritic Cells - Control (FPKM)	Splenic Dendritic Cells - LPS (FPKM)	Absolute Change	log2(fold_change)	p_value	q_value	significant	gene	RAW macrophages- Control (FPKM)	RAW macrophages- LPS (FPKM)	Absolute Change (FPKM)	log2(fold_change)	p_value	q_value	significant
ENSMUSG00000000001	Gnai3	chr3:108105934-108146174	-1	protein_coding	Gnai3	34.65	54.9352	20.2852	0.664874	0.00965	0.0829795	no	Gnai3	25.499	33.9627	8.4637	0.413508	0.47165	0.912227	no	Gnai3	51.214	81.6891	30.4751	0.673606	0.00455	0.0633094	no	Gnai3	57.2085	86.0185	28.81	0.588418	0.0001	0.00109502	yes
ENSMUSG00000000003	Pbsn	chrX:77837900-77853623	-1	protein_coding	Pbsn	0	0	0	0	1	1	no	Pbsn	0	0	0	0	1	1	no	Pbsn	0	0	0	0	1	1	no	Pbsn	0	0	0	0	1	1	no
ENSMUSG00000000028	Cdc45	chr16:18780446-18835278	-1	protein_coding	Cdc45	0.822233	0.374529	-0.447704	-1.13447	0.52745	0.808011	no	Cdc45	1.71811	4.79807	3.07996	1.48163	1	1	no	Cdc45	3.23956	4.32992	1.09036	0.418543	1	1	no	Cdc45	23.1678	16.6921	-6.4757	-0.472954	0.0481	0.185548	no
ENSMUSG00000000031	H19	chr7:142575528-142578143	-1	lincRNA	H19	0	0	0	0	1	1	no	H19	3.02605	2.91736	-0.10869	-0.0527744	1	1	no	H19	0.141396	0	-0.141396	#NAME?	1	1	no	H19	0	0	0	0	1	1	no
ENSMUSG00000000037	Scml2	chrX:161117192-161258213	1	protein_coding	Scml2	0.142947	0.0837031	-0.0592439	-0.772128	1	1	no	Scml2	0.814599	0.183395	-0.631204	-2.15114	1	1	no	Scml2	0.106505	2.68468	2.57817	4.65575	1	1	no	Scml2	0	0	0	0	1	1	no
ENSMUSG00000000049	Apoh	chr11:107933386-108414396	1	protein_coding	Apoh	0	0	0	0	1	1	no	Apoh	0	0	0	0	1	1	no	Apoh	0	0	0	0	1	1	no	Apoh	0	0	0	0	1	1	no
ENSMUSG00000000056	Narf	chr11:121237200-121258661	1	protein_coding	Narf	21.7697	29.2974	7.5277	0.428454	0.43635	0.750224	no	Narf	7.34803	9.76145	2.41342	0.409738	0.76425	0.956568	no	Narf	12.3433	4.86043	-7.48287	-1.34458	0.1099	0.426777	no	Narf	2.16672	1.50179	-0.66493	-0.528827	0.0482	0.185743	no
ENSMUSG00000000058	Cav2	chr6:17197750-17385604	1	protein_coding	Cav2	157.824	53.3186	-104.505	-1.5656	0.01795	0.130373	no	Cav2	20.9658	26.787	5.8212	0.353498	0.7649	0.956738	no	Cav2	3.87065	1.91914	-1.95151	-1.01212	1	1	no	Cav2	4.52888	2.28923	-2.23965	-0.984292	5e-05	0.000580752	yes
ENSMUSG00000000078	Klf6	chr13:5861472-5870560	1	protein_coding	Klf6	66.0795	74.3063	8.2268	0.169282	0.51935	0.802882	no	Klf6	22.2724	55.2582	32.9858	1.31093	0.2065	0.832379	no	Klf6	83.8555	158.423	74.5675	0.917803	0.00015	0.00457738	yes	Klf6	11.4532	36.9546	25.5014	1.69001	5e-05	0.000580752	yes
ENSMUSG00000000085	Scmh1	chr4:120405264-120530189	1	protein_coding	Scmh1	4.59278	2.10577	-2.48701	-1.12502	0.2347	0.584946	no	Scmh1	9.18819	16.6304	7.44221	0.855971	0.29335	0.852651	no	Scmh1	17.4115	12.1327	-5.2788	-0.521148	0.53845	0.789427	no	Scmh1	5.96893	4.06393	-1.905	-0.554597	0.1088	0.320978	no
ENSMUSG00000000088	Cox5a	chr9:57521188-57555742	1	protein_coding	Cox5a	17.179	19.7304	2.5514	0.199777	0.76725	0.916469	no	Cox5a	96.2239	160.691	64.4671	0.73982	0.70875	0.952464	no	Cox5a	173.646	369.688	196.042	1.09016	0.0011	0.0220018	yes	Cox5a	272.643	268.505	-4.138	-0.0220597	0.91895	0.972173	no
ENSMUSG00000000093	Tbx2	chr11:85832550-85841948	1	protein_coding	Tbx2	0	0.0218686	0.0218686	inf	1	1	no	Tbx2	0.0293243	0.165665	0.136341	2.4981	1	1	no	Tbx2	0.0729782	0.297296	0.224318	2.02636	1	1	no	Tbx2	0.0042035	0.00598153	0.00177803	0.508923	1	1	no
ENSMUSG00000000094	Tbx4	chr11:85886421-85916097	1	protein_coding	Tbx4	0	0	0	0	1	1	no	Tbx4	0.0655156	0	-0.0655156	#NAME?	1	1	no	Tbx4	0.0972967	0	-0.0972967	#NAME?	1	1	no	Tbx4	0	0	0	0	1	1	no
ENSMUSG00000000103	Zfy2	chrY:2106014-2170409	-1	protein_coding	Zfy2	0	0	0	0	1	1	no	Zfy2	0	0	0	0	1	1	no	Zfy2	0	0	0	0	1	1	no	Zfy2	0	0	0	0	1	1	no
ENSMUSG00000000120	Ngfr	chr11:95568817-95587735	-1	protein_coding	Ngfr	0	0	0	0	1	1	no	Ngfr	0.149785	0.259344	0.109559	0.791975	1	1	no	Ngfr	0.143018	0.099383	-0.043635	-0.525131	1	1	no	Ngfr	0	0	0	0	1	1	no
ENSMUSG00000000125	Wnt3	chr11:103774055-103817957	1	protein_coding	Wnt3	0	0	0	0	1	1	no	Wnt3	0.086225	0	-0.086225	#NAME?	1	1	no	Wnt3	0	1.27658	1.27658	inf	1	1	no	Wnt3	0	0	0	0	1	1	no
ENSMUSG00000000126	Wnt9a	chr11:59306927-59333552	1	protein_coding	Wnt9a	0.179577	0.0803417	-0.0992353	-1.16038	1	1	no	Wnt9a	0.0861202	0	-0.0861202	#NAME?	1	1	no	Wnt9a	0.0834884	0.408519	0.325031	2.29076	1	1	no	Wnt9a	0	0	0	0	1	1	no
ENSMUSG00000000127	Fer	chr17:63863932-64146512	1	protein_coding	Fer	5.84152	4.90356	-0.93796	-0.252513	0.46275	0.768249	no	Fer	5.06948	6.57602	1.50654	0.375376	0.59045	0.937118	no	Fer	3.7113	1.63732	-2.07398	-1.18059	1	1	no	Fer	5.20407	5.20544	0.00137	0.000380926	0.9987	0.999306	no
ENSMUSG00000000131	Xpo6	chr7:126101707-126200519	-1	protein_coding	Xpo6	67.3015	78.4714	11.1699	0.221527	0.6964	0.891332	no	Xpo6	53.9011	61.3273	7.4262	0.186215	0.8026	0.964017	no	Xpo6	57.171	75.2848	18.1138	0.397076	0.35865	0.673179	no	Xpo6	19.793	28.7119	8.9189	0.536663	0.07265	0.245398	no
ENSMUSG00000000134	Tfe3	chrX:7762559-7775202	1	protein_coding	Tfe3	26.327	28.8394	2.5124	0.1315	0.75425	0.911423	no	Tfe3	95.3267	58.5213	-36.8054	-0.703917	0.3869	0.892171	no	Tfe3	25.7389	27.8809	2.142	0.115332	0.8133	0.925239	no	Tfe3	23.3721	37.308	13.9359	0.674697	0.11575	0.333541	no
ENSMUSG00000000142	Axin2	chr11:108920348-108950783	1	protein_coding	Axin2	0.215502	0	-0.215502	#NAME?	1	1	no	Axin2	0.166067	0	-0.166067	#NAME?	1	1	no	Axin2	10.4831	3.38894	-7.09416	-1.62916	0.06345	0.320097	no	Axin2	0	0	0	0	1	1	no
ENSMUSG00000000148	Brat1	chr5:140704893-140719379	1	protein_coding	Brat1	1.79489	1.23483	-0.56006	-0.53958	0.671	0.880069	no	Brat1	5.92414	3.8144	-2.10974	-0.63515	1	1	no	Brat1	1.92496	3.72551	1.80055	0.952609	1	1	no	Brat1	3.86586	2.4983	-1.36756	-0.629843	0.0185	0.0902473	no
ENSMUSG00000000149	Gna12	chr5:140724126-140830431	-1	protein_coding	Gna12	59.8727	13.7044	-46.1683	-2.12726	5e-05	0.00103772	yes	Gna12	7.03784	2.02561	-5.01223	-1.79678	0.69845	0.950845	no	Gna12	0.00037922	0.000265893	-0.000113327	-0.512192	1	1	no	Gna12	0.523655	0.135392	-0.388263	-1.95147	0.39425	0.674263	no
ENSMUSG00000000154	Slc22a18	chr7:143473735-143549141	1	protein_coding	Slc22a18	0.480272	0.0523101	-0.427962	-3.19869	1	1	no	Slc22a18	2.15127	1.61116	-0.54011	-0.417089	1	1	no	Slc22a18	5.36306	4.33736	-1.0257	-0.306239	1	1	no	Slc22a18	0.15465	0.0766514	-0.0779986	-1.01262	1	1	no
ENSMUSG00000000157	Itgb2l	chr16:96361667-96525793	-1	protein_coding	Itgb2l	0	0	0	0	1	1	no	Itgb2l	0	0	0	0	1	1	no	Itgb2l	3.46179	0	-3.46179	#NAME?	1	1	no	Itgb2l	0	0	0	0	1	1	no
ENSMUSG00000000159	Igsf5	chr16:96361667-96525793	1	protein_coding	Igsf5	0	0	0	0	1	1	no	Igsf5	0	0	0	0	1	1	no	Igsf5	0	0	0	0	1	1	no	Igsf5	0	0	0	0	1	1	no
ENSMUSG00000000167	Pih1d2	chr9:50596339-50625000	1	protein_coding	Pih1d2	0.379909	0.566188	0.186279	0.575627	1	1	no	Pih1d2	0.23584	2.56716	2.33132	3.4443	1	1	no	Pih1d2	0.535053	0	-0.535053	#NAME?	1	1	no	Pih1d2	1.63985	1.50369	-0.13616	-0.12506	0.91025	0.968554	no
ENSMUSG00000000168	Dlat	chr9:50626407-50660353	-1	protein_coding	Dlat	11.9334	12.6091	0.6757	0.0794587	0.8628	0.94597	no	Dlat	21.8502	22.4056	0.5554	0.0362115	0.97035	0.991269	no	Dlat	10.3814	13.7049	3.3235	0.400691	0.50775	0.77405	no	Dlat	53.1966	56.7808	3.5842	0.0940678	0.64665	0.851992	no
ENSMUSG00000000171	Sdhd	chr9:50596339-50625000	-1	protein_coding	Sdhd	21.6481	35.5497	13.9016	0.7156	0.2541	0.591236	no	Sdhd	29.8099	20.6338	-9.1761	-0.530781	0.75155	0.95579	no	Sdhd	36.5878	43.5763	6.9885	0.252182	0.51975	0.780513	no	Sdhd	196.849	168.727	-28.122	-0.222396	0.2369	0.511631	no
ENSMUSG00000000182	Fgf23	chr6:127072901-127081567	1	protein_coding	Fgf23	0	0	0	0	1	1	no	Fgf23	0	0	0	0	1	1	no	Fgf23	0	0	0	0	1	1	no	Fgf23	0	0	0	0	1	1	no
ENSMUSG00000000183	Fgf6	chr6:127015585-127028187	1	protein_coding	Fgf6	0	0	0	0	1	1	no	Fgf6	0	0	0	0	1	1	no	Fgf6	0	0	0	0	1	1	no	Fgf6	0	0.00503092	0.00503092	inf	1	1	no
ENSMUSG00000000184	Ccnd2	chr6:127122965-127212413	-1	protein_coding	Ccnd2	37.7355	50.5151	12.7796	0.420791	0.71595	0.898155	no	Ccnd2	66.2008	18.358	-47.8428	-1.85044	0.15945	0.832379	no	Ccnd2	4.61989	99.913	95.2931	4.43474	5e-05	0.00176785	yes	Ccnd2	5.01174	16.4338	11.4221	1.71328	5e-05	0.000580752	yes
ENSMUSG00000000194	Gpr107	chr2:31145322-31228328	1	protein_coding	Gpr107	37.1949	52.2562	15.0613	0.490499	0.2579	0.595316	no	Gpr107	18.0617	22.1428	4.0811	0.293905	0.67685	0.94738	no	Gpr107	30.2423	28.3572	-1.8851	-0.0928539	0.89375	0.95616	no	Gpr107	15.8171	17.9795	2.1624	0.184862	0.3953	0.674747	no
ENSMUSG00000000197	Nalcn	chr14:123276640-123627144	-1	protein_coding	Nalcn	0	0	0	0	1	1	no	Nalcn	0	0	0	0	1	1	no	Nalcn	0	0	0	0	1	1	no	Nalcn	0	0	0	0	1	1	no
ENSMUSG00000000202	Btbd17	chr11:114791216-114795945	-1	protein_coding	Btbd17	8.15e-05	0	-8.15e-05	#NAME?	1	1	no	Btbd17	0.00235884	0	-0.00235884	#NAME?	1	1	no	Btbd17	0	0	0	0	1	1	no	Btbd17	0.0330886	5.47e-05	-0.0330339	-9.24089	1	1	no
ENSMUSG00000000204	Slfn4	chr11:83169165-83261030	1	protein_coding	Slfn4	0.0467258	33.2558	33.2091	9.47517	0.0437	0.239905	no	Slfn4	8.10176	250.849	242.747	4.95244	0.40765	0.896376	no	Slfn4	0.496396	1.05911	0.562714	1.09329	1	1	no	Slfn4	13.1627	142.127	128.964	3.43265	5e-05	0.000580752	yes
ENSMUSG00000000214	Th	chr7:142892751-142931128	-1	protein_coding	Th	0	0.0364763	0.0364763	inf	1	1	no	Th	0	0	0	0	1	1	no	Th	0	0	0	0	1	1	no	Th	0	0	0	0	1	1	no
ENSMUSG00000000215	Ins2	chr7:142678655-142743381	-1	protein_coding	Ins2	0	0	0	0	1	1	no	Ins2	0	0	0	0	1	1	no	Ins2	31.3416	0.00120454	-31.3404	-14.6673	0.1951	0.546341	no	Ins2	0	0	0	0	1	1	no
ENSMUSG00000000216	Scnn1g	chr7:121734478-121768475	1	protein_coding	Scnn1g	0	0	0	0	1	1	no	Scnn1g	0	0	0	0	1	1	no	Scnn1g	0.414894	0	-0.414894	#NAME?	1	1	no	Scnn1g	0	0	0	0	1	1	no
ENSMUSG00000000223	Drp2	chrX:134404550-134456573	1	protein_coding	Drp2	0	0.00721994	0.00721994	inf	1	1	no	Drp2	0.0867102	0	-0.0867102	#NAME?	1	1	no	Drp2	0	0.0632497	0.0632497	inf	1	1	no	Drp2	0.0730001	0.0375948	-0.0354053	-0.957366	1	1	no
ENSMUSG00000000244	Tspan32	chr7:142988968-143019644	1	protein_coding	Tspan32	10.1553	5.35084	-4.80446	-0.9244	0.0557	0.277634	no	Tspan32	5.11909	9.09858	3.97949	0.829754	0.3364	0.876599	no	Tspan32	10.6971	12.3787	1.6816	0.210648	0.7289	0.888739	no	Tspan32	0.00879293	0.0118592	0.00306627	0.431592	1	1	no
ENSMUSG00000000247	Lhx2	chr2:38336104-38369734	1	protein_coding	Lhx2	0.00924045	0.563549	0.554309	5.93043	1	1	no	Lhx2	3.052	1.80732	-1.24468	-0.755903	1	1	no	Lhx2	0.927807	6.4576	5.52979	2.7991	1	1	no	Lhx2	0.0680252	0.0193072	-0.048718	-1.81693	1	1	no
ENSMUSG00000000248	Clec2g	chr6:128842289-129189449	1	protein_coding	Clec2g	0.044657	0.0647942	0.0201372	0.536978	1	1	no	Clec2g	2.68748	2.55054	-0.13694	-0.0754505	1	1	no	Clec2g	0.63479	1.04412	0.40933	0.717937	1	1	no	Clec2g	0	0.0132994	0.0132994	inf	1	1	no
ENSMUSG00000000253	Gmpr	chr13:45507425-45546460	1	protein_coding	Gmpr	2.58978	0.208778	-2.381	-3.63279	0.0016	0.0208033	yes	Gmpr	2.47245	0.66882	-1.80363	-1.88625	1	1	no	Gmpr	3.37943	1.51838	-1.86105	-1.15424	1	1	no	Gmpr	11.3376	4.5772	-6.7604	-1.30858	5e-05	0.000580752	yes
ENSMUSG00000000263	Glra1	chr11:55514237-55608198	-1	protein_coding	Glra1	0	0	0	0	1	1	no	Glra1	0	0	0	0	1	1	no	Glra1	0	0	0	0	1	1	no	Glra1	0	0	0	0	1	1	no
ENSMUSG00000000266	Mid2	chrX:140664598-140767715	1	protein_coding	Mid2	0.0371024	0.00392926	-0.0331731	-3.23918	1	1	no	Mid2	0.456448	0.974917	0.518469	1.09483	1	1	no	Mid2	0.743097	1.60698	0.863883	1.11273	1	1	no	Mid2	0.0017003	0.00924781	0.00754751	2.44333	1	1	no
ENSMUSG00000000275	Trim25	chr11:88999375-89020328	1	protein_coding	Trim25	30.9253	31.0426	0.1173	0.00546335	0.9874	0.993082	no	Trim25	25.4069	110.908	85.5011	2.12607	0.0225	0.474072	no	Trim25	15.4214	41.3313	25.9099	1.4223	0.07165	0.338224	no	Trim25	14.3215	38.3995	24.078	1.42291	0.00825	0.047329	yes
ENSMUSG00000000276	Dgke	chr11:89024200-89069098	-1	protein_coding	Dgke	1.8231	1.37125	-0.45185	-0.410904	0.3398	0.675356	no	Dgke	2.47522	1.89453	-0.58069	-0.385719	1	1	no	Dgke	1.01132	0.852788	-0.158532	-0.245984	1	1	no	Dgke	1.592	2.28036	0.68836	0.51842	0.0563	0.20693	no
ENSMUSG00000000278	Scpep1	chr11:88905927-88955465	-1	protein_coding	Scpep1	7.63895	0.00753692	-7.63141	-9.98518	0.2347	0.584946	no	Scpep1	0.0853231	0.277749	0.192426	1.70277	1	1	no	Scpep1	0.0375444	0.060278	0.0227336	0.683035	1	1	no	Scpep1	0.823115	1.82913	1.00602	1.15199	0.6324	0.844085	no
ENSMUSG00000000282	Mnt	chr11:74830750-74845763	1	protein_coding	Mnt	0.968507	0.0100414	-0.958466	-6.59173	0.1849	0.552998	no	Mnt	25.5897	5.36967	-20.22	-2.25266	0.06195	0.661656	no	Mnt	8.69568	7.22821	-1.46747	-0.26666	0.59605	0.821205	no	Mnt	7.71688	3.43778	-4.2791	-1.16654	5e-05	0.000580752	yes
ENSMUSG00000000290	Itgb2	chr10:77530251-77565708	1	protein_coding	Itgb2	168.951	166.398	-2.553	-0.0219665	0.98205	0.99048	no	Itgb2	590.13	324.139	-265.991	-0.864419	0.52715	0.922221	no	Itgb2	55.1698	5.63205	-49.5378	-3.29215	0.03655	0.237347	no	Itgb2	8.67079	23.3791	14.7083	1.43098	0.24025	0.515427	no
ENSMUSG00000000295	Hddc2	chr10:31313369-31328204	1	protein_coding	Hddc2	2.24923	1.36686	-0.88237	-0.718563	0.3071	0.645881	no	Hddc2	9.75221	3.40474	-6.34747	-1.51819	0.1285	0.805518	no	Hddc2	3.1413	5.29506	2.15376	0.753285	1	1	no	Hddc2	18.3052	13.6979	-4.6073	-0.418297	0.0852	0.273679	no
ENSMUSG00000000296	Tpd52l1	chr10:31332375-31445958	-1	protein_coding	Tpd52l1	0	0	0	0	1	1	no	Tpd52l1	0.293921	1.94439	1.65047	2.72582	1	1	no	Tpd52l1	0	0	0	0	1	1	no	Tpd52l1	0	0	0	0	1	1	no
ENSMUSG00000000301	Pemt	chr11:59970613-60046571	-1	protein_coding	Pemt	0.73975	0.430725	-0.309025	-0.780273	0.40495	0.727943	no	Pemt	8.18301	8.72681	0.5438	0.0928239	0.9157	0.980803	no	Pemt	3.77918	2.83479	-0.94439	-0.414831	1	1	no	Pemt	0.850953	0.816038	-0.034915	-0.0604442	0.94185	0.978737	no
ENSMUSG00000000303	Cdh1	chr8:106603350-106670246	1	protein_coding	Cdh1	3.21e-05	0.0863282	0.0862961	11.3927	1	1	no	Cdh1	0.624982	0.266649	-0.358333	-1.22887	1	1	no	Cdh1	2.55186	1.94042	-0.61144	-0.395178	1	1	no	Cdh1	0	0	0	0	1	1	no
ENSMUSG00000000305	Cdh4	chr2:179442430-179899373	1	protein_coding	Cdh4	0	0	0	0	1	1	no	Cdh4	0	0	0	0	1	1	no	Cdh4	0	0.0560085	0.0560085	inf	1	1	no	Cdh4	0	0	0	0	1	1	no
ENSMUSG00000000308	Ckmt1	chr2:121357713-121387168	1	protein_coding	Ckmt1	0	0	0	0	1	1	no	Ckmt1	0	0	0	0	1	1	no	Ckmt1	0	0	0	0	1	1	no	Ckmt1	0.00983268	0.0297706	0.0199379	1.59823	1	1	no
ENSMUSG00000000317	Bcl6b	chr11:70224127-70229809	-1	protein_coding	Bcl6b	0.0133004	0.0146991	0.0013987	0.144259	1	1	no	Bcl6b	0	0	0	0	1	1	no	Bcl6b	0	0.127746	0.127746	inf	1	1	no	Bcl6b	0.637424	10.4999	9.86248	4.04198	0.0002	0.00204421	yes
ENSMUSG00000000318	Clec10a	chr11:70156196-70170891	1	protein_coding	Clec10a	4.43603	1.6004	-2.83563	-1.47084	0.07655	0.341945	no	Clec10a	10.553	2.71897	-7.83403	-1.95652	0.27	0.843642	no	Clec10a	24.0671	4.96592	-19.1012	-2.27693	0.23615	0.580923	no	Clec10a	4.26254	5.18207	0.91953	0.281815	0.2664	0.546228	no
ENSMUSG00000000320	Alox12	chr11:70241456-70255353	-1	protein_coding	Alox12	0	0	0	0	1	1	no	Alox12	0	0.378864	0.378864	inf	1	1	no	Alox12	0.580245	0.708489	0.128244	0.288081	1	1	no	Alox12	0	0.00781332	0.00781332	inf	1	1	no
ENSMUSG00000000325	Arvcf	chr16:18348181-18479073	1	protein_coding	Arvcf	2.1196	0.708125	-1.41148	-1.58172	0.1821	0.549946	no	Arvcf	3.40612	2.97285	-0.43327	-0.196283	1	1	no	Arvcf	1.56505	6.41713	4.85208	2.03572	1	1	no	Arvcf	0.105674	0.0148478	-0.0908262	-2.8313	1	1	no
ENSMUSG00000000326	Comt	chr16:18348181-18479073	-1	protein_coding	Comt	34.9644	16.0764	-18.888	-1.12095	0.00075	0.0109923	yes	Comt	49.99	23.1897	-26.8003	-1.10815	0.12305	0.794075	no	Comt	10.5777	11.4197	0.842	0.110498	0.82165	0.927868	no	Comt	31.446	28.4004	-3.0456	-0.146961	0.5022	0.760371	no
ENSMUSG00000000339	Rtca	chr3:116488918-116508208	-1	protein_coding	Rtca	5.18501	4.36819	-0.81682	-0.247312	0.765	0.915879	no	Rtca	24.1927	25.17	0.9773	0.0571359	0.96055	0.989903	no	Rtca	16.3265	13.9687	-2.3578	-0.225018	0.7103	0.87949	no	Rtca	12.5438	10.8096	-1.7342	-0.214663	0.56695	0.803768	no
ENSMUSG00000000340	Dbt	chr3:116513004-116549981	1	protein_coding	Dbt	2.99247	6.11956	3.12709	1.03209	0.23325	0.584195	no	Dbt	14.6544	14.894	0.2396	0.0234047	0.98575	0.994159	no	Dbt	3.40103	9.76817	6.36714	1.52211	0.21175	0.558888	no	Dbt	11.4084	17.402	5.9936	0.609154	0.01035	0.0569746	no
ENSMUSG00000000346	Dazap2	chr15:100615336-100637450	1	protein_coding	Dazap2	93.362	84.4754	-8.8866	-0.144304	0.5959	0.8447	no	Dazap2	342.529	264.17	-78.359	-0.374759	0.5662	0.932334	no	Dazap2	208.694	210.418	1.724	0.0118727	0.95755	0.980423	no	Dazap2	112.437	115.178	2.741	0.034753	0.82265	0.933619	no
ENSMUSG00000000355	Mcts1	chrX:38531588-38635142	1	protein_coding	Mcts1	13.8031	16.2538	2.4507	0.235781	0.787	0.92339	no	Mcts1	17.4433	18.5421	1.0988	0.0881373	0.95915	0.989903	no	Mcts1	39.9838	29.7505	-10.2333	-0.426502	0.54695	0.793593	no	Mcts1	40.1385	49.9026	9.7641	0.31413	0.39695	0.676034	no
ENSMUSG00000000359	Rem1	chr2:152622354-152641231	1	protein_coding	Rem1	0	0	0	0	1	1	no	Rem1	3.04551	0.204887	-2.84062	-3.89378	1	1	no	Rem1	8.16717	7.35166	-0.81551	-0.151765	0.9094	0.962154	no	Rem1	0	0	0	0	1	1	no
ENSMUSG00000000365	Rnf17	chr14:56402696-56525032	1	protein_coding	Rnf17	0.196731	0.19839	0.001659	0.0121137	1	1	no	Rnf17	0.577876	0.914355	0.336479	0.661994	1	1	no	Rnf17	0.868168	0.766629	-0.101539	-0.179445	1	1	no	Rnf17	0	0	0	0	1	1	no
ENSMUSG00000000374	Trappc10	chr10:78185295-78245674	-1	protein_coding	Trappc10	12.592	13.3693	0.7773	0.0864157	0.7353	0.904693	no	Trappc10	8.29245	11.1279	2.83545	0.424306	0.4833	0.916083	no	Trappc10	11.2559	9.80281	-1.45309	-0.199419	0.4729	0.75404	no	Trappc10	14.5245	12.7567	-1.7678	-0.187226	0.24675	0.523207	no
ENSMUSG00000000378	Ccm2	chr11:6546886-6596792	1	protein_coding	Ccm2	12.4301	8.91438	-3.51572	-0.479637	0.61785	0.855898	no	Ccm2	15.0414	20.6447	5.6033	0.456829	0.45085	0.906518	no	Ccm2	22.6358	22.46	-0.1758	-0.011248	0.97355	0.987395	no	Ccm2	14.4241	16.4347	2.0106	0.188264	0.3918	0.672337	no
ENSMUSG00000000381	Wap	chr11:6635481-6638637	-1	protein_coding	Wap	0	0	0	0	1	1	no	Wap	0	0	0	0	1	1	no	Wap	0	0	0	0	1	1	no	Wap	0.018142	0	-0.018142	#NAME?	1	1	no
ENSMUSG00000000384	Tbrg4	chr11:6615560-6626102	-1	protein_coding	Tbrg4	6.63379	0.515868	-6.11792	-3.68476	0.05445	0.273502	no	Tbrg4	13.8808	23.066	9.1852	0.732675	0.274	0.845045	no	Tbrg4	10.0501	10.595	0.5449	0.0761795	0.9238	0.967029	no	Tbrg4	38.6654	41.2499	2.5845	0.0933476	0.70895	0.884002	no
ENSMUSG00000000385	Tmprss2	chr16:97564683-97611195	-1	protein_coding	Tmprss2	0	0	0	0	1	1	no	Tmprss2	0	0	0	0	1	1	no	Tmprss2	0	0	0	0	1	1	no	Tmprss2	0	0	0	0	1	1	no
ENSMUSG00000000386	Mx1	chr16:97447034-97463156	-1	protein_coding	Mx1	1.63925	220.737	219.098	7.07315	5e-05	0.00103772	yes	Mx1	3.62695	257.198	253.571	6.14798	0.00415	0.210306	no	Mx1	64.1182	230.909	166.791	1.84852	0.00045	0.0112554	yes	Mx1	0.570887	26.3273	25.7564	5.52721	5e-05	0.000580752	yes
ENSMUSG00000000392	Fap	chr2:62500714-62576427	-1	protein_coding	Fap	0.205136	0.826292	0.621156	2.01007	0.0387	0.222532	no	Fap	1.61152	4.56532	2.9538	1.50229	1	1	no	Fap	7.96025	16.0954	8.13515	1.01576	0.1568	0.504257	no	Fap	0.0258429	0.124362	0.0985191	2.26671	1	1	no
ENSMUSG00000000394	Gcg	chr2:62474486-62483650	-1	protein_coding	Gcg	0	0	0	0	1	1	no	Gcg	0	0	0	0	1	1	no	Gcg	10.3442	6.68e-06	-10.3442	-20.5636	0.24175	0.583137	no	Gcg	0	0	0	0	1	1	no
ENSMUSG00000000399	Ndufa9	chr6:126821371-126874308	-1	protein_coding	Ndufa9	26.4516	36.8073	10.3557	0.476637	0.08775	0.372785	no	Ndufa9	42.4669	31.8056	-10.6613	-0.417057	0.46	0.90846	no	Ndufa9	26.5913	37.005	10.4137	0.476766	0.12735	0.461931	no	Ndufa9	71.3283	76.1944	4.8661	0.0952088	0.5516	0.794045	no
ENSMUSG00000000402	Egfl6	chrX:166523006-166585720	-1	protein_coding	Egfl6	0	0	0	0	1	1	no	Egfl6	0	0	0	0	1	1	no	Egfl6	0.593314	0.78092	0.187606	0.396378	1	1	no	Egfl6	0	0	0	0	1	1	no
ENSMUSG00000000409	Lck	chr4:129548343-129573641	-1	protein_coding	Lck	0.197419	4.66157	4.46415	4.56148	0.0021	0.0256711	yes	Lck	1.49413	1.59892	0.10479	0.0977943	1	1	no	Lck	4.29484	10.4172	6.12236	1.27829	0.1324	0.469189	no	Lck	0.896953	4.07514	3.17819	2.18374	0.0079	0.0456985	yes
ENSMUSG00000000411	Tssk3	chr4:129458350-129509831	-1	protein_coding	Tssk3	0.0379247	0	-0.0379247	#NAME?	1	1	no	Tssk3	0	0	0	0	1	1	no	Tssk3	0.530887	0.740352	0.209465	0.479805	1	1	no	Tssk3	0	0.0295117	0.0295117	inf	1	1	no
ENSMUSG00000000416	Cttnbp2	chr6:18366477-18514843	-1	protein_coding	Cttnbp2	0.049455	0	-0.049455	#NAME?	1	1	no	Cttnbp2	0.0690232	0	-0.0690232	#NAME?	1	1	no	Cttnbp2	0	0	0	0	1	1	no	Cttnbp2	0	0	0	0	1	1	no
ENSMUSG00000000420	Galnt1	chr18:24205190-24287306	1	protein_coding	Galnt1	15.5781	9.41644	-6.16166	-0.726262	0.11975	0.444172	no	Galnt1	23.4886	10.8403	-12.6483	-1.11556	0.091	0.742896	no	Galnt1	55.4559	39.3318	-16.1241	-0.495647	0.18195	0.532579	no	Galnt1	21.6477	12.4612	-9.1865	-0.796772	5e-05	0.000580752	yes
ENSMUSG00000000435	Myf5	chr10:107482907-107486134	-1	protein_coding	Myf5	0	0	0	0	1	1	no	Myf5	0	0	0	0	1	1	no	Myf5	0	0	0	0	1	1	no	Myf5	0	0	0	0	1	1	no
ENSMUSG00000000439	Mkrn2	chr6:115601901-115680182	1	protein_coding	Mkrn2	4.8164	3.55665	-1.25975	-0.437436	0.86695	0.947589	no	Mkrn2	4.83923	0.852016	-3.98721	-2.50582	1	1	no	Mkrn2	1.62466	2.48118	0.85652	0.610886	1	1	no	Mkrn2	0.959993	0.290781	-0.669212	-1.72309	0.11025	0.323736	no
ENSMUSG00000000440	Pparg	chr6:115360950-115490399	1	protein_coding	Pparg	23.8096	3.00802	-20.8016	-2.98466	0.0785	0.348322	no	Pparg	129.82	17.9255	-111.894	-2.85644	0.004	0.205278	no	Pparg	54.5831	7.60786	-46.9752	-2.84289	0.00465	0.0642709	no	Pparg	0.0651376	0.017725	-0.0474126	-1.87771	1	1	no
ENSMUSG00000000441	Raf1	chr6:115601901-115680182	-1	protein_coding	Raf1	35.0207	36.5543	1.5336	0.061832	0.8821	0.951488	no	Raf1	64.973	74.7386	9.7656	0.202013	0.8347	0.968498	no	Raf1	43.7973	62.1637	18.3664	0.50523	0.21865	0.566447	no	Raf1	23.862	18.5338	-5.3282	-0.364556	0.0344	0.145102	no
ENSMUSG00000000486	2001-09-01	chr7:127191598-127238180	-1	protein_coding	2001-09-01	0.27079	0.294983	0.024193	0.123455	1	1	no	2001-09-01	1.29157	1.95757	0.666	0.599939	1	1	no	2001-09-01	41.8502	40.9071	-0.9431	-0.0328825	0.9676	0.984558	no	2001-09-01	0.040724	0.0595881	0.0188641	0.549146	1	1	no
ENSMUSG00000000489	Pdgfb	chr15:79995847-80017374	-1	protein_coding	Pdgfb	3.21332	0.000316707	-3.213	-13.3086	0.39075	0.717521	no	Pdgfb	0.0016492	0	-0.0016492	#NAME?	1	1	no	Pdgfb	0.00095328	0.000903281	-4.9999e-05	-0.0777257	1	1	no	Pdgfb	7.90245	123.401	115.499	3.96491	5e-05	0.000580752	yes
ENSMUSG00000000530	Acvrl1	chr15:101128521-101145694	1	protein_coding	Acvrl1	18.4479	23.8104	5.3625	0.368137	0.31275	0.650476	no	Acvrl1	13.3785	9.27346	-4.10504	-0.528732	0.4916	0.916083	no	Acvrl1	6.38981	11.0717	4.68189	0.79303	0.373	0.681014	no	Acvrl1	5.18475	17.6795	12.4947	1.76974	5e-05	0.000580752	yes
ENSMUSG00000000531	Grasp	chr15:101221195-101235991	1	protein_coding	Grasp	0.0675635	0.0900718	0.0225083	0.414831	1	1	no	Grasp	0.307542	0.354162	0.04662	0.203625	1	1	no	Grasp	60.1909	127.049	66.8581	1.07777	5e-05	0.00176785	yes	Grasp	0.894027	0.804937	-0.08909	-0.151442	0.6729	0.867062	no
ENSMUSG00000000532	Acvr1b	chr15:101174066-101214138	1	protein_coding	Acvr1b	6.64877	29.4907	22.8419	2.1491	5e-05	0.00103772	yes	Acvr1b	7.07251	19.2684	12.1959	1.44594	0.01165	0.338233	no	Acvr1b	9.8144	5.5159	-4.2985	-0.831303	0.0127	0.124029	no	Acvr1b	5.13015	6.27905	1.1489	0.291543	0.1378	0.37006	no
ENSMUSG00000000538	Tom1l2	chr11:60226713-60352918	-1	protein_coding	Tom1l2	2.90683	2.18687	-0.71996	-0.410583	0.2845	0.623229	no	Tom1l2	12.4364	6.32662	-6.10978	-0.975065	0.17555	0.832379	no	Tom1l2	4.9954	4.38341	-0.61199	-0.188546	1	1	no	Tom1l2	5.14575	3.22745	-1.9183	-0.672989	0.0565	0.207492	no
ENSMUSG00000000544	Gpa33	chr1:166130237-166166510	1	protein_coding	Gpa33	0	0	0	0	1	1	no	Gpa33	0	0	0	0	1	1	no	Gpa33	0.14021	0	-0.14021	#NAME?	1	1	no	Gpa33	0.00215961	0.00371216	0.00155255	0.781486	1	1	no
ENSMUSG00000000552	Zfp385a	chr15:103313888-103340160	-1	protein_coding	Zfp385a	6.13e-05	9.74e-05	3.61e-05	0.66829	1	1	no	Zfp385a	8.47524	2.62121	-5.85403	-1.69302	0.5526	0.928566	no	Zfp385a	13.7983	0.420211	-13.3781	-5.03723	0.1208	0.449256	no	Zfp385a	2.46745	1.07321	-1.39424	-1.2011	0.0379	0.155978	no
ENSMUSG00000000555	Itga5	chr15:103344285-103372516	-1	protein_coding	Itga5	17.4846	51.4495	33.9649	1.55707	5e-05	0.00103772	yes	Itga5	45.4701	70.881	25.4109	0.64048	0.46385	0.909608	no	Itga5	8.47956	29.7174	21.2378	1.80924	0.12295	0.453385	no	Itga5	28.0563	195.008	166.952	2.79714	5e-05	0.000580752	yes
ENSMUSG00000000560	Gabra2	chr5:70957596-71095849	-1	protein_coding	Gabra2	0	0	0	0	1	1	no	Gabra2	0	0	0	0	1	1	no	Gabra2	0	0.269383	0.269383	inf	1	1	no	Gabra2	0	0	0	0	1	1	no
ENSMUSG00000000561	Wdr77	chr3:105942632-105987423	1	protein_coding	Wdr77	6.65785	5.51434	-1.14351	-0.271868	0.75025	0.909626	no	Wdr77	17.9897	35.7577	17.768	0.991084	0.4359	0.901851	no	Wdr77	24.6182	21.9558	-2.6624	-0.165123	0.80245	0.920954	no	Wdr77	61.3272	70.1135	8.7863	0.193164	0.5601	0.798963	no
ENSMUSG00000000562	Adora3	chr3:105870857-105932834	1	protein_coding	Adora3	0.112514	7.25757	7.14506	6.01132	0.1079	0.419242	no	Adora3	0.778441	0	-0.778441	#NAME?	1	1	no	Adora3	0.621743	1.15299	0.531247	0.890993	1	1	no	Adora3	0.426493	1.00846	0.581967	1.24156	0.29095	0.573365	no
ENSMUSG00000000563	Atp5f1	chr3:105942632-105987423	-1	protein_coding	Atp5f1	12.7038	11.0103	-1.6935	-0.206401	0.8988	0.957464	no	Atp5f1	7.18157	0.0236145	-7.15796	-8.24849	0.039	0.564154	no	Atp5f1	21.3885	51.435	30.0465	1.26591	0.27455	0.604882	no	Atp5f1	1.31933	1.12423	-0.1951	-0.230862	0.7752	0.912636	no
ENSMUSG00000000567	Sox9	chr11:112782223-112787760	1	protein_coding	Sox9	7.3e-07	0.0144297	0.014429	14.2702	1	1	no	Sox9	3.05e-05	0.296727	0.296697	13.2484	1	1	no	Sox9	1.67e-05	0	-1.67e-05	#NAME?	1	1	no	Sox9	0	0	0	0	1	1	no
ENSMUSG00000000568	Hnrnpd	chr5:99955934-99980344	-1	protein_coding	Hnrnpd	11.083	12.5188	1.4358	0.175757	0.76805	0.916577	no	Hnrnpd	93.7431	175.296	81.5529	0.903008	0.31365	0.865705	no	Hnrnpd	184.337	235.614	51.277	0.354083	0.2094	0.55771	no	Hnrnpd	130.23	153.239	23.009	0.234718	0.1971	0.46152	no
ENSMUSG00000000579	Dynlt1c	chr17:6092035-6639790	1	protein_coding	Dynlt1c	1.63721	2.68055	1.04334	0.711287	0.78215	0.922064	no	Dynlt1c	0	0	0	0	1	1	no	Dynlt1c	0.844177	1.5771	0.732923	0.901654	1	1	no	Dynlt1c	1.28619	1.16378	-0.12241	-0.144278	0.9259	0.973814	no
ENSMUSG00000000581	C1d	chr11:17257462-17269176	1	protein_coding	C1d	31.1111	44.9384	13.8273	0.53052	0.4808	0.781166	no	C1d	24.6518	29.9252	5.2734	0.279667	0.74825	0.95579	no	C1d	45.9547	35.0697	-10.885	-0.389986	0.6524	0.850936	no	C1d	1.59234	1.20748	-0.38486	-0.39915	0.7386	0.898191	no
ENSMUSG00000000594	Gm2a	chr11:55097974-55113029	1	protein_coding	Gm2a	0.191371	0.30482	0.113449	0.671584	1	1	no	Gm2a	0	0	0	0	1	1	no	Gm2a	0	0	0	0	1	1	no	Gm2a	0.0160145	0.0039208	-0.0120937	-2.03016	1	1	no
ENSMUSG00000000600	Krit1	chr5:3689997-3866596	1	protein_coding	Krit1	8.16891	12.6858	4.51689	0.635001	0.3076	0.646289	no	Krit1	3.30929	20.6359	17.3266	2.64057	0.02965	0.517315	no	Krit1	15.7311	26.6213	10.8902	0.758964	0.2694	0.600211	no	Krit1	5.66235	11.0332	5.37085	0.962379	0.0042	0.0272979	yes
ENSMUSG00000000605	Clcn4	chr7:7282307-7300851	-1	protein_coding	Clcn4	18.2934	6.33623	-11.9572	-1.52962	0.08015	0.352435	no	Clcn4	9.97009	8.20287	-1.76722	-0.281477	0.7713	0.958641	no	Clcn4	1.24769	1.27963	0.03194	0.0364659	1	1	no	Clcn4	0.942874	0.758007	-0.184867	-0.314853	0.71045	0.884912	no
ENSMUSG00000000606	Vmn2r88	chr14:51360582-51695448	1	protein_coding	Vmn2r88	0	0	0	0	1	1	no	Vmn2r88	0	0	0	0	1	1	no	Vmn2r88	0	0	0	0	1	1	no	Vmn2r88	0	0	0	0	1	1	no
ENSMUSG00000000617	Grm6	chr11:50850684-50866208	1	protein_coding	Grm6	0	0	0	0	1	1	no	Grm6	0	0	0	0	1	1	no	Grm6	0.310554	0.092136	-0.218418	-1.75301	1	1	no	Grm6	0	0	0	0	1	1	no
ENSMUSG00000000627	Sema4f	chr6:82910785-83030663	-1	protein_coding	Sema4f	0.00854185	0.0135949	0.00505305	0.670441	1	1	no	Sema4f	0.132954	0	-0.132954	#NAME?	1	1	no	Sema4f	11.2446	3.42108	-7.82352	-1.71671	0.34075	0.660685	no	Sema4f	0.00806902	0.00954577	0.00147675	0.242469	1	1	no
ENSMUSG00000000628	Hk2	chr6:82724990-82774513	-1	protein_coding	Hk2	5.83738	11.1362	5.29882	0.931869	0.56635	0.830933	no	Hk2	14.9446	20.3228	5.3782	0.443479	0.47285	0.912927	no	Hk2	7.47354	12.5057	5.03216	0.74272	0.4002	0.702517	no	Hk2	24.4216	53.0647	28.6431	1.1196	5e-05	0.000580752	yes
ENSMUSG00000000631	Myo18a	chr11:77763245-77865983	1	protein_coding	Myo18a	8.52608	4.7799	-3.74618	-0.834901	0.3701	0.701421	no	Myo18a	13.1807	31.5331	18.3524	1.25844	0.2431	0.832379	no	Myo18a	16.287	17.1325	0.8455	0.0730152	0.92885	0.968879	no	Myo18a	1.04981	1.23145	0.18164	0.230227	0.71585	0.887659	no
ENSMUSG00000000632	Sez6	chr11:77930799-77979048	1	protein_coding	Sez6	0	0.023937	0.023937	inf	1	1	no	Sez6	0	0	0	0	1	1	no	Sez6	0	0.186736	0.186736	inf	1	1	no	Sez6	0	0	0	0	1	1	no
ENSMUSG00000000673	Haao	chr17:83829903-83849920	-1	protein_coding	Haao	0.041872	0.0293551	-0.0125169	-0.512376	1	1	no	Haao	0.128286	0	-0.128286	#NAME?	1	1	no	Haao	23.2611	4.82547	-18.4356	-2.26918	0.0066	0.0820464	no	Haao	0.12816	0.0264929	-0.101667	-2.27426	1	1	no
ENSMUSG00000000682	Cd52	chr4:134065911-134095142	-1	protein_coding	Cd52	80.8133	187.141	106.328	1.21146	0.0005	0.00779723	yes	Cd52	7036.15	9649.37	2613.22	0.455648	0.7328	0.954948	no	Cd52	1740.42	2047.31	306.89	0.234298	0.33255	0.655583	no	Cd52	233.323	869.42	636.097	1.89773	5e-05	0.000580752	yes
ENSMUSG00000000686	Abhd15	chr11:77493494-77608298	1	protein_coding	Abhd15	5.40227	0.237798	-5.16447	-4.50576	0.02645	0.17182	no	Abhd15	0.0988817	0.20097	0.102088	1.0232	1	1	no	Abhd15	0.171595	0	-0.171595	#NAME?	1	1	no	Abhd15	0.668273	0.0472882	-0.620985	-3.82089	0.03395	0.143801	no
ENSMUSG00000000690	Hoxb6	chr11:96291023-96354691	1	protein_coding	Hoxb6	0	0	0	0	1	1	no	Hoxb6	0	0	0	0	1	1	no	Hoxb6	0	0	0	0	1	1	no	Hoxb6	1.65657	2.1471	0.49053	0.374184	0.59905	0.823622	no
ENSMUSG00000000693	Loxl3	chr6:83030891-83067507	1	protein_coding	Loxl3	3.30597	3.02423	-0.28174	-0.128508	0.9228	0.965152	no	Loxl3	2.33583	1.85314	-0.48269	-0.333959	1	1	no	Loxl3	44.4576	40.8549	-3.6027	-0.121922	0.89335	0.956088	no	Loxl3	0.318099	0.149986	-0.168113	-1.08464	0.48445	0.74747	no
ENSMUSG00000000701	Tcl1b5	chr12:105176357-105181143	1	protein_coding	Tcl1b5	0	0	0	0	1	1	no	Tcl1b5	0	0	0	0	1	1	no	Tcl1b5	0	0	0	0	1	1	no	Tcl1b5	0	0	0	0	1	1	no
ENSMUSG00000000706	Btn1a1	chr13:23456991-23465901	-1	protein_coding	Btn1a1	0	0.00883454	0.00883454	inf	1	1	no	Btn1a1	0	0	0	0	1	1	no	Btn1a1	0	0	0	0	1	1	no	Btn1a1	0.00147617	0	-0.00147617	#NAME?	1	1	no
ENSMUSG00000000708	Kat2b	chr17:53566768-53672720	1	protein_coding	Kat2b	14.4194	36.8946	22.4752	1.3554	0.0259	0.169201	no	Kat2b	18.4893	42.1244	23.6351	1.18797	0.37985	0.888424	no	Kat2b	23.0544	17.0763	-5.9781	-0.433045	0.54145	0.791072	no	Kat2b	5.59771	3.6477	-1.95001	-0.617851	0.02535	0.114424	no
ENSMUSG00000000711	Rab5b	chr10:128677090-128696333	-1	protein_coding	Rab5b	28.6372	20.126	-8.5112	-0.508827	0.1735	0.538147	no	Rab5b	9.51329	14.0864	4.57311	0.56629	0.66075	0.946876	no	Rab5b	10.4342	8.45864	-1.97556	-0.302816	0.7379	0.893177	no	Rab5b	19.9001	19.3051	-0.595	-0.0437952	0.81435	0.929749	no
ENSMUSG00000000724	Cryba1	chr11:77630008-77741921	-1	protein_coding	Cryba1	0	0	0	0	1	1	no	Cryba1	0	0	0	0	1	1	no	Cryba1	0	0	0	0	1	1	no	Cryba1	0	0	0	0	1	1	no
ENSMUSG00000000730	Dnmt3l	chr10:78029699-78065384	1	protein_coding	Dnmt3l	0.644201	2.38969	1.74549	1.89124	0.0428	0.237641	no	Dnmt3l	8.13621	14.6239	6.48769	0.845902	0.3511	0.880751	no	Dnmt3l	0.796928	4.34969	3.55276	2.44839	1	1	no	Dnmt3l	1.55567	4.04334	2.48767	1.37801	0.0522	0.195702	no
ENSMUSG00000000731	Aire	chr10:78029699-78065384	-1	protein_coding	Aire	0	0.0697134	0.0697134	inf	1	1	no	Aire	0	0.137238	0.137238	inf	1	1	no	Aire	1.98415	2.8476	0.86345	0.521227	1	1	no	Aire	0	0.0185907	0.0185907	inf	1	1	no
ENSMUSG00000000732	Icosl	chr10:78069094-78079525	1	protein_coding	Icosl	1.19314	7.87757	6.68443	2.72299	0.00505	0.0506419	no	Icosl	1.03365	22.6567	21.623	4.45411	0.02065	0.459351	no	Icosl	131.339	309.777	178.438	1.23794	0.00295	0.0459662	yes	Icosl	0.732648	6.46942	5.73677	3.14244	5e-05	0.000580752	yes
ENSMUSG00000000738	Spg7	chr8:119910359-124345738	1	protein_coding	Spg7	24.3327	24.5485	0.2158	0.0127407	0.98705	0.992927	no	Spg7	21.3	28.2351	6.9351	0.406633	0.68005	0.94738	no	Spg7	42.4331	32.7671	-9.666	-0.372941	0.6587	0.854728	no	Spg7	21.2782	21.8904	0.6122	0.0409206	0.964	0.985845	no
ENSMUSG00000000739	Sult5a1	chr8:119910359-124345738	-1	protein_coding	Sult5a1	0	0	0	0	1	1	no	Sult5a1	0	0	0	0	1	1	no	Sult5a1	0	0	0	0	1	1	no	Sult5a1	0	0	0	0	1	1	no
ENSMUSG00000000740	Rpl13	chr8:119910359-124345738	1	protein_coding	Rpl13	343.839	360.212	16.373	0.0671129	0.93235	0.969141	no	Rpl13	6.02733	10.0358	4.00847	0.73557	0.6475	0.946142	no	Rpl13	12.9782	8.43604	-4.54216	-0.621448	0.67435	0.86256	no	Rpl13	835.959	978.951	142.992	0.227804	0.6483	0.853016	no
ENSMUSG00000000743	Chmp1a	chr8:119910359-124345738	-1	protein_coding	Chmp1a	17.9204	9.87787	-8.04253	-0.859334	0.64325	0.866245	no	Chmp1a	39.3922	13.5987	-25.7935	-1.53444	0.6032	0.940264	no	Chmp1a	6.93423	6.53086	-0.40337	-0.0864632	0.9561	0.979728	no	Chmp1a	6.20428	8.54268	2.3384	0.461424	0.68535	0.872859	no
ENSMUSG00000000751	Rpa1	chr11:75298165-75405774	-1	protein_coding	Rpa1	5.74836	2.29373	-3.45463	-1.32545	0.10055	0.402089	no	Rpa1	19.2641	5.66508	-13.599	-1.76574	0.21145	0.832379	no	Rpa1	24.3421	8.62159	-15.7205	-1.49743	0.046	0.268158	no	Rpa1	0.76671	0.113611	-0.653099	-2.75458	0.02825	0.12472	no
ENSMUSG00000000753	Serpinf1	chr11:75409768-75422701	-1	protein_coding	Serpinf1	0.0286203	0	-0.0286203	#NAME?	1	1	no	Serpinf1	21.8702	18.254	-3.6162	-0.26075	0.7452	0.95579	no	Serpinf1	6.15852	1.54611	-4.61241	-1.99394	1	1	no	Serpinf1	0.606841	0.282485	-0.324356	-1.10315	0.1845	0.4433	no
ENSMUSG00000000759	Tubgcp3	chr8:12614276-12679229	-1	protein_coding	Tubgcp3	7.02811	7.67462	0.64651	0.126958	0.8998	0.957549	no	Tubgcp3	12.244	11.7966	-0.4474	-0.0536929	0.9613	0.989903	no	Tubgcp3	13.0589	5.17933	-7.87957	-1.3342	0.12835	0.463121	no	Tubgcp3	1.88136	1.34524	-0.53612	-0.483905	0.52905	0.779738	no
ENSMUSG00000000766	Oprm1	chr10:6740628-7064241	1	protein_coding	Oprm1	0	0	0	0	1	1	no	Oprm1	0	0	0	0	1	1	no	Oprm1	0	0	0	0	1	1	no	Oprm1	0	0	0	0	1	1	no
ENSMUSG00000000776	Polr3d	chr14:70438587-70443591	-1	protein_coding	Polr3d	2.20104	2.27176	0.07072	0.0456237	0.92665	0.966877	no	Polr3d	5.02926	6.24705	1.21779	0.312829	0.6654	0.946876	no	Polr3d	3.49239	2.80665	-0.68574	-0.315368	1	1	no	Polr3d	8.59983	17.738	9.13817	1.04446	5e-05	0.000580752	yes
ENSMUSG00000000782	Tcf7	chr11:51949881-52286367	-1	protein_coding	Tcf7	0	0	0	0	1	1	no	Tcf7	0.65726	0.688718	0.031458	0.0674483	1	1	no	Tcf7	115.774	154.937	39.163	0.420364	0.39595	0.699275	no	Tcf7	0.026859	0.0633825	0.0365235	1.23868	1	1	no
ENSMUSG00000000787	Ddx3x	chrX:13280913-13294053	1	protein_coding	Ddx3x	36.0903	39.1312	3.0409	0.116707	0.94585	0.974642	no	Ddx3x	74.7374	13.0709	-61.6665	-2.51547	0.2257	0.832379	no	Ddx3x	0.902794	7.20095	6.29816	2.99572	0.09615	0.395664	no	Ddx3x	3.72376	2.98422	-0.73954	-0.319406	0.78815	0.917903	no
ENSMUSG00000000791	Il12rb1	chr8:70808448-70823536	1	protein_coding	Il12rb1	0.214332	0.107363	-0.106969	-0.997351	1	1	no	Il12rb1	0.44463	0.224583	-0.220047	-0.985358	1	1	no	Il12rb1	1.85781	4.00681	2.149	1.10885	1	1	no	Il12rb1	0.029183	0.00189402	-0.027289	-3.9456	1	1	no
ENSMUSG00000000792	Slc5a5	chr8:70882888-70892757	-1	protein_coding	Slc5a5	0.0106017	0.0312759	0.0206742	1.56075	1	1	no	Slc5a5	0	0	0	0	1	1	no	Slc5a5	0	0	0	0	1	1	no	Slc5a5	0.0267116	0.0437037	0.0169921	0.710289	1	1	no
ENSMUSG00000000794	Kcnn3	chr3:89520163-89675132	1	protein_coding	Kcnn3	0	0	0	0	1	1	no	Kcnn3	0.0785388	0.205212	0.126673	1.38564	1	1	no	Kcnn3	0	0	0	0	1	1	no	Kcnn3	0.00384059	0.00546109	0.0016205	0.50786	1	1	no
ENSMUSG00000000804	Usp32	chr11:84984425-85140359	-1	protein_coding	Usp32	5.19603	4.21056	-0.98547	-0.303397	0.6933	0.88972	no	Usp32	3.4128	6.93488	3.52208	1.02292	1	1	no	Usp32	5.04395	8.38208	3.33813	0.732753	0.43795	0.728807	no	Usp32	0.512056	0.812257	0.300201	0.665636	0.4147	0.690191	no
ENSMUSG00000000805	Car4	chr11:84957785-84966044	1	protein_coding	Car4	0	0.647747	0.647747	inf	5e-05	0.00103772	yes	Car4	0.376793	0	-0.376793	#NAME?	1	1	no	Car4	0	0.715186	0.715186	inf	1	1	no	Car4	0	0.450976	0.450976	inf	5e-05	0.000580752	yes
ENSMUSG00000000811	Txnrd3	chr6:89643959-89675529	1	protein_coding	Txnrd3	0.174346	0.0569131	-0.117433	-1.61512	1	1	no	Txnrd3	2.24089	2.12827	-0.11262	-0.0743883	1	1	no	Txnrd3	0.494976	0.423946	-0.07103	-0.22348	1	1	no	Txnrd3	0.454974	0.324228	-0.130746	-0.488776	0.7049	0.882202	no
ENSMUSG00000000817	Fasl	chr1:161780688-161788495	-1	protein_coding	Fasl	0	0	0	0	1	1	no	Fasl	0	0.187579	0.187579	inf	1	1	no	Fasl	0.18448	0	-0.18448	#NAME?	1	1	no	Fasl	0.00246341	0.008026	0.00556259	1.70403	1	1	no
ENSMUSG00000000823	Zfp512b	chr2:181569146-181655668	-1	protein_coding	Zfp512b	2.14448	1.23718	-0.9073	-0.793567	0.30755	0.646238	no	Zfp512b	2.69951	2.00642	-0.69309	-0.428072	1	1	no	Zfp512b	2.63221	2.17782	-0.45439	-0.273391	1	1	no	Zfp512b	1.62737	1.33887	-0.2885	-0.281523	0.6386	0.84739	no
ENSMUSG00000000826	Dnajc5	chr2:181520214-181555133	1	protein_coding	Dnajc5	36.9969	54.0973	17.1004	0.548151	0.15135	0.502668	no	Dnajc5	29.3527	21.9749	-7.3778	-0.417638	0.74195	0.955645	no	Dnajc5	48.0058	38.2504	-9.7554	-0.327733	0.37675	0.683056	no	Dnajc5	27.0079	31.5242	4.5163	0.223076	0.2222	0.494838	no
ENSMUSG00000000827	Tpd52l2	chr2:181468620-181518448	1	protein_coding	Tpd52l2	41.503	35.9288	-5.5742	-0.208076	0.6051	0.850414	no	Tpd52l2	29.4513	33.9573	4.506	0.20539	0.7839	0.962064	no	Tpd52l2	48.3742	37.1299	-11.2443	-0.381657	0.3127	0.638444	no	Tpd52l2	33.886	35.6354	1.7494	0.0726252	0.7508	0.902733	no
ENSMUSG00000000838	Fmr1	chrX:68678484-68717963	1	protein_coding	Fmr1	6.00458	4.8763	-1.12828	-0.300277	0.5553	0.824507	no	Fmr1	4.27355	20.4963	16.2228	2.26186	0.0077	0.280099	no	Fmr1	24.225	17.8526	-6.3724	-0.440356	0.48075	0.759857	no	Fmr1	13.3755	18.2468	4.8713	0.448055	0.02145	0.100963	no
ENSMUSG00000000861	Bcl11a	chr11:24077921-24174123	1	protein_coding	Bcl11a	0	0.00872705	0.00872705	inf	1	1	no	Bcl11a	0.578973	2.37319	1.79422	2.03526	1	1	no	Bcl11a	5.04715	3.20876	-1.83839	-0.653451	1	1	no	Bcl11a	0	0	0	0	1	1	no
ENSMUSG00000000869	Il4	chr11:53567376-53618669	-1	protein_coding	Il4	0	0	0	0	1	1	no	Il4	0	0	0	0	1	1	no	Il4	4.6774	0	-4.6774	#NAME?	1	1	no	Il4	0	0	0	0	1	1	no
ENSMUSG00000000876	Pxmp4	chr2:154585753-154603723	-1	protein_coding	Pxmp4	4.86697	1.8331	-3.03387	-1.40874	0.0462	0.246734	no	Pxmp4	16.971	4.94025	-12.0307	-1.78041	0.17205	0.832379	no	Pxmp4	18.2171	9.65927	-8.55783	-0.91531	0.20475	0.553615	no	Pxmp4	2.55931	2.23213	-0.32718	-0.197335	0.7954	0.921348	no
ENSMUSG00000000881	Dlg3	chrX:100741092-100818410	1	protein_coding	Dlg3	0.400359	9.15e-05	-0.400267	-12.095	1	1	no	Dlg3	3.61578	1.73528	-1.8805	-1.05914	1	1	no	Dlg3	1.12263	3.3612	2.23857	1.5821	1	1	no	Dlg3	0.199126	0.270728	0.071602	0.443162	0.5721	0.807269	no
ENSMUSG00000000884	Gnb1l	chr16:18498767-18566679	1	protein_coding	Gnb1l	1.51486	0.910223	-0.604637	-0.734888	0.55995	0.82713	no	Gnb1l	4.62659	1.17932	-3.44727	-1.97199	1	1	no	Gnb1l	3.47614	3.47364	-0.0025	-0.00103625	1	1	no	Gnb1l	3.14536	1.36422	-1.78114	-1.20515	0.02185	0.102389	no
ENSMUSG00000000889	Dbh	chr2:27165232-27183200	1	protein_coding	Dbh	0	0	0	0	1	1	no	Dbh	0	0	0	0	1	1	no	Dbh	0	0	0	0	1	1	no	Dbh	0	0	0	0	1	1	no
ENSMUSG00000000901	Mmp11	chr10:75923221-75932502	-1	protein_coding	Mmp11	0.248027	0.0790702	-0.168957	-1.64929	1	1	no	Mmp11	1.08219	1.1144	0.03221	0.0423186	1	1	no	Mmp11	1.50503	1.19891	-0.30612	-0.328067	1	1	no	Mmp11	0.0241985	0.006048	-0.0181505	-2.00039	1	1	no
ENSMUSG00000000902	Smarcb1	chr10:75896767-75922549	-1	protein_coding	Smarcb1	8.4618	13.7774	5.3156	0.703272	0.0417	0.23322	no	Smarcb1	11.4055	12.1852	0.7797	0.0954018	0.872	0.974333	no	Smarcb1	20.0711	24.0901	4.019	0.263323	0.54195	0.791101	no	Smarcb1	35.4043	30.0726	-5.3317	-0.235473	0.16405	0.412092	no
ENSMUSG00000000903	Vpreb3	chr10:75943056-75949657	1	protein_coding	Vpreb3	0	0	0	0	1	1	no	Vpreb3	0.000116163	0	-0.000116163	#NAME?	1	1	no	Vpreb3	1.91909	0.0127714	-1.90632	-7.23136	1	1	no	Vpreb3	0	0	0	0	1	1	no
ENSMUSG00000000915	Hip1r	chr5:123973627-124095798	1	protein_coding	Hip1r	0.00416758	0.149879	0.145711	5.16844	1	1	no	Hip1r	2.47369	2.06367	-0.41002	-0.261452	1	1	no	Hip1r	14.4312	20.3325	5.9013	0.494601	0.58445	0.814827	no	Hip1r	0.277298	1.42052	1.14322	2.35691	0.00025	0.00248223	yes
ENSMUSG00000000916	Nsun5	chr5:135369932-135394552	1	protein_coding	Nsun5	8.66953	5.25556	-3.41397	-0.722109	0.37525	0.706427	no	Nsun5	8.04012	24.3906	16.3505	1.60104	0.17865	0.832379	no	Nsun5	5.70438	6.53713	0.83275	0.196589	1	1	no	Nsun5	11.499	9.91927	-1.57973	-0.2132	0.52855	0.779219	no
ENSMUSG00000000934	Top1mt	chr15:75654321-75678800	-1	protein_coding	Top1mt	0.931019	0.373157	-0.557862	-1.31903	0.0715	0.327824	no	Top1mt	5.89159	1.45277	-4.43882	-2.01985	1	1	no	Top1mt	2.1513	1.74363	-0.40767	-0.30312	1	1	no	Top1mt	7.61802	7.66497	0.04695	0.00886411	0.968	0.986979	no
ENSMUSG00000000938	Hoxa10	chr6:52231196-52240854	-1	protein_coding	Hoxa10	0	0	0	0	1	1	no	Hoxa10	0.170138	0	-0.170138	#NAME?	1	1	no	Hoxa10	0.242362	0.322276	0.079914	0.411137	1	1	no	Hoxa10	0.00476893	0.00790948	0.00314055	0.729917	1	1	no
ENSMUSG00000000942	Hoxa4	chr6:52155589-52221854	-1	protein_coding	Hoxa4	0	0	0	0	1	1	no	Hoxa4	0	0	0	0	1	1	no	Hoxa4	0	0	0	0	1	1	no	Hoxa4	0.0659332	0	-0.0659332	#NAME?	1	1	no
ENSMUSG00000000948	Gm38393	chr7:59937370-60140219	-1	protein_coding	Gm38393	0	0	0	0	1	1	no	Gm38393	0	0	0	0	1	1	no	Gm38393	0	0	0	0	1	1	no	Gm38393	0	0	0	0	1	1	no
ENSMUSG00000000957	Mmp14	chr14:54431602-54445727	1	protein_coding	Mmp14	0.362638	64.9349	64.5723	7.48432	5e-05	0.00103772	yes	Mmp14	66.0728	293.36	227.287	2.15054	0.04685	0.599215	no	Mmp14	9.45426	18.6703	9.21604	0.981713	0.1734	0.523514	no	Mmp14	0.00102507	1.71195	1.71092	10.7057	0.02245	0.104515	no
ENSMUSG00000000958	Slc7a7	chr14:54360779-54417951	-1	protein_coding	Slc7a7	6.8205	26.3462	19.5257	1.94964	0.00045	0.00713608	yes	Slc7a7	37.1094	31.9934	-5.116	-0.214012	0.8652	0.973027	no	Slc7a7	11.3918	20.4126	9.0208	0.84147	0.16165	0.510385	no	Slc7a7	1.82632	9.52531	7.69899	2.38282	0.0057	0.0350946	yes
ENSMUSG00000000959	Oxa1l	chr14:54360779-54417951	1	protein_coding	Oxa1l	9.10522	6.79689	-2.30833	-0.421818	0.5138	0.799865	no	Oxa1l	22.9798	15.1615	-7.8183	-0.599957	0.43375	0.900765	no	Oxa1l	15.0916	9.72566	-5.36594	-0.633881	0.1543	0.501907	no	Oxa1l	29.2686	19.1711	-10.0975	-0.61042	0.00065	0.00565798	yes
ENSMUSG00000000976	Heatr6	chr11:83753090-83783936	1	protein_coding	Heatr6	6.67543	13.9857	7.31027	1.06702	0.0428	0.237641	no	Heatr6	10.7989	15.205	4.4061	0.493658	0.5445	0.92743	no	Heatr6	10.8553	20.5832	9.7279	0.923064	0.3361	0.657708	no	Heatr6	9.98899	13.3174	3.32841	0.414898	0.01685	0.0841098	no
ENSMUSG00000000982	Ccl3	chr11:83647771-83665551	-1	protein_coding	Ccl3	5.13282	80.987	75.8542	3.97986	5e-05	0.00103772	yes	Ccl3	37.5239	6716.55	6679.03	7.48377	0.25	0.832379	no	Ccl3	3.23049	498.528	495.298	7.26978	0.0328	0.222005	no	Ccl3	271.904	0	-271.904	0	1	1	no
ENSMUSG00000000983	Wfdc18	chr11:83708855-83711348	1	protein_coding	Wfdc18	0.0740689	0.956441	0.882372	3.69073	0.24665	0.588056	no	Wfdc18	1.57175	8.50935	6.9376	2.43667	0.2263	0.832379	no	Wfdc18	0	1.35067	1.35067	inf	1	1	no	Wfdc18	0.0691409	0.229044	0.159903	1.72802	1	1	no
ENSMUSG00000001014	Icam4	chr9:21013208-21039036	1	protein_coding	Icam4	0.179738	0.389978	0.21024	1.1175	1	1	no	Icam4	0.000356899	0	-0.000356899	#NAME?	1	1	no	Icam4	0	0.191699	0.191699	inf	1	1	no	Icam4	0.313344	0.290134	-0.02321	-0.111029	0.9263	0.974041	no
ENSMUSG00000001016	Ilf2	chr3:90476110-90491237	1	protein_coding	Ilf2	7.09418	7.1361	0.04192	0.0084999	0.9874	0.993082	no	Ilf2	14.0993	12.1569	-1.9424	-0.21384	0.89295	0.978012	no	Ilf2	15.5174	18.943	3.4256	0.28777	0.52325	0.781964	no	Ilf2	56.7465	62.3241	5.5776	0.135259	0.42075	0.695524	no
ENSMUSG00000001017	Chtop	chr3:90494156-90510155	-1	protein_coding	Chtop	23.7273	35.4189	11.6916	0.57797	0.0708	0.326326	no	Chtop	25.276	37.7508	12.4748	0.578739	0.3412	0.877241	no	Chtop	79.4389	81.2663	1.8274	0.0328119	0.90505	0.960881	no	Chtop	92.0446	110.141	18.0964	0.258948	0.08805	0.279333	no
ENSMUSG00000001018	Snapin	chr3:90476110-90491237	-1	protein_coding	Snapin	22.9536	15.747	-7.2066	-0.543646	0.1245	0.452894	no	Snapin	67.6009	50.7056	-16.8953	-0.4149	0.49285	0.916083	no	Snapin	24.4994	11.1433	-13.3561	-1.13657	0.0149	0.137346	no	Snapin	17.7004	11.8762	-5.8242	-0.575713	0.1821	0.439896	no
ENSMUSG00000001020	S100a4	chr3:90560555-90606055	1	protein_coding	S100a4	1301.66	1125.94	-175.72	-0.209226	0.4494	0.75947	no	S100a4	154.376	55.4719	-98.9041	-1.47662	0.058	0.64918	no	S100a4	1881.66	1458.49	-423.17	-0.367533	0.1276	0.461931	no	S100a4	3817.26	3578.93	-238.33	-0.093009	0.5363	0.78425	no
ENSMUSG00000001021	S100a3	chr3:90560555-90606055	1	protein_coding	S100a3	0.0439161	0	-0.0439161	#NAME?	1	1	no	S100a3	0.657079	1.25541	0.598331	0.934026	1	1	no	S100a3	3.94839	2.25617	-1.69222	-0.807389	1	1	no	S100a3	0.610458	0.379999	-0.230459	-0.683897	0.67985	0.87003	no
ENSMUSG00000001023	S100a5	chr3:90606595-90611780	1	protein_coding	S100a5	0	0	0	0	1	1	no	S100a5	0	0	0	0	1	1	no	S100a5	1.34135	3.31486	1.97351	1.30526	1	1	no	S100a5	0.0900524	0.209162	0.11911	1.21578	1	1	no
ENSMUSG00000001025	S100a6	chr3:90612853-90624483	1	protein_coding	S100a6	923.5	699.615	-223.885	-0.40055	0.13835	0.481163	no	S100a6	298.932	140.779	-158.153	-1.08639	0.10125	0.749152	no	S100a6	722.682	533.816	-188.866	-0.43702	0.1425	0.485013	no	S100a6	508.369	572.643	64.274	0.171761	0.36805	0.651048	no
ENSMUSG00000001027	Scn4a	chr11:106317409-106349389	-1	protein_coding	Scn4a	0	0	0	0	1	1	no	Scn4a	0	0	0	0	1	1	no	Scn4a	0	0	0	0	1	1	no	Scn4a	0	0	0	0	1	1	no
ENSMUSG00000001029	Icam2	chr11:106377642-106388373	-1	protein_coding	Icam2	2.88416	2.28038	-0.60378	-0.338878	0.6355	0.863172	no	Icam2	2.53567	4.60849	2.07282	0.861928	1	1	no	Icam2	3.1035	7.90216	4.79866	1.34835	1	1	no	Icam2	0.217054	0.383673	0.166619	0.821827	0.51895	0.772398	no
ENSMUSG00000001034	Mapk7	chr11:61485430-61494665	-1	protein_coding	Mapk7	3.9067	3.90688	0.00018	6.93e-05	0.9999	0.9999	no	Mapk7	42.3417	32.9289	-9.4128	-0.362723	0.7615	0.956046	no	Mapk7	18.4005	14.7367	-3.6638	-0.320334	0.4242	0.717696	no	Mapk7	6.86534	5.21077	-1.65457	-0.397835	0.0737	0.247772	no
ENSMUSG00000001036	Epn2	chr11:61517248-61579703	-1	protein_coding	Epn2	2.13397	0.426294	-1.70768	-2.32362	0.02415	0.161091	no	Epn2	6.75915	15.625	8.86585	1.20894	0.23895	0.832379	no	Epn2	2.06351	0.53047	-1.53304	-1.95976	1	1	no	Epn2	1.00696	1.09074	0.08378	0.115309	0.82405	0.934164	no
ENSMUSG00000001039	B9d1	chr11:61505143-61512931	1	protein_coding	B9d1	0.448955	0.064596	-0.384359	-2.79706	1	1	no	B9d1	8.71056	9.18274	0.47218	0.0761586	0.93565	0.985616	no	B9d1	1.45867	0	-1.45867	#NAME?	1	1	no	B9d1	0.641689	0.740668	0.098979	0.206952	0.8096	0.92784	no
ENSMUSG00000001052	Sec24b	chr3:129982702-130061553	-1	protein_coding	Sec24b	23.7794	30.7741	6.9947	0.372002	0.4856	0.783945	no	Sec24b	54.2827	91.1301	36.8474	0.747434	0.30195	0.858115	no	Sec24b	33.299	67.8829	34.5839	1.02757	0.0214	0.169261	no	Sec24b	10.3903	22.8736	12.4833	1.13844	5e-05	0.000580752	yes
ENSMUSG00000001053	N4bp3	chr11:51642520-51657681	-1	protein_coding	N4bp3	1.89253	1.19289	-0.69964	-0.665854	0.24785	0.588375	no	N4bp3	2.36586	0.501007	-1.86485	-2.23946	1	1	no	N4bp3	3.70261	1.73677	-1.96584	-1.09214	1	1	no	N4bp3	3.55187	0.803558	-2.74831	-2.1441	5e-05	0.000580752	yes
ENSMUSG00000001054	Rmnd5b	chr11:51619726-51636499	-1	protein_coding	Rmnd5b	14.4437	8.58283	-5.86087	-0.750914	0.2352	0.585031	no	Rmnd5b	17.7303	6.26019	-11.4701	-1.50194	0.21685	0.832379	no	Rmnd5b	14.7237	14.8742	0.1505	0.0146735	0.9835	0.991764	no	Rmnd5b	9.61045	5.10205	-4.5084	-0.913528	0.09865	0.301477	no
ENSMUSG00000001056	Nhp2	chr11:51619726-51636499	1	protein_coding	Nhp2	11.6619	20.4975	8.8356	0.81365	0.07575	0.339629	no	Nhp2	37.7709	42.8977	5.1268	0.183625	0.8091	0.964239	no	Nhp2	17.5285	28.3732	10.8447	0.694826	0.09805	0.400839	no	Nhp2	160.536	156.527	-4.009	-0.0364822	0.81425	0.929749	no
ENSMUSG00000001062	Vps9d1	chr8:119910359-124345738	-1	protein_coding	Vps9d1	8.39152	7.52965	-0.86187	-0.156348	0.8439	0.940086	no	Vps9d1	13.0984	28.1035	15.0051	1.10136	0.4268	0.899852	no	Vps9d1	16.5858	17.3652	0.7794	0.0662573	0.9595	0.980803	no	Vps9d1	4.38514	3.55558	-0.82956	-0.302538	0.5744	0.808484	no
ENSMUSG00000001065	Zfp276	chr8:119910359-124345738	1	protein_coding	Zfp276	10.07	21.7945	11.7245	1.11391	0.2605	0.597892	no	Zfp276	8.25205	14.9858	6.73375	0.860772	0.50135	0.918488	no	Zfp276	10.2206	24.6423	14.4217	1.26965	0.33755	0.658747	no	Zfp276	4.23629	4.83348	0.59719	0.190262	0.8125	0.929009	no
ENSMUSG00000001076	C1ql4	chr15:99084685-99088084	-1	protein_coding	C1ql4	0	0	0	0	1	1	no	C1ql4	0	0	0	0	1	1	no	C1ql4	0	0	0	0	1	1	no	C1ql4	0	0	0	0	1	1	no
ENSMUSG00000001082	Mfsd10	chr5:34633641-34637221	-1	protein_coding	Mfsd10	17.926	20.0419	2.1159	0.160966	0.78275	0.922064	no	Mfsd10	57.1556	27.6873	-29.4683	-1.04567	0.0983	0.749152	no	Mfsd10	55.4544	51.2169	-4.2375	-0.114684	0.78685	0.914078	no	Mfsd10	52.5265	47.4901	-5.0364	-0.145418	0.4443	0.715678	no
ENSMUSG00000001089	Luzp1	chr4:136469760-136602806	1	protein_coding	Luzp1	21.2195	13.7976	-7.4219	-0.620975	0.2041	0.567754	no	Luzp1	8.42741	13.7772	5.34979	0.70912	0.49725	0.917969	no	Luzp1	7.99934	5.66727	-2.33207	-0.497228	0.7604	0.902671	no	Luzp1	14.4461	9.15204	-5.29406	-0.658516	0.00525	0.0327208	yes
ENSMUSG00000001095	Slc13a2	chr11:78394484-78422217	-1	protein_coding	Slc13a2	0.0183007	0	-0.0183007	#NAME?	1	1	no	Slc13a2	0.122821	0	-0.122821	#NAME?	1	1	no	Slc13a2	0	0	0	0	1	1	no	Slc13a2	0.0108746	0.00601974	-0.00485486	-0.853194	1	1	no
ENSMUSG00000001098	Kctd10	chr5:114289165-114421512	-1	protein_coding	Kctd10	22.4155	26.0336	3.6181	0.215883	0.4986	0.790519	no	Kctd10	30.6559	49.3896	18.7337	0.688044	0.42525	0.89952	no	Kctd10	24.9743	29.8999	4.9256	0.259696	0.60685	0.826957	no	Kctd10	23.8877	52.3297	28.442	1.13136	5e-05	0.000580752	yes
ENSMUSG00000001100	Poldip2	chr11:78507025-78550777	1	protein_coding	Poldip2	9.88046	9.36102	-0.51944	-0.0779135	0.88695	0.952691	no	Poldip2	18.0685	17.2437	-0.8248	-0.067403	0.9533	0.988393	no	Poldip2	17.4719	10.3862	-7.0857	-0.750365	0.21545	0.56362	no	Poldip2	27.6068	18.7672	-8.8396	-0.556808	0.1311	0.35949	no
ENSMUSG00000001103	Sebox	chr11:78503446-78505081	1	protein_coding	Sebox	0	0	0	0	1	1	no	Sebox	0	0	0	0	1	1	no	Sebox	0	0	0	0	1	1	no	Sebox	0	0	0	0	1	1	no
ENSMUSG00000001105	Ift20	chr11:78507025-78550777	1	protein_coding	Ift20	17.4902	20.6519	3.1617	0.239729	0.7212	0.90008	no	Ift20	32.7011	50.7669	18.0658	0.634548	0.74725	0.95579	no	Ift20	25.4723	32.2633	6.791	0.340962	0.45465	0.739043	no	Ift20	22.7993	26.3608	3.5615	0.209406	0.775	0.912509	no
ENSMUSG00000001119	Col6a1	chr10:76708791-76726168	-1	protein_coding	Col6a1	0	0	0	0	1	1	no	Col6a1	0.0766354	0.000280218	-0.0763552	-8.09532	1	1	no	Col6a1	0	0	0	0	1	1	no	Col6a1	0	0.00975407	0.00975407	inf	1	1	no
ENSMUSG00000001120	Pcbp3	chr10:76761856-76961934	-1	protein_coding	Pcbp3	1.20148	0.472786	-0.728694	-1.34555	0.2692	0.607787	no	Pcbp3	11.6026	11.3181	-0.2845	-0.0358117	0.96445	0.990341	no	Pcbp3	3.32618	3.47522	0.14904	0.0632389	1	1	no	Pcbp3	0.0545272	0.0128893	-0.0416379	-2.0808	1	1	no
ENSMUSG00000001123	Lgals9	chr11:78920777-78984983	-1	protein_coding	Lgals9	10.9688	170.03	159.061	3.95431	5e-05	0.00103772	yes	Lgals9	107.89	221.359	113.469	1.03682	0.36365	0.883272	no	Lgals9	17.3161	39.9403	22.6242	1.20573	0.0002	0.0056861	yes	Lgals9	25.0891	180.031	154.942	2.84311	5e-05	0.000580752	yes
ENSMUSG00000001127	Araf	chrX:20797813-20921008	1	protein_coding	Araf	15.9011	17.1341	1.233	0.107751	0.81565	0.932389	no	Araf	33.8127	39.8621	6.0494	0.237453	0.8326	0.968423	no	Araf	54.5132	41.783	-12.7302	-0.38369	0.29655	0.623525	no	Araf	29.6386	34.7311	5.0925	0.228753	0.2849	0.56673	no
ENSMUSG00000001128	Cfp	chrX:20925382-20987349	-1	protein_coding	Cfp	106.66	201.799	95.139	0.919899	0.00065	0.00970062	yes	Cfp	234.152	180.507	-53.645	-0.375393	0.60605	0.941662	no	Cfp	22.2541	14.9658	-7.2883	-0.5724	0.3167	0.642512	no	Cfp	51.1341	95.5411	44.407	0.901836	5e-05	0.000580752	yes
ENSMUSG00000001131	Timp1	chrX:20797813-20921008	1	protein_coding	Timp1	0.375239	241.32	240.945	9.32892	0.074	0.334386	no	Timp1	29.5721	90.8216	61.2495	1.6188	0.3985	0.892661	no	Timp1	1.01846	1.31681	0.29835	0.370669	1	1	no	Timp1	0.335575	73.9619	73.6263	7.784	0.0001	0.00109502	yes
ENSMUSG00000001134	Uxt	chrX:20925382-20987349	-1	protein_coding	Uxt	4.04677	15.8451	11.7983	1.96919	0.15505	0.508558	no	Uxt	5.26867	8.58142	3.31275	0.703779	0.58905	0.936664	no	Uxt	7.71616	12.8077	5.09154	0.731051	0.515	0.777327	no	Uxt	13.78	17.2654	3.4854	0.325308	0.58045	0.812365	no
ENSMUSG00000001138	Cnnm3	chr1:36511844-36528351	1	protein_coding	Cnnm3	7.94456	0.978803	-6.96576	-3.02088	0.07705	0.343452	no	Cnnm3	3.51254	4.32759	0.81505	0.301049	1	1	no	Cnnm3	5.7741	7.73359	1.95949	0.421542	0.60205	0.824222	no	Cnnm3	4.33601	1.10529	-3.23072	-1.97194	0.0011	0.00891378	yes
ENSMUSG00000001143	Lman2l	chr1:36372290-36445351	-1	protein_coding	Lman2l	4.01657	1.69742	-2.31915	-1.24262	0.1007	0.402371	no	Lman2l	8.74157	4.21139	-4.53018	-1.0536	0.23405	0.832379	no	Lman2l	8.44195	5.14242	-3.29953	-0.71513	0.198	0.549653	no	Lman2l	11.2115	9.77674	-1.43476	-0.197551	0.3992	0.67768	no
ENSMUSG00000001150	Mcm3ap	chr10:76449080-76515858	1	protein_coding	Mcm3ap	1.54637	0.00800982	-1.53836	-7.5929	0.24565	0.588013	no	Mcm3ap	2.27673	2.43891	0.16218	0.0992794	1	1	no	Mcm3ap	5.73171	5.71954	-0.01217	-0.00306703	1	1	no	Mcm3ap	0.980636	1.72828	0.747644	0.817551	0.41225	0.688196	no
ENSMUSG00000001151	Pcnt	chr10:76351253-76443794	-1	protein_coding	Pcnt	0	0.000323032	0.000323032	inf	1	1	no	Pcnt	0.00173523	0.0014644	-0.00027083	-0.244817	1	1	no	Pcnt	0.00121844	0.00112887	-8.96e-05	-0.110154	1	1	no	Pcnt	2.542	1.30014	-1.24186	-0.967293	0.0034	0.0229633	yes
ENSMUSG00000001155	Ftcd	chr10:76575647-76590338	1	protein_coding	Ftcd	0	0	0	0	1	1	no	Ftcd	0	0	0	0	1	1	no	Ftcd	0	0	0	0	1	1	no	Ftcd	0	0	0	0	1	1	no
ENSMUSG00000001156	Mxd1	chr6:86647041-86669244	-1	protein_coding	Mxd1	3.65639	37.8013	34.1449	3.36994	5e-05	0.00103772	yes	Mxd1	2.58825	31.5942	29.0059	3.60961	0.01165	0.338233	no	Mxd1	97.5331	84.3829	-13.1502	-0.208942	0.4357	0.726683	no	Mxd1	1.27681	35.3884	34.1116	4.79266	5e-05	0.000580752	yes
ENSMUSG00000001157	Gmcl1	chr6:86691643-86733383	-1	protein_coding	Gmcl1	4.34046	3.26528	-1.07518	-0.410643	0.28165	0.621014	no	Gmcl1	7.79609	2.88437	-4.91172	-1.4345	0.0869	0.738703	no	Gmcl1	10.361	4.54072	-5.82028	-1.19017	0.08835	0.380849	no	Gmcl1	8.30105	5.40346	-2.89759	-0.61941	0.00455	0.0291494	yes
ENSMUSG00000001158	Snrnp27	chr6:86669347-86684640	-1	protein_coding	Snrnp27	11.5097	14.1814	2.6717	0.301148	0.51715	0.801633	no	Snrnp27	40.0642	45.5797	5.5155	0.186079	0.74265	0.955645	no	Snrnp27	38.9309	38.1853	-0.7456	-0.0278955	0.9313	0.969357	no	Snrnp27	41.9875	57.0795	15.092	0.443014	0.01095	0.0595818	no
ENSMUSG00000001166	Oas1c	chr5:120777795-120812538	-1	protein_coding	Oas1c	0.430808	1.05083	0.620022	1.28641	0.4385	0.751168	no	Oas1c	2.02397	2.29813	0.27416	0.183274	1	1	no	Oas1c	4.71735	1.46216	-3.25519	-1.68988	1	1	no	Oas1c	0.376349	0.66588	0.289531	0.82319	0.37725	0.65937	no
ENSMUSG00000001168	Oas1h	chr5:120861420-120907556	1	protein_coding	Oas1h	0	0.0456155	0.0456155	inf	1	1	no	Oas1h	0	0	0	0	1	1	no	Oas1h	0	0	0	0	1	1	no	Oas1h	0	0	0	0	1	1	no
ENSMUSG00000001173	Ocrl	chrX:47912386-47965898	1	protein_coding	Ocrl	2.80585	4.5895	1.78365	0.709899	0.44935	0.75947	no	Ocrl	3.31016	1.69539	-1.61477	-0.965285	1	1	no	Ocrl	2.71964	1.87194	-0.8477	-0.538883	1	1	no	Ocrl	2.73314	2.88922	0.15608	0.0801232	0.8412	0.941039	no
ENSMUSG00000001175	Calm1	chr12:100199434-100209814	1	protein_coding	Calm1	114.913	141.068	26.155	0.295844	0.7967	0.926932	no	Calm1	48.4523	14.1182	-34.3341	-1.77901	0.4882	0.916083	no	Calm1	54.306	193.447	139.141	1.83276	0.09175	0.386869	no	Calm1	14.4008	17.0253	2.6245	0.241531	0.72485	0.891409	no
ENSMUSG00000001211	Agpat3	chr10:78269069-78352489	-1	protein_coding	Agpat3	32.9677	39.8691	6.9014	0.274219	0.55115	0.82215	no	Agpat3	17.8639	11.4216	-6.4423	-0.645278	0.33795	0.877241	no	Agpat3	9.93525	4.05128	-5.88397	-1.29418	0.084	0.369416	no	Agpat3	27.8679	27.8482	-0.0197	-0.00101759	0.99635	0.997748	no
ENSMUSG00000001225	Slc26a3	chr12:31390870-31473917	1	protein_coding	Slc26a3	0	0	0	0	1	1	no	Slc26a3	0	0	0	0	1	1	no	Slc26a3	0	0.904486	0.904486	inf	1	1	no	Slc26a3	0	0	0	0	1	1	no
ENSMUSG00000001227	Sema6b	chr17:56123083-56140343	-1	protein_coding	Sema6b	1.80623	2.0002	0.19397	0.147158	0.8216	0.933993	no	Sema6b	2.45655	0.593435	-1.86312	-2.04947	1	1	no	Sema6b	1.09148	0.463326	-0.628154	-1.23619	1	1	no	Sema6b	9.30456	6.12071	-3.18385	-0.604238	0.01765	0.0871801	no
ENSMUSG00000001228	Uhrf1	chr17:56303292-56323529	1	protein_coding	Uhrf1	1.67725	0.645548	-1.0317	-1.3775	0.24715	0.588375	no	Uhrf1	2.5424	3.18966	0.64726	0.327209	1	1	no	Uhrf1	12.7515	31.7836	19.0321	1.31762	0.00665	0.0825036	no	Uhrf1	66.9947	10.4355	-56.5592	-2.68255	5e-05	0.000580752	yes
ENSMUSG00000001229	Dpp9	chr17:56186420-56218959	-1	protein_coding	Dpp9	5.86735	7.23945	1.3721	0.303173	0.3245	0.661291	no	Dpp9	12.3649	14.3047	1.9398	0.210235	0.75545	0.956046	no	Dpp9	12.4991	16.4303	3.9312	0.39454	0.1851	0.53552	no	Dpp9	19.7724	22.1212	2.3488	0.161942	0.38195	0.663718	no
ENSMUSG00000001240	Ramp2	chr11:101246027-101259553	1	protein_coding	Ramp2	0	0	0	0	1	1	no	Ramp2	0	2.76645	2.76645	inf	1	1	no	Ramp2	0	0	0	0	1	1	no	Ramp2	0.213106	0.0946144	-0.118492	-1.17144	1	1	no
ENSMUSG00000001247	Lsr	chr7:30916982-30989726	-1	protein_coding	Lsr	7.73893	2.45322	-5.28571	-1.65746	0.2052	0.567754	no	Lsr	2.43762	2.39735	-0.04027	-0.0240337	1	1	no	Lsr	3.01759	0.529955	-2.48764	-2.50945	1	1	no	Lsr	0	0.0288327	0.0288327	inf	1	1	no
ENSMUSG00000001248	Gramd1a	chr7:31130068-31170641	-1	protein_coding	Gramd1a	9.4076	42.6314	33.2238	2.18002	0.0001	0.00193001	yes	Gramd1a	39.8382	49.9742	10.136	0.327028	0.64565	0.945379	no	Gramd1a	60.5868	72.942	12.3552	0.267746	0.63875	0.842619	no	Gramd1a	5.64367	22.7749	17.1312	2.01274	5e-05	0.000580752	yes
ENSMUSG00000001249	Hpn	chr7:31098724-31115290	-1	protein_coding	Hpn	1.4339	1.76787	0.33397	0.302065	0.7496	0.90949	no	Hpn	2.82174	4.57302	1.75128	0.696565	1	1	no	Hpn	3.78979	1.67116	-2.11863	-1.18127	1	1	no	Hpn	0.00273991	0.150182	0.147442	5.77644	1	1	no
ENSMUSG00000001260	Gabrg1	chr5:70751046-70842617	-1	protein_coding	Gabrg1	0	0	0	0	1	1	no	Gabrg1	0	0	0	0	1	1	no	Gabrg1	0	0	0	0	1	1	no	Gabrg1	0	0	0	0	1	1	no
ENSMUSG00000001270	Ckb	chr12:111669338-111672338	-1	protein_coding	Ckb	0.0445723	0.0079393	-0.036633	-2.48906	1	1	no	Ckb	6.6338	0.223808	-6.40999	-4.8895	0.4905	0.916083	no	Ckb	36.1424	14.3225	-21.8199	-1.3354	0.00015	0.00457738	yes	Ckb	94.9492	68.0221	-26.9271	-0.481154	0.0066	0.0395027	yes
ENSMUSG00000001280	Sp1	chr15:102405927-102436404	1	protein_coding	Sp1	14.4518	11.1143	-3.3375	-0.378842	0.43145	0.746631	no	Sp1	15.7082	46.2525	30.5443	1.55801	0.2523	0.832379	no	Sp1	25.7117	68.0187	42.307	1.4035	0.1913	0.543121	no	Sp1	13.7776	13.5982	-0.1794	-0.0189163	0.9146	0.970591	no
ENSMUSG00000001281	Itgb7	chr15:102176739-102231935	-1	protein_coding	Itgb7	6.84433	8.06965	1.22532	0.237596	0.7212	0.90008	no	Itgb7	47.199	41.4427	-5.7563	-0.18764	0.78305	0.96184	no	Itgb7	61.9595	14.0828	-47.8767	-2.1374	5e-05	0.00176785	yes	Itgb7	4.0788	4.72845	0.64965	0.213224	0.70665	0.882928	no
ENSMUSG00000001285	Myg1	chr15:102326064-102350759	1	protein_coding	Myg1	11.1147	12.3223	1.2076	0.148802	0.8821	0.951487	no	Myg1	21.4992	11.6736	-9.8256	-0.88104	0.5114	0.919914	no	Myg1	26.2368	15.9887	-10.2481	-0.71454	0.43275	0.724293	no	Myg1	28.0563	20.5654	-7.4909	-0.448101	0.17705	0.431766	no
ENSMUSG00000001288	Rarg	chr15:102234874-102257517	-1	protein_coding	Rarg	7.62203	6.00026	-1.62177	-0.34515	0.5856	0.839919	no	Rarg	5.92242	5.31241	-0.61001	-0.15682	1	1	no	Rarg	16.726	13.5444	-3.1816	-0.304402	0.6305	0.838941	no	Rarg	2.06103	0.916568	-1.14446	-1.16905	0.0003	0.00290015	yes
ENSMUSG00000001289	Pfdn5	chr15:102326064-102350759	1	protein_coding	Pfdn5	213.078	222.537	9.459	0.062667	0.83695	0.938738	no	Pfdn5	552.065	259.747	-292.318	-1.08773	0.116	0.782094	no	Pfdn5	539.558	577.625	38.067	0.0983552	0.73755	0.893177	no	Pfdn5	105.696	113.386	7.69	0.101317	0.68395	0.872064	no
ENSMUSG00000001300	Efnb2	chr8:8617389-8661295	-1	protein_coding	Efnb2	0.244374	0.159465	-0.084909	-0.615851	1	1	no	Efnb2	4.07911	2.67853	-1.40058	-0.606814	1	1	no	Efnb2	10.7208	8.39025	-2.33055	-0.353632	0.2689	0.599645	no	Efnb2	0.0115007	0.00627241	-0.00522829	-0.874628	1	1	no
ENSMUSG00000001305	Rrp15	chr1:186720977-186752921	-1	protein_coding	Rrp15	4.03319	3.12585	-0.90734	-0.367671	0.35885	0.692029	no	Rrp15	4.81909	4.96413	0.14504	0.0427814	1	1	no	Rrp15	2.62232	3.08367	0.46135	0.233802	1	1	no	Rrp15	31.8114	46.528	14.7166	0.548555	0.0014	0.0109613	yes
ENSMUSG00000001313	Rnd2	chr11:101405106-101471857	1	protein_coding	Rnd2	0.214215	0.721839	0.507624	1.75262	0.29115	0.630493	no	Rnd2	2.184	2.33235	0.14835	0.0948116	1	1	no	Rnd2	0.483667	0	-0.483667	#NAME?	1	1	no	Rnd2	0.414676	0.409642	-0.005034	-0.0176201	0.98955	0.994797	no
ENSMUSG00000001323	Srr	chr11:74849061-75164448	-1	protein_coding	Srr	3.68709	2.00225	-1.68484	-0.88086	0.4532	0.762854	no	Srr	15.9453	14.2476	-1.6977	-0.162413	0.9187	0.981047	no	Srr	3.31356	0.728922	-2.58464	-2.18455	1	1	no	Srr	1.70295	1.32916	-0.37379	-0.357518	0.6895	0.874453	no
ENSMUSG00000001333	Sync	chr4:129287616-129378147	1	protein_coding	Sync	0	0	0	0	1	1	no	Sync	0	0	0	0	1	1	no	Sync	0	0.157241	0.157241	inf	1	1	no	Sync	0.0129867	0.00759516	-0.00539154	-0.773885	1	1	no
ENSMUSG00000001334	Fndc5	chr4:129136998-129144593	1	protein_coding	Fndc5	0	0	0	0	1	1	no	Fndc5	0	0.131105	0.131105	inf	1	1	no	Fndc5	0.259287	0.732921	0.473634	1.49911	1	1	no	Fndc5	0	0	0	0	1	1	no
ENSMUSG00000001348	Acp5	chr9:22117327-22137756	-1	protein_coding	Acp5	1.9	11.9798	10.0798	2.65654	5e-05	0.00103772	yes	Acp5	61.2466	163.384	102.137	1.41556	0.0604	0.657999	no	Acp5	26.7645	44.8071	18.0426	0.743405	0.0156	0.141603	no	Acp5	1.4497	2.46801	1.01831	0.767594	0.0193	0.0931516	no
ENSMUSG00000001349	Cnn1	chr9:22099215-22109630	1	protein_coding	Cnn1	0	0	0	0	1	1	no	Cnn1	0.458952	1.82576	1.36681	1.99209	1	1	no	Cnn1	0	0	0	0	1	1	no	Cnn1	0	0.0136059	0.0136059	inf	1	1	no
ENSMUSG00000001366	Fbxo9	chr9:78081435-78172107	-1	protein_coding	Fbxo9	9.23652	4.44248	-4.79404	-1.05598	0.23675	0.586116	no	Fbxo9	11.0202	10.2246	-0.7956	-0.108108	0.90845	0.980635	no	Fbxo9	8.2149	14.7017	6.4868	0.839671	0.19735	0.548702	no	Fbxo9	8.68886	5.02303	-3.66583	-0.79061	0.01405	0.0725756	no
ENSMUSG00000001376	Vps50	chr6:3498381-3603532	1	protein_coding	Vps50	21.0248	18.0274	-2.9974	-0.2219	0.6321	0.86167	no	Vps50	21.9867	21.503	-0.4837	-0.0320931	0.9624	0.989903	no	Vps50	14.7168	15.1454	0.4286	0.0414088	0.95465	0.978965	no	Vps50	16.5297	15.7224	-0.8073	-0.0722363	0.67155	0.866591	no
ENSMUSG00000001380	Hars	chr18:36766448-36792630	-1	protein_coding	Hars	14.5442	17.5765	3.0323	0.273206	0.4165	0.736145	no	Hars	21.9068	24.8858	2.979	0.183947	0.77775	0.960988	no	Hars	15.459	19.317	3.858	0.321424	0.3733	0.681255	no	Hars	60.7927	78.4583	17.6656	0.368029	0.02135	0.10069	no
ENSMUSG00000001383	Zmat2	chr18:36793803-36799750	1	protein_coding	Zmat2	7.22371	5.7273	-1.49641	-0.334886	0.3005	0.639269	no	Zmat2	28.6179	17.4328	-11.1851	-0.715115	0.19995	0.832379	no	Zmat2	37.7203	47.0947	9.3744	0.320223	0.20675	0.555725	no	Zmat2	39.8439	37.841	-2.0029	-0.074408	0.65145	0.85493	no
ENSMUSG00000001403	Ube2c	chr2:164769897-164779967	1	protein_coding	Ube2c	5.64286	3.92044	-1.72242	-0.525409	0.3037	0.6423	no	Ube2c	7.82298	28.6705	20.8475	1.87378	0.0244	0.488526	no	Ube2c	7.34597	1.69827	-5.6477	-2.11289	0.1597	0.508162	no	Ube2c	181.668	182.906	1.238	0.00979554	0.9523	0.982173	no
ENSMUSG00000001415	Smg5	chr3:88325008-88362339	1	protein_coding	Smg5	7.84938	11.4857	3.63632	0.549183	0.2428	0.588013	no	Smg5	10.3534	25.2196	14.8662	1.28444	0.1938	0.832379	no	Smg5	23.5839	29.1184	5.5345	0.304128	0.61585	0.831594	no	Smg5	30.3532	27.3045	-3.0487	-0.152708	0.4869	0.74975	no
ENSMUSG00000001416	Cct3	chr3:88242873-88321842	1	protein_coding	Cct3	43.3199	140.656	97.3361	1.69907	0.0002	0.00354172	yes	Cct3	32.169	36.7352	4.5662	0.191494	0.746	0.95579	no	Cct3	31.4857	96.2089	64.7232	1.61148	5e-05	0.00176785	yes	Cct3	203.742	345.235	141.493	0.760836	5e-05	0.000580752	yes
ENSMUSG00000001418	Glmp	chr3:88325008-88362339	1	protein_coding	Glmp	39.2572	28.3079	-10.9493	-0.471751	0.6326	0.861774	no	Glmp	150.581	105.951	-44.63	-0.507151	0.6842	0.947825	no	Glmp	48.1126	44.6805	-3.4321	-0.106772	0.87285	0.948843	no	Glmp	8.91039	9.9379	1.02751	0.157451	0.88815	0.961069	no
ENSMUSG00000001419	Mef2d	chr3:88141490-88178047	1	protein_coding	Mef2d	16.6966	13.3602	-3.3364	-0.321616	0.7048	0.894623	no	Mef2d	72.179	29.1515	-43.0275	-1.30801	0.2279	0.832379	no	Mef2d	39.3996	22.3756	-17.024	-0.816254	0.22515	0.570527	no	Mef2d	43.9367	36.0845	-7.8522	-0.284048	0.2229	0.495561	no
ENSMUSG00000001420	Tmem79	chr3:88325008-88362339	-1	protein_coding	Tmem79	0.348794	0.334979	-0.013815	-0.0583052	1	1	no	Tmem79	0	0	0	0	1	1	no	Tmem79	0	1.63487	1.63487	inf	1	1	no	Tmem79	0.19274	0.127106	-0.065634	-0.600623	1	1	no
ENSMUSG00000001424	Snd1	chr6:28475138-28935162	1	protein_coding	Snd1	28.7753	48.5643	19.789	0.755066	0.2029	0.567754	no	Snd1	458.509	441.175	-17.334	-0.0555985	0.96675	0.990341	no	Snd1	1523.28	1496.66	-26.62	-0.025434	0.94695	0.975719	no	Snd1	113.659	120.115	6.456	0.0797078	0.76845	0.910243	no
ENSMUSG00000001435	Col18a1	chr10:77032240-77166627	-1	protein_coding	Col18a1	20.7534	31.9348	11.1814	0.621781	0.0156	0.11748	no	Col18a1	3.11113	3.728	0.61687	0.260963	1	1	no	Col18a1	0.504168	0.425453	-0.078715	-0.244907	1	1	no	Col18a1	1.41675	2.51904	1.10229	0.830282	0.2155	0.486524	no
ENSMUSG00000001436	Slc19a1	chr10:77032240-77166627	1	protein_coding	Slc19a1	4.07592	2.74924	-1.32668	-0.568094	0.7091	0.895867	no	Slc19a1	4.59903	3.76189	-0.83714	-0.289871	1	1	no	Slc19a1	1.23534	3.06298	1.82764	1.31003	1	1	no	Slc19a1	41.5294	39.5244	-2.005	-0.0713925	0.69675	0.87808	no
ENSMUSG00000001440	Kpnb1	chr11:97159675-97189621	-1	protein_coding	Kpnb1	11.566	11.1053	-0.4607	-0.058634	0.9219	0.964888	no	Kpnb1	28.9613	36.0518	7.0905	0.315942	0.80105	0.963566	no	Kpnb1	26.9725	30.7066	3.7341	0.187061	0.7651	0.904624	no	Kpnb1	90.2211	81.2047	-9.0164	-0.151902	0.365	0.648265	no
ENSMUSG00000001441	Npepps	chr11:97205754-97282897	-1	protein_coding	Npepps	34.4884	49.4019	14.9135	0.518455	0.39025	0.717521	no	Npepps	14.6538	28.6026	13.9488	0.964865	0.4663	0.910203	no	Npepps	28.7382	23.8231	-4.9151	-0.270612	0.67785	0.86403	no	Npepps	7.15391	7.4222	0.26829	0.0531163	0.8858	0.960362	no
ENSMUSG00000001444	Tbx21	chr11:97098041-97115331	-1	protein_coding	Tbx21	0	0	0	0	1	1	no	Tbx21	0	0	0	0	1	1	no	Tbx21	0.845372	0.719986	-0.125386	-0.231619	1	1	no	Tbx21	0.00417013	0.00336492	-0.00080521	-0.309522	1	1	no
ENSMUSG00000001445	Mrpl10	chr11:97041559-97069041	1	protein_coding	Mrpl10	9.55578	9.61364	0.05786	0.00870915	0.98335	0.990976	no	Mrpl10	27.5688	18.106	-9.4628	-0.606566	0.3943	0.892661	no	Mrpl10	29.1155	22.9568	-6.1587	-0.342863	0.4667	0.748892	no	Mrpl10	40.2999	39.7657	-0.5342	-0.019254	0.91195	0.969092	no
ENSMUSG00000001467	Cyp51	chr5:3928053-4104800	-1	protein_coding	Cyp51	68.5703	65.2277	-3.3426	-0.0721001	0.89295	0.955328	no	Cyp51	14.8339	19.1462	4.3123	0.368157	0.66265	0.946876	no	Cyp51	43.1405	102.185	59.0445	1.24407	0.00465	0.0642709	no	Cyp51	17.0933	21.3931	4.2998	0.323714	0.1845	0.4433	no
ENSMUSG00000001472	Tcf25	chr8:119910359-124345738	1	protein_coding	Tcf25	121.267	219.062	97.795	0.853155	0.3463	0.680693	no	Tcf25	818.214	1623.83	805.616	0.98885	0.7154	0.953598	no	Tcf25	121.907	527.856	405.949	2.11436	0.13925	0.478942	no	Tcf25	51.8673	67.6978	15.8305	0.384283	0.60885	0.830504	no
ENSMUSG00000001473	Tubb6	chr18:67390654-67449218	1	protein_coding	Tubb6	15.391	35.1392	19.7482	1.19099	0.0024	0.0283536	yes	Tubb6	64.0489	32.9158	-31.1331	-0.960395	0.20195	0.832379	no	Tubb6	9.70906	16.7986	7.08954	0.790935	0.14885	0.494129	no	Tubb6	137.508	257.37	119.862	0.904334	5e-05	0.000580752	yes
ENSMUSG00000001482	Def8	chr8:119910359-124345738	1	protein_coding	Def8	8.64365	6.28456	-2.35909	-0.459828	0.60235	0.84848	no	Def8	16.8557	9.30393	-7.55177	-0.857327	0.51315	0.919914	no	Def8	4.51865	8.18511	3.66646	0.85711	0.49095	0.765256	no	Def8	13.923	8.19348	-5.72952	-0.764923	0.42765	0.70227	no
ENSMUSG00000001493	Meox1	chr11:101877509-101894374	-1	protein_coding	Meox1	0	0	0	0	1	1	no	Meox1	0.183551	0.10984	-0.073711	-0.740781	1	1	no	Meox1	0	0.157352	0.157352	inf	1	1	no	Meox1	0	0	0	0	1	1	no
ENSMUSG00000001494	Sost	chr11:101962457-101967015	-1	protein_coding	Sost	0	0	0	0	1	1	no	Sost	0	0	0	0	1	1	no	Sost	0	0	0	0	1	1	no	Sost	0	0	0	0	1	1	no
ENSMUSG00000001496	Nkx2-1	chr12:56531957-56607476	-1	protein_coding	Nkx2-1	0	0	0	0	1	1	no	Nkx2-1	0	0	0	0	1	1	no	Nkx2-1	0	0	0	0	1	1	no	Nkx2-1	0	0	0	0	1	1	no
ENSMUSG00000001497	Pax9	chr12:56689917-57197472	1	protein_coding	Pax9	0.00639377	0	-0.00639377	#NAME?	1	1	no	Pax9	0	0	0	0	1	1	no	Pax9	0	0	0	0	1	1	no	Pax9	0.00286257	0	-0.00286257	#NAME?	1	1	no
ENSMUSG00000001504	Irx2	chr13:72628761-72634314	1	protein_coding	Irx2	0	0	0	0	1	1	no	Irx2	0	1.15499	1.15499	inf	1	1	no	Irx2	0	0	0	0	1	1	no	Irx2	7.67749	5.02284	-2.65465	-0.612132	0.2564	0.534586	no
ENSMUSG00000001506	Col1a1	chr11:94936213-94953042	1	protein_coding	Col1a1	0	0	0	0	1	1	no	Col1a1	49.5361	66.2336	16.6975	0.419085	0.5808	0.935352	no	Col1a1	0.0214865	0.0297885	0.008302	0.471325	1	1	no	Col1a1	0.00467339	0.000714892	-0.0039585	-2.70867	1	1	no
ENSMUSG00000001507	Itga3	chr11:95044473-95076801	-1	protein_coding	Itga3	0.169212	0	-0.169212	#NAME?	1	1	no	Itga3	2.26948	5.07702	2.80754	1.16162	1	1	no	Itga3	3.90665	2.78364	-1.12301	-0.488958	1	1	no	Itga3	0.0224601	0.0362426	0.0137825	0.690325	1	1	no
ENSMUSG00000001508	Sgca	chr11:94962790-94976327	-1	protein_coding	Sgca	0.0681023	0	-0.0681023	#NAME?	1	1	no	Sgca	0	0	0	0	1	1	no	Sgca	0	0	0	0	1	1	no	Sgca	0.014536	0	-0.014536	#NAME?	1	1	no
ENSMUSG00000001510	Dlx3	chr11:95120118-95125296	1	protein_coding	Dlx3	0.011587	0	-0.011587	#NAME?	1	1	no	Dlx3	0	0	0	0	1	1	no	Dlx3	0.225251	0.150927	-0.074324	-0.577681	1	1	no	Dlx3	0	0	0	0	1	1	no
ENSMUSG00000001517	Foxm1	chr6:128356003-128424933	1	protein_coding	Foxm1	1.43852	0.374032	-1.06449	-1.94335	0.1989	0.566153	no	Foxm1	7.09645	10.946	3.84955	0.625236	0.62165	0.944194	no	Foxm1	3.79984	4.76771	0.96787	0.327358	1	1	no	Foxm1	20.7482	4.83643	-15.9118	-2.10097	0.0001	0.00109502	yes
ENSMUSG00000001518	Itfg2	chr6:128356003-128424933	-1	protein_coding	Itfg2	1.67908	3.80736	2.12828	1.18112	0.1645	0.523759	no	Itfg2	18.923	22.7532	3.8302	0.26593	0.8504	0.970866	no	Itfg2	11.7442	17.7395	5.9953	0.595016	0.50735	0.77405	no	Itfg2	5.67508	5.61686	-0.05822	-0.0148778	0.97605	0.98986	no
ENSMUSG00000001520	Nrip2	chr6:128356003-128424933	1	protein_coding	Nrip2	0	0	0	0	1	1	no	Nrip2	0.159435	0	-0.159435	#NAME?	1	1	no	Nrip2	0	0	0	0	1	1	no	Nrip2	0.00645779	0	-0.00645779	#NAME?	1	1	no
ENSMUSG00000001521	Tulp3	chr6:128320964-128355865	-1	protein_coding	Tulp3	1.66305	0.870576	-0.792474	-0.933786	0.18815	0.556154	no	Tulp3	2.55351	3.18645	0.63294	0.319467	1	1	no	Tulp3	1.28903	7.44158	6.15255	2.52932	1	1	no	Tulp3	3.70649	3.66346	-0.04303	-0.0168481	0.95885	0.983972	no
ENSMUSG00000001524	Gtf2h4	chr17:35667672-35673746	-1	protein_coding	Gtf2h4	6.4107	6.74645	0.33575	0.0736467	0.904	0.958839	no	Gtf2h4	17.6631	26.3699	8.7068	0.578148	0.4013	0.893962	no	Gtf2h4	7.20398	8.21979	1.01581	0.190308	0.75165	0.898682	no	Gtf2h4	13.7327	15.7899	2.0572	0.201386	0.68475	0.872537	no
ENSMUSG00000001525	Tubb5	chr17:35833909-35838330	-1	protein_coding	Tubb5	88.4333	121.201	32.7677	0.454744	0.11285	0.429705	no	Tubb5	107.678	22.0226	-85.6554	-2.28967	0.392	0.892661	no	Tubb5	6.83686	5.89186	-0.945	-0.21461	1	1	no	Tubb5	738.883	429.854	-309.029	-0.781498	5e-05	0.000580752	yes
ENSMUSG00000001542	Ell2	chr13:75706831-75772489	1	protein_coding	Ell2	24.283	85.0547	60.7717	1.80844	5e-05	0.00103772	yes	Ell2	18.0818	39.2722	21.1904	1.11897	0.24695	0.832379	no	Ell2	15.9435	24.7303	8.7868	0.633311	0.3025	0.629246	no	Ell2	23.2325	85.144	61.9115	1.87376	5e-05	0.000580752	yes
ENSMUSG00000001552	Jup	chr11:100368957-100397794	-1	protein_coding	Jup	2.23613	0.321927	-1.9142	-2.7962	0.0016	0.0208033	yes	Jup	2.6341	4.8009	2.1668	0.865995	1	1	no	Jup	23.729	29.834	6.105	0.330305	0.54145	0.791072	no	Jup	0.0286091	0.026748	-0.0018611	-0.0970435	1	1	no
ENSMUSG00000001555	Fkbp10	chr11:100415484-100441808	1	protein_coding	Fkbp10	0	0	0	0	1	1	no	Fkbp10	5.87395	14.6809	8.80695	1.32154	0.1428	0.824533	no	Fkbp10	0.410973	0	-0.410973	#NAME?	1	1	no	Fkbp10	0.00187209	0	-0.00187209	#NAME?	1	1	no
ENSMUSG00000001558	Klhl10	chr11:100441916-100457022	1	protein_coding	Klhl10	0.0951401	0.0225124	-0.0726277	-2.07933	1	1	no	Klhl10	0.135251	0.541725	0.406474	2.00193	1	1	no	Klhl10	0.316605	0.432296	0.115691	0.449336	1	1	no	Klhl10	0.0403003	0.0182845	-0.0220158	-1.14017	1	1	no
ENSMUSG00000001566	Mnx1	chr5:29473033-29478470	-1	protein_coding	Mnx1	0	0	0	0	1	1	no	Mnx1	0	0	0	0	1	1	no	Mnx1	0	0	0	0	1	1	no	Mnx1	0	0	0	0	1	1	no
ENSMUSG00000001569	Nom1	chr5:29434663-29457843	1	protein_coding	Nom1	7.26298	4.04237	-3.22061	-0.845361	0.3577	0.690627	no	Nom1	2.94988	2.38188	-0.568	-0.308553	1	1	no	Nom1	2.52069	3.40202	0.88133	0.432573	1	1	no	Nom1	5.80517	6.66073	0.85556	0.198342	0.82515	0.934304	no
ENSMUSG00000001576	Ergic1	chr17:26554253-26658999	1	protein_coding	Ergic1	15.8425	31.3056	15.4631	0.982619	0.00035	0.00575558	yes	Ergic1	155.705	59.882	-95.823	-1.37862	0.04455	0.589668	no	Ergic1	42.1003	37.4261	-4.6742	-0.169786	0.61755	0.832606	no	Ergic1	49.0447	37.9848	-11.0599	-0.368673	0.02525	0.11409	no
ENSMUSG00000001583	Tnk1	chr11:69846325-69858730	-1	protein_coding	Tnk1	0	0	0	0	1	1	no	Tnk1	0.157739	0	-0.157739	#NAME?	1	1	no	Tnk1	1.55967	0	-1.55967	#NAME?	1	1	no	Tnk1	0	0	0	0	1	1	no
ENSMUSG00000001588	Acap1	chr11:69881560-69895558	-1	protein_coding	Acap1	0.187501	0.126032	-0.061469	-0.573106	1	1	no	Acap1	2.15916	1.25927	-0.89989	-0.777881	1	1	no	Acap1	17.0278	14.5961	-2.4317	-0.222307	0.51245	0.776276	no	Acap1	1.49548	2.96744	1.47196	0.988612	0.05025	0.190501	no
ENSMUSG00000001604	Tcea3	chr4:136247728-136274898	1	protein_coding	Tcea3	0.0518697	0.0663052	0.0144355	0.354229	1	1	no	Tcea3	0.844689	0.272713	-0.571976	-1.63103	1	1	no	Tcea3	0.215708	0.74358	0.527872	1.78541	1	1	no	Tcea3	0	0	0	0	1	1	no
ENSMUSG00000001622	Csn3	chr5:87908578-88008534	1	protein_coding	Csn3	0	0	0	0	1	1	no	Csn3	1.61799	0	-1.61799	#NAME?	1	1	no	Csn3	0	0	0	0	1	1	no	Csn3	0	0.00790377	0.00790377	inf	1	1	no
ENSMUSG00000001627	Ifrd1	chr12:40201202-40248504	-1	protein_coding	Ifrd1	4.87476	17.708	12.8332	1.861	0.0585	0.286187	no	Ifrd1	0.847475	18.492	17.6445	4.44759	0.00475	0.231291	no	Ifrd1	23.2773	25.1145	1.8372	0.109592	0.88985	0.954963	no	Ifrd1	1.01755	1.27691	0.25936	0.327556	0.7114	0.885343	no
ENSMUSG00000001630	Stk38l	chr6:146724944-146778812	1	protein_coding	Stk38l	3.55279	1.80513	-1.74766	-0.976849	0.4461	0.756803	no	Stk38l	0.605901	2.81487	2.20897	2.21591	1	1	no	Stk38l	5.10199	6.64222	1.54023	0.380605	1	1	no	Stk38l	7.0034	3.98999	-3.01341	-0.811671	0.00035	0.00332028	yes
ENSMUSG00000001632	Brpf1	chr6:113306733-113326747	1	protein_coding	Brpf1	10.6682	14.2027	3.5345	0.412844	0.3008	0.639424	no	Brpf1	7.51743	9.59235	2.07492	0.351644	0.6784	0.94738	no	Brpf1	10.1259	23.7245	13.5986	1.22832	0.0731	0.340687	no	Brpf1	13.7879	15.5941	1.8062	0.177604	0.34045	0.624703	no
ENSMUSG00000001642	Akr1b3	chr6:34290264-34324249	-1	protein_coding	Akr1b3	15.0952	19.744	4.6488	0.387322	0.3369	0.672447	no	Akr1b3	6.83983	1.99248	-4.84735	-1.77939	0.19495	0.832379	no	Akr1b3	4.81177	11.5637	6.75193	1.26496	0.25855	0.591019	no	Akr1b3	159.985	137.364	-22.621	-0.219934	0.13175	0.360524	no
ENSMUSG00000001655	Hoxc13	chr15:102921102-102928814	1	protein_coding	Hoxc13	0	0	0	0	1	1	no	Hoxc13	0	0.111985	0.111985	inf	1	1	no	Hoxc13	0	0	0	0	1	1	no	Hoxc13	0	0	0	0	1	1	no
ENSMUSG00000001656	Hoxc11	chr15:102954426-102957708	1	protein_coding	Hoxc11	0	0	0	0	1	1	no	Hoxc11	0	0	0	0	1	1	no	Hoxc11	0	0	0	0	1	1	no	Hoxc11	0	0	0	0	1	1	no
ENSMUSG00000001657	Hoxc8	chr15:102966795-103017429	1	protein_coding	Hoxc8	0	0	0	0	1	1	no	Hoxc8	0	0.543775	0.543775	inf	1	1	no	Hoxc8	0.468289	0	-0.468289	#NAME?	1	1	no	Hoxc8	0	0	0	0	1	1	no
ENSMUSG00000001661	Hoxc6	chr15:102966795-103017429	1	protein_coding	Hoxc6	0.136481	0	-0.136481	#NAME?	1	1	no	Hoxc6	0.44406	0.559592	0.115532	0.333619	1	1	no	Hoxc6	0.690401	0.786004	0.095603	0.187101	1	1	no	Hoxc6	0.0623229	0.123648	0.0613251	0.988404	1	1	no
ENSMUSG00000001663	Gstt1	chr10:75783812-75798587	-1	protein_coding	Gstt1	0.501631	15.527	15.0254	4.95201	0.0001	0.00193001	yes	Gstt1	1.35695	0.886434	-0.470516	-0.614282	1	1	no	Gstt1	5.31192	7.57269	2.26077	0.511572	1	1	no	Gstt1	0.0609226	0.455831	0.394908	2.90345	0.00805	0.0463934	yes
ENSMUSG00000001665	Gstt3	chr10:75771141-75781415	-1	protein_coding	Gstt3	6.3154	4.28243	-2.03297	-0.560444	0.2863	0.625442	no	Gstt3	3.51267	1.46903	-2.04364	-1.25771	1	1	no	Gstt3	16.8561	14.5983	-2.2578	-0.207473	0.73565	0.892288	no	Gstt3	4.05678	2.66476	-1.39202	-0.606332	0.2154	0.48634	no
ENSMUSG00000001666	Ddt	chr10:75771141-75781415	-1	protein_coding	Ddt	15.1058	22.9359	7.8301	0.602505	0.2006	0.56753	no	Ddt	43.899	12.7681	-31.1309	-1.78165	0.0769	0.713967	no	Ddt	43.9133	29.0228	-14.8905	-0.597471	0.34115	0.66093	no	Ddt	31.8506	52.3772	20.5266	0.717617	0.00415	0.0270529	yes
ENSMUSG00000001670	Tat	chr8:109990436-109999803	1	protein_coding	Tat	0	0	0	0	1	1	no	Tat	0	0	0	0	1	1	no	Tat	0	0	0	0	1	1	no	Tat	0	0	0	0	1	1	no
ENSMUSG00000001672	Marveld3	chr8:109947913-109962203	-1	protein_coding	Marveld3	0	0	0	0	1	1	no	Marveld3	0	0	0	0	1	1	no	Marveld3	0	0	0	0	1	1	no	Marveld3	0	0.00331683	0.00331683	inf	1	1	no
ENSMUSG00000001674	Ddx18	chr1:121553780-121567990	-1	protein_coding	Ddx18	11.1023	10.7432	-0.3591	-0.047438	0.9157	0.963305	no	Ddx18	6.48246	14.4535	7.97104	1.1568	0.4445	0.905547	no	Ddx18	13.069	18.7394	5.6704	0.519929	0.40145	0.703722	no	Ddx18	44.3538	59.2609	14.9071	0.418022	0.03125	0.134919	no
ENSMUSG00000001687	Ubl3	chr5:148504606-148552853	-1	protein_coding	Ubl3	93.8049	32.4073	-61.3976	-1.53334	5e-05	0.00103772	yes	Ubl3	81.564	59.3795	-22.1845	-0.457967	0.4816	0.91606	no	Ubl3	59.4673	44.5774	-14.8899	-0.415782	0.36145	0.674825	no	Ubl3	21.8614	16.5708	-5.2906	-0.399739	0.08655	0.276401	no
ENSMUSG00000001700	Gramd3	chr18:56432104-56503794	1	protein_coding	Gramd3	0.0388728	1.50521	1.46634	5.27506	0.24205	0.588013	no	Gramd3	1.98249	2.27864	0.29615	0.200854	1	1	no	Gramd3	21.2304	20.6028	-0.6276	-0.0432909	0.87485	0.949231	no	Gramd3	0.00190833	0.0176089	0.0157006	3.20593	1	1	no
ENSMUSG00000001707	Eef1e1	chr13:38645688-38659101	-1	protein_coding	Eef1e1	4.72636	9.67928	4.95292	1.03417	0.0484	0.253987	no	Eef1e1	9.85363	20.4026	10.549	1.05002	0.1761	0.832379	no	Eef1e1	5.50052	12.2751	6.77458	1.15809	0.06745	0.327936	no	Eef1e1	74.71	141.435	66.725	0.920767	5e-05	0.000580752	yes
ENSMUSG00000001729	Akt1	chr12:112652844-112675013	-1	protein_coding	Akt1	57.2374	30.3359	-26.9015	-0.915931	0.07625	0.340905	no	Akt1	43.0864	23.9135	-19.1729	-0.849405	0.688	0.949082	no	Akt1	20.2497	13.8418	-6.4079	-0.548871	0.58505	0.815047	no	Akt1	1.55211	1.04965	-0.50246	-0.564322	0.46245	0.729122	no
ENSMUSG00000001739	Cldn15	chr5:136966615-136975858	1	protein_coding	Cldn15	0.0507499	0.0560605	0.0053106	0.143581	1	1	no	Cldn15	0	0	0	0	1	1	no	Cldn15	3.05495	1.72487	-1.33008	-0.824662	1	1	no	Cldn15	0.033919	0.107727	0.073808	1.66722	1	1	no
ENSMUSG00000001741	Il16	chr7:83631930-83745726	-1	protein_coding	Il16	7.70367	5.3721	-2.33157	-0.520061	0.2731	0.612066	no	Il16	3.50129	1.84333	-1.65796	-0.925572	1	1	no	Il16	12.2147	8.2709	-3.9438	-0.562505	0.1814	0.532032	no	Il16	3.71934	3.71306	-0.00628	-0.0024389	0.9908	0.995097	no
ENSMUSG00000001750	Tcirg1	chr19:3766513-3907161	-1	protein_coding	Tcirg1	105.664	206.916	101.252	0.969557	0.0201	0.141684	no	Tcirg1	1501.42	2797.07	1295.65	0.89759	0.58065	0.935352	no	Tcirg1	218.941	572.242	353.301	1.38608	0.03075	0.214528	no	Tcirg1	58.9773	136.37	77.3927	1.20929	5e-05	0.000580752	yes
ENSMUSG00000001751	Naglu	chr11:101069921-101080689	1	protein_coding	Naglu	41.8288	18.7957	-23.0331	-1.15409	0.00035	0.00575558	yes	Naglu	67.0984	40.2062	-26.8922	-0.738859	0.21775	0.832379	no	Naglu	6.15078	3.83699	-2.31379	-0.680795	1	1	no	Naglu	22.1114	13.9207	-8.1907	-0.66756	0.0003	0.00290015	yes
ENSMUSG00000001755	Coasy	chr11:101082564-101086743	1	protein_coding	Coasy	8.18203	3.00537	-5.17666	-1.44491	0.00065	0.00970062	yes	Coasy	5.8605	3.71521	-2.14529	-0.657581	0.41975	0.898333	no	Coasy	9.0224	4.36138	-4.66102	-1.04873	0.1088	0.424487	no	Coasy	17.1083	7.98807	-9.12023	-1.09878	5e-05	0.000580752	yes
ENSMUSG00000001761	Smo	chr6:29735502-29761365	1	protein_coding	Smo	0.00395685	0.0284057	0.0244489	2.84376	1	1	no	Smo	1.76032	2.65605	0.89573	0.593448	1	1	no	Smo	0.546248	0.615849	0.069601	0.173022	1	1	no	Smo	0.0188429	0.0121367	-0.0067062	-0.634643	1	1	no
ENSMUSG00000001763	Tspan33	chr6:29693590-29718560	1	protein_coding	Tspan33	0.0142669	0.108787	0.0945201	2.93076	1	1	no	Tspan33	0.320693	1.50505	1.18436	2.23055	1	1	no	Tspan33	23.4025	120.765	97.3625	2.36747	5e-05	0.00176785	yes	Tspan33	0.0648027	0.0793985	0.0145958	0.293059	1	1	no
ENSMUSG00000001767	Crnkl1	chr2:145675366-146215039	-1	protein_coding	Crnkl1	3.31816	8.22804	4.90988	1.31016	0.37255	0.704116	no	Crnkl1	2.54874	10.4135	7.86476	2.0306	0.43175	0.90021	no	Crnkl1	1.62674	2.70078	1.07404	0.731387	1	1	no	Crnkl1	5.86636	6.08539	0.21903	0.0528856	0.91955	0.972184	no
ENSMUSG00000001768	Rin2	chr2:145675366-146215039	1	protein_coding	Rin2	16.366	46.285	29.919	1.49984	0.07115	0.326988	no	Rin2	20.2428	9.19557	-11.0472	-1.1384	0.4135	0.896436	no	Rin2	2.69088	6.70442	4.01354	1.31704	1	1	no	Rin2	4.18598	3.16347	-1.02251	-0.404059	0.454	0.722313	no
ENSMUSG00000001773	Folh1	chr7:86718976-86775943	-1	protein_coding	Folh1	0	0	0	0	1	1	no	Folh1	0	0.206106	0.206106	inf	1	1	no	Folh1	0	0	0	0	1	1	no	Folh1	0	0	0	0	1	1	no
ENSMUSG00000001774	Chordc1	chr9:18292086-18317809	1	protein_coding	Chordc1	23.3528	125.759	102.406	2.42899	5e-05	0.00103772	yes	Chordc1	11.9853	25.0685	13.0832	1.06461	0.06115	0.659375	no	Chordc1	33.1192	50.6112	17.492	0.61179	0.15005	0.494919	no	Chordc1	36.9011	53.3768	16.4757	0.532548	0.03025	0.131592	no
ENSMUSG00000001783	Rtcb	chr10:85927680-85957831	-1	protein_coding	Rtcb	14.7444	1.80227	-12.9421	-3.03228	0.10175	0.404653	no	Rtcb	37.0645	23.8051	-13.2594	-0.638767	0.24365	0.832379	no	Rtcb	36.068	32.2075	-3.8605	-0.163325	0.5137	0.776718	no	Rtcb	56.5025	52.7732	-3.7293	-0.0985083	0.5316	0.781359	no
ENSMUSG00000001785	Pwp1	chr10:85871830-85889598	1	protein_coding	Pwp1	8.28369	10.5274	2.24371	0.345809	0.2181	0.576858	no	Pwp1	12.3473	21.3593	9.012	0.790674	0.1783	0.832379	no	Pwp1	6.66262	13.8173	7.15468	1.05232	0.0054	0.0714713	no	Pwp1	27.6567	29.1395	1.4828	0.0753445	0.62705	0.840922	no
ENSMUSG00000001786	Fbxo7	chr10:86020440-86498938	1	protein_coding	Fbxo7	13.0697	18.7623	5.6926	0.521613	0.417	0.736493	no	Fbxo7	3.89802	10.6932	6.79518	1.45588	0.32805	0.871195	no	Fbxo7	17.1194	26.5736	9.4542	0.634363	0.33585	0.65742	no	Fbxo7	8.19302	7.5952	-0.59782	-0.109309	0.6297	0.842312	no
ENSMUSG00000001794	Capns1	chr7:30183745-30200889	-1	protein_coding	Capns1	106.85	80.6323	-26.2177	-0.406163	0.2573	0.594912	no	Capns1	729.675	376.038	-353.637	-0.956376	0.26795	0.84286	no	Capns1	214.837	198.681	-16.156	-0.112787	0.71625	0.883213	no	Capns1	115.833	140.783	24.95	0.281432	0.0619	0.220038	no
ENSMUSG00000001802	Lrp3	chr7:35186276-35215498	-1	protein_coding	Lrp3	0	0	0	0	1	1	no	Lrp3	0.195082	0	-0.195082	#NAME?	1	1	no	Lrp3	0	0	0	0	1	1	no	Lrp3	0	0	0	0	1	1	no
ENSMUSG00000001804	Dsg4	chr18:20436174-20471821	1	protein_coding	Dsg4	0	0	0	0	1	1	no	Dsg4	0	0	0	0	1	1	no	Dsg4	0	0	0	0	1	1	no	Dsg4	0	0	0	0	1	1	no
ENSMUSG00000001815	Evx2	chr2:74652990-74659557	-1	protein_coding	Evx2	0	0	0	0	1	1	no	Evx2	0	0	0	0	1	1	no	Evx2	0	0	0	0	1	1	no	Evx2	0	0	0	0	1	1	no
ENSMUSG00000001819	Hoxd13	chr2:74668309-74671599	1	protein_coding	Hoxd13	0	0	0	0	1	1	no	Hoxd13	0	0	0	0	1	1	no	Hoxd13	0	0	0	0	1	1	no	Hoxd13	0	0	0	0	1	1	no
ENSMUSG00000001823	Hoxd12	chr2:74675012-74677705	1	protein_coding	Hoxd12	0	0	0	0	1	1	no	Hoxd12	0	0	0	0	1	1	no	Hoxd12	0	0	0	0	1	1	no	Hoxd12	0	0	0	0	1	1	no
ENSMUSG00000001827	Folr1	chr7:101858330-101933895	-1	protein_coding	Folr1	0.921603	0.841861	-0.079742	-0.130564	0.8828	0.951635	no	Folr1	6.18773	4.92255	-1.26518	-0.330003	0.7111	0.952786	no	Folr1	0	0	0	0	1	1	no	Folr1	0.516878	0.998705	0.481827	0.950234	0.3014	0.584362	no
ENSMUSG00000001829	Clpb	chr7:101663632-101795506	1	protein_coding	Clpb	14.8886	11.1805	-3.7081	-0.413224	0.43825	0.751063	no	Clpb	16.9206	16.0201	-0.9005	-0.0789032	0.94085	0.986031	no	Clpb	8.36978	9.53972	1.16994	0.188757	0.8031	0.921192	no	Clpb	28.2964	31.4305	3.1341	0.15155	0.5	0.759086	no
ENSMUSG00000001833	2007-09-01	chr9:25250864-25308676	1	protein_coding	2007-09-01	55.8718	92.096	36.2242	0.721019	0.0131	0.104065	no	2007-09-01	95.6145	167.062	71.4475	0.80508	0.22165	0.832379	no	2007-09-01	86.3098	105.435	19.1252	0.288757	0.2615	0.593091	no	2007-09-01	144.753	181.537	36.784	0.326676	0.02255	0.104851	no
ENSMUSG00000001844	Zdhhc4	chr5:143316487-143332715	-1	protein_coding	Zdhhc4	7.47766	4.1243	-3.35336	-0.858437	0.23395	0.584408	no	Zdhhc4	22.3475	13.469	-8.8785	-0.730474	0.41945	0.898275	no	Zdhhc4	16.1952	4.50779	-11.6874	-1.84507	0.0606	0.312025	no	Zdhhc4	4.26335	3.66135	-0.602	-0.219612	0.6902	0.874859	no
ENSMUSG00000001847	Rac1	chr5:143464357-143528139	-1	protein_coding	Rac1	3.88002	4.24188	0.36186	0.128638	0.93335	0.969425	no	Rac1	125	75.422	-49.578	-0.728874	0.63715	0.944194	no	Rac1	163.585	170.69	7.105	0.0613378	0.9063	0.961293	no	Rac1	6.84362	10.7188	3.87518	0.647314	0.6943	0.876582	no
ENSMUSG00000001855	Nup214	chr2:31974388-32085170	1	protein_coding	Nup214	19.7048	17.4062	-2.2986	-0.178945	0.7758	0.920461	no	Nup214	28.9157	39.2873	10.3716	0.442207	0.6513	0.946142	no	Nup214	33.5045	22.421	-11.0835	-0.579508	0.4421	0.731422	no	Nup214	15.0805	12.5551	-2.5254	-0.264413	0.212	0.482169	no
ENSMUSG00000001864	Aif1l	chr2:31950138-31973442	1	protein_coding	Aif1l	0	0	0	0	1	1	no	Aif1l	7.71797	7.41432	-0.30365	-0.0579077	1	1	no	Aif1l	17.6154	5.55319	-12.0622	-1.66545	0.089	0.381923	no	Aif1l	0.000473965	0	-0.000473965	#NAME?	1	1	no
ENSMUSG00000001865	Cpa3	chr3:20215617-20242190	-1	protein_coding	Cpa3	0.11965	0	-0.11965	#NAME?	1	1	no	Cpa3	7.00498	4.90304	-2.10194	-0.514702	1	1	no	Cpa3	7.06751	5.31709	-1.75042	-0.410565	0.49505	0.766763	no	Cpa3	0	0	0	0	1	1	no
ENSMUSG00000001870	Ltbp1	chr17:75005567-75392512	1	protein_coding	Ltbp1	0.0958612	0	-0.0958612	#NAME?	1	1	no	Ltbp1	2.23835	3.96108	1.72273	0.823459	1	1	no	Ltbp1	2.75051	0	-2.75051	#NAME?	1	1	no	Ltbp1	0	0.0351721	0.0351721	inf	1	1	no
ENSMUSG00000001891	Ugp2	chr11:21237140-21374161	-1	protein_coding	Ugp2	32.6061	36.0421	3.436	0.144541	0.69135	0.888638	no	Ugp2	37.4935	21.4936	-15.9999	-0.802735	0.3904	0.892483	no	Ugp2	21.3545	17.211	-4.1435	-0.31121	0.49405	0.765992	no	Ugp2	34.7748	29.8994	-4.8754	-0.217926	0.2937	0.575861	no
ENSMUSG00000001901	Kcnh6	chr11:106008123-106034549	1	protein_coding	Kcnh6	0.00920191	0	-0.00920191	#NAME?	1	1	no	Kcnh6	0.0514143	0	-0.0514143	#NAME?	1	1	no	Kcnh6	0	0	0	0	1	1	no	Kcnh6	0	0	0	0	1	1	no
ENSMUSG00000001909	Trmt1	chr8:84663853-84699867	1	protein_coding	Trmt1	28.1592	13.7546	-14.4046	-1.03369	0.2012	0.567754	no	Trmt1	24.1437	28.9547	4.811	0.262151	0.7095	0.952464	no	Trmt1	17.6506	17.033	-0.6176	-0.051384	0.9117	0.962651	no	Trmt1	19.8463	19.5177	-0.3286	-0.024089	0.9448	0.97967	no
ENSMUSG00000001910	Nacc1	chr8:84663853-84699867	-1	protein_coding	Nacc1	10.7825	14.6537	3.8712	0.442577	0.14375	0.490873	no	Nacc1	17.803	18.6397	0.8367	0.0662611	0.9169	0.980803	no	Nacc1	15.0574	20.357	5.2996	0.435052	0.1157	0.438655	no	Nacc1	31.9382	27.9482	-3.99	-0.192529	0.3043	0.587182	no
ENSMUSG00000001911	Nfix	chr8:84699875-84846934	-1	protein_coding	Nfix	2.52516	4.72688	2.20172	0.904511	0.4595	0.766368	no	Nfix	5.26168	8.34094	3.07926	0.664686	0.64585	0.945379	no	Nfix	4.16145	17.7212	13.5597	2.09032	0.0604	0.311638	no	Nfix	5.39387	3.32149	-2.07238	-0.699489	0.43605	0.709002	no
ENSMUSG00000001918	Slc1a5	chr7:16781194-16798537	1	protein_coding	Slc1a5	7.82214	3.60353	-4.21861	-1.11815	0.0069	0.0641898	no	Slc1a5	18.8408	13.0735	-5.7673	-0.527216	0.43985	0.903365	no	Slc1a5	58.2192	31.3163	-26.9029	-0.894581	0.0539	0.291855	no	Slc1a5	138.393	146.005	7.612	0.0772455	0.61755	0.835917	no
ENSMUSG00000001924	Uba1	chrX:20658325-20683179	1	protein_coding	Uba1	6.95738	9.28181	2.32443	0.415863	0.79705	0.927154	no	Uba1	25.1964	75.6611	50.4647	1.58633	0.3201	0.86706	no	Uba1	21.5288	46.3515	24.8227	1.10635	0.27265	0.603252	no	Uba1	7.3942	11.1345	3.7403	0.590572	0.33915	0.623314	no
ENSMUSG00000001930	Vwf	chr6:125532468-125686679	1	protein_coding	Vwf	8.09635	0.479199	-7.61715	-4.07858	0.00215	0.026056	yes	Vwf	11.4895	4.64312	-6.84638	-1.30715	0.2683	0.84286	no	Vwf	3.21427	15.1744	11.9601	2.23907	0.01415	0.133388	no	Vwf	0.286772	0.237138	-0.049634	-0.274175	0.73065	0.894666	no
ENSMUSG00000001942	Siae	chr9:37555697-37657312	1	protein_coding	Siae	8.13365	3.79118	-4.34247	-1.10125	0.0706	0.325879	no	Siae	10.1406	2.4543	-7.6863	-2.04676	0.24045	0.832379	no	Siae	3.64069	3.38875	-0.25194	-0.103459	1	1	no	Siae	8.40486	3.47308	-4.93178	-1.27501	0.14885	0.387974	no
ENSMUSG00000001943	Vsig2	chr9:37528077-37552904	1	protein_coding	Vsig2	0	0	0	0	1	1	no	Vsig2	0	0	0	0	1	1	no	Vsig2	7.37563	6.50906	-0.86657	-0.180318	0.906	0.961056	no	Vsig2	0	0	0	0	1	1	no
ENSMUSG00000001946	Esam	chr9:37528077-37552904	1	protein_coding	Esam	0.858947	0.0185021	-0.840445	-5.53681	1	1	no	Esam	3.51194	1.20363	-2.30831	-1.54488	1	1	no	Esam	60.5438	9.8524	-50.6914	-2.61943	0.18935	0.541415	no	Esam	0.0128706	0.0503507	0.0374801	1.96793	1	1	no
ENSMUSG00000001948	Spa17	chr9:37555697-37657312	-1	protein_coding	Spa17	0.0412839	0.125768	0.0844841	1.60711	1	1	no	Spa17	1.50699	2.78201	1.27502	0.884465	1	1	no	Spa17	5.59289	3.52003	-2.07286	-0.668008	1	1	no	Spa17	0.652034	0.943413	0.291379	0.532942	0.66615	0.863845	no
ENSMUSG00000001962	Fam50a	chrX:74312987-74321021	1	protein_coding	Fam50a	13.7271	7.1605	-6.5666	-0.938896	0.0091	0.0790549	no	Fam50a	29.6738	14.9522	-14.7216	-0.988834	0.10405	0.756468	no	Fam50a	34.0604	26.7924	-7.268	-0.34627	0.26225	0.593713	no	Fam50a	21.6689	16.6493	-5.0196	-0.380164	0.03625	0.151095	no
ENSMUSG00000001964	Emd	chrX:74254657-74261624	1	protein_coding	Emd	9.20608	14.5502	5.34412	0.660382	0.35225	0.68459	no	Emd	18.7291	14.709	-4.0201	-0.348585	0.6745	0.94738	no	Emd	74.2826	102.3	28.0174	0.461714	0.2423	0.583137	no	Emd	11.5138	11.172	-0.3418	-0.0434732	0.9292	0.975187	no
ENSMUSG00000001983	Taco1	chr11:106065036-106074750	1	protein_coding	Taco1	2.64184	1.74819	-0.89365	-0.595681	0.3973	0.722963	no	Taco1	0.00352497	2.05931	2.05579	9.19034	1	1	no	Taco1	1.75619	0.586801	-1.16939	-1.5815	1	1	no	Taco1	3.74658	2.47211	-1.27447	-0.599832	0.3185	0.602646	no
ENSMUSG00000001985	Grik3	chr4:125461207-125714173	1	protein_coding	Grik3	0	0.00334686	0.00334686	inf	1	1	no	Grik3	0	0	0	0	1	1	no	Grik3	0.0292927	0	-0.0292927	#NAME?	1	1	no	Grik3	0	0	0	0	1	1	no
ENSMUSG00000001986	Gria3	chrX:41400853-41678601	1	protein_coding	Gria3	0	0.0075756	0.0075756	inf	1	1	no	Gria3	2.4437	3.0406	0.5969	0.315285	1	1	no	Gria3	52.394	57.9849	5.5909	0.146274	0.8506	0.938171	no	Gria3	0	0	0	0	1	1	no
ENSMUSG00000001988	Npas1	chr7:16455720-16477728	-1	protein_coding	Npas1	0	0	0	0	1	1	no	Npas1	0	0	0	0	1	1	no	Npas1	0.0942316	0	-0.0942316	#NAME?	1	1	no	Npas1	0	0.00497999	0.00497999	inf	1	1	no
ENSMUSG00000001995	Sipa1l2	chr8:125418062-125569808	-1	protein_coding	Sipa1l2	1.48361	3.16205	1.67844	1.09175	0.38955	0.717099	no	Sipa1l2	1.51723	1.59494	0.07771	0.072068	1	1	no	Sipa1l2	1.39367	0.931606	-0.462064	-0.581097	1	1	no	Sipa1l2	2.04142	1.27395	-0.76747	-0.680266	0.23375	0.508012	no
ENSMUSG00000001998	Ap4e1	chr2:127008646-127069427	1	protein_coding	Ap4e1	2.84512	4.33889	1.49377	0.608837	0.41665	0.736182	no	Ap4e1	7.66969	7.73598	0.06629	0.0124152	0.99205	0.995723	no	Ap4e1	2.31782	6.75367	4.43585	1.5429	1	1	no	Ap4e1	0.952036	1.59966	0.647624	0.748674	0.1711	0.422406	no
ENSMUSG00000001999	Blvra	chr2:127070625-127097090	1	protein_coding	Blvra	31.7939	17.4296	-14.3643	-0.867206	0.10395	0.409227	no	Blvra	55.6617	23.5485	-32.1132	-1.24105	0.11835	0.787688	no	Blvra	8.36183	16.5926	8.23077	0.988649	0.28655	0.616098	no	Blvra	99.1499	129.92	30.7701	0.389944	0.0327	0.139627	no
ENSMUSG00000002006	Pdzd4	chrX:73792542-73825034	-1	protein_coding	Pdzd4	0.0149194	0	-0.0149194	#NAME?	1	1	no	Pdzd4	0.133804	0.0854449	-0.0483591	-0.647058	1	1	no	Pdzd4	0.411733	0.476612	0.064879	0.211106	1	1	no	Pdzd4	0.00544592	0.00402426	-0.00142166	-0.436451	1	1	no
ENSMUSG00000002007	Srpk3	chrX:73774404-73791342	1	protein_coding	Srpk3	0.130104	0.0255806	-0.104523	-2.34654	1	1	no	Srpk3	0.273171	0	-0.273171	#NAME?	1	1	no	Srpk3	3.2207	0.380851	-2.83985	-3.08007	1	1	no	Srpk3	0.00466249	0	-0.00466249	#NAME?	1	1	no
ENSMUSG00000002010	Idh3g	chrX:73774404-73791342	-1	protein_coding	Idh3g	36.3542	17.3861	-18.9681	-1.06419	0.05975	0.290507	no	Idh3g	191.552	58.748	-132.804	-1.70512	0.02315	0.476405	no	Idh3g	149.643	79.4035	-70.2395	-0.914248	0.11015	0.427002	no	Idh3g	71.3678	65.5347	-5.8331	-0.123014	0.5867	0.816336	no
ENSMUSG00000002012	Pnck	chrX:73655993-73660117	-1	protein_coding	Pnck	0.126847	0	-0.126847	#NAME?	1	1	no	Pnck	0.339446	0	-0.339446	#NAME?	1	1	no	Pnck	1.60347	1.58666	-0.01681	-0.0152072	1	1	no	Pnck	0	0	0	0	1	1	no
ENSMUSG00000002014	Ssr4	chrX:73774404-73791342	1	protein_coding	Ssr4	91.0089	100.581	9.5721	0.144276	0.7409	0.906486	no	Ssr4	112.054	38.656	-73.398	-1.53543	0.40705	0.896376	no	Ssr4	98.5481	96.4546	-2.0935	-0.0309772	0.9524	0.977915	no	Ssr4	157.021	195.234	38.213	0.314249	0.1484	0.387375	no
ENSMUSG00000002015	Bcap31	chrX:73686176-73738559	-1	protein_coding	Bcap31	52.7156	63.0088	10.2932	0.257324	0.46785	0.772058	no	Bcap31	183.51	115.408	-68.102	-0.669109	0.4301	0.899852	no	Bcap31	65.94	47.4099	-18.5301	-0.475966	0.1911	0.543121	no	Bcap31	73.996	78.1878	4.1918	0.0794964	0.66605	0.863843	no
ENSMUSG00000002017	Fam98a	chr17:75535615-75551946	-1	protein_coding	Fam98a	4.97074	3.36688	-1.60386	-0.562047	0.31905	0.655988	no	Fam98a	8.70509	19.4835	10.7784	1.16232	0.08235	0.728073	no	Fam98a	4.7288	10.7523	6.0235	1.1851	0.06975	0.333161	no	Fam98a	25.7884	26.9227	1.1343	0.0621013	0.698	0.8789	no
ENSMUSG00000002020	Ltbp2	chr12:84783209-84878132	-1	protein_coding	Ltbp2	0.616913	0.670528	0.053615	0.120231	0.89895	0.957477	no	Ltbp2	8.98517	23.3635	14.3783	1.37864	0.19695	0.832379	no	Ltbp2	4.1139	6.54745	2.43355	0.670427	1	1	no	Ltbp2	0.0531699	0.0506933	-0.0024766	-0.068816	1	1	no
ENSMUSG00000002028	Kmt2a	chr9:44803354-44884397	-1	protein_coding	Kmt2a	3.15011	2.32359	-0.82652	-0.439043	0.47	0.773495	no	Kmt2a	2.36249	6.42292	4.06043	1.44292	0.3844	0.891479	no	Kmt2a	2.6128	5.30399	2.69119	1.02148	1	1	no	Kmt2a	4.49502	4.5676	0.07258	0.0231103	0.9166	0.971581	no
ENSMUSG00000002031	Ift46	chr9:44741563-44793447	1	protein_coding	Ift46	23.7402	14.0026	-9.7376	-0.761635	0.4893	0.784849	no	Ift46	52.9073	53.6704	0.7631	0.0206579	0.98785	0.994159	no	Ift46	55.3091	39.5872	-15.7219	-0.482482	0.65285	0.851119	no	Ift46	18.961	11.2023	-7.7587	-0.759238	0.35795	0.641477	no
ENSMUSG00000002032	Tmem25	chr9:44793693-44803265	-1	protein_coding	Tmem25	0.697164	0.0217773	-0.675387	-5.0006	0.0019	0.0237533	yes	Tmem25	0	0	0	0	1	1	no	Tmem25	18.5612	1.70393	-16.8573	-3.44535	0.0002	0.0056861	yes	Tmem25	0.193507	0.10386	-0.089647	-0.897756	1	1	no
ENSMUSG00000002033	Cd3g	chr9:44969571-44980436	-1	protein_coding	Cd3g	0	0	0	0	1	1	no	Cd3g	4.05717	1.72999	-2.32718	-1.22971	1	1	no	Cd3g	26.3598	9.6936	-16.6662	-1.44324	0.04575	0.267325	no	Cd3g	0	0	0	0	1	1	no
ENSMUSG00000002043	Trappc6a	chr7:19504485-19516145	1	protein_coding	Trappc6a	24.0303	27.9143	3.884	0.216147	0.6536	0.871639	no	Trappc6a	13.8019	8.20667	-5.59523	-0.749996	0.3891	0.892483	no	Trappc6a	22.1576	10.2742	-11.8834	-1.10878	0.03405	0.227993	no	Trappc6a	41.7682	44.6484	2.8802	0.0962006	0.6664	0.863937	no
ENSMUSG00000002052	Supt6	chr11:78206610-78255496	-1	protein_coding	Supt6	7.5427	9.65629	2.11359	0.356388	0.3342	0.670066	no	Supt6	13.371	22.8674	9.4964	0.774179	0.333	0.874695	no	Supt6	32.5511	33.3718	0.8207	0.035925	0.9053	0.960881	no	Supt6	22.1366	29.9007	7.7641	0.433747	0.00625	0.0378281	yes
ENSMUSG00000002055	Spag5	chr11:78301528-78322507	1	protein_coding	Spag5	1.95866	0.724084	-1.23458	-1.43564	0.23985	0.586967	no	Spag5	6.65152	8.90359	2.25207	0.420702	0.7412	0.955568	no	Spag5	5.89407	5.30165	-0.59242	-0.152823	1	1	no	Spag5	12.3822	4.11883	-8.26337	-1.58796	5e-05	0.000580752	yes
ENSMUSG00000002057	Foxn1	chr11:78357576-78386558	-1	protein_coding	Foxn1	0	0	0	0	1	1	no	Foxn1	0	0	0	0	1	1	no	Foxn1	0	0	0	0	1	1	no	Foxn1	0	0	0	0	1	1	no
ENSMUSG00000002058	Unc119	chr11:78343449-78349178	1	protein_coding	Unc119	7.46673	4.3712	-3.09553	-0.772446	0.0551	0.275565	no	Unc119	22.9985	6.11499	-16.8835	-1.91112	0.0127	0.352183	no	Unc119	8.62889	4.61403	-4.01486	-0.903149	0.12	0.447749	no	Unc119	18.5451	11.0583	-7.4868	-0.745904	0.0015	0.0116167	yes
ENSMUSG00000002059	Rab34	chr11:78166105-78192269	1	protein_coding	Rab34	12.9393	10.6733	-2.266	-0.277748	0.7971	0.927169	no	Rab34	3.74836	17.0666	13.3182	2.18685	0.02185	0.471624	no	Rab34	8.22961	5.82464	-2.40497	-0.498656	0.5361	0.787833	no	Rab34	25.4857	18.605	-6.8807	-0.453992	0.27965	0.561149	no
ENSMUSG00000002064	Sdf2	chr11:78206610-78255496	1	protein_coding	Sdf2	34.8007	34.5605	-0.2402	-0.00999285	0.9832	0.990903	no	Sdf2	41.464	27.5737	-13.8903	-0.588566	0.7507	0.95579	no	Sdf2	36.0047	29.1369	-6.8678	-0.305337	0.75055	0.89846	no	Sdf2	22.3355	22.9403	0.6048	0.0385409	0.92955	0.975283	no
ENSMUSG00000002068	Ccne1	chr7:38097398-38107569	-1	protein_coding	Ccne1	0.605821	0.520732	-0.085089	-0.218351	1	1	no	Ccne1	2.94544	6.47454	3.5291	1.1363	0.2511	0.832379	no	Ccne1	2.86879	19.7777	16.9089	2.78536	0.0014	0.0260021	yes	Ccne1	20.2939	3.60582	-16.6881	-2.49265	5e-05	0.000580752	yes
ENSMUSG00000002076	Hsf2bp	chr17:31944768-32034508	-1	protein_coding	Hsf2bp	0.105036	0.0889997	-0.0160363	-0.239017	1	1	no	Hsf2bp	1.4936	0.000233326	-1.49337	-12.6442	1	1	no	Hsf2bp	0.517421	4.48951	3.97209	3.11715	1	1	no	Hsf2bp	0.0648895	2.01e-06	-0.0648875	-14.9785	1	1	no
ENSMUSG00000002083	Bbc3	chr7:16272007-16318205	1	protein_coding	Bbc3	1.81712	1.00563	-0.81149	-0.853552	0.60895	0.85214	no	Bbc3	6.89153	7.29727	0.40574	0.0825322	0.95965	0.989903	no	Bbc3	16.9494	27.452	10.5026	0.695677	0.25175	0.584173	no	Bbc3	1.8456	6.83615	4.99055	1.88909	0.04215	0.168224	no
ENSMUSG00000002100	Mybpc3	chr2:91118143-91136516	1	protein_coding	Mybpc3	0.0432845	0.0783397	0.0350552	0.855892	1	1	no	Mybpc3	0	0	0	0	1	1	no	Mybpc3	0.540262	0.493731	-0.046531	-0.129933	1	1	no	Mybpc3	0.0140504	0.0400876	0.0260372	1.51255	1	1	no
ENSMUSG00000002102	Psmc3	chr2:91053947-91115760	1	protein_coding	Psmc3	47.1407	66.682	19.5413	0.500325	0.3291	0.665671	no	Psmc3	194.009	114.567	-79.442	-0.759937	0.50255	0.919322	no	Psmc3	85.7868	90.389	4.6022	0.0753916	0.9236	0.966958	no	Psmc3	77.9564	93.1539	15.1975	0.256948	0.4142	0.68988	no
ENSMUSG00000002103	Acp2	chr2:91137342-91237001	1	protein_coding	Acp2	75.1097	186.724	111.614	1.31384	0.21055	0.571931	no	Acp2	64.2465	81.9337	17.6872	0.350839	0.6324	0.944194	no	Acp2	15.0986	7.52434	-7.57426	-1.00478	0.24255	0.583192	no	Acp2	11.5355	11.7246	0.1891	0.0234628	0.9305	0.975543	no
ENSMUSG00000002104	Rapsn	chr2:91035619-91053933	1	protein_coding	Rapsn	0.621835	0.480714	-0.141121	-0.371354	0.7622	0.914618	no	Rapsn	1.43664	0	-1.43664	#NAME?	1	1	no	Rapsn	0.845477	0	-0.845477	#NAME?	1	1	no	Rapsn	0	0	0	0	1	1	no
ENSMUSG00000002105	Slc39a13	chr2:91053947-91115760	-1	protein_coding	Slc39a13	13.504	39.3344	25.8304	1.5424	0.0683	0.319216	no	Slc39a13	11.2529	24.1685	12.9156	1.10284	0.2872	0.848882	no	Slc39a13	23.2826	13.6387	-9.6439	-0.771539	0.4454	0.733866	no	Slc39a13	14.1469	12.1823	-1.9646	-0.215701	0.7676	0.909987	no
ENSMUSG00000002107	Celf2	chr2:6539693-7509563	-1	protein_coding	Celf2	38.3327	18.7754	-19.5573	-1.02973	0.012	0.0973406	no	Celf2	355.77	193.164	-162.606	-0.881113	0.4195	0.898275	no	Celf2	195.09	57.9678	-137.122	-1.75082	0.00075	0.0166561	yes	Celf2	40.7015	36.7126	-3.9889	-0.148808	0.3899	0.670821	no
ENSMUSG00000002108	Nr1h3	chr2:91137342-91237001	-1	protein_coding	Nr1h3	18.0287	61.3171	43.2884	1.76599	0.03685	0.214818	no	Nr1h3	31.872	37.026	5.154	0.216251	0.9111	0.980803	no	Nr1h3	4.5817	5.67248	1.09078	0.308097	1	1	no	Nr1h3	1.51426	1.14498	-0.36928	-0.403288	0.6605	0.860067	no
ENSMUSG00000002109	Ddb2	chr2:91137342-91237001	-1	protein_coding	Ddb2	1.482	0.283019	-1.19898	-2.38858	0.1483	0.49789	no	Ddb2	2.1991	7.28882	5.08972	1.72877	0.42415	0.89952	no	Ddb2	5.46735	5.54056	0.07321	0.0191904	1	1	no	Ddb2	3.14624	1.33146	-1.81478	-1.24062	0.2461	0.522458	no
ENSMUSG00000002111	Spi1	chr2:91053947-91115760	1	protein_coding	Spi1	99.6279	297.933	198.305	1.58037	0.07775	0.345842	no	Spi1	181.151	107.157	-73.994	-0.757462	0.73215	0.95479	no	Spi1	129.632	69.0815	-60.5505	-0.908045	0.37555	0.682532	no	Spi1	30.1585	37.741	7.5825	0.323566	0.7565	0.904832	no
ENSMUSG00000002129	Sf3a1	chr11:4160341-4183554	1	protein_coding	Sf3a1	8.49415	16.1026	7.60845	0.922755	0.2947	0.63374	no	Sf3a1	90.233	85.3766	-4.8564	-0.0798144	0.9453	0.987237	no	Sf3a1	23.31	14.4375	-8.8725	-0.691128	0.26515	0.595955	no	Sf3a1	30.8328	27.5005	-3.3323	-0.165005	0.28545	0.567482	no
ENSMUSG00000002147	Stat6	chr10:127642985-127701051	1	protein_coding	Stat6	128.291	137.362	9.071	0.0985537	0.84155	0.939807	no	Stat6	40.7217	41.3518	0.6301	0.0221547	0.9755	0.992117	no	Stat6	81.5198	111.08	29.5602	0.446379	0.2191	0.566531	no	Stat6	42.1741	52.0867	9.9126	0.304559	0.1114	0.326061	no
ENSMUSG00000002190	Clgn	chr8:83389866-83428552	1	protein_coding	Clgn	0	0	0	0	1	1	no	Clgn	0	0	0	0	1	1	no	Clgn	0.257489	0.786833	0.529344	1.61155	1	1	no	Clgn	0	0	0	0	1	1	no
ENSMUSG00000002204	Napsa	chr7:44572335-44590624	1	protein_coding	Napsa	12.5892	8.18071	-4.40849	-0.621893	0.11	0.423763	no	Napsa	25.5219	18.2612	-7.2607	-0.482948	0.4797	0.915343	no	Napsa	198.636	126.031	-72.605	-0.656354	0.0244	0.182685	no	Napsa	25.1241	28.077	2.9529	0.160321	0.4014	0.679362	no
ENSMUSG00000002205	Vrk3	chr7:44731479-44777515	1	protein_coding	Vrk3	6.17538	7.09055	0.91517	0.199369	0.83315	0.937782	no	Vrk3	23.4364	23.7809	0.3445	0.0210559	0.9872	0.994159	no	Vrk3	20.7916	18.8323	-1.9593	-0.14279	0.86835	0.947256	no	Vrk3	2.02919	2.10454	0.07535	0.0526058	0.9284	0.97489	no
ENSMUSG00000002210	Smg9	chr7:24396627-24422778	1	protein_coding	Smg9	8.69214	6.75329	-1.93885	-0.364121	0.5383	0.81423	no	Smg9	23.9177	44.2518	20.3341	0.887658	0.23105	0.832379	no	Smg9	15.4368	18.9614	3.5246	0.296694	0.6017	0.824222	no	Smg9	10.1742	11.8191	1.6449	0.216203	0.28	0.56151	no
ENSMUSG00000002221	Paxip1	chr5:27740079-27791691	-1	protein_coding	Paxip1	8.61873	5.19748	-3.42125	-0.729662	0.44945	0.759503	no	Paxip1	14.0544	16.7507	2.6963	0.253196	0.84275	0.969381	no	Paxip1	26.5744	10.4785	-16.0959	-1.34261	0.05085	0.285368	no	Paxip1	2.42792	1.42192	-1.006	-0.771882	0.3827	0.664276	no
ENSMUSG00000002222	Rmnd5a	chr6:71388575-71440677	-1	protein_coding	Rmnd5a	24.4708	8.24576	-16.225	-1.56934	0.0002	0.00354172	yes	Rmnd5a	2.44092	4.95242	2.5115	1.02071	1	1	no	Rmnd5a	12.444	9.08869	-3.35531	-0.453309	0.5789	0.812331	no	Rmnd5a	11.0652	3.71242	-7.35278	-1.5756	5e-05	0.000580752	yes
ENSMUSG00000002227	Mov10	chr3:104788374-104818615	-1	protein_coding	Mov10	4.69096	51.6326	46.9416	3.46033	5e-05	0.00103772	yes	Mov10	7.4608	35.544	28.0832	2.2522	0.20515	0.832379	no	Mov10	9.25418	45.0263	35.7721	2.28259	5e-05	0.00176785	yes	Mov10	11.0976	37.0908	25.9932	1.74081	0.01295	0.0680249	no
ENSMUSG00000002228	Ppm1j	chr3:104735121-104786049	1	protein_coding	Ppm1j	0.240106	0.000659916	-0.239446	-8.50718	1	1	no	Ppm1j	0.361336	0	-0.361336	#NAME?	1	1	no	Ppm1j	0.0559973	0.048132	-0.0078653	-0.218363	1	1	no	Ppm1j	9.95816	9.91804	-0.04012	-0.00582409	0.98785	0.99429	no
ENSMUSG00000002233	Rhoc	chr3:104788374-104818615	1	protein_coding	Rhoc	14.8597	30.1066	15.2469	1.01868	0.07665	0.34215	no	Rhoc	585.116	278.359	-306.757	-1.07178	0.4154	0.897998	no	Rhoc	5.39975	23.8334	18.4337	2.14202	0.0572	0.301866	no	Rhoc	107.08	433.014	325.934	2.01572	5e-05	0.000580752	yes
ENSMUSG00000002240	Prr27	chr5:87825685-87846387	1	protein_coding	Prr27	0	0	0	0	1	1	no	Prr27	0	0	0	0	1	1	no	Prr27	0	0	0	0	1	1	no	Prr27	0	0	0	0	1	1	no
ENSMUSG00000002249	Tead3	chr17:28331645-28350805	-1	protein_coding	Tead3	0	0	0	0	1	1	no	Tead3	0.691278	4.6283	3.93702	2.74315	1	1	no	Tead3	1.86314	5.04907	3.18593	1.43829	1	1	no	Tead3	0	0	0	0	1	1	no
ENSMUSG00000002250	Ppard	chr17:28232720-28301590	1	protein_coding	Ppard	1.82599	3.57682	1.75083	0.969997	0.1656	0.525807	no	Ppard	9.82174	9.93325	0.11151	0.0162874	0.9834	0.994059	no	Ppard	12.0244	8.91365	-3.11075	-0.431882	0.3476	0.664978	no	Ppard	3.96025	9.71196	5.75171	1.29417	0.00055	0.00490891	yes
ENSMUSG00000002257	Def6	chr17:28207777-28228656	1	protein_coding	Def6	6.14231	2.17405	-3.96826	-1.49839	0.0788	0.348981	no	Def6	3.38051	1.27276	-2.10775	-1.40928	1	1	no	Def6	12.9448	5.59119	-7.35361	-1.21114	0.21915	0.566531	no	Def6	13.6791	16.5222	2.8431	0.272424	0.2899	0.572064	no
ENSMUSG00000002265	Peg3	chr7:6703891-6730431	-1	protein_coding	Peg3	0.0039144	0	-0.0039144	#NAME?	1	1	no	Peg3	0	0.0389142	0.0389142	inf	1	1	no	Peg3	0	0	0	0	1	1	no	Peg3	0	0	0	0	1	1	no
ENSMUSG00000002266	Zim1	chr7:6671268-6696450	-1	protein_coding	Zim1	0	0	0	0	1	1	no	Zim1	0	0	0	0	1	1	no	Zim1	0	0	0	0	1	1	no	Zim1	0	0	0	0	1	1	no
ENSMUSG00000002274	Metrn	chr17:25794553-25985796	-1	protein_coding	Metrn	8.35387	1.71703	-6.63684	-2.28253	0.25815	0.595316	no	Metrn	4.52027	2.49716	-2.02311	-0.856123	1	1	no	Metrn	3.59975	1.30843	-2.29132	-1.46006	1	1	no	Metrn	35.1245	13.3887	-21.7358	-1.39147	0.075	0.250928	no
ENSMUSG00000002279	Lmf1	chr17:25579152-25663337	1	protein_coding	Lmf1	12.4086	10.0273	-2.3813	-0.307405	0.46645	0.770756	no	Lmf1	39.8628	19.3332	-20.5296	-1.04396	0.26055	0.836895	no	Lmf1	31.336	12.5423	-18.7937	-1.32102	0.04825	0.275863	no	Lmf1	11.0082	8.60711	-2.40109	-0.354973	0.09485	0.293362	no
ENSMUSG00000002280	Narfl	chr17:25773774-25785679	1	protein_coding	Narfl	31.2247	28.9875	-2.2372	-0.107256	0.9139	0.962798	no	Narfl	15.3687	8.31283	-7.05587	-0.886585	0.37405	0.887136	no	Narfl	25.8789	19.6378	-6.2411	-0.398141	0.7197	0.883938	no	Narfl	11.9226	12.469	0.5464	0.0646467	0.782	0.915289	no
ENSMUSG00000002289	Angptl4	chr17:33773749-33781599	-1	protein_coding	Angptl4	12.3512	0.310478	-12.0407	-5.31402	0.00365	0.0395276	yes	Angptl4	0.968605	1.9687	1.00009	1.02326	1	1	no	Angptl4	0.000815454	1.05578	1.05496	10.3384	1	1	no	Angptl4	0.0252202	0.005023	-0.0201972	-2.32796	1	1	no
ENSMUSG00000002297	Dbf4	chr5:8396966-8422768	-1	protein_coding	Dbf4	5.57935	4.65325	-0.9261	-0.26186	0.7591	0.913971	no	Dbf4	7.89903	5.82419	-2.07484	-0.439618	0.568	0.933346	no	Dbf4	4.9085	4.11681	-0.79169	-0.253754	1	1	no	Dbf4	22.6315	14.7909	-7.8406	-0.613624	0.00175	0.0131404	yes
ENSMUSG00000002307	Daxx	chr17:33907741-33915590	1	protein_coding	Daxx	19.6945	106.231	86.5365	2.43134	5e-05	0.00103772	yes	Daxx	26.5494	415.865	389.316	3.96936	5e-05	0.0101377	yes	Daxx	29.3	170.133	140.833	2.53769	5e-05	0.00176785	yes	Daxx	23.1026	208.648	185.545	3.17495	5e-05	0.000580752	yes
ENSMUSG00000002308	Cd320	chr17:33843052-33849774	1	protein_coding	Cd320	2.7212	0.91525	-1.80595	-1.57201	0.44365	0.754789	no	Cd320	1.93187	4.22636	2.29449	1.12942	1	1	no	Cd320	2.42267	0.376178	-2.04649	-2.68711	1	1	no	Cd320	0.867329	0.47577	-0.391559	-0.866316	0.53185	0.781482	no
ENSMUSG00000002319	Ipo4	chr14:55625399-55652540	-1	protein_coding	Ipo4	18.6468	17.7425	-0.9043	-0.0717149	0.93755	0.971208	no	Ipo4	20.8941	44.1426	23.2485	1.07908	0.28065	0.846783	no	Ipo4	9.44422	14.5567	5.11248	0.62418	0.42585	0.718917	no	Ipo4	6.46255	11.3272	4.86465	0.809612	0.151	0.391376	no
ENSMUSG00000002320	Tm9sf1	chr14:55625399-55652540	-1	protein_coding	Tm9sf1	21.3216	16.3763	-4.9453	-0.380704	0.478	0.779372	no	Tm9sf1	48.5766	51.8436	3.267	0.0939038	0.91215	0.980803	no	Tm9sf1	30.1943	21.3405	-8.8538	-0.500683	0.40595	0.705565	no	Tm9sf1	41.4299	33.0074	-8.4225	-0.327881	0.21375	0.484396	no
ENSMUSG00000002324	Rec8	chr14:55618036-55625395	1	protein_coding	Rec8	0.0145125	0	-0.0145125	#NAME?	1	1	no	Rec8	4.90652	0	-4.90652	#NAME?	1	1	no	Rec8	3.45473	4.12128	0.66655	0.254519	1	1	no	Rec8	0	0	0	0	1	1	no
ENSMUSG00000002325	Irf9	chr14:55587376-55610967	1	protein_coding	Irf9	26.5956	64.0634	37.4678	1.26831	0.0077	0.0699375	no	Irf9	23.4154	49.7181	26.3027	1.08631	0.3875	0.892171	no	Irf9	19.9964	79.3099	59.3135	1.98776	0.01565	0.14185	no	Irf9	16.6677	55.4872	38.8195	1.7351	5e-05	0.000580752	yes
ENSMUSG00000002326	Gmpr2	chr14:55662150-55682012	1	protein_coding	Gmpr2	13.361	13.1319	-0.2291	-0.0249606	0.9555	0.978526	no	Gmpr2	16.0958	13.0974	-2.9984	-0.297401	0.82635	0.968264	no	Gmpr2	25.246	16.055	-9.191	-0.653034	0.2474	0.583595	no	Gmpr2	30.7379	36.0785	5.3406	0.231118	0.4022	0.680018	no
ENSMUSG00000002329	Mdp1	chr14:55657878-55660560	-1	protein_coding	Mdp1	7.81568	4.15996	-3.65572	-0.909801	0.0056	0.0549824	no	Mdp1	9.46397	10.1427	0.67873	0.0999226	0.8761	0.97539	no	Mdp1	25.4782	14.1108	-11.3674	-0.85246	0.01	0.106402	no	Mdp1	9.11224	5.51779	-3.59445	-0.723714	0.0016	0.0122368	yes
ENSMUSG00000002332	Dhrs1	chr14:55739019-55758978	-1	protein_coding	Dhrs1	23.8311	18.6426	-5.1885	-0.354239	0.37805	0.708581	no	Dhrs1	55.5758	22.7237	-32.8521	-1.29026	0.1861	0.832379	no	Dhrs1	24.1742	11.1952	-12.979	-1.11059	0.07515	0.346234	no	Dhrs1	20.1033	20.4726	0.3693	0.0262634	0.94015	0.97831	no
ENSMUSG00000002341	Ncan	chr8:70093084-70120873	-1	protein_coding	Ncan	0	0	0	0	1	1	no	Ncan	0	0	0	0	1	1	no	Ncan	0	0.0594342	0.0594342	inf	1	1	no	Ncan	0	0	0	0	1	1	no
ENSMUSG00000002342	Tmem161a	chr8:70172337-70183842	1	protein_coding	Tmem161a	32.323	18.7678	-13.5552	-0.784301	0.5808	0.837395	no	Tmem161a	18.9661	23.776	4.8099	0.326086	0.66945	0.947296	no	Tmem161a	36.5114	12.8721	-23.6393	-1.5041	0.01005	0.106752	no	Tmem161a	15.5969	15.7398	0.1429	0.013159	0.94835	0.980885	no
ENSMUSG00000002343	Armc6	chr8:70220171-70279915	-1	protein_coding	Armc6	2.68231	3.29974	0.61743	0.29888	0.78425	0.922657	no	Armc6	1.00957	5.91391	4.90434	2.55036	0.05895	0.6538	no	Armc6	7.63331	1.13162	-6.50169	-2.75392	0.04455	0.262898	no	Armc6	8.51753	9.75769	1.24016	0.196103	0.5425	0.788079	no
ENSMUSG00000002345	Borcs8	chr8:70139446-70167488	1	protein_coding	Borcs8	7.58111	5.19923	-2.38188	-0.544112	0.37315	0.704766	no	Borcs8	23.3971	8.38062	-15.0165	-1.4812	0.1912	0.832379	no	Borcs8	24.0076	16.2947	-7.7129	-0.559088	0.399	0.70177	no	Borcs8	20.4117	18.3625	-2.0492	-0.152634	0.56725	0.803777	no
ENSMUSG00000002346	Slc25a42	chr8:70184339-70212360	-1	protein_coding	Slc25a42	0.357206	0.180979	-0.176227	-0.980937	1	1	no	Slc25a42	1.06849	0.285052	-0.783438	-1.90628	1	1	no	Slc25a42	3.39545	2.6687	-0.72675	-0.347465	1	1	no	Slc25a42	0.952221	0.227152	-0.725069	-2.06764	0.0002	0.00204421	yes
ENSMUSG00000002365	Snx9	chr17:5841290-5931985	1	protein_coding	Snx9	11.8745	6.12262	-5.75188	-0.955646	0.03185	0.195332	no	Snx9	3.85444	3.60153	-0.25291	-0.0979104	1	1	no	Snx9	4.59708	2.8973	-1.69978	-0.666007	1	1	no	Snx9	36.2143	37.6192	1.4049	0.0549087	0.8169	0.930815	no
ENSMUSG00000002372	Ranbp3	chr17:56673202-56711769	1	protein_coding	Ranbp3	9.14325	12.8837	3.74045	0.494765	0.11855	0.442051	no	Ranbp3	10.1707	4.82545	-5.34525	-1.07568	0.19705	0.832379	no	Ranbp3	12.9452	12.0439	-0.9013	-0.104125	0.848	0.937789	no	Ranbp3	33.5595	28.4787	-5.0808	-0.23684	0.1709	0.422268	no
ENSMUSG00000002379	Ndufa11	chr17:56713930-56724286	1	protein_coding	Ndufa11	0.144771	0.156556	0.011785	0.112902	1	1	no	Ndufa11	0	0	0	0	1	1	no	Ndufa11	0	0	0	0	1	1	no	Ndufa11	0.170403	0.0644988	-0.105904	-1.4016	1	1	no
ENSMUSG00000002384	Bmp8b	chr4:123105164-123139966	1	protein_coding	Bmp8b	0	0	0	0	1	1	no	Bmp8b	0	0	0	0	1	1	no	Bmp8b	0.267717	1.02782	0.760103	1.94081	1	1	no	Bmp8b	0	0	0	0	1	1	no
ENSMUSG00000002393	Nr2f6	chr8:71371208-71381960	-1	protein_coding	Nr2f6	18.1688	9.31227	-8.85653	-0.964258	0.0349	0.20766	no	Nr2f6	17.729	12.4483	-5.2807	-0.510162	0.58185	0.935352	no	Nr2f6	22.004	42.9344	20.9304	0.964368	0.2596	0.592001	no	Nr2f6	16.9457	6.24943	-10.6963	-1.43913	5e-05	0.000580752	yes
ENSMUSG00000002395	Use1	chr8:71366788-71369848	1	protein_coding	Use1	48.9268	34.0691	-14.8577	-0.522163	0.07525	0.338105	no	Use1	435.117	226.312	-208.805	-0.943093	0.16235	0.832379	no	Use1	408.263	393.507	-14.756	-0.0531067	0.8381	0.933458	no	Use1	38.6425	25.5989	-13.0436	-0.594108	0.006	0.0365159	yes
ENSMUSG00000002396	Ocel1	chr8:71371208-71381960	1	protein_coding	Ocel1	15.6144	10.1683	-5.4461	-0.618804	0.505	0.794857	no	Ocel1	10.425	6.79159	-3.63341	-0.618228	0.57515	0.934462	no	Ocel1	12.3793	6.54647	-5.83283	-0.919147	0.29715	0.623525	no	Ocel1	7.15942	4.50069	-2.65873	-0.669696	0.0486	0.186848	no
ENSMUSG00000002409	Dyrk1b	chr7:28179433-28197975	1	protein_coding	Dyrk1b	2.55298	0.835115	-1.71786	-1.61213	0.0056	0.0549824	no	Dyrk1b	3.86506	0.809291	-3.05577	-2.25576	1	1	no	Dyrk1b	3.10487	1.41984	-1.68503	-1.1288	1	1	no	Dyrk1b	0.10602	0.198676	0.092656	0.906085	1	1	no
ENSMUSG00000002413	Braf	chr6:39573867-39725463	-1	protein_coding	Braf	3.81657	3.83839	0.02182	0.00822426	0.98685	0.992895	no	Braf	30.0552	57.0027	26.9475	0.923415	0.53155	0.923693	no	Braf	7.46383	15.4584	7.99457	1.05041	0.3581	0.67287	no	Braf	3.01952	5.47924	2.45972	0.859657	0.0133	0.0695313	no
ENSMUSG00000002416	Ndufb2	chr6:39573867-39725463	1	protein_coding	Ndufb2	24.4302	16.1325	-8.2977	-0.598694	0.65565	0.872465	no	Ndufb2	11.2905	26.3037	15.0132	1.22016	0.53755	0.925148	no	Ndufb2	21.8261	13.0142	-8.8119	-0.74597	0.5183	0.77948	no	Ndufb2	23.4145	29.3884	5.9739	0.327843	0.55435	0.795359	no
ENSMUSG00000002428	Hltf	chr3:20057803-20118574	1	protein_coding	Hltf	12.0616	9.43448	-2.62712	-0.354401	0.4987	0.790519	no	Hltf	4.02375	3.94946	-0.07429	-0.0268826	1	1	no	Hltf	14.1661	2.38863	-11.7775	-2.56818	0.07765	0.353189	no	Hltf	5.93328	2.84564	-3.08764	-1.06008	0.05055	0.191309	no
ENSMUSG00000002455	Prpf6	chr2:181569146-181655668	1	protein_coding	Prpf6	4.38879	3.47484	-0.91395	-0.336878	0.71	0.896021	no	Prpf6	4.80075	4.14287	-0.65788	-0.212631	1	1	no	Prpf6	0.258716	0.163698	-0.095018	-0.660331	1	1	no	Prpf6	0.525074	3.01023	2.48516	2.51928	0.0661	0.230255	no
ENSMUSG00000002458	Rgs19	chr2:181688321-181694029	-1	protein_coding	Rgs19	56.4075	49.7053	-6.7022	-0.182487	0.81655	0.932516	no	Rgs19	58.1152	36.0731	-22.0421	-0.687993	0.30535	0.860156	no	Rgs19	56.3831	54.4718	-1.9113	-0.0497524	0.93	0.96921	no	Rgs19	46.1543	41.7306	-4.4237	-0.145361	0.46545	0.731406	no
ENSMUSG00000002459	Rgs20	chr1:4909484-5163200	-1	protein_coding	Rgs20	0.0320025	0	-0.0320025	#NAME?	1	1	no	Rgs20	0	0	0	0	1	1	no	Rgs20	0	0	0	0	1	1	no	Rgs20	0.0879047	0.293506	0.205601	1.73938	0.16215	0.408875	no
ENSMUSG00000002475	Abhd3	chr18:10644410-10706771	-1	protein_coding	Abhd3	1.29309	1.16103	-0.13206	-0.155415	0.74865	0.90926	no	Abhd3	2.43245	2.61759	0.18514	0.10583	1	1	no	Abhd3	0.799029	0	-0.799029	#NAME?	1	1	no	Abhd3	0.0295776	0.0354923	0.0059147	0.262999	1	1	no
ENSMUSG00000002477	Snrpd1	chr18:10617756-10629519	1	protein_coding	Snrpd1	4.90751	10.3008	5.39329	1.06969	0.00995	0.0848395	no	Snrpd1	52.6382	36.4345	-16.2037	-0.530806	0.39205	0.892661	no	Snrpd1	18.7204	28.6131	9.8927	0.612067	0.16575	0.516155	no	Snrpd1	129.622	131.898	2.276	0.0251178	0.87325	0.955001	no
ENSMUSG00000002486	Tchp	chr5:114707759-114722613	1	protein_coding	Tchp	0.944128	1.43067	0.486542	0.59964	0.40775	0.729872	no	Tchp	3.0119	4.89437	1.88247	0.700452	1	1	no	Tchp	3.82584	2.01886	-1.80698	-0.922233	1	1	no	Tchp	1.69861	0.98184	-0.71677	-0.790794	0.0798	0.261682	no
ENSMUSG00000002489	Tiam1	chr16:89787109-89980080	-1	protein_coding	Tiam1	13.2949	7.58487	-5.71003	-0.809679	0.379	0.709114	no	Tiam1	4.91642	2.60648	-2.30994	-0.915507	1	1	no	Tiam1	31.6472	28.9972	-2.65	-0.126167	0.8627	0.944008	no	Tiam1	3.85479	7.7743	3.91951	1.01206	0.0059	0.0360569	yes
ENSMUSG00000002496	Tsc2	chr17:24549879-24632649	-1	protein_coding	Tsc2	6.12234	3.79814	-2.3242	-0.688791	0.11775	0.440298	no	Tsc2	9.54275	8.30631	-1.23644	-0.200198	0.8263	0.968264	no	Tsc2	6.33475	3.87558	-2.45917	-0.708877	1	1	no	Tsc2	7.6809	6.90937	-0.77153	-0.152722	0.50935	0.765707	no
ENSMUSG00000002500	Rpl3l	chr17:24727819-24736143	1	protein_coding	Rpl3l	0	0	0	0	1	1	no	Rpl3l	0	0	0	0	1	1	no	Rpl3l	0	0	0	0	1	1	no	Rpl3l	0	0	0	0	1	1	no
ENSMUSG00000002504	Slc9a3r2	chr17:24639281-24650306	-1	protein_coding	Slc9a3r2	0.000180966	0	-0.000180966	#NAME?	1	1	no	Slc9a3r2	0.0385221	0.000107936	-0.0384142	-8.47936	1	1	no	Slc9a3r2	0.000460464	0.000606932	0.000146468	0.398447	1	1	no	Slc9a3r2	0.150243	0.00883386	-0.141409	-4.08811	1	1	no
ENSMUSG00000002524	Puf60	chr15:76070150-76081046	-1	protein_coding	Puf60	24.3406	29.2691	4.9285	0.266016	0.3609	0.693406	no	Puf60	30.043	35.5171	5.4741	0.241484	0.70495	0.951696	no	Puf60	39.8184	49.2137	9.3953	0.305625	0.26235	0.593832	no	Puf60	57.1722	57.3865	0.2143	0.00539721	0.97215	0.988373	no
ENSMUSG00000002546	Golga2	chr2:32278804-32307921	1	protein_coding	Golga2	13.127	9.94848	-3.17852	-0.399993	0.61955	0.856333	no	Golga2	14.7052	11.4037	-3.3015	-0.366831	0.5921	0.937118	no	Golga2	13.7506	10.1174	-3.6332	-0.442659	0.41035	0.707303	no	Golga2	11.139	14.2757	3.1367	0.357947	0.1591	0.404624	no
ENSMUSG00000002550	Uck1	chr2:32236589-32260159	-1	protein_coding	Uck1	10.7659	10.9852	0.2193	0.0290829	0.9451	0.9744	no	Uck1	22.0203	15.0888	-6.9315	-0.54536	0.56615	0.932334	no	Uck1	19.9605	24.9746	5.0141	0.323309	0.5397	0.790127	no	Uck1	16.9276	9.88653	-7.04107	-0.775841	0.00105	0.00854533	yes
ENSMUSG00000002565	Scin	chr12:40059750-40134263	-1	protein_coding	Scin	0.0372261	0.19948	0.162254	2.42186	1	1	no	Scin	0	0.362901	0.362901	inf	1	1	no	Scin	13.5745	14.8793	1.3048	0.13241	0.6452	0.845787	no	Scin	0.0393701	0.473304	0.433934	3.58759	5e-05	0.000580752	yes
ENSMUSG00000002578	Ikzf4	chr10:128630728-128649876	-1	protein_coding	Ikzf4	0	0	0	0	1	1	no	Ikzf4	0	0	0	0	1	1	no	Ikzf4	0.442089	16.9269	16.4848	5.25884	0.00165	0.0296738	yes	Ikzf4	0	0	0	0	1	1	no
ENSMUSG00000002580	Mien1	chr11:98412469-98439046	-1	protein_coding	Mien1	28.8511	0.177901	-28.6732	-7.34141	0.25135	0.589353	no	Mien1	24.0336	56.2986	32.265	1.22805	0.33435	0.874695	no	Mien1	36.4284	43.7168	7.2884	0.263124	0.47215	0.753665	no	Mien1	26.2724	40.7283	14.4559	0.632483	0.02455	0.111711	no
ENSMUSG00000002588	Pon1	chr6:5168089-5193946	-1	protein_coding	Pon1	0	0	0	0	1	1	no	Pon1	0	0	0	0	1	1	no	Pon1	0	0	0	0	1	1	no	Pon1	0	0.0124358	0.0124358	inf	1	1	no
ENSMUSG00000002602	Axl	chr7:25757254-25788852	-1	protein_coding	Axl	104.022	197.641	93.619	0.925987	0.05815	0.28519	no	Axl	15.6547	71.985	56.3303	2.2011	0.03875	0.564154	no	Axl	23.9359	29.9621	6.0262	0.323964	0.6484	0.848266	no	Axl	1.12077	14.0301	12.9093	3.64596	5e-05	0.000580752	yes
ENSMUSG00000002603	Tgfb1	chr7:25659134-25705202	1	protein_coding	Tgfb1	35.1707	23.1641	-12.0066	-0.602479	0.3347	0.670556	no	Tgfb1	260.965	187.146	-73.819	-0.479687	0.55395	0.928606	no	Tgfb1	46.9579	23.4159	-23.542	-1.00388	0.02205	0.170935	no	Tgfb1	100.669	448.587	347.918	2.15577	5e-05	0.000580752	yes
ENSMUSG00000002608	Ccdc97	chr7:25710269-25756215	-1	protein_coding	Ccdc97	14.3333	13.5318	-0.8015	-0.0830159	0.91455	0.962882	no	Ccdc97	17.5558	33.2854	15.7296	0.922947	0.44835	0.906518	no	Ccdc97	25.5961	23.654	-1.9421	-0.113838	0.84525	0.935992	no	Ccdc97	14.1307	12.9566	-1.1741	-0.125148	0.7406	0.899383	no
ENSMUSG00000002617	Zfp40	chr17:23173868-23193265	-1	protein_coding	Zfp40	2.93242	0.70187	-2.23055	-2.06282	0.1015	0.403984	no	Zfp40	3.11671	1.76153	-1.35518	-0.823192	1	1	no	Zfp40	1.75462	3.7667	2.01208	1.10214	1	1	no	Zfp40	0.295008	0.20726	-0.087748	-0.509307	0.46655	0.732088	no
ENSMUSG00000002625	Akap8l	chr17:32321404-32350604	-1	protein_coding	Akap8l	0.0019304	0.0267831	0.0248527	3.79436	1	1	no	Akap8l	2.69765	2.95398	0.25633	0.130958	1	1	no	Akap8l	3.21369	4.25016	1.03647	0.403286	1	1	no	Akap8l	4.10709	3.60892	-0.49817	-0.18655	0.6177	0.835917	no
ENSMUSG00000002633	Shh	chr5:28456814-28933995	-1	protein_coding	Shh	0	0	0	0	1	1	no	Shh	0	0	0	0	1	1	no	Shh	0	0	0	0	1	1	no	Shh	0	0	0	0	1	1	no
ENSMUSG00000002635	Pdcd2l	chr7:34184498-34196849	-1	protein_coding	Pdcd2l	20.0721	10.315	-9.7571	-0.960447	0.3219	0.659063	no	Pdcd2l	14.4256	4.181	-10.2446	-1.78671	0.08025	0.723707	no	Pdcd2l	11.9518	20.8369	8.8851	0.801914	0.44405	0.732997	no	Pdcd2l	11.1083	12.829	1.7207	0.207771	0.3847	0.666085	no
ENSMUSG00000002658	Gtf2f1	chr17:57003298-57011445	-1	protein_coding	Gtf2f1	3.53658	5.34212	1.80554	0.595057	0.33565	0.671326	no	Gtf2f1	39.2329	4.4592	-34.7737	-3.13721	0.2314	0.832379	no	Gtf2f1	21.0509	38.9267	17.8758	0.886876	0.0108	0.111217	no	Gtf2f1	10.353	13.6904	3.3374	0.403116	0.28835	0.570768	no
ENSMUSG00000002660	Clpp	chr17:56990254-56996371	1	protein_coding	Clpp	0.231848	0.000369503	-0.231478	-9.29338	1	1	no	Clpp	2.12125	0.624398	-1.49685	-1.76437	1	1	no	Clpp	0.940378	0.00011481	-0.940263	-12.9998	1	1	no	Clpp	6.20242	7.11886	0.91644	0.198815	0.6568	0.858255	no
ENSMUSG00000002661	Alkbh7	chr17:56997322-57000226	1	protein_coding	Alkbh7	9.4783	8.90917	-0.56913	-0.0893368	0.83145	0.937549	no	Alkbh7	12.6945	10.927	-1.7675	-0.21631	0.81335	0.965686	no	Alkbh7	7.21552	9.85591	2.64039	0.449886	0.5113	0.775721	no	Alkbh7	8.95935	6.28412	-2.67523	-0.511685	0.0552	0.204051	no
ENSMUSG00000002664	Pspn	chr17:56997322-57000226	-1	protein_coding	Pspn	0	0	0	0	1	1	no	Pspn	0	0	0	0	1	1	no	Pspn	0	0	0	0	1	1	no	Pspn	0	0	0	0	1	1	no
ENSMUSG00000002668	Dennd1c	chr17:57066031-57107774	-1	protein_coding	Dennd1c	1.72186	1.38026	-0.3416	-0.319035	0.73385	0.904164	no	Dennd1c	0.988577	0.173616	-0.814961	-2.50945	1	1	no	Dennd1c	3.12569	5.94092	2.81523	0.926511	1	1	no	Dennd1c	1.16058	1.61431	0.45373	0.47607	0.58555	0.815698	no
ENSMUSG00000002679	Med6	chr12:81573520-81595068	-1	protein_coding	Med6	6.92711	9.51719	2.59008	0.458281	0.4601	0.766592	no	Med6	3.89736	25.8707	21.9733	2.73075	0.0243	0.488526	no	Med6	21.3912	23.5904	2.1992	0.141188	0.78795	0.914318	no	Med6	12.9909	17.464	4.4731	0.426882	0.06395	0.224903	no
ENSMUSG00000002688	Prkd1	chr12:50341230-50649223	-1	protein_coding	Prkd1	0	0	0	0	1	1	no	Prkd1	0.205631	0.337087	0.131456	0.713062	1	1	no	Prkd1	0	0	0	0	1	1	no	Prkd1	0	0	0	0	1	1	no
ENSMUSG00000002699	Lcp2	chr11:33629338-34101151	1	protein_coding	Lcp2	7.51667	71.6048	64.0881	3.25189	5e-05	0.00103772	yes	Lcp2	151.94	1224.23	1072.29	3.0103	0.01195	0.338985	no	Lcp2	594.668	807.557	212.889	0.441479	0.60125	0.824185	no	Lcp2	32.6296	255.776	223.146	2.97063	5e-05	0.000580752	yes
ENSMUSG00000002718	Cse1l	chr2:166906017-166996305	1	protein_coding	Cse1l	12.8325	16.5347	3.7022	0.365694	0.5096	0.797935	no	Cse1l	19.3279	21.8078	2.4799	0.174161	0.8462	0.969695	no	Cse1l	26.5399	23.0162	-3.5237	-0.205513	0.63975	0.843047	no	Cse1l	67.062	51.0203	-16.0417	-0.394424	0.024	0.109814	no
ENSMUSG00000002728	Naa20	chr2:145675366-146215039	1	protein_coding	Naa20	65.2794	61.8859	-3.3935	-0.0770179	0.95465	0.978339	no	Naa20	105.857	134.38	28.523	0.344199	0.824	0.967915	no	Naa20	69.2536	142.898	73.6444	1.04503	0.1788	0.529748	no	Naa20	61.5448	145.896	84.3512	1.24523	5e-05	0.000580752	yes
ENSMUSG00000002731	Prkra	chr2:76629854-76648051	-1	protein_coding	Prkra	1.4782	2.05707	0.57887	0.476755	0.6644	0.876859	no	Prkra	12.5658	9.96093	-2.60487	-0.33515	0.6164	0.944194	no	Prkra	13.0536	5.02165	-8.03195	-1.37821	0.01235	0.122237	no	Prkra	7.89594	4.59443	-3.30151	-0.781223	0.00305	0.0209695	yes
ENSMUSG00000002732	Fkbp7	chr2:76663043-76673116	-1	protein_coding	Fkbp7	0.403677	0.134356	-0.269321	-1.58714	1	1	no	Fkbp7	4.66359	0.888785	-3.77481	-2.39153	1	1	no	Fkbp7	2.38354	2.76539	0.38185	0.214381	1	1	no	Fkbp7	0.254777	0.232161	-0.022616	-0.134107	0.9338	0.977218	no
ENSMUSG00000002733	Plekha3	chr2:76675264-76697329	1	protein_coding	Plekha3	8.98801	8.08701	-0.901	-0.152395	0.6125	0.853432	no	Plekha3	8.57504	6.8273	-1.74774	-0.328829	0.6421	0.944194	no	Plekha3	8.57661	19.2798	10.7032	1.16861	0.01445	0.135195	no	Plekha3	31.7605	20.8451	-10.9154	-0.607522	0.00035	0.00332028	yes
ENSMUSG00000002741	Ykt6	chr11:5955692-5967835	1	protein_coding	Ykt6	19.587	27.603	8.016	0.494933	0.38575	0.713722	no	Ykt6	33.5393	11.5557	-21.9836	-1.53725	0.24665	0.832379	no	Ykt6	10.031	18.4783	8.4473	0.881369	0.30735	0.633946	no	Ykt6	32.3218	24.2232	-8.0986	-0.416118	0.0551	0.203824	no
ENSMUSG00000002748	Baz1b	chr5:135186832-135246145	1	protein_coding	Baz1b	13.3471	15.4064	2.0593	0.207001	0.48705	0.784219	no	Baz1b	13.1251	16.9412	3.8161	0.368203	0.58475	0.935352	no	Baz1b	28.213	28.0405	-0.1725	-0.00885216	0.9888	0.994267	no	Baz1b	35.2041	21.8725	-13.3316	-0.686623	5e-05	0.000580752	yes
ENSMUSG00000002763	Pex6	chr17:46442447-46890388	1	protein_coding	Pex6	10.0287	8.23861	-1.79009	-0.28366	0.73785	0.905263	no	Pex6	9.34245	5.74455	-3.5979	-0.701607	0.59945	0.939423	no	Pex6	14.2513	11.9989	-2.2524	-0.248188	0.8083	0.923452	no	Pex6	11.3655	12.4213	1.0558	0.128156	0.84895	0.944235	no
ENSMUSG00000002767	Mrpl2	chr17:46442447-46890388	1	protein_coding	Mrpl2	34.2992	30.7824	-3.5168	-0.156071	0.9167	0.963385	no	Mrpl2	17.4078	6.68135	-10.7264	-1.38152	0.49895	0.917969	no	Mrpl2	31.8512	50.442	18.5908	0.663279	0.7359	0.892366	no	Mrpl2	48.5732	37.532	-11.0412	-0.372041	0.58045	0.812365	no
ENSMUSG00000002768	Mea1	chr17:46442447-46890388	1	protein_coding	Mea1	13.5098	14.3024	0.7926	0.0822515	0.63605	0.863361	no	Mea1	28.008	23.3204	-4.6876	-0.264246	0.90205	0.979527	no	Mea1	29.0434	28.5844	-0.459	-0.0229851	0.986	0.993242	no	Mea1	36.4	44.2961	7.8961	0.283243	0.6988	0.879425	no
ENSMUSG00000002769	Gnmt	chr17:46442447-46890388	-1	protein_coding	Gnmt	0	0.0784362	0.0784362	inf	1	1	no	Gnmt	0.569156	0	-0.569156	#NAME?	1	1	no	Gnmt	8.18722	3.0976	-5.08962	-1.40222	0.4935	0.765901	no	Gnmt	0.0241164	0.0201135	-0.0040029	-0.261854	1	1	no
ENSMUSG00000002771	Grin2d	chr7:45825133-45884702	-1	protein_coding	Grin2d	0.129121	0.0161317	-0.112989	-3.00076	1	1	no	Grin2d	0.226791	0.0699585	-0.156833	-1.69679	1	1	no	Grin2d	0.482976	0.256707	-0.226269	-0.91183	1	1	no	Grin2d	0.0887706	0.0689965	-0.0197741	-0.363559	1	1	no
ENSMUSG00000002778	Kdelr1	chr7:45825133-45884702	1	protein_coding	Kdelr1	44.7137	31.0317	-13.682	-0.526972	0.12275	0.448926	no	Kdelr1	107.917	89.2704	-18.6466	-0.273672	0.6851	0.948292	no	Kdelr1	42.387	33.4384	-8.9486	-0.342115	0.3066	0.633241	no	Kdelr1	64.2955	56.5381	-7.7574	-0.185495	0.42405	0.698743	no
ENSMUSG00000002781	Tmem143	chr7:45885221-45921404	1	protein_coding	Tmem143	8.69132	1.96641	-6.72491	-2.14401	0.0773	0.344263	no	Tmem143	13.8085	1.11707	-12.6914	-3.62777	0.0175	0.42191	no	Tmem143	4.59991	2.88208	-1.71783	-0.674496	1	1	no	Tmem143	9.80371	6.58224	-3.22147	-0.57475	0.34795	0.631703	no
ENSMUSG00000002791	Pdxk-ps	chr17:32076082-32107350	-1	transcribed_unprocessed_pseudogene	Pdxk-ps	1.30782	0.100153	-1.20767	-3.70689	0.0026	0.0300852	yes	Pdxk-ps	0	0	0	0	1	1	no	Pdxk-ps	0.387674	0	-0.387674	#NAME?	1	1	no	Pdxk-ps	0.0274998	0	-0.0274998	#NAME?	1	1	no
ENSMUSG00000002797	Ggct	chr6:54982329-54992950	-1	protein_coding	Ggct	1.23851	10.1931	8.95459	3.04092	0.02185	0.150095	no	Ggct	19.4589	21.534	2.0751	0.146188	0.8788	0.975893	no	Ggct	2.22105	9.00625	6.7852	2.01968	0.08585	0.374125	no	Ggct	5.47838	5.23624	-0.24214	-0.065217	0.88725	0.961069	no
ENSMUSG00000002799	Jag2	chr12:112907840-112929495	-1	protein_coding	Jag2	0.0162696	0.111917	0.0956474	2.78219	1	1	no	Jag2	0	0	0	0	1	1	no	Jag2	0.363751	0.420607	0.056856	0.209522	1	1	no	Jag2	0.0270371	0.00483237	-0.0222047	-2.48414	1	1	no
ENSMUSG00000002803	Btbd6	chr12:112934026-113001926	1	protein_coding	Btbd6	2.87507	0.955487	-1.91958	-1.58929	0.07785	0.346044	no	Btbd6	2.83277	1.59332	-1.23945	-0.830172	1	1	no	Btbd6	5.22176	1.74806	-3.4737	-1.57878	1	1	no	Btbd6	6.19877	1.68235	-4.51642	-1.8815	0.0017	0.0128454	yes
ENSMUSG00000002804	Nudt14	chr12:112934026-113001926	-1	protein_coding	Nudt14	7.01473	4.78841	-2.22632	-0.550839	0.50725	0.796716	no	Nudt14	5.00723	2.05947	-2.94776	-1.28174	1	1	no	Nudt14	17.3577	9.03941	-8.31829	-0.941271	0.25715	0.589113	no	Nudt14	13.7154	8.62526	-5.09014	-0.669154	0.18235	0.440178	no
ENSMUSG00000002808	Epdr1	chr13:19591708-19619830	-1	protein_coding	Epdr1	0.204474	0.0576263	-0.146848	-1.82712	1	1	no	Epdr1	3.61e-06	1.33e-05	9.71e-06	1.88266	1	1	no	Epdr1	1.95e-06	2.26e-06	3.07e-07	0.211013	1	1	no	Epdr1	0.00291277	0	-0.00291277	#NAME?	1	1	no
ENSMUSG00000002812	Flii	chr11:60699661-60727515	-1	protein_coding	Flii	42.1822	54.9682	12.786	0.381961	0.18025	0.547335	no	Flii	162.685	170.06	7.375	0.0639626	0.9607	0.989903	no	Flii	46.9248	59.3092	12.3844	0.337906	0.24355	0.583333	no	Flii	25.4428	30.6313	5.1885	0.267745	0.15145	0.392272	no
ENSMUSG00000002814	Top3a	chr11:60735237-60811718	-1	protein_coding	Top3a	8.34707	6.2533	-2.09377	-0.416651	0.62345	0.85784	no	Top3a	3.4411	8.75481	5.31371	1.3472	0.40445	0.896376	no	Top3a	2.30154	5.42013	3.11859	1.23573	1	1	no	Top3a	5.02159	4.60468	-0.41691	-0.125043	0.7947	0.921183	no
ENSMUSG00000002820	Atg4d	chr9:21265237-21288053	1	protein_coding	Atg4d	7.11909	7.52672	0.40763	0.0803289	0.89115	0.954343	no	Atg4d	5.24279	9.63907	4.39628	0.878558	0.43	0.899852	no	Atg4d	17.6632	9.32856	-8.33464	-0.921021	0.2525	0.584173	no	Atg4d	10.4179	17.6897	7.2718	0.763839	0.0954	0.294649	no
ENSMUSG00000002825	Qtrt1	chr9:21367395-21420279	1	protein_coding	Qtrt1	4.56372	4.73024	0.16652	0.0517026	0.9651	0.982548	no	Qtrt1	8.29591	16.5506	8.25469	0.996415	0.32105	0.867923	no	Qtrt1	20.9674	18.9795	-1.9879	-0.143705	0.87475	0.949231	no	Qtrt1	16.5009	25.2641	8.7632	0.61455	0.16715	0.416786	no
ENSMUSG00000002831	Plin4	chr17:56079578-56109803	-1	protein_coding	Plin4	0.00414305	0	-0.00414305	#NAME?	1	1	no	Plin4	0	0	0	0	1	1	no	Plin4	0	0	0	0	1	1	no	Plin4	0	0	0	0	1	1	no
ENSMUSG00000002833	Hdgfrp2	chr17:56079578-56109803	1	protein_coding	Hdgfrp2	2.45052	0.68681	-1.76371	-1.8351	0.1705	0.533676	no	Hdgfrp2	0.949469	4.28708	3.33761	2.1748	1	1	no	Hdgfrp2	0.0198415	12.218	12.1982	9.26627	0.2223	0.569017	no	Hdgfrp2	9.0846	7.67716	-1.40744	-0.242851	0.3557	0.639485	no
ENSMUSG00000002835	Chaf1a	chr17:56040305-56075032	1	protein_coding	Chaf1a	0.751249	0.469976	-0.281273	-0.676704	0.6033	0.849204	no	Chaf1a	1.934	1.74099	-0.19301	-0.151683	1	1	no	Chaf1a	1.71519	2.85141	1.13622	0.733308	1	1	no	Chaf1a	24.1852	10.399	-13.7862	-1.21768	5e-05	0.000580752	yes
ENSMUSG00000002844	Adprh	chr16:38396116-38550590	-1	protein_coding	Adprh	18.156	35.8396	17.6836	0.98111	0.0172	0.126338	no	Adprh	21.317	31.1901	9.8731	0.549084	0.59235	0.937118	no	Adprh	33.083	58.8638	25.7808	0.831293	0.2685	0.599275	no	Adprh	40.2448	58.6832	18.4384	0.544146	0.0461	0.179617	no
ENSMUSG00000002845	Tmem39a	chr16:38558697-38595544	1	protein_coding	Tmem39a	27.0882	27.1524	0.0642	0.0034161	0.99675	0.997892	no	Tmem39a	19.9365	43.6632	23.7267	1.13101	0.14265	0.824533	no	Tmem39a	163.989	863.907	699.918	2.39728	5e-05	0.00176785	yes	Tmem39a	24.7419	46.0296	21.2877	0.895602	0.0003	0.00290015	yes
ENSMUSG00000002846	Timmdc1	chr16:38396116-38550590	-1	protein_coding	Timmdc1	6.64566	7.34233	0.69667	0.143826	0.88515	0.952236	no	Timmdc1	15.0332	12.491	-2.5422	-0.267261	0.8973	0.97872	no	Timmdc1	8.75255	9.64084	0.88829	0.139456	0.92785	0.968879	no	Timmdc1	12.1842	15.5863	3.4021	0.355263	0.49935	0.758611	no
ENSMUSG00000002847	Pla1a	chr16:38396116-38550590	-1	protein_coding	Pla1a	0	0.189731	0.189731	inf	1	1	no	Pla1a	0.212379	0.656283	0.443904	1.62768	1	1	no	Pla1a	1.63012	5.77998	4.14986	1.82608	1	1	no	Pla1a	0.783367	6.88707	6.1037	3.13613	0.04095	0.164629	no
ENSMUSG00000002870	Mcm2	chr6:88883454-88898780	-1	protein_coding	Mcm2	2.61312	1.94334	-0.66978	-0.427234	0.73725	0.905263	no	Mcm2	1.18447	3.97319	2.78872	1.74606	1	1	no	Mcm2	1.07582	2.97564	1.89982	1.46776	1	1	no	Mcm2	0.216732	0.255816	0.039084	0.239199	0.84655	0.943307	no
ENSMUSG00000002871	Tpra1	chr6:88900714-88912241	1	protein_coding	Tpra1	102.208	35.0941	-67.1139	-1.54221	0.00755	0.0690204	no	Tpra1	74.4632	31.9906	-42.4726	-1.21888	0.0583	0.650771	no	Tpra1	58.8452	48.8385	-10.0067	-0.268906	0.62305	0.834924	no	Tpra1	13.5575	5.27622	-8.28128	-1.36152	5e-05	0.000580752	yes
ENSMUSG00000002881	Nab1	chr1:52457236-52500679	-1	protein_coding	Nab1	28.5584	79.8142	51.2558	1.48273	0.0482	0.253357	no	Nab1	10.3102	4.43152	-5.87868	-1.2182	0.33425	0.874695	no	Nab1	2.69011	5.26974	2.57963	0.970067	1	1	no	Nab1	2.5108	2.52305	0.01225	0.00702056	0.99015	0.994797	no
ENSMUSG00000002885	Adgre5	chr8:83715123-83745643	-1	protein_coding	Adgre5	51.2353	5.18663	-46.0487	-3.30427	0.0002	0.00354172	yes	Adgre5	106.778	42.9693	-63.8087	-1.31324	0.0994	0.749152	no	Adgre5	50.9088	11.3474	-39.5614	-2.16555	0.00375	0.0548696	no	Adgre5	0.257291	0.0419167	-0.215374	-2.6178	0.02085	0.0987374	no
ENSMUSG00000002897	Il17ra	chr6:120463141-120487639	1	protein_coding	Il17ra	4.05584	35.5421	31.4863	3.13145	5e-05	0.00103772	yes	Il17ra	38.2885	58.373	20.0845	0.60839	0.45375	0.906734	no	Il17ra	59.2575	40.7285	-18.529	-0.540961	0.17235	0.523255	no	Il17ra	19.3306	22.5956	3.265	0.225156	0.4062	0.683272	no
ENSMUSG00000002900	Lamb1	chr12:31265233-31329644	1	protein_coding	Lamb1	0	0	0	0	1	1	no	Lamb1	13.0758	10.5803	-2.4955	-0.30552	0.7643	0.956568	no	Lamb1	0	0.0651328	0.0651328	inf	1	1	no	Lamb1	0	0	0	0	1	1	no
ENSMUSG00000002908	Kcnn1	chr8:70842048-70865428	-1	protein_coding	Kcnn1	0.401978	0.646651	0.244673	0.68587	1	1	no	Kcnn1	0.630969	6.76e-06	-0.630962	-16.5104	1	1	no	Kcnn1	3.28201	2.17845	-1.10356	-0.59128	1	1	no	Kcnn1	0.279655	0.1259	-0.153755	-1.15137	0.10465	0.313606	no
ENSMUSG00000002910	Arrdc2	chr8:70835128-70839833	-1	protein_coding	Arrdc2	8.80025	5.624	-3.17625	-0.645948	0.3814	0.710927	no	Arrdc2	24.8973	10.1119	-14.7854	-1.29993	0.31355	0.865705	no	Arrdc2	14.0368	5.75764	-8.27916	-1.28567	0.2762	0.605738	no	Arrdc2	3.24248	0.86674	-2.37574	-1.90343	0.00035	0.00332028	yes
ENSMUSG00000002930	Ppp1r17	chr6:56017496-56032689	1	protein_coding	Ppp1r17	0	0	0	0	1	1	no	Ppp1r17	0	0	0	0	1	1	no	Ppp1r17	0	0	0	0	1	1	no	Ppp1r17	0	0	0	0	1	1	no
ENSMUSG00000002944	Cd36	chr5:17781689-17888801	-1	protein_coding	Cd36	336.58	349.187	12.607	0.0530497	0.89975	0.957549	no	Cd36	551.693	278.701	-272.992	-0.985148	0.5037	0.919487	no	Cd36	47.4487	11.5504	-35.8983	-2.03843	5e-05	0.00176785	yes	Cd36	51.3051	117.64	66.3349	1.19721	5e-05	0.000580752	yes
ENSMUSG00000002948	Map2k7	chr8:4238668-4251513	1	protein_coding	Map2k7	7.05113	8.59475	1.54362	0.285601	0.4737	0.776257	no	Map2k7	15.5017	11.5717	-3.93	-0.421825	0.56195	0.929952	no	Map2k7	16.14	12.3825	-3.7575	-0.382332	0.4263	0.718917	no	Map2k7	15.494	18.0615	2.5675	0.221211	0.1945	0.4577	no
ENSMUSG00000002949	Timm44	chr8:4259673-4275956	-1	protein_coding	Timm44	10.9179	6.53124	-4.38666	-0.741262	0.3827	0.71214	no	Timm44	8.17492	24.5073	16.3324	1.58394	0.0273	0.506552	no	Timm44	14.4703	17.9899	3.5196	0.314094	0.4241	0.717696	no	Timm44	27.3741	27.9397	0.5656	0.0295027	0.86105	0.949644	no
ENSMUSG00000002957	Ap2a2	chr7:141562172-141633011	1	protein_coding	Ap2a2	8.69047	3.75159	-4.93888	-1.21193	0.26035	0.597711	no	Ap2a2	0.319429	0	-0.319429	#NAME?	1	1	no	Ap2a2	0.73652	0.340349	-0.396171	-1.11371	1	1	no	Ap2a2	0.0189432	0.0189334	-9.8e-06	-0.000740485	1	1	no
ENSMUSG00000002963	Pnkp	chr7:44857127-44871368	1	protein_coding	Pnkp	19.4334	29.1374	9.704	0.584333	0.19575	0.563069	no	Pnkp	26.0527	34.672	8.6193	0.412335	0.7001	0.950899	no	Pnkp	47.6186	32.2736	-15.345	-0.56117	0.1893	0.541396	no	Pnkp	15.1616	15.4644	0.3028	0.0285327	0.91105	0.968752	no
ENSMUSG00000002968	Med25	chr7:44876623-44892712	-1	protein_coding	Med25	23.4992	14.0224	-9.4768	-0.744878	0.3274	0.664263	no	Med25	16.6836	19.5628	2.8792	0.22968	0.8334	0.968448	no	Med25	12.0882	8.7474	-3.3408	-0.466669	0.49265	0.765724	no	Med25	5.2248	5.13957	-0.08523	-0.0237282	0.95915	0.983972	no
ENSMUSG00000002980	Bcam	chr7:19756130-19775403	-1	protein_coding	Bcam	0.4595	0.568126	0.108626	0.306147	1	1	no	Bcam	0.00784334	7.28659	7.27875	9.85956	1	1	no	Bcam	0.0206662	4.02951	4.00884	7.60719	1	1	no	Bcam	0.0427842	0.0874083	0.0446241	1.03069	1	1	no
ENSMUSG00000002981	Clptm1	chr7:19630409-19665036	-1	protein_coding	Clptm1	71.2368	73.7095	2.4727	0.0492281	0.92795	0.967583	no	Clptm1	409.576	724.589	315.013	0.82303	0.58675	0.935653	no	Clptm1	180.536	116.492	-64.044	-0.632049	0.16715	0.517622	no	Clptm1	58.5825	60.0135	1.431	0.0348178	0.8732	0.954986	no
ENSMUSG00000002983	Relb	chr7:19581015-19629444	-1	protein_coding	Relb	11.7689	58.8638	47.0949	2.3224	5e-05	0.00103772	yes	Relb	13.6562	59.3321	45.6759	2.11926	0.0252	0.490825	no	Relb	738.515	738.721	0.206	0.000402232	0.9992	0.99936	no	Relb	2.83467	7.15535	4.32068	1.33584	0.1402	0.373994	no
ENSMUSG00000002984	Tomm40	chr7:19701016-19750483	-1	protein_coding	Tomm40	10.6961	13.6573	2.9612	0.352589	0.33205	0.668117	no	Tomm40	18.3605	10.7705	-7.59	-0.769514	0.35785	0.880751	no	Tomm40	10.482	10.6381	0.1561	0.0213247	0.9681	0.984558	no	Tomm40	81.8564	86.8407	4.9843	0.0852765	0.62205	0.838365	no
ENSMUSG00000002985	Apoe	chr7:19696108-19699191	-1	protein_coding	Apoe	2083.27	1090.05	-993.22	-0.934454	0.0643	0.305594	no	Apoe	10472.3	5363.83	-5108.47	-0.965244	0.45605	0.906967	no	Apoe	306.77	128.429	-178.341	-1.25619	0.00085	0.0182596	yes	Apoe	2.99164	2.63767	-0.35397	-0.18167	0.5603	0.799162	no
ENSMUSG00000002992	Apoc2	chr7:19671578-19681479	-1	protein_coding	Apoc2	41.3502	31.4847	-9.8655	-0.393245	0.27095	0.609295	no	Apoc2	5.67537	22.5056	16.8302	1.9875	0.46035	0.90846	no	Apoc2	15.3733	1.98231	-13.391	-2.95517	0.0687	0.330677	no	Apoc2	0.130053	0.117917	-0.012136	-0.141326	1	1	no
ENSMUSG00000002996	Hbp1	chr12:31640054-31950535	-1	protein_coding	Hbp1	67.848	104.383	36.535	0.621506	0.11865	0.442163	no	Hbp1	23.0906	29.348	6.2574	0.345961	0.7034	0.951197	no	Hbp1	45.0275	23.3349	-21.6926	-0.948315	0.2312	0.577501	no	Hbp1	8.94028	5.46489	-3.47539	-0.710128	0.02645	0.118397	no
ENSMUSG00000002997	Prkar2b	chr12:31958465-32061319	-1	protein_coding	Prkar2b	3.91739	6.20721	2.28982	0.664055	0.09445	0.387981	no	Prkar2b	11.7664	20.0848	8.3184	0.771437	0.48935	0.916083	no	Prkar2b	26.7611	11.6117	-15.1494	-1.20457	0.00065	0.0148856	yes	Prkar2b	5.93453	1.13869	-4.79584	-2.38175	0.02645	0.118397	no
ENSMUSG00000003031	Cdkn1b	chr6:134919670-134925595	1	protein_coding	Cdkn1b	21.9148	30.5809	8.6661	0.480728	0.0874	0.372298	no	Cdkn1b	14.914	8.88487	-6.02913	-0.747239	0.21705	0.832379	no	Cdkn1b	88.424	175.084	86.66	0.985534	0.00065	0.0148856	yes	Cdkn1b	10.961	6.6771	-4.2839	-0.715084	0.00225	0.0162036	yes
ENSMUSG00000003032	Klf4	chr4:55527141-55532466	-1	protein_coding	Klf4	1.90562	0.403728	-1.50189	-2.23881	0.0894	0.374584	no	Klf4	7.42441	4.02593	-3.39848	-0.882955	0.5533	0.928606	no	Klf4	3.4065	5.85928	2.45278	0.782434	1	1	no	Klf4	3.13132	1.21815	-1.91317	-1.36208	0.1123	0.32757	no
ENSMUSG00000003033	Ap1m1	chr8:72239996-72257386	1	protein_coding	Ap1m1	14.6673	10.5616	-4.1057	-0.473775	0.4085	0.730337	no	Ap1m1	56.5458	35.8879	-20.6579	-0.655922	0.26355	0.840304	no	Ap1m1	41.8259	45.4191	3.5932	0.118904	0.67795	0.86403	no	Ap1m1	45.3983	51.2753	5.877	0.175627	0.31835	0.6025	no
ENSMUSG00000003037	Rab8a	chr8:72161199-72183953	1	protein_coding	Rab8a	49.1403	68.3946	19.2543	0.476976	0.6286	0.860625	no	Rab8a	14.1271	0.266425	-13.8607	-5.72859	0.16165	0.832379	no	Rab8a	15.5079	4.54103	-10.9669	-1.77191	0.42985	0.721568	no	Rab8a	0.472723	0.239186	-0.233537	-0.982861	0.464	0.730257	no
ENSMUSG00000003038	Hmgn2	chr4:133964708-133968659	-1	protein_coding	Hmgn2	6.59871	6.74394	0.14523	0.0314062	0.94545	0.974602	no	Hmgn2	21.0971	27.8448	6.7477	0.400362	0.54575	0.927516	no	Hmgn2	12.364	9.06019	-3.30381	-0.448531	0.2999	0.626347	no	Hmgn2	31.0862	29.6505	-1.4357	-0.0682179	0.72235	0.890367	no
ENSMUSG00000003039	Fam32a	chr8:72219661-72239073	1	protein_coding	Fam32a	17.3297	17.6101	0.2804	0.0231539	0.9332	0.969425	no	Fam32a	38.1721	30.2864	-7.8857	-0.333848	0.5483	0.927516	no	Fam32a	93.7291	66.6745	-27.0546	-0.491362	0.0335	0.225398	no	Fam32a	17.6039	15.4323	-2.1716	-0.189948	0.2769	0.557963	no
ENSMUSG00000003051	Elf3	chr1:135248560-135284131	-1	protein_coding	Elf3	0	0	0	0	1	1	no	Elf3	0	0	0	0	1	1	no	Elf3	0	0	0	0	1	1	no	Elf3	0.00495519	0.0083907	0.00343551	0.759852	1	1	no
ENSMUSG00000003053	Cyp2c29	chr19:39229253-39330713	1	protein_coding	Cyp2c29	0	0	0	0	1	1	no	Cyp2c29	0	0	0	0	1	1	no	Cyp2c29	0	0	0	0	1	1	no	Cyp2c29	0	0	0	0	1	1	no
ENSMUSG00000003062	Stard3nl	chr13:19357675-19395815	-1	protein_coding	Stard3nl	39.092	37.4427	-1.6493	-0.0621881	0.9264	0.966877	no	Stard3nl	30.2467	44.3966	14.1499	0.553671	0.4397	0.903365	no	Stard3nl	28.8733	9.17784	-19.6955	-1.65351	0.0402	0.249187	no	Stard3nl	6.74307	3.81002	-2.93305	-0.823606	0.27965	0.561149	no
ENSMUSG00000003068	Stk11	chr10:80115786-80145848	1	protein_coding	Stk11	26.0364	21.9467	-4.0897	-0.246527	0.53085	0.810347	no	Stk11	33.8032	29.1272	-4.676	-0.214792	0.8458	0.969695	no	Stk11	66.0793	60.5081	-5.5712	-0.12707	0.7339	0.891613	no	Stk11	46.3071	31.6336	-14.6735	-0.549775	0.0702	0.239823	no
ENSMUSG00000003070	Efna2	chr10:80179262-80190010	1	protein_coding	Efna2	0.125701	0.202117	0.076416	0.685196	1	1	no	Efna2	0.55928	0.447647	-0.111633	-0.321209	1	1	no	Efna2	12.5896	54.3753	41.7857	2.11072	5e-05	0.00176785	yes	Efna2	0.0972232	0.0565068	-0.0407164	-0.782876	1	1	no
ENSMUSG00000003072	Atp5d	chr10:80115786-80145848	1	protein_coding	Atp5d	28.3174	22.8666	-5.4508	-0.308449	0.5696	0.832424	no	Atp5d	298.291	186.08	-112.211	-0.680799	0.39655	0.892661	no	Atp5d	68.1034	79.5781	11.4747	0.224645	0.61445	0.831142	no	Atp5d	216.561	229.082	12.521	0.0810863	0.66905	0.865311	no
ENSMUSG00000003099	Ppp5c	chr7:17004639-17027943	-1	protein_coding	Ppp5c	12.7347	11.5288	-1.2059	-0.143528	0.8074	0.929711	no	Ppp5c	42.2563	12.5427	-29.7136	-1.75231	0.0778	0.717012	no	Ppp5c	16.4441	32.0392	15.5951	0.962272	0.07265	0.34037	no	Ppp5c	52.8972	53.2648	0.3676	0.00999332	0.949	0.980981	no
ENSMUSG00000003119	Cdk12	chr11:98202668-98281109	1	protein_coding	Cdk12	4.08148	4.09936	0.01788	0.00630619	0.9945	0.996624	no	Cdk12	4.43199	6.70337	2.27138	0.596931	0.5376	0.925148	no	Cdk12	5.50192	4.22378	-1.27814	-0.381403	1	1	no	Cdk12	5.16581	7.72358	2.55777	0.580274	0.0345	0.145454	no
ENSMUSG00000003123	Lipe	chr7:25376818-25566417	-1	protein_coding	Lipe	3.65892	3.39269	-0.26623	-0.108989	0.8693	0.947603	no	Lipe	4.21048	8.02467	3.81419	0.930457	0.28865	0.849234	no	Lipe	22.0461	20.0031	-2.043	-0.140298	0.81165	0.924626	no	Lipe	7.69355	10.793	3.09945	0.488379	0.09285	0.289243	no
ENSMUSG00000003131	Pafah1b2	chr9:45962287-46012690	-1	protein_coding	Pafah1b2	16.232	39.9286	23.6966	1.29858	0.24355	0.588013	no	Pafah1b2	16.3441	28.8727	12.5286	0.820935	0.4108	0.896376	no	Pafah1b2	12.7966	23.4599	10.6633	0.874436	0.1096	0.426399	no	Pafah1b2	4.01836	11.653	7.63464	1.53602	0.06965	0.23853	no
ENSMUSG00000003134	Tbc1d8	chr1:39193730-39478782	-1	protein_coding	Tbc1d8	6.16921	1.2758	-4.89341	-2.27369	0.07185	0.328893	no	Tbc1d8	18.8494	1.67864	-17.1708	-3.48916	0.0051	0.237669	no	Tbc1d8	300.085	495.367	195.282	0.723128	0.20635	0.555725	no	Tbc1d8	0.00973457	0	-0.00973457	#NAME?	1	1	no
ENSMUSG00000003135	Cnot11	chr1:39534991-39547125	1	protein_coding	Cnot11	6.67542	8.20835	1.53293	0.298234	0.4363	0.750189	no	Cnot11	4.22022	5.24425	1.02403	0.313418	1	1	no	Cnot11	8.39887	11.9002	3.50133	0.502721	0.6224	0.834725	no	Cnot11	14.7159	14.9601	0.2442	0.0237434	0.9133	0.969757	no
ENSMUSG00000003153	Slc2a3	chr6:122727808-122802270	-1	protein_coding	Slc2a3	2.90019	1.01107	-1.88912	-1.52026	0.28045	0.619987	no	Slc2a3	1.4983	5.81094	4.31264	1.95545	1	1	no	Slc2a3	8.59916	5.15227	-3.44689	-0.738986	0.4068	0.705952	no	Slc2a3	0.685904	1.16854	0.482636	0.768629	0.47705	0.740815	no
ENSMUSG00000003154	Foxj2	chr6:122810805-122845366	1	protein_coding	Foxj2	5.08924	2.58951	-2.49973	-0.974773	0.0067	0.0629765	no	Foxj2	7.27541	6.73518	-0.54023	-0.111311	0.85495	0.972226	no	Foxj2	8.24914	7.17601	-1.07313	-0.201062	0.6913	0.871175	no	Foxj2	3.66637	1.80994	-1.85643	-1.01841	5e-05	0.000580752	yes
ENSMUSG00000003161	Sri	chr5:8037293-8069379	1	protein_coding	Sri	79.0358	107.576	28.5402	0.444774	0.2698	0.60822	no	Sri	199.219	301.734	102.515	0.598923	0.57395	0.934462	no	Sri	162.311	226.405	64.094	0.480141	0.16685	0.517486	no	Sri	48.5856	61.2127	12.6271	0.333302	0.1505	0.390655	no
ENSMUSG00000003166	Dgcr2	chr16:17835083-17894145	-1	protein_coding	Dgcr2	11.1287	9.80745	-1.32125	-0.182338	0.52295	0.805395	no	Dgcr2	12.0833	10.0857	-1.9976	-0.260698	0.65015	0.946142	no	Dgcr2	10.2699	6.80602	-3.46388	-0.593534	0.1036	0.414566	no	Dgcr2	21.4652	19.2344	-2.2308	-0.158307	0.34505	0.629512	no
ENSMUSG00000003184	Irf3	chr7:44986850-45002848	1	protein_coding	Irf3	14.518	11.2872	-3.2308	-0.363152	0.6567	0.873108	no	Irf3	74.1041	34.9108	-39.1933	-1.08588	0.3873	0.892171	no	Irf3	47.0869	38.5275	-8.5594	-0.289438	0.58145	0.813574	no	Irf3	6.25356	4.10908	-2.14448	-0.60586	0.2629	0.542082	no
ENSMUSG00000003190	Bcl2l12	chr7:44986850-45002848	-1	protein_coding	Bcl2l12	2.53162	2.09994	-0.43168	-0.269712	0.8704	0.947905	no	Bcl2l12	3.38032	3.27296	-0.10736	-0.046565	1	1	no	Bcl2l12	11.8949	5.44785	-6.44705	-1.12659	0.1487	0.493991	no	Bcl2l12	3.30446	2.43977	-0.86469	-0.437669	0.59835	0.823191	no
ENSMUSG00000003198	Zfp959	chr17:55891423-55898937	1	protein_coding	Zfp959	0.536309	0.827047	0.290738	0.624906	0.58135	0.837759	no	Zfp959	0.642696	2.44069	1.79799	1.92508	1	1	no	Zfp959	12.0019	12.9445	0.9426	0.109081	0.8116	0.924626	no	Zfp959	1.701	2.63865	0.93765	0.633417	0.04815	0.185659	no
ENSMUSG00000003199	Mpnd	chr17:55997076-56036637	1	protein_coding	Mpnd	30.8565	24.3832	-6.4733	-0.339682	0.6082	0.85214	no	Mpnd	33.7859	25.4759	-8.31	-0.407286	0.7209	0.953695	no	Mpnd	28.9009	34.29	5.3891	0.246676	0.71415	0.88172	no	Mpnd	31.5006	31.3817	-0.1189	-0.00545546	0.97925	0.990999	no
ENSMUSG00000003200	Sh3gl1	chr17:55997076-56036637	-1	protein_coding	Sh3gl1	12.5514	28.3602	15.8088	1.17602	0.00075	0.0109923	yes	Sh3gl1	14.0188	9.67712	-4.34168	-0.534711	0.5004	0.917969	no	Sh3gl1	10.6352	22.3594	11.7242	1.07204	0.02885	0.205641	no	Sh3gl1	17.1192	23.6923	6.5731	0.468806	0.0586	0.212572	no
ENSMUSG00000003206	Ebi3	chr17:55952556-55968336	1	protein_coding	Ebi3	2.39345	18.4388	16.0453	2.94558	5e-05	0.00103772	yes	Ebi3	27.0465	71.9919	44.9454	1.41239	0.0526	0.623139	no	Ebi3	3.10318	217.84	214.737	6.13338	0.10385	0.415034	no	Ebi3	13.9028	50.7189	36.8161	1.86715	5e-05	0.000580752	yes
ENSMUSG00000003208	Ccdc94	chr17:55952556-55968336	1	protein_coding	Ccdc94	1.36803	6.05475	4.68672	2.14597	0.00815	0.0727728	no	Ccdc94	9.74111	11.3852	1.64409	0.225001	0.88125	0.975959	no	Ccdc94	22.6783	38.6364	15.9581	0.768647	0.1316	0.467682	no	Ccdc94	6.48641	9.16547	2.67906	0.498789	0.2002	0.465353	no
ENSMUSG00000003226	Ranbp2	chr10:58446299-58495700	1	protein_coding	Ranbp2	18.4217	36.067	17.6453	0.969272	0.0006	0.00907196	yes	Ranbp2	4.47914	13.7079	9.22876	1.61371	0.09805	0.749152	no	Ranbp2	1.06526	0.945823	-0.119437	-0.171565	1	1	no	Ranbp2	18.573	40.6592	22.0862	1.13037	5e-05	0.000580752	yes
ENSMUSG00000003227	Edar	chr10:58600788-58675654	-1	protein_coding	Edar	0.00749303	0	-0.00749303	#NAME?	1	1	no	Edar	0	0	0	0	1	1	no	Edar	0	0	0	0	1	1	no	Edar	0	0	0	0	1	1	no
ENSMUSG00000003228	Grk5	chr19:60889518-61140847	1	protein_coding	Grk5	2.2262	0.583203	-1.643	-1.93251	0.06895	0.320893	no	Grk5	4.19479	4.92199	0.7272	0.230642	1	1	no	Grk5	8.99969	19.8386	10.8389	1.14036	0.01075	0.111069	no	Grk5	1.66661	1.52889	-0.13772	-0.124427	0.7425	0.899715	no
ENSMUSG00000003233	Dvl3	chr16:20510939-20534071	1	protein_coding	Dvl3	1.63668	0.687484	-0.949196	-1.25137	0.1728	0.536962	no	Dvl3	1.00045	0.756866	-0.243584	-0.402541	1	1	no	Dvl3	2.39703	0.404847	-1.99218	-2.5658	1	1	no	Dvl3	0.618021	1.16243	0.544409	0.911412	0.3373	0.621384	no
ENSMUSG00000003234	Abcf3	chr16:20548566-20562880	1	protein_coding	Abcf3	18.8873	18.1395	-0.7478	-0.0582835	0.89	0.953918	no	Abcf3	30.3392	38.4425	8.1033	0.341517	0.62895	0.944194	no	Abcf3	17.1566	25.4074	8.2508	0.566485	0.29915	0.625199	no	Abcf3	13.7453	17.5406	3.7953	0.351763	0.0635	0.223976	no
ENSMUSG00000003235	Eif2b5	chr16:20498816-20509955	1	protein_coding	Eif2b5	0.452649	1.18751	0.734861	1.39148	0.45935	0.766302	no	Eif2b5	0	0.000197221	0.000197221	inf	1	1	no	Eif2b5	2.26973	5.99e-05	-2.26967	-15.2106	1	1	no	Eif2b5	0.256928	0.426087	0.169159	0.72978	0.6027	0.826488	no
ENSMUSG00000003269	Cyth2	chr7:45806636-45814919	-1	protein_coding	Cyth2	13.148	7.04768	-6.10032	-0.899618	0.30885	0.647189	no	Cyth2	22.5476	29.5908	7.0432	0.392172	0.693	0.950367	no	Cyth2	5.0468	25.7448	20.698	2.35084	0.0107	0.111069	no	Cyth2	0.761821	1.16524	0.403419	0.613099	0.5232	0.775706	no
ENSMUSG00000003271	Sult2b1	chr7:45729982-45804144	-1	protein_coding	Sult2b1	0.176767	0.145337	-0.03143	-0.28245	1	1	no	Sult2b1	1.22529	0	-1.22529	#NAME?	1	1	no	Sult2b1	3.70513	2.09785	-1.60728	-0.82061	1	1	no	Sult2b1	0.0784033	0.0495643	-0.028839	-0.661613	1	1	no
ENSMUSG00000003273	Car11	chr7:45699842-45704682	1	protein_coding	Car11	1.25982	0.794804	-0.465016	-0.664542	0.66045	0.874972	no	Car11	1.2345	0	-1.2345	#NAME?	1	1	no	Car11	0.164036	0	-0.164036	#NAME?	1	1	no	Car11	0.194143	0.0937523	-0.100391	-1.05019	1	1	no
ENSMUSG00000003279	Dlgap1	chr17:69969072-70821413	1	protein_coding	Dlgap1	0.0131179	0	-0.0131179	#NAME?	1	1	no	Dlgap1	0	0.0650123	0.0650123	inf	1	1	no	Dlgap1	0.0681023	0	-0.0681023	#NAME?	1	1	no	Dlgap1	0.0105874	0.0095399	-0.0010475	-0.150305	1	1	no
ENSMUSG00000003282	Plag1	chr4:3898789-3938423	-1	protein_coding	Plag1	0.268283	0.0398548	-0.228428	-2.75093	1	1	no	Plag1	0	2.0058	2.0058	inf	1	1	no	Plag1	0.115893	1.13867	1.02278	3.29649	1	1	no	Plag1	0.0394348	0.0418194	0.0023846	0.084701	1	1	no
ENSMUSG00000003283	Hck	chr2:153108397-153151624	1	protein_coding	Hck	43.7569	553.635	509.878	3.66135	5e-05	0.00103772	yes	Hck	34.0281	111.543	77.5149	1.7128	0.02205	0.473396	no	Hck	28.9154	68.6385	39.7231	1.24718	5e-05	0.00176785	yes	Hck	23.129	209.978	186.849	3.18246	5e-05	0.000580752	yes
ENSMUSG00000003299	Mrpl4	chr9:21002487-21008867	1	protein_coding	Mrpl4	19.271	17.4587	-1.8123	-0.142482	0.7093	0.895941	no	Mrpl4	27.7045	19.0983	-8.6062	-0.536673	0.35895	0.880751	no	Mrpl4	35.4334	41.5472	6.1138	0.229641	0.5249	0.782242	no	Mrpl4	90.6289	87.2868	-3.3421	-0.0542072	0.7292	0.893802	no
ENSMUSG00000003308	Keap1	chr9:21225156-21239761	-1	protein_coding	Keap1	16.2874	33.1183	16.8309	1.02387	0.00085	0.0122664	yes	Keap1	17.8949	19.4068	1.5119	0.117013	0.85695	0.972492	no	Keap1	12.7307	38.5564	25.8257	1.59866	0.00035	0.00911973	yes	Keap1	45.4825	56.022	10.5395	0.300681	0.05115	0.192916	no
ENSMUSG00000003309	Ap1m2	chr9:21294274-21312337	-1	protein_coding	Ap1m2	0	0	0	0	1	1	no	Ap1m2	0	0	0	0	1	1	no	Ap1m2	0.176952	4.97835	4.8014	4.81424	1	1	no	Ap1m2	0.0631565	0.169338	0.106181	1.4229	1	1	no
ENSMUSG00000003316	Glg1	chr8:111153304-111260207	-1	protein_coding	Glg1	13.0154	9.27839	-3.73701	-0.488273	0.35205	0.684464	no	Glg1	12.6016	20.7373	8.1357	0.718626	0.59375	0.937307	no	Glg1	9.55638	5.86987	-3.68651	-0.703134	0.4515	0.737944	no	Glg1	13.9031	13.587	-0.3161	-0.0331812	0.9095	0.968554	no
ENSMUSG00000003341	Atp8b3	chr10:80519584-80539124	-1	protein_coding	Atp8b3	0.018986	0.00676908	-0.0122169	-1.48791	1	1	no	Atp8b3	0	1.31e-06	1.31e-06	inf	1	1	no	Atp8b3	0.324088	0.207235	-0.116853	-0.645119	1	1	no	Atp8b3	0.00338313	0.00410558	0.00072245	0.279226	1	1	no
ENSMUSG00000003344	Btbd2	chr10:80642616-80657245	-1	protein_coding	Btbd2	7.91308	4.36774	-3.54534	-0.857351	0.0856	0.367659	no	Btbd2	22.6837	15.0069	-7.6768	-0.596025	0.52045	0.919914	no	Btbd2	10.8636	10.1709	-0.6927	-0.095049	0.8599	0.942816	no	Btbd2	7.07669	2.8093	-4.26739	-1.33286	5e-05	0.000580752	yes
ENSMUSG00000003345	Csnk1g2	chr10:80622693-80640776	1	protein_coding	Csnk1g2	2.75688	0.814223	-1.94266	-1.75954	0.2602	0.597589	no	Csnk1g2	29.4316	10.9195	-18.5121	-1.43047	0.0125	0.349591	no	Csnk1g2	29.7694	27.3928	-2.3766	-0.120029	0.6794	0.86403	no	Csnk1g2	23.6473	11.5653	-12.082	-1.03187	0.0911	0.285747	no
ENSMUSG00000003346	Abhd17a	chr10:80583628-80590341	-1	protein_coding	Abhd17a	19.7899	4.11258	-15.6773	-2.26665	0.1893	0.55722	no	Abhd17a	17.5588	1.9391	-15.6197	-3.17873	0.0445	0.589668	no	Abhd17a	17.5071	13.5506	-3.9565	-0.369576	0.63715	0.841932	no	Abhd17a	53.6087	35.5026	-18.1061	-0.594546	0.0115	0.0619868	no
ENSMUSG00000003348	Mob3a	chr10:80680908-80701966	-1	protein_coding	Mob3a	20.2455	14.9766	-5.2689	-0.434894	0.12185	0.447821	no	Mob3a	29.2251	12.7554	-16.4697	-1.1961	0.03715	0.559112	no	Mob3a	61.0196	130.673	69.6534	1.09861	5e-05	0.00176785	yes	Mob3a	9.66	10.6329	0.9729	0.138439	0.467	0.732403	no
ENSMUSG00000003352	Cacnb3	chr15:98626450-98662984	1	protein_coding	Cacnb3	0	2.13524	2.13524	inf	0.09465	0.388023	no	Cacnb3	0.456267	3.20801	2.75174	2.81373	1	1	no	Cacnb3	209.663	246.571	36.908	0.233931	0.68135	0.8651	no	Cacnb3	0.0400482	0.0129157	-0.0271325	-1.63262	1	1	no
ENSMUSG00000003354	Ccdc65	chr15:98708206-98723326	1	protein_coding	Ccdc65	0.0258567	0	-0.0258567	#NAME?	1	1	no	Ccdc65	0.231175	0	-0.231175	#NAME?	1	1	no	Ccdc65	0	0	0	0	1	1	no	Ccdc65	0.00598957	0.00405349	-0.00193608	-0.563289	1	1	no
ENSMUSG00000003355	Fkbp11	chr15:98724336-98728418	-1	protein_coding	Fkbp11	0.323066	0.286875	-0.036191	-0.171404	1	1	no	Fkbp11	7.19113	9.89284	2.70171	0.460165	0.62775	0.944194	no	Fkbp11	1.52273	1.99357	0.47084	0.388695	1	1	no	Fkbp11	11.4473	9.47885	-1.96845	-0.272224	0.3026	0.585657	no
ENSMUSG00000003360	Ddx23	chr15:98626450-98662984	-1	protein_coding	Ddx23	18.6159	18.6579	0.042	0.00325355	0.9931	0.995715	no	Ddx23	57.399	39.2066	-18.1924	-0.549929	0.6363	0.944194	no	Ddx23	16.6107	14.246	-2.3647	-0.221556	0.894	0.956292	no	Ddx23	34.5141	39.5709	5.0568	0.197254	0.2282	0.50231	no
ENSMUSG00000003363	Pld3	chr7:27531983-27582192	-1	protein_coding	Pld3	138.937	58.0705	-80.8665	-1.25856	0.0446	0.241963	no	Pld3	693.527	456.504	-237.023	-0.603325	0.59185	0.937118	no	Pld3	52.536	11.4126	-41.1234	-2.20268	0.00015	0.00457738	yes	Pld3	29.5188	78.1252	48.6064	1.40415	5e-05	0.000580752	yes
ENSMUSG00000003378	Grik5	chr7:25009745-25072359	-1	protein_coding	Grik5	2.62e-06	2.87e-06	2.59e-07	0.136454	1	1	no	Grik5	0.00068678	1.44633	1.44564	11.0403	1	1	no	Grik5	4.99002	2.58319	-2.40683	-0.949889	1	1	no	Grik5	0.17591	0.0798702	-0.0960398	-1.13911	1	1	no
ENSMUSG00000003379	Cd79a	chr7:24896697-24926594	1	protein_coding	Cd79a	0	0.024242	0.024242	inf	1	1	no	Cd79a	1.10141	1.52334	0.42193	0.467889	1	1	no	Cd79a	15.7409	10.7828	-4.9581	-0.545785	0.6274	0.83709	no	Cd79a	0.0298664	0.0596568	0.0297904	0.998161	1	1	no
ENSMUSG00000003380	Rabac1	chr7:24969746-24972765	-1	protein_coding	Rabac1	132.373	73.6662	-58.7068	-0.845538	0.1965	0.563611	no	Rabac1	250.712	203.153	-47.559	-0.303464	0.6409	0.944194	no	Rabac1	194.215	203.528	9.313	0.0675711	0.8296	0.930387	no	Rabac1	49.8365	55.3229	5.4864	0.150674	0.4726	0.737157	no
ENSMUSG00000003382	Etv3	chr3:87521339-87540162	1	protein_coding	Etv3	17.6395	13.8789	-3.7606	-0.345912	0.6706	0.879838	no	Etv3	2.30418	5.75807	3.45389	1.32133	1	1	no	Etv3	164.363	123.299	-41.064	-0.414717	0.32225	0.647561	no	Etv3	8.81122	65.3713	56.5601	2.89124	5e-05	0.000580752	yes
ENSMUSG00000003402	Prkcsh	chr9:22002805-22014233	1	protein_coding	Prkcsh	18.1875	19.0567	0.8692	0.0673493	0.85405	0.943069	no	Prkcsh	62.8749	50.1588	-12.7161	-0.325983	0.58155	0.935352	no	Prkcsh	38.3452	36.4553	-1.8899	-0.0729163	0.7833	0.912517	no	Prkcsh	53.8324	81.1173	27.2849	0.591534	0.00015	0.00157901	yes
ENSMUSG00000003410	Elavl3	chr9:22015004-22086365	-1	protein_coding	Elavl3	0.00414725	0.00586916	0.00172191	0.500998	1	1	no	Elavl3	0	0	0	0	1	1	no	Elavl3	0.157567	2.08514	1.92757	3.7261	1	1	no	Elavl3	0.0101035	0.043817	0.0337135	2.11664	1	1	no
ENSMUSG00000003411	Rab3b	chr4:108879062-108972077	1	protein_coding	Rab3b	0.0706364	0.23737	0.166734	1.74866	1	1	no	Rab3b	0	0	0	0	1	1	no	Rab3b	0.801936	0.130508	-0.671428	-2.61935	1	1	no	Rab3b	0	0	0	0	1	1	no
ENSMUSG00000003418	St8sia6	chr2:13651018-13795005	-1	protein_coding	St8sia6	0.0189518	0.0394061	0.0204543	1.05608	1	1	no	St8sia6	0.42042	1.88058	1.46016	2.16128	1	1	no	St8sia6	19.9772	18.7117	-1.2655	-0.0944106	0.87355	0.948947	no	St8sia6	0	0	0	0	1	1	no
ENSMUSG00000003420	Fcgrt	chr7:45082912-45120066	-1	protein_coding	Fcgrt	83.5455	62.5721	-20.9734	-0.417042	0.74425	0.907649	no	Fcgrt	16.0282	8.9964	-7.0318	-0.833189	0.31965	0.8666	no	Fcgrt	10.5039	6.28535	-4.21855	-0.740856	0.307	0.633541	no	Fcgrt	1.6237	1.34717	-0.27653	-0.269355	0.43915	0.711681	no
ENSMUSG00000003421	Nosip	chr7:45053576-45079136	1	protein_coding	Nosip	17.7061	19.7037	1.9976	0.154216	0.7249	0.901757	no	Nosip	13.7703	6.88403	-6.88627	-1.00023	0.13985	0.819358	no	Nosip	31.6094	24.8029	-6.8065	-0.349846	0.36305	0.675458	no	Nosip	30.2403	25.4805	-4.7598	-0.247077	0.2083	0.477363	no
ENSMUSG00000003423	Pih1d1	chr7:45140683-45160089	1	protein_coding	Pih1d1	26.2271	27.9898	1.7627	0.0938413	0.8146	0.932144	no	Pih1d1	70.7063	74.4775	3.7712	0.0749675	0.9423	0.986031	no	Pih1d1	28.939	28.9104	-0.0286	-0.00142842	0.9979	0.99918	no	Pih1d1	40.5589	43.6118	3.0529	0.1047	0.68405	0.872065	no
ENSMUSG00000003429	Rps11	chr7:45121746-45124466	-1	protein_coding	Rps11	396.464	407.915	11.451	0.0410817	0.89	0.953918	no	Rps11	1322.7	1027.2	-295.5	-0.364773	0.56735	0.933346	no	Rps11	2200.07	1927.08	-272.99	-0.191132	0.4431	0.732286	no	Rps11	1035.63	1249.27	213.64	0.270575	0.053	0.197746	no
ENSMUSG00000003435	Supt5	chr7:28314880-28339053	-1	protein_coding	Supt5	12.5696	12.465	-0.1046	-0.0120566	0.9871	0.992938	no	Supt5	13.9115	21.3633	7.4518	0.618857	0.68035	0.94738	no	Supt5	67.0979	68.9733	1.8754	0.0397715	0.9386	0.972488	no	Supt5	18.6392	14.5124	-4.1268	-0.361058	0.16595	0.415048	no
ENSMUSG00000003436	Dll3	chr7:28293552-28302238	-1	protein_coding	Dll3	0	0	0	0	1	1	no	Dll3	0	0	0	0	1	1	no	Dll3	0	0	0	0	1	1	no	Dll3	0.0327911	0	-0.0327911	#NAME?	1	1	no
ENSMUSG00000003437	Paf1	chr7:28372994-28598217	1	protein_coding	Paf1	13.2138	46.2503	33.0365	1.80742	0.004	0.0422702	yes	Paf1	59.377	42.6628	-16.7142	-0.476924	0.7023	0.951182	no	Paf1	138.398	143.208	4.81	0.049291	0.9535	0.978268	no	Paf1	25.9907	32.4492	6.4585	0.320188	0.524	0.776239	no
ENSMUSG00000003438	Timm50	chr7:28305468-28312076	-1	protein_coding	Timm50	18.8448	24.0062	5.1614	0.349236	0.5573	0.825397	no	Timm50	58.7773	36.3768	-22.4005	-0.692242	0.33855	0.877241	no	Timm50	38.2959	30.2702	-8.0257	-0.339292	0.55995	0.802012	no	Timm50	63.3052	64.7197	1.4145	0.0318816	0.83725	0.93892	no
ENSMUSG00000003444	Med29	chr7:28372994-28598217	-1	protein_coding	Med29	4.20333	18.5881	14.3848	2.14478	0.0857	0.367839	no	Med29	2.63716	1.75994	-0.87722	-0.58346	1	1	no	Med29	2.40147	2.87382	0.47235	0.259055	1	1	no	Med29	12.2288	16.8349	4.6061	0.461167	0.62985	0.84242	no
ENSMUSG00000003452	Bicd1	chr6:149408885-149563329	1	protein_coding	Bicd1	0.306191	0.0902226	-0.215968	-1.76287	1	1	no	Bicd1	2.21664	0.000143567	-2.2165	-13.9144	1	1	no	Bicd1	3.0062	0.958999	-2.0472	-1.64834	1	1	no	Bicd1	0.0216496	0.0749947	0.0533451	1.79245	1	1	no
ENSMUSG00000003458	Ncstn	chr1:172065973-172122345	-1	protein_coding	Ncstn	32.3755	38.9581	6.5826	0.267021	0.56695	0.831236	no	Ncstn	23.642	29.6477	6.0057	0.326571	0.78245	0.961676	no	Ncstn	22.0723	29.3347	7.2624	0.410372	0.50045	0.769385	no	Ncstn	26.4421	35.9324	9.4903	0.44245	0.1466	0.384577	no
ENSMUSG00000003464	Pex19	chr1:172126732-172136698	1	protein_coding	Pex19	31.9855	27.8287	-4.1568	-0.200849	0.6068	0.851058	no	Pex19	12.4956	22.7506	10.255	0.864484	0.28745	0.848882	no	Pex19	15.716	17.5365	1.8205	0.158124	0.7713	0.906518	no	Pex19	29.4703	30.4202	0.9499	0.0457703	0.7804	0.914805	no
ENSMUSG00000003469	Phyhip	chr14:70457475-70468832	1	protein_coding	Phyhip	0	0.0126652	0.0126652	inf	1	1	no	Phyhip	0.0646429	0	-0.0646429	#NAME?	1	1	no	Phyhip	0	0.128773	0.128773	inf	1	1	no	Phyhip	0.00767211	0.0115774	0.00390529	0.593616	1	1	no
ENSMUSG00000003476	Crhr2	chr6:55090048-55133016	-1	protein_coding	Crhr2	0	0	0	0	1	1	no	Crhr2	0	0	0	0	1	1	no	Crhr2	0	1.47209	1.47209	inf	1	1	no	Crhr2	0	0	0	0	1	1	no
ENSMUSG00000003477	Inmt	chr6:55170625-55175043	-1	protein_coding	Inmt	0	0	0	0	1	1	no	Inmt	0	0	0	0	1	1	no	Inmt	0	0	0	0	1	1	no	Inmt	0	0	0	0	1	1	no
ENSMUSG00000003484	Cyp4f18	chr8:71951037-72009736	-1	protein_coding	Cyp4f18	1.84519	1.08734	-0.75785	-0.76296	0.3373	0.672662	no	Cyp4f18	8.14446	2.64299	-5.50147	-1.62365	0.2684	0.84286	no	Cyp4f18	14.579	9.07369	-5.50531	-0.684127	0.2636	0.595366	no	Cyp4f18	0.0166027	0.0106925	-0.0059102	-0.634823	1	1	no
ENSMUSG00000003500	Impdh1	chr6:29200431-29216364	-1	protein_coding	Impdh1	12.1142	3.14516	-8.96904	-1.94549	0.0047	0.0479287	yes	Impdh1	50.0415	40.3908	-9.6507	-0.309098	0.78275	0.961751	no	Impdh1	9.03105	9.31207	0.28102	0.0442085	0.95815	0.980431	no	Impdh1	32.295	32.9283	0.6333	0.0280162	0.8841	0.959967	no
ENSMUSG00000003505	Psg18	chr7:18345421-18355009	-1	protein_coding	Psg18	0	0	0	0	1	1	no	Psg18	0	0	0	0	1	1	no	Psg18	0	0	0	0	1	1	no	Psg18	0	0	0	0	1	1	no
ENSMUSG00000003518	Dusp3	chr11:101971034-101992264	-1	protein_coding	Dusp3	85.0199	29.7632	-55.2567	-1.51427	0.044	0.240406	no	Dusp3	219.548	71.2045	-148.344	-1.6245	0.2099	0.832379	no	Dusp3	12.2215	8.05125	-4.17025	-0.602135	0.5023	0.77093	no	Dusp3	29.3227	27.3654	-1.9573	-0.0996659	0.57275	0.807626	no
ENSMUSG00000003526	Prodh	chr16:18052859-18090203	-1	protein_coding	Prodh	1.94284	0.477691	-1.46515	-2.02402	0.03005	0.187838	no	Prodh	6.01355	5.95108	-0.06247	-0.0150665	0.98805	0.994159	no	Prodh	1.40711	4.84878	3.44167	1.78489	1	1	no	Prodh	0.422435	0.211003	-0.211432	-1.00146	0.2477	0.523959	no
ENSMUSG00000003527	Dgcr14	chr16:17898636-17911363	-1	protein_coding	Dgcr14	2.95564	3.2221	0.26646	0.124534	0.73345	0.904006	no	Dgcr14	4.67118	5.37854	0.70736	0.203427	1	1	no	Dgcr14	5.41194	3.64237	-1.76957	-0.571268	1	1	no	Dgcr14	6.90809	7.29664	0.38855	0.0789459	0.6909	0.874884	no
ENSMUSG00000003528	Slc25a1	chr16:17925159-17928550	-1	protein_coding	Slc25a1	54.4403	41.471	-12.9693	-0.39257	0.45865	0.765807	no	Slc25a1	40.7484	40.3947	-0.3537	-0.0125761	0.9807	0.993044	no	Slc25a1	27.2505	47.1919	19.9414	0.792258	0.0347	0.230245	no	Slc25a1	41.8823	41.1162	-0.7661	-0.0266327	0.874	0.955544	no
ENSMUSG00000003531	Dgcr6	chr16:18052859-18090203	1	protein_coding	Dgcr6	4.84949	2.11276	-2.73673	-1.1987	0.0277	0.177438	no	Dgcr6	12.9794	7.07044	-5.90896	-0.876352	0.34585	0.877864	no	Dgcr6	3.33141	6.49259	3.16118	0.962661	1	1	no	Dgcr6	13.7587	10.3564	-3.4023	-0.409826	0.06765	0.234018	no
ENSMUSG00000003534	Ddr1	chr17:35681566-35708244	-1	protein_coding	Ddr1	0	0.0193962	0.0193962	inf	1	1	no	Ddr1	5.58116	16.6383	11.0571	1.57587	0.08055	0.723707	no	Ddr1	11.495	4.35484	-7.14016	-1.40031	0.00435	0.0616959	no	Ddr1	0.050016	0.159732	0.109716	1.67519	1	1	no
ENSMUSG00000003541	Ier3	chr17:35821683-35822926	1	protein_coding	Ier3	2.20833	71.8747	69.6664	5.02446	0.06905	0.321181	no	Ier3	3.31672	43.8091	40.4924	3.7234	0.0318	0.527923	no	Ier3	20.3676	20.1541	-0.2135	-0.0152001	0.95135	0.977509	no	Ier3	42.4662	1363.09	1320.62	5.00442	5e-05	0.000580752	yes
ENSMUSG00000003545	Fosb	chr7:19302695-19310051	-1	protein_coding	Fosb	0.724276	0.531742	-0.192534	-0.445814	0.46065	0.766754	no	Fosb	0.258622	0.289432	0.03081	0.162381	1	1	no	Fosb	0.880315	2.88039	2.00007	1.71017	1	1	no	Fosb	0.0539373	0.167577	0.11364	1.63547	1	1	no
ENSMUSG00000003546	Klc4	chr17:46442447-46890388	-1	protein_coding	Klc4	8.01364	0.266369	-7.74727	-4.91096	0.2062	0.568401	no	Klc4	18.9727	0.750288	-18.2224	-4.66034	0.38155	0.889839	no	Klc4	3.6433	2.54748	-1.09582	-0.516172	1	1	no	Klc4	6.50743	1.04736	-5.46007	-2.63533	0.24515	0.521279	no
ENSMUSG00000003549	Ercc1	chr7:19344711-19378536	1	protein_coding	Ercc1	14.2597	19.3571	5.0974	0.44092	0.5158	0.800843	no	Ercc1	19.831	14.3738	-5.4572	-0.464319	0.70905	0.952464	no	Ercc1	17.823	21.2385	3.4155	0.252937	0.7166	0.883276	no	Ercc1	9.51978	43.9371	34.4173	2.20644	5e-05	0.000580752	yes
ENSMUSG00000003555	Cyp17a1	chr19:46667164-46672974	-1	protein_coding	Cyp17a1	0	0	0	0	1	1	no	Cyp17a1	0	0	0	0	1	1	no	Cyp17a1	0	0	0	0	1	1	no	Cyp17a1	0	0.00899375	0.00899375	inf	1	1	no
ENSMUSG00000003559	As3mt	chr19:46707441-46741099	1	protein_coding	As3mt	4.45731	0.750178	-3.70713	-2.57087	0.1516	0.502971	no	As3mt	10.4889	9.7561	-0.7328	-0.104481	0.8677	0.973027	no	As3mt	4.05738	3.39504	-0.66234	-0.257119	1	1	no	As3mt	9.59519	4.33059	-5.2646	-1.14775	0.01045	0.0573458	no
ENSMUSG00000003573	Homer3	chr8:70282826-70313011	1	protein_coding	Homer3	17.3724	6.88211	-10.4903	-1.33587	0.0859	0.368199	no	Homer3	22.5078	14.2835	-8.2243	-0.656078	0.5087	0.919914	no	Homer3	9.59733	9.7117	0.11437	0.0170904	0.9879	0.993952	no	Homer3	8.03608	5.13504	-2.90104	-0.646115	0.23955	0.514594	no
ENSMUSG00000003575	Crtc1	chr8:70382351-70439705	-1	protein_coding	Crtc1	1.14174	0.041401	-1.10034	-4.78542	0.00825	0.0732271	no	Crtc1	4.12601	1.49074	-2.63527	-1.46872	1	1	no	Crtc1	12.2685	1.99673	-10.2718	-2.61925	0.0237	0.179056	no	Crtc1	2.67141	2.24573	-0.42568	-0.250423	0.44545	0.716417	no
ENSMUSG00000003581	Rnf215	chr11:4135134-4160293	1	protein_coding	Rnf215	8.47216	7.20321	-1.26895	-0.23409	0.73305	0.90382	no	Rnf215	8.72169	2.46772	-6.25397	-1.82143	0.08245	0.728073	no	Rnf215	16.685	7.11292	-9.57208	-1.23004	0.0398	0.248745	no	Rnf215	3.21506	3.34457	0.12951	0.0569731	0.85255	0.94604	no
ENSMUSG00000003585	Sec14l2	chr11:4096905-4123415	-1	protein_coding	Sec14l2	0.0285432	0.0553048	0.0267616	0.95426	1	1	no	Sec14l2	0.955335	0.598428	-0.356907	-0.674829	1	1	no	Sec14l2	1.54411	4.80086	3.25675	1.63652	1	1	no	Sec14l2	0.254866	0.234802	-0.020064	-0.118294	0.87475	0.955889	no
ENSMUSG00000003604	Aven	chr2:112492946-113217096	1	protein_coding	Aven	1.10051	2.55067	1.45016	1.21271	0.2193	0.5778	no	Aven	11.9463	14.832	2.8857	0.312156	0.84535	0.969695	no	Aven	18.4074	21.2799	2.8725	0.209205	0.83295	0.931462	no	Aven	5.49029	6.45889	0.9686	0.234403	0.61985	0.836963	no
ENSMUSG00000003617	Cp	chr3:19956934-20035407	1	protein_coding	Cp	1.26979	76.3419	75.0721	5.90982	5e-05	0.00103772	yes	Cp	8.14626	23.3067	15.1604	1.51654	0.05305	0.624842	no	Cp	0.163875	1.28049	1.11661	2.96602	1	1	no	Cp	2.34797	3.80168	1.45371	0.695221	0.0587	0.212613	no
ENSMUSG00000003623	Crot	chr5:8962122-8997427	-1	protein_coding	Crot	11.6087	3.20988	-8.39882	-1.85462	5e-05	0.00103772	yes	Crot	7.76843	7.14627	-0.62216	-0.120434	0.8861	0.977025	no	Crot	3.91041	4.41986	0.50945	0.17668	1	1	no	Crot	5.30703	1.27549	-4.03154	-2.05686	5e-05	0.000580752	yes
ENSMUSG00000003644	Rps6ka1	chr4:133847210-133887895	-1	protein_coding	Rps6ka1	27.5215	19.5387	-7.9828	-0.494225	0.3604	0.692989	no	Rps6ka1	21.8435	10.7277	-11.1158	-1.02586	0.25125	0.832379	no	Rps6ka1	36.9054	13.0489	-23.8565	-1.49991	0.00485	0.0662285	no	Rps6ka1	24.804	25.9252	1.1212	0.063778	0.78175	0.915285	no
ENSMUSG00000003657	Calb2	chr8:110137501-110168210	-1	protein_coding	Calb2	0.0223352	0	-0.0223352	#NAME?	1	1	no	Calb2	0	0	0	0	1	1	no	Calb2	0	0	0	0	1	1	no	Calb2	0	0	0	0	1	1	no
ENSMUSG00000003660	Snrnp200	chr2:127208385-127261107	1	protein_coding	Snrnp200	23.4104	23.7094	0.299	0.0183109	0.96005	0.980084	no	Snrnp200	16.8913	18.7821	1.8908	0.153075	0.8668	0.973027	no	Snrnp200	31.7262	37.49	5.7638	0.24083	0.681	0.864919	no	Snrnp200	28.7206	29.53	0.8094	0.0400966	0.81225	0.928884	no
ENSMUSG00000003662	Ciao1	chr2:127208385-127261107	-1	protein_coding	Ciao1	25.9453	25.768	-0.1773	-0.00989472	0.99225	0.995296	no	Ciao1	38.2908	15.4834	-22.8074	-1.30628	0.2881	0.848882	no	Ciao1	33.5178	32.1859	-1.3319	-0.0584985	0.97355	0.987395	no	Ciao1	26.3589	27.3381	0.9792	0.0526218	0.92295	0.973273	no
ENSMUSG00000003665	Has1	chr17:17827218-17855227	-1	protein_coding	Has1	0	0.1124	0.1124	inf	1	1	no	Has1	0.00910464	0.207571	0.198466	4.51086	1	1	no	Has1	0.205898	0.380221	0.174323	0.884911	1	1	no	Has1	0	0.499069	0.499069	inf	0.08605	0.275604	no
ENSMUSG00000003680	Taf6l	chr19:8756282-8786417	-1	protein_coding	Taf6l	43.3701	49.7863	6.4162	0.199049	0.64135	0.865228	no	Taf6l	58.8586	57.8165	-1.0421	-0.0257703	0.9752	0.992117	no	Taf6l	55.5098	56.0948	0.585	0.0151248	0.9859	0.993221	no	Taf6l	32.7484	26.8084	-5.94	-0.28874	0.4993	0.75859	no
ENSMUSG00000003721	Insig2	chr1:121304352-121332589	-1	protein_coding	Insig2	10.8737	17.3803	6.5066	0.676613	0.3059	0.644856	no	Insig2	6.34279	27.8485	21.5057	2.13441	0.0053	0.238365	no	Insig2	9.66316	20.6734	11.0102	1.09721	0.1064	0.419715	no	Insig2	11.8501	12.7943	0.9442	0.110601	0.6189	0.836629	no
ENSMUSG00000003731	Kpna6	chr4:129643979-129672776	-1	protein_coding	Kpna6	18.8617	27.5821	8.7204	0.548276	0.19415	0.562088	no	Kpna6	28.9948	45.3281	16.3333	0.644611	0.60135	0.939749	no	Kpna6	9.9732	5.47767	-4.49553	-0.864495	0.28755	0.617076	no	Kpna6	18.7465	25.3129	6.5664	0.433252	0.0579	0.21067	no
ENSMUSG00000003746	Man1a	chr10:53904785-54075803	-1	protein_coding	Man1a	37.9861	24.527	-13.4591	-0.631103	0.01875	0.134678	no	Man1a	5.92904	7.36929	1.44025	0.313727	0.6023	0.939924	no	Man1a	79.3852	57.0305	-22.3547	-0.477137	0.04355	0.259326	no	Man1a	5.89064	12.0262	6.13556	1.02968	5e-05	0.000580752	yes
ENSMUSG00000003752	Itpkc	chr7:27186943-27228666	-1	protein_coding	Itpkc	2.88778	3.8792	0.99142	0.425801	0.393	0.718958	no	Itpkc	2.42664	2.05136	-0.37528	-0.242375	1	1	no	Itpkc	1.88676	3.9664	2.07964	1.07192	1	1	no	Itpkc	1.56347	2.23346	0.66999	0.514525	0.43205	0.705633	no
ENSMUSG00000003762	Coq8b	chr7:27233001-27282157	1	protein_coding	Coq8b	3.9501	7.00096	3.05086	0.825665	0.3369	0.672447	no	Coq8b	12.7576	9.83586	-2.92174	-0.375236	0.62515	0.944194	no	Coq8b	8.44459	2.67752	-5.76707	-1.65713	0.0946	0.391869	no	Coq8b	5.75996	4.15335	-1.60661	-0.471783	0.07475	0.25025	no
ENSMUSG00000003778	Brd8	chr18:34598610-34651735	-1	protein_coding	Brd8	6.936	5.28752	-1.64848	-0.391513	0.4203	0.738973	no	Brd8	6.91114	10.0981	3.18696	0.547088	0.55725	0.929176	no	Brd8	13.5438	11.4851	-2.0587	-0.237865	0.4968	0.767301	no	Brd8	9.08251	6.70844	-2.37407	-0.437114	0.34925	0.632888	no
ENSMUSG00000003779	Kif20a	chr18:34598610-34651735	1	protein_coding	Kif20a	4.6446	0.875364	-3.76924	-2.4076	0.01625	0.121079	no	Kif20a	0.777971	2.34967	1.5717	1.59467	1	1	no	Kif20a	1.34769	1.08918	-0.25851	-0.307242	1	1	no	Kif20a	42.3749	14.6	-27.7749	-1.53724	5e-05	0.000580752	yes
ENSMUSG00000003808	Farsa	chr8:84847187-84869340	1	protein_coding	Farsa	11.0521	13.0724	2.0203	0.242195	0.44245	0.753908	no	Farsa	17.2703	15.3868	-1.8835	-0.166594	0.7719	0.958989	no	Farsa	14.5147	16.6685	2.1538	0.199612	0.597	0.821839	no	Farsa	42.3412	59.1439	16.8027	0.482167	0.00275	0.0191716	yes
ENSMUSG00000003809	Gcdh	chr8:84872110-84900090	-1	protein_coding	Gcdh	7.63008	2.69342	-4.93666	-1.50226	0.01345	0.106213	no	Gcdh	28.8391	58.2149	29.3758	1.01336	0.2615	0.838101	no	Gcdh	10.9703	7.69972	-3.27058	-0.510718	0.4646	0.747332	no	Gcdh	4.94485	2.63661	-2.30824	-0.907241	0.10875	0.320902	no
ENSMUSG00000003810	Mast2	chr4:116306749-116464183	-1	protein_coding	Mast2	7.62076	8.99032	1.36956	0.238438	0.76435	0.915767	no	Mast2	47.5101	54.5481	7.038	0.199295	0.80475	0.964239	no	Mast2	13.5101	19.4731	5.963	0.527444	0.3207	0.646417	no	Mast2	9.27484	6.79107	-2.48377	-0.449684	0.02645	0.118397	no
ENSMUSG00000003812	Dnase2a	chr8:84908550-84937359	1	protein_coding	Dnase2a	154.763	42.3986	-112.364	-1.86797	5e-05	0.00103772	yes	Dnase2a	218.812	147.261	-71.551	-0.571315	0.5846	0.935352	no	Dnase2a	35.4064	21.3948	-14.0116	-0.726753	0.05625	0.299002	no	Dnase2a	47.9944	20.4583	-27.5361	-1.23018	5e-05	0.000580752	yes
ENSMUSG00000003813	Rad23a	chr8:84699875-84846934	-1	protein_coding	Rad23a	20.6169	23.8777	3.2608	0.211832	0.8168	0.932618	no	Rad23a	39.8184	23.9371	-15.8813	-0.734187	0.6207	0.944194	no	Rad23a	34.7227	51.1172	16.3945	0.557929	0.60885	0.827784	no	Rad23a	39.3452	48.3313	8.9861	0.296769	0.7314	0.894837	no
ENSMUSG00000003814	Calr	chr8:84699875-84846934	-1	protein_coding	Calr	13.0005	12.4664	-0.5341	-0.060522	0.9572	0.979091	no	Calr	173.207	66.05	-107.157	-1.39087	0.63615	0.944194	no	Calr	11.8193	1.96449	-9.85481	-2.58892	0.1784	0.529263	no	Calr	82.5332	81.584	-0.9492	-0.0166884	0.9664	0.986465	no
ENSMUSG00000003824	Syce2	chr8:84872110-84900090	1	protein_coding	Syce2	2.3898	1.7923	-0.5975	-0.415075	0.67885	0.883904	no	Syce2	5.81679	2.72746	-3.08933	-1.09267	1	1	no	Syce2	5.00409	6.68212	1.67803	0.417198	1	1	no	Syce2	84.3418	67.3986	-16.9432	-0.32353	0.12735	0.353429	no
ENSMUSG00000003847	Nfat5	chr8:107292340-107379517	1	protein_coding	Nfat5	7.05216	14.5941	7.54194	1.04925	0.1025	0.405915	no	Nfat5	9.46048	11.3903	1.92982	0.267821	0.83205	0.968264	no	Nfat5	14.5676	29.3417	14.7741	1.01019	0.0426	0.256607	no	Nfat5	18.0569	21.192	3.1351	0.230973	0.3937	0.673802	no
ENSMUSG00000003848	Nob1	chr8:107412397-107425115	-1	protein_coding	Nob1	4.03527	3.88588	-0.14939	-0.0544259	0.92655	0.966877	no	Nob1	9.2471	13.6542	4.4071	0.562269	0.4515	0.906518	no	Nob1	8.7107	13.4481	4.7374	0.626543	0.178	0.52875	no	Nob1	23.5783	23.5053	-0.073	-0.00447035	0.98265	0.991968	no
ENSMUSG00000003849	Nqo1	chr8:107385929-107403525	-1	protein_coding	Nqo1	3.12146	2.18531	-0.93615	-0.514387	0.2124	0.573469	no	Nqo1	4.90976	2.09004	-2.81972	-1.23212	1	1	no	Nqo1	16.5852	28.5223	11.9371	0.782197	0.02225	0.171739	no	Nqo1	0.267737	0.188224	-0.079513	-0.508368	0.3001	0.582655	no
ENSMUSG00000003863	Ppfia3	chr7:45302629-45370838	-1	protein_coding	Ppfia3	0.257782	0.360535	0.102753	0.483987	1	1	no	Ppfia3	1.63652	12.2863	10.6498	2.90835	0.09265	0.746935	no	Ppfia3	0.61235	7.50641	6.89406	3.6157	0.02835	0.203705	no	Ppfia3	0.919617	3.53681	2.61719	1.94334	0.16065	0.407193	no
ENSMUSG00000003865	Gys1	chr7:45420819-45456699	1	protein_coding	Gys1	7.00682	14.4111	7.40428	1.04035	0.00555	0.0547247	no	Gys1	4.96338	3.58733	-1.37605	-0.468412	1	1	no	Gys1	1.47988	4.69825	3.21837	1.66664	1	1	no	Gys1	18.1855	15.2232	-2.9623	-0.256523	0.4278	0.702385	no
ENSMUSG00000003868	Ruvbl2	chr7:45420819-45456699	-1	protein_coding	Ruvbl2	39.7947	93.1405	53.3458	1.22683	0.18215	0.550031	no	Ruvbl2	21.5257	25.4204	3.8947	0.239927	0.8368	0.968649	no	Ruvbl2	14.0488	6.52167	-7.52713	-1.10713	0.2959	0.622892	no	Ruvbl2	11.463	12.4599	0.9969	0.120316	0.81805	0.931515	no
ENSMUSG00000003872	Lin7b	chr7:45302629-45370838	-1	protein_coding	Lin7b	0.819527	0	-0.819527	#NAME?	1	1	no	Lin7b	0	1.89796	1.89796	inf	1	1	no	Lin7b	2.81489	1.85156	-0.96333	-0.604334	1	1	no	Lin7b	0.0556465	0.18834	0.132693	1.75898	1	1	no
ENSMUSG00000003873	Bax	chr7:45461696-45526268	-1	protein_coding	Bax	27.8527	28.273	0.4203	0.0216112	0.97675	0.988136	no	Bax	121.346	172.957	51.611	0.511285	0.74935	0.95579	no	Bax	213.436	187.725	-25.711	-0.185186	0.81565	0.925949	no	Bax	36.7127	76.8135	40.1008	1.06508	0.06425	0.225657	no
ENSMUSG00000003882	Il7r	chr15:9503514-9530297	-1	protein_coding	Il7r	33.8249	16.2825	-17.5424	-1.05477	0.0002	0.00354172	yes	Il7r	121.507	34.0119	-87.4951	-1.83693	0.0062	0.25646	no	Il7r	38.0271	20.2281	-17.799	-0.91067	0.00145	0.0266924	yes	Il7r	0.494543	1.15651	0.661967	1.22561	0.0006	0.00528901	yes
ENSMUSG00000003923	Tfam	chr10:71225463-71238280	-1	protein_coding	Tfam	7.27217	7.85629	0.58412	0.111462	0.894	0.955779	no	Tfam	0.000298746	2.79586	2.79556	13.1921	1	1	no	Tfam	36.2433	33.8415	-2.4018	-0.0989225	0.8525	0.939629	no	Tfam	15.7084	12.7962	-2.9122	-0.295818	0.50915	0.765581	no
ENSMUSG00000003929	Zfp81	chr17:33329317-33358885	-1	protein_coding	Zfp81	0.386313	0.165709	-0.220604	-1.22111	1	1	no	Zfp81	0.00307208	0.00364932	0.00057724	0.248414	1	1	no	Zfp81	0.504565	0.00252165	-0.502043	-7.64453	1	1	no	Zfp81	1.64714	1.0966	-0.55054	-0.586924	0.11855	0.33843	no
ENSMUSG00000003934	Efnb3	chr11:69554091-69560205	-1	protein_coding	Efnb3	0.0208875	0.0601528	0.0392653	1.52599	1	1	no	Efnb3	0.162334	2.39e-06	-0.162332	-16.0524	1	1	no	Efnb3	0.228148	0	-0.228148	#NAME?	1	1	no	Efnb3	0.0168699	0.0572514	0.0403815	1.76286	1	1	no
ENSMUSG00000003948	Mmd	chr11:90187682-90278589	1	protein_coding	Mmd	12.9099	4.09411	-8.81579	-1.65686	5e-05	0.00103772	yes	Mmd	8.34238	19.4603	11.1179	1.222	0.40575	0.896376	no	Mmd	25.5812	29.3132	3.732	0.196464	0.5403	0.790283	no	Mmd	13.0127	7.08116	-5.93154	-0.877862	0.16695	0.416562	no
ENSMUSG00000003949	Hlf	chr11:90336535-90390895	-1	protein_coding	Hlf	2.41e-07	0.058791	0.0587908	17.8974	1	1	no	Hlf	0	0	0	0	1	1	no	Hlf	11.8331	1.88432	-9.94878	-2.65071	0.12785	0.462253	no	Hlf	0.00121626	0.0168113	0.015595	3.78891	1	1	no
ENSMUSG00000003955	Fam162a	chr16:36041114-36092124	-1	protein_coding	Fam162a	23.1176	37.6217	14.5041	0.702577	0.1105	0.425041	no	Fam162a	28.689	20.6986	-7.9904	-0.470963	0.5967	0.937856	no	Fam162a	11.7075	12.92	1.2125	0.142168	0.85035	0.938144	no	Fam162a	116.033	143.567	27.534	0.30718	0.1625	0.409445	no
ENSMUSG00000003970	Rpl8	chr15:76903749-76906324	1	protein_coding	Rpl8	380.976	437.61	56.634	0.199947	0.423	0.741149	no	Rpl8	514.134	429.414	-84.72	-0.259775	0.6719	0.94738	no	Rpl8	562.81	627.406	64.596	0.15675	0.4975	0.767854	no	Rpl8	1538.18	1864.38	326.2	0.277471	0.0571	0.208795	no
ENSMUSG00000003974	Grm3	chr5:9485540-9725170	-1	protein_coding	Grm3	0	0	0	0	1	1	no	Grm3	0	0	0	0	1	1	no	Grm3	0	0	0	0	1	1	no	Grm3	0	0	0	0	1	1	no
ENSMUSG00000003992	Ssbp2	chr13:91460282-91786148	1	protein_coding	Ssbp2	0.632359	0.392313	-0.240046	-0.688738	0.4106	0.732077	no	Ssbp2	8.58459	4.65952	-3.92507	-0.881567	0.3347	0.874695	no	Ssbp2	26.4123	20.7031	-5.7092	-0.351359	0.54935	0.795318	no	Ssbp2	0.0151149	0.101412	0.0862971	2.74619	1	1	no
ENSMUSG00000004018	Fancl	chr11:26386134-26594025	1	protein_coding	Fancl	6.42912	5.03245	-1.39667	-0.353361	0.74145	0.906739	no	Fancl	22.9765	60.4814	37.5049	1.39633	0.252	0.832379	no	Fancl	21.7523	13.6994	-8.0529	-0.667056	0.44315	0.732286	no	Fancl	4.82977	3.40257	-1.4272	-0.505328	0.32845	0.611955	no
ENSMUSG00000004031	Brinp2	chr1:158245268-158356326	-1	protein_coding	Brinp2	0	0.00970676	0.00970676	inf	1	1	no	Brinp2	0	0	0	0	1	1	no	Brinp2	0	0.113679	0.113679	inf	1	1	no	Brinp2	0	0	0	0	1	1	no
ENSMUSG00000004032	Gstm5	chr3:107877228-107898686	1	protein_coding	Gstm5	0.559037	2.19627	1.63723	1.97404	0.3267	0.663321	no	Gstm5	7.84832	6.94739	-0.90093	-0.175913	0.893	0.978012	no	Gstm5	2.84215	6.09696	3.25481	1.10111	1	1	no	Gstm5	0.0887408	0.146232	0.0574912	0.720594	1	1	no
ENSMUSG00000004035	Gstm7	chr3:107926333-107931817	-1	protein_coding	Gstm7	0.232808	0.05055	-0.182258	-2.20336	1	1	no	Gstm7	0.871698	0	-0.871698	#NAME?	1	1	no	Gstm7	3.81315	0.638935	-3.17421	-2.57724	1	1	no	Gstm7	0	0	0	0	1	1	no
ENSMUSG00000004038	Gstm3	chr3:107963695-107969283	-1	protein_coding	Gstm3	0	0	0	0	1	1	no	Gstm3	0	0	0	0	1	1	no	Gstm3	0	0	0	0	1	1	no	Gstm3	0.00497735	0	-0.00497735	#NAME?	1	1	no
ENSMUSG00000004040	Stat3	chr11:100859180-100939550	-1	protein_coding	Stat3	34.6768	131.368	96.6912	1.92158	5e-05	0.00103772	yes	Stat3	37.4192	200.568	163.149	2.42224	0.1272	0.801431	no	Stat3	137.493	193.865	56.372	0.495701	0.4079	0.705959	no	Stat3	10.1913	39.7493	29.558	1.96359	5e-05	0.000580752	yes
ENSMUSG00000004043	Stat5a	chr11:100859180-100939550	1	protein_coding	Stat5a	9.41502	43.9152	34.5002	2.22168	0.0059	0.0571966	no	Stat5a	16.8371	32.2119	15.3748	0.935953	0.4262	0.89974	no	Stat5a	54.5289	150.824	96.2951	1.46778	0.0032	0.048647	yes	Stat5a	5.82624	26.0026	20.1764	2.15802	5e-05	0.000580752	yes
ENSMUSG00000004044	Ptrf	chr11:100956732-100970887	-1	protein_coding	Ptrf	1.80192	1.2706	-0.53132	-0.504022	0.74815	0.909202	no	Ptrf	0.0357974	0.315607	0.27981	3.1402	1	1	no	Ptrf	0.583833	0.000151736	-0.583681	-11.9098	1	1	no	Ptrf	0	0	0	0	1	1	no
ENSMUSG00000004054	Map3k11	chr19:5664610-5726559	1	protein_coding	Map3k11	21.0453	21.8965	0.8512	0.0572057	0.90215	0.958267	no	Map3k11	14.1031	8.86058	-5.24252	-0.670543	0.61125	0.943679	no	Map3k11	16.1125	12.15	-3.9625	-0.407222	0.5441	0.792313	no	Map3k11	18.6671	23.1738	4.5067	0.311999	0.28665	0.568712	no
ENSMUSG00000004056	Akt2	chr7:27591551-27641175	1	protein_coding	Akt2	5.23276	4.1379	-1.09486	-0.338672	0.75575	0.912235	no	Akt2	28.5296	13.9364	-14.5932	-1.0336	0.33565	0.875806	no	Akt2	23.744	19.6393	-4.1047	-0.27382	0.5496	0.795588	no	Akt2	1.34673	1.63043	0.2837	0.275789	0.70045	0.880222	no
ENSMUSG00000004069	Dnaja3	chr16:4594712-4707695	1	protein_coding	Dnaja3	13.3291	14.3878	1.0587	0.110261	0.7655	0.915879	no	Dnaja3	9.63298	9.64824	0.01526	0.00228302	0.9983	0.998704	no	Dnaja3	4.37464	5.52849	1.15385	0.33772	1	1	no	Dnaja3	26.4518	22.2113	-4.2405	-0.252072	0.2613	0.540044	no
ENSMUSG00000004070	Hmox2	chr16:4726295-4790292	1	protein_coding	Hmox2	79.7036	177.289	97.5854	1.15338	0.023	0.155674	no	Hmox2	59.8188	35.9006	-23.9182	-0.736591	0.2713	0.844104	no	Hmox2	15.8955	28.4454	12.5499	0.839572	0.0427	0.256838	no	Hmox2	36.4878	41.1377	4.6499	0.173049	0.39055	0.671414	no
ENSMUSG00000004071	Cdip1	chr16:4726295-4790292	-1	protein_coding	Cdip1	6.80605	4.39483	-2.41122	-0.631008	0.4318	0.746758	no	Cdip1	9.37531	15.2585	5.88319	0.702672	0.67875	0.94738	no	Cdip1	11.2799	9.52294	-1.75696	-0.244271	0.7177	0.883374	no	Cdip1	8.97397	7.75504	-1.21893	-0.210611	0.55595	0.796615	no
ENSMUSG00000004085	Zak	chr2:72284673-72442610	1	protein_coding	Zak	5.43423	4.41843	-1.0158	-0.298541	0.3527	0.684992	no	Zak	24.1913	10.9876	-13.2037	-1.13861	0.2161	0.832379	no	Zak	1.87534	19.584	17.7087	3.38445	0.0007	0.0157702	yes	Zak	11.9246	28.3814	16.4568	1.251	5e-05	0.000580752	yes
ENSMUSG00000004096	Cwc15	chr9:14500559-14510624	1	protein_coding	Cwc15	21.0966	43.6466	22.55	1.04886	0.0019	0.0237533	yes	Cwc15	38.0492	49.3559	11.3067	0.375356	0.53955	0.925371	no	Cwc15	50.858	65.282	14.424	0.36021	0.2078	0.555974	no	Cwc15	85.5177	100.27	14.7523	0.229601	0.1452	0.38231	no
ENSMUSG00000004098	Col5a3	chr9:20770049-20815067	-1	protein_coding	Col5a3	0	0.0182023	0.0182023	inf	1	1	no	Col5a3	0.100292	0.0809414	-0.0193506	-0.309263	1	1	no	Col5a3	0	0.0435329	0.0435329	inf	1	1	no	Col5a3	0.00581206	1.54907	1.54326	8.05814	0.0133	0.0695313	no
ENSMUSG00000004099	Dnmt1	chr9:20907176-20959888	-1	protein_coding	Dnmt1	12.4688	6.35804	-6.11076	-0.971673	0.05565	0.27744	no	Dnmt1	23.5617	4.25078	-19.3109	-2.47064	0.00225	0.139839	no	Dnmt1	14.7602	18.7833	4.0231	0.347737	0.3056	0.632535	no	Dnmt1	75.1694	25.1716	-49.9978	-1.57835	5e-05	0.000580752	yes
ENSMUSG00000004100	Ppan	chr9:20888143-20892179	1	protein_coding	Ppan	6.25599	6.54367	0.28768	0.0648625	0.92615	0.96687	no	Ppan	13.952	10.4758	-3.4762	-0.413418	0.5269	0.922221	no	Ppan	12.0401	21.5678	9.5277	0.841027	0.0508	0.285344	no	Ppan	89.7335	74.1331	-15.6004	-0.275529	0.0711	0.241802	no
ENSMUSG00000004105	Angptl2	chr2:33133416-33371486	1	protein_coding	Angptl2	21.1515	1.56829	-19.5832	-3.7535	0.00225	0.026984	yes	Angptl2	2.57578	4.25657	1.68079	0.72468	1	1	no	Angptl2	0.833177	0.111138	-0.722039	-2.90628	1	1	no	Angptl2	7.77808	1.51374	-6.26434	-2.3613	5e-05	0.000580752	yes
ENSMUSG00000004110	Cacna1e	chr1:154390730-154884501	-1	protein_coding	Cacna1e	0	0	0	0	1	1	no	Cacna1e	0.139284	0.282364	0.14308	1.01953	1	1	no	Cacna1e	1.06813	0.747612	-0.320518	-0.514728	1	1	no	Cacna1e	0	0	0	0	1	1	no
ENSMUSG00000004113	Cacna1b	chr2:24603886-24763152	-1	protein_coding	Cacna1b	0.663266	0.628133	-0.035133	-0.0785172	0.935	0.970077	no	Cacna1b	1.73767	0.92646	-0.81121	-0.907357	1	1	no	Cacna1b	3.51503	6.53999	3.02496	0.89575	1	1	no	Cacna1b	0.194139	0.644524	0.450385	1.73115	0.00425	0.0275754	yes
ENSMUSG00000004127	Trmt10a	chr3:138089853-138159821	1	protein_coding	Trmt10a	1.53221	2.21712	0.68491	0.533074	0.4937	0.787639	no	Trmt10a	4.59943	7.81483	3.2154	0.764758	0.51665	0.919914	no	Trmt10a	1.66935	5.24181	3.57246	1.65078	1	1	no	Trmt10a	6.90686	13.0731	6.16624	0.920499	5e-05	0.000580752	yes
ENSMUSG00000004151	Etv1	chr12:38779379-38871699	1	protein_coding	Etv1	0.309884	3.04292	2.73304	3.29566	0.0012	0.0164019	yes	Etv1	0.599832	0.163978	-0.435854	-1.87105	1	1	no	Etv1	0	0	0	0	1	1	no	Etv1	8.41974	4.80335	-3.61639	-0.809733	0.00205	0.0150047	yes
ENSMUSG00000004187	Kifc2	chr15:76643394-76669948	1	protein_coding	Kifc2	0.536002	0.0146066	-0.521395	-5.19755	1	1	no	Kifc2	0.553182	0.0808332	-0.472349	-2.77474	1	1	no	Kifc2	1.19444	1.03922	-0.15522	-0.200829	1	1	no	Kifc2	0.0632478	0.0352543	-0.0279935	-0.843214	1	1	no
ENSMUSG00000004207	Psap	chr10:60277617-60302694	1	protein_coding	Psap	1418.57	684.469	-734.101	-1.05138	0.00575	0.0562373	no	Psap	9241.39	3997.93	-5243.46	-1.20886	0.58055	0.935352	no	Psap	500.326	172.43	-327.896	-1.53686	5e-05	0.00176785	yes	Psap	209.228	149.518	-59.71	-0.484759	0.0051	0.0319822	yes
ENSMUSG00000004221	Ikbkg	chrX:74393287-74456788	1	protein_coding	Ikbkg	78.9824	154.009	75.0266	0.963414	0.2058	0.56804	no	Ikbkg	29.7929	61.4352	31.6423	1.0441	0.36085	0.881666	no	Ikbkg	39.7315	37.207	-2.5245	-0.0947067	0.85865	0.941972	no	Ikbkg	15.0262	13.1918	-1.8344	-0.187839	0.63325	0.844749	no
ENSMUSG00000004231	Pax2	chr19:44756044-44837871	1	protein_coding	Pax2	0	0	0	0	1	1	no	Pax2	0	0.0671414	0.0671414	inf	1	1	no	Pax2	0	0	0	0	1	1	no	Pax2	0	0	0	0	1	1	no
ENSMUSG00000004233	Wars2	chr3:99141063-99239186	1	protein_coding	Wars2	4.09044	2.18666	-1.90378	-0.903528	0.4715	0.774505	no	Wars2	7.0035	4.50088	-2.50262	-0.637868	0.68925	0.949536	no	Wars2	8.10235	4.09993	-4.00242	-0.982741	0.3416	0.661009	no	Wars2	4.05505	4.37134	0.31629	0.108354	0.7016	0.880661	no
ENSMUSG00000004263	Atn1	chr6:124739182-124756524	-1	protein_coding	Atn1	3.53477	2.08583	-1.44894	-0.760998	0.58905	0.841985	no	Atn1	0.00737356	0.00203076	-0.0053428	-1.86034	1	1	no	Atn1	0.00362465	12.138	12.1344	11.7094	0.12405	0.455423	no	Atn1	0.21782	0.0983095	-0.119511	-1.14773	1	1	no
ENSMUSG00000004264	Phb2	chr6:124663026-124718831	1	protein_coding	Phb2	59.0615	77.3433	18.2818	0.389057	0.54665	0.81886	no	Phb2	133.723	205.985	72.262	0.623293	0.53035	0.923553	no	Phb2	222.781	193.892	-28.889	-0.200376	0.6056	0.826133	no	Phb2	188.129	154.132	-33.997	-0.287552	0.1555	0.398733	no
ENSMUSG00000004266	Ptpn6	chr6:124720697-124738714	-1	protein_coding	Ptpn6	471.268	775.569	304.301	0.718709	0.4299	0.745762	no	Ptpn6	544.555	1125.76	581.205	1.04774	0.4233	0.899211	no	Ptpn6	98.9666	315.5	216.533	1.67263	0.0003	0.00805226	yes	Ptpn6	119.594	64.3552	-55.2388	-0.894011	5e-05	0.000580752	yes
ENSMUSG00000004267	Eno2	chr6:124759922-124769673	-1	protein_coding	Eno2	4.69684	3.10858	-1.58826	-0.595436	0.34785	0.68161	no	Eno2	22.6921	33.16	10.4679	0.547252	0.4212	0.899074	no	Eno2	52.7988	176.094	123.295	1.73777	5e-05	0.00176785	yes	Eno2	4.52188	6.30437	1.78249	0.479428	0.2105	0.480537	no
ENSMUSG00000004268	Emg1	chr6:124663026-124718831	-1	protein_coding	Emg1	59.8137	86.582	26.7683	0.533591	0.3882	0.716279	no	Emg1	26.3861	38.459	12.0729	0.543542	0.70945	0.952464	no	Emg1	47.2055	45.1367	-2.0688	-0.0646539	0.9284	0.968879	no	Emg1	133.319	160.871	27.552	0.271021	0.27025	0.550275	no
ENSMUSG00000004270	Lpcat3	chr6:124663026-124718831	1	protein_coding	Lpcat3	19.0472	12.4293	-6.6179	-0.615839	0.35175	0.684345	no	Lpcat3	40.3341	22.3595	-17.9746	-0.851117	0.47565	0.914905	no	Lpcat3	18.8806	34.942	16.0614	0.888058	0.37665	0.683056	no	Lpcat3	10.421	19.7826	9.3616	0.924744	0.11705	0.335822	no
ENSMUSG00000004285	Atp6v1f	chr6:29467717-29470518	1	protein_coding	Atp6v1f	23.8471	0.163048	-23.6841	-7.19237	0.10835	0.420217	no	Atp6v1f	105.245	75.4829	-29.7621	-0.479532	0.76395	0.956568	no	Atp6v1f	17.6868	124.17	106.483	2.81157	0.15335	0.500251	no	Atp6v1f	10.8415	0.376951	-10.4645	-4.84604	0.04505	0.176778	no
ENSMUSG00000004296	Il12b	chr11:44399911-44414682	1	protein_coding	Il12b	0	6.98e-06	6.98e-06	inf	1	1	no	Il12b	0.444735	1.64404	1.19931	1.88623	1	1	no	Il12b	2.87163	57.1433	54.2717	4.31464	0.0933	0.389197	no	Il12b	0	0.00466123	0.00466123	inf	1	1	no
ENSMUSG00000004317	Clcn5	chrX:7153723-7319414	-1	protein_coding	Clcn5	4.08572	24.6358	20.5501	2.59209	0.01025	0.0866395	no	Clcn5	8.10178	5.26554	-2.83624	-0.621656	0.8006	0.963566	no	Clcn5	7.46021	23.8199	16.3597	1.67488	0.17585	0.525445	no	Clcn5	0.361666	0.632365	0.270699	0.806101	0.6214	0.837728	no
ENSMUSG00000004319	Clcn3	chr8:60909935-60983312	-1	protein_coding	Clcn3	10.0132	8.85849	-1.15471	-0.176768	0.55175	0.822416	no	Clcn3	8.7349	17.972	9.2371	1.04089	0.0933	0.746935	no	Clcn3	10.9908	10.4473	-0.5435	-0.073162	0.88705	0.953762	no	Clcn3	26.7592	28.0925	1.3333	0.0701486	0.65745	0.858509	no
ENSMUSG00000004328	Hif3a	chr7:17031506-17062427	-1	protein_coding	Hif3a	0	0	0	0	1	1	no	Hif3a	0	0	0	0	1	1	no	Hif3a	0	0	0	0	1	1	no	Hif3a	0.0176386	0	-0.0176386	#NAME?	1	1	no
ENSMUSG00000004341	Gpx6	chr13:21312216-21319624	1	protein_coding	Gpx6	0	0	0	0	1	1	no	Gpx6	0	0	0	0	1	1	no	Gpx6	0	0	0	0	1	1	no	Gpx6	0	0	0	0	1	1	no
ENSMUSG00000004344	Gpx5	chr13:21286428-21292731	-1	protein_coding	Gpx5	0	0	0	0	1	1	no	Gpx5	0	0	0	0	1	1	no	Gpx5	0	0	0	0	1	1	no	Gpx5	0	0	0	0	1	1	no
ENSMUSG00000004347	Pde1c	chr6:56069803-56569103	-1	protein_coding	Pde1c	0.59782	0.00521919	-0.592601	-6.83974	0.18755	0.555176	no	Pde1c	0	1.69459	1.69459	inf	1	1	no	Pde1c	0.712349	2.16701	1.45466	1.60505	1	1	no	Pde1c	1.89e-08	0.0169328	0.0169328	19.7706	1	1	no
ENSMUSG00000004356	Utp20	chr10:88746530-88826831	-1	protein_coding	Utp20	2.42155	2.17858	-0.24297	-0.152544	0.7641	0.915684	no	Utp20	3.09065	6.36568	3.27503	1.0424	0.23375	0.832379	no	Utp20	2.65701	3.33414	0.67713	0.327509	1	1	no	Utp20	12.7716	15.1808	2.4092	0.249309	0.1443	0.3807	no
ENSMUSG00000004359	Spic	chr10:88674751-88685015	-1	protein_coding	Spic	0.0915032	1.48078	1.38928	4.01639	0.043	0.238282	no	Spic	0.764256	0.419131	-0.345125	-0.866655	1	1	no	Spic	27.8225	29.0224	1.1999	0.0609145	0.905	0.960881	no	Spic	0	0	0	0	1	1	no
ENSMUSG00000004360	9330159F19Rik	chr10:29143281-29230779	1	protein_coding	9330159F19Rik	0	0	0	0	1	1	no	9330159F19Rik	0	0	0	0	1	1	no	9330159F19Rik	0	0	0	0	1	1	no	9330159F19Rik	0	0	0	0	1	1	no
ENSMUSG00000004364	Cul3	chr1:80264649-80340845	-1	protein_coding	Cul3	23.0341	35.6902	12.6561	0.631755	0.1483	0.49789	no	Cul3	26.1637	47.2225	21.0588	0.851907	0.2762	0.845045	no	Cul3	58.0833	58.1065	0.0232	0.0005768	0.9987	0.99918	no	Cul3	40.2276	50.2488	10.0212	0.320904	0.04295	0.170849	no
ENSMUSG00000004366	Sst	chr16:23889580-23890844	-1	protein_coding	Sst	0	0.0975483	0.0975483	inf	1	1	no	Sst	0	0	0	0	1	1	no	Sst	8.42e-05	0	-8.42e-05	#NAME?	1	1	no	Sst	0	0	0	0	1	1	no
ENSMUSG00000004371	Il11	chr7:4772372-4789862	-1	protein_coding	Il11	0.0018052	0	-0.0018052	#NAME?	1	1	no	Il11	0.260497	0	-0.260497	#NAME?	1	1	no	Il11	0.778746	0	-0.778746	#NAME?	1	1	no	Il11	0.00839374	0.0515005	0.0431068	2.6172	1	1	no
ENSMUSG00000004383	Large1	chr8:72814031-73353589	-1	protein_coding	Large1	11.0781	6.50677	-4.57133	-0.767696	0.00515	0.0514614	no	Large1	10.6659	6.93958	-3.72632	-0.620088	0.4121	0.896376	no	Large1	4.82223	7.08171	2.25948	0.554397	0.31755	0.6434	no	Large1	0	0	0	0	1	1	no
ENSMUSG00000004393	Ddx56	chr11:6101548-6455905	-1	protein_coding	Ddx56	14.2462	14.7475	0.5013	0.0498909	0.95475	0.978339	no	Ddx56	14.6625	12.4505	-2.212	-0.235926	0.914	0.980803	no	Ddx56	12.1575	13.0623	0.9048	0.103567	0.9529	0.977996	no	Ddx56	35.6648	41.1147	5.4499	0.205154	0.7668	0.909688	no
ENSMUSG00000004394	Tmed4	chr11:6101548-6455905	-1	protein_coding	Tmed4	23.9326	21.6998	-2.2328	-0.141297	0.8602	0.944947	no	Tmed4	25.8148	8.89574	-16.9191	-1.53701	0.45905	0.907679	no	Tmed4	16.7631	11.5777	-5.1854	-0.533939	0.7605	0.902671	no	Tmed4	29.7294	29.0937	-0.6357	-0.0311842	0.9698	0.987619	no
ENSMUSG00000004415	Col26a1	chr5:136741758-136883209	-1	protein_coding	Col26a1	0	0	0	0	1	1	no	Col26a1	0	0	0	0	1	1	no	Col26a1	0	0	0	0	1	1	no	Col26a1	0	0	0	0	1	1	no
ENSMUSG00000004446	Bid	chr6:120836203-120916975	-1	protein_coding	Bid	7.18036	12.8808	5.70044	0.843094	0.05305	0.268922	no	Bid	11.498	18.9395	7.4415	0.720014	0.31145	0.864761	no	Bid	8.33355	12.6028	4.26925	0.596736	0.44335	0.732325	no	Bid	36.6001	27.5583	-9.0418	-0.409357	0.04605	0.179502	no
ENSMUSG00000004451	Ralb	chr1:119470272-119504798	-1	protein_coding	Ralb	37.2114	85.6644	48.453	1.20295	5e-05	0.00103772	yes	Ralb	36.2214	39.453	3.2316	0.123294	0.8406	0.969264	no	Ralb	16.2938	21.4394	5.1456	0.395941	0.2401	0.583137	no	Ralb	37.1163	37.887	0.7707	0.029649	0.9128	0.96946	no
ENSMUSG00000004455	Ppp1cc	chr5:122158207-122175273	1	protein_coding	Ppp1cc	65.322	133.675	68.353	1.03309	0.11885	0.442388	no	Ppp1cc	4.30398	1.88428	-2.4197	-1.19166	1	1	no	Ppp1cc	10.8311	19.3601	8.529	0.837904	0.27425	0.604542	no	Ppp1cc	63.5902	59.7557	-3.8345	-0.0897284	0.60665	0.828908	no
ENSMUSG00000004460	Dnajb11	chr16:22857834-22879634	1	protein_coding	Dnajb11	34.5309	57.3464	22.8155	0.731813	0.0544	0.273359	no	Dnajb11	14.0044	7.8516	-6.1528	-0.83482	0.6146	0.943918	no	Dnajb11	33.0776	59.716	26.6384	0.852264	0.05045	0.284274	no	Dnajb11	108.006	107.179	-0.827	-0.011085	0.94055	0.97831	no
ENSMUSG00000004462	Tbccd1	chr16:22813214-22857702	-1	protein_coding	Tbccd1	2.21905	0.150389	-2.06866	-3.88317	0.15325	0.505534	no	Tbccd1	2.77763	0.0680285	-2.7096	-5.35157	1	1	no	Tbccd1	0.432294	0	-0.432294	#NAME?	1	1	no	Tbccd1	3.1475	1.49698	-1.65052	-1.07215	0.0367	0.152393	no
ENSMUSG00000004473	Clec11a	chr7:44302686-44306902	-1	protein_coding	Clec11a	0.0497666	0.0671892	0.0174226	0.433053	1	1	no	Clec11a	0.265877	0	-0.265877	#NAME?	1	1	no	Clec11a	0	0.13724	0.13724	inf	1	1	no	Clec11a	0.0123688	0	-0.0123688	#NAME?	1	1	no
ENSMUSG00000004500	Zfp324	chr7:12965832-12975828	1	protein_coding	Zfp324	3.85803	1.78374	-2.07429	-1.11295	0.2762	0.615205	no	Zfp324	1.5597	0.306473	-1.25323	-2.34744	1	1	no	Zfp324	0.534758	10.6495	10.1147	4.31575	0.00175	0.0309373	yes	Zfp324	4.1179	0.916369	-3.20153	-2.16791	5e-05	0.000580752	yes
ENSMUSG00000004508	Gab2	chr7:97081585-97308949	1	protein_coding	Gab2	2.70332	3.99555	1.29223	0.563662	0.375	0.706271	no	Gab2	16.2161	9.07638	-7.13972	-0.837237	0.4541	0.906734	no	Gab2	7.0198	6.41187	-0.60793	-0.130683	0.8223	0.927868	no	Gab2	0.056892	0.108263	0.051371	0.928242	1	1	no
ENSMUSG00000004530	Coro1c	chr5:113842380-113909140	-1	protein_coding	Coro1c	99.2873	40.8355	-58.4518	-1.28178	0.0483	0.253567	no	Coro1c	232.296	95.7861	-136.51	-1.27808	0.1416	0.823758	no	Coro1c	49.8268	88.1269	38.3001	0.822661	0.17235	0.523255	no	Coro1c	92.4958	54.0054	-38.4904	-0.776286	5e-05	0.000580752	yes
ENSMUSG00000004535	Tax1bp1	chr6:52713343-52767168	1	protein_coding	Tax1bp1	60.6426	359.551	298.908	2.56779	5e-05	0.00103772	yes	Tax1bp1	86.3245	85.1679	-1.1566	-0.0194613	0.9788	0.992197	no	Tax1bp1	44.2416	57.9166	13.675	0.388574	0.1593	0.507588	no	Tax1bp1	30.2682	34.7201	4.4519	0.197971	0.1894	0.449793	no
ENSMUSG00000004540	Psg17	chr7:18813936-18821607	-1	protein_coding	Psg17	0	0	0	0	1	1	no	Psg17	0	0	0	0	1	1	no	Psg17	0	0	0	0	1	1	no	Psg17	0	0	0	0	1	1	no
ENSMUSG00000004542	Psg19	chr7:18789566-18798520	-1	protein_coding	Psg19	0	0	0	0	1	1	no	Psg19	0	0	0	0	1	1	no	Psg19	0	0	0	0	1	1	no	Psg19	0	0	0	0	1	1	no
ENSMUSG00000004552	Ctse	chr1:131638206-131675505	1	protein_coding	Ctse	0.0664875	0.118825	0.0523375	0.837679	1	1	no	Ctse	1.27669	1.11317	-0.16352	-0.197731	1	1	no	Ctse	3.85127	2.15433	-1.69694	-0.838093	1	1	no	Ctse	4.215	3.73087	-0.48413	-0.176019	0.5636	0.802018	no
ENSMUSG00000004558	Ndrg2	chr14:51905212-51914157	-1	protein_coding	Ndrg2	0.16733	0.342138	0.174808	1.03189	1	1	no	Ndrg2	0.00169931	0.00169453	-4.78e-06	-0.00406332	1	1	no	Ndrg2	0.0209134	1.98724	1.96633	6.57019	1	1	no	Ndrg2	14.707	5.81749	-8.88951	-1.33803	0.1313	0.359628	no
ENSMUSG00000004561	Mettl17	chr14:51884682-51896745	1	protein_coding	Mettl17	13.7122	5.59123	-8.12097	-1.29422	0.25185	0.589573	no	Mettl17	16.1697	9.51854	-6.65116	-0.764483	0.38655	0.892171	no	Mettl17	58.16	22.7875	-35.3725	-1.35178	0.2332	0.578297	no	Mettl17	10.8128	6.23532	-4.57748	-0.794206	0.0223	0.104	no
ENSMUSG00000004562	Arhgef40	chr14:51984160-52020738	1	protein_coding	Arhgef40	1.49587	0.731646	-0.764224	-1.03177	0.1321	0.468581	no	Arhgef40	15.8932	13.9706	-1.9226	-0.18602	0.8396	0.969264	no	Arhgef40	124.887	385.094	260.207	1.62459	0.0203	0.164843	no	Arhgef40	1.23184	1.20798	-0.02386	-0.0282255	0.95145	0.981834	no
ENSMUSG00000004565	Pnpla6	chr8:3500435-3547087	1	protein_coding	Pnpla6	31.294	15.8952	-15.3988	-0.977292	0.41295	0.73391	no	Pnpla6	10.4628	17.7864	7.3236	0.765499	0.37105	0.885893	no	Pnpla6	30.1462	15.3278	-14.8184	-0.975823	0.2174	0.565521	no	Pnpla6	11.7786	9.32626	-2.45234	-0.336797	0.16925	0.420117	no
ENSMUSG00000004567	Mcoln1	chr8:3500435-3547087	1	protein_coding	Mcoln1	34.0817	10.9454	-23.1363	-1.63867	0.1295	0.462466	no	Mcoln1	185.356	101.891	-83.465	-0.863275	0.37075	0.885893	no	Mcoln1	29.2757	16.4676	-12.8081	-0.830068	0.24145	0.583137	no	Mcoln1	16.9157	16.8259	-0.0898	-0.00767804	0.9771	0.990202	no
ENSMUSG00000004568	Arhgef18	chr8:3353330-3456601	1	protein_coding	Arhgef18	2.21474	2.37435	0.15961	0.100392	0.92885	0.967805	no	Arhgef18	7.16243	8.0478	0.88537	0.168145	0.9146	0.980803	no	Arhgef18	2.31376	1.14264	-1.17112	-1.01787	1	1	no	Arhgef18	0.190323	0.565596	0.375273	1.57132	0.216	0.487028	no
ENSMUSG00000004591	Pkn2	chr3:142790901-142898582	-1	protein_coding	Pkn2	9.13412	15.3666	6.23248	0.750461	0.2194	0.577943	no	Pkn2	5.18368	16.9862	11.8025	1.71232	0.08885	0.741751	no	Pkn2	2.96761	4.60934	1.64173	0.635258	1	1	no	Pkn2	5.11219	9.65314	4.54095	0.917056	0.0873	0.277956	no
ENSMUSG00000004609	Cd33	chr7:43524207-43545415	-1	protein_coding	Cd33	2.40037	18.32	15.9196	2.93209	0.00665	0.062553	no	Cd33	12.9534	15.8769	2.9235	0.293605	0.75015	0.95579	no	Cd33	2.14434	7.07532	4.93098	1.72226	0.1822	0.532733	no	Cd33	5.23071	4.06001	-1.1707	-0.365523	0.206	0.474325	no
ENSMUSG00000004610	Etfb	chr7:43444017-43472682	1	protein_coding	Etfb	26.5052	24.2389	-2.2663	-0.128949	0.75825	0.913773	no	Etfb	52.2195	19.0613	-33.1582	-1.45394	0.0708	0.695455	no	Etfb	32.229	22.3111	-9.9179	-0.530599	0.3224	0.647751	no	Etfb	64.8875	69.2264	4.3389	0.0933822	0.58325	0.814067	no
ENSMUSG00000004612	Nkg7	chr7:43437003-43438255	1	protein_coding	Nkg7	0	0	0	0	1	1	no	Nkg7	0	0	0	0	1	1	no	Nkg7	6.94111	0	-6.94111	#NAME?	1	1	no	Nkg7	0	0	0	0	1	1	no
ENSMUSG00000004613	Lim2	chr7:43427621-43435996	1	protein_coding	Lim2	0	0	0	0	1	1	no	Lim2	0	0	0	0	1	1	no	Lim2	0	0	0	0	1	1	no	Lim2	0	0	0	0	1	1	no
ENSMUSG00000004626	Stxbp2	chr8:3630954-3643994	1	protein_coding	Stxbp2	73.6257	86.6259	13.0002	0.234588	0.70045	0.892683	no	Stxbp2	170.96	94.1486	-76.8114	-0.860648	0.31895	0.865977	no	Stxbp2	256.552	212.272	-44.28	-0.273336	0.54755	0.794074	no	Stxbp2	55.4274	56.7011	1.2737	0.0327771	0.86445	0.951208	no
ENSMUSG00000004630	Pcp2	chr8:3587292-3630828	-1	protein_coding	Pcp2	0	0	0	0	1	1	no	Pcp2	0.460995	0.498606	0.037611	0.11315	1	1	no	Pcp2	0.525324	0.386672	-0.138652	-0.442096	1	1	no	Pcp2	0	0	0	0	1	1	no
ENSMUSG00000004631	Sgce	chr6:4674349-4747207	-1	protein_coding	Sgce	0.0924071	2.76e-05	-0.0923795	-11.7106	1	1	no	Sgce	1.93254	1.5173	-0.41524	-0.348995	1	1	no	Sgce	1.14535	4.19e-05	-1.14531	-14.7369	1	1	no	Sgce	0	0	0	0	1	1	no
ENSMUSG00000004633	Chn2	chr6:54039436-54566489	1	protein_coding	Chn2	7.4751	0.96114	-6.51396	-2.95927	0.00395	0.0417941	yes	Chn2	9.83192	1.01558	-8.81634	-3.27517	0.0006	0.0549689	no	Chn2	46.9193	11.2761	-35.6432	-2.05692	0.0013	0.024962	yes	Chn2	0	0	0	0	1	1	no
ENSMUSG00000004637	Wwox	chr8:114439654-115411905	1	protein_coding	Wwox	3.38003	1.40602	-1.97401	-1.26542	0.02505	0.165798	no	Wwox	3.4372	2.00204	-1.43516	-0.779761	1	1	no	Wwox	6.08446	6.8391	0.75464	0.168677	1	1	no	Wwox	5.60755	5.19095	-0.4166	-0.111371	0.63505	0.84557	no
ENSMUSG00000004642	Slbp	chr5:33634951-33678995	-1	protein_coding	Slbp	22.733	23.3451	0.6121	0.0383357	0.96435	0.982388	no	Slbp	22.808	16.4635	-6.3445	-0.470271	0.63105	0.944194	no	Slbp	42.9746	30.6615	-12.3131	-0.487059	0.19205	0.543181	no	Slbp	3.83192	3.18219	-0.64973	-0.268048	0.6768	0.868695	no
ENSMUSG00000004651	Tyr	chr7:87424770-87493512	-1	protein_coding	Tyr	0	0	0	0	1	1	no	Tyr	0	0	0	0	1	1	no	Tyr	0	0	0	0	1	1	no	Tyr	0	0	0	0	1	1	no
ENSMUSG00000004654	Ghrhr	chr6:55376294-55388530	1	protein_coding	Ghrhr	0	0	0	0	1	1	no	Ghrhr	0	0	0	0	1	1	no	Ghrhr	0	0	0	0	1	1	no	Ghrhr	0	0	0	0	1	1	no
ENSMUSG00000004655	Aqp1	chr6:55336425-55348555	1	protein_coding	Aqp1	6.22e-05	0.000109694	4.75e-05	0.819332	1	1	no	Aqp1	0.000865916	0.00116638	0.000300464	0.429742	1	1	no	Aqp1	0.00193223	0.00181742	-0.00011481	-0.0883771	1	1	no	Aqp1	0.159404	0.0315626	-0.127841	-2.3364	1	1	no
ENSMUSG00000004661	Arid3b	chr9:57777864-57836832	-1	protein_coding	Arid3b	3.14455	2.55743	-0.58712	-0.298157	0.73345	0.904006	no	Arid3b	4.74623	1.36855	-3.37768	-1.79414	1	1	no	Arid3b	10.2543	2.56911	-7.68519	-1.9969	0.0504	0.284249	no	Arid3b	0.702494	0.784176	0.081682	0.158691	0.715	0.887022	no
ENSMUSG00000004665	Cnn2	chr10:79986823-79996244	1	protein_coding	Cnn2	15.4699	13.9667	-1.5032	-0.147469	0.67175	0.880369	no	Cnn2	35.4664	23.6928	-11.7736	-0.582003	0.29655	0.852921	no	Cnn2	320.688	541.181	220.493	0.75494	0.01235	0.122237	no	Cnn2	0.361507	0.694792	0.333285	0.94256	0.0281	0.124245	no
ENSMUSG00000004667	Polr2e	chr10:80032132-80039867	-1	protein_coding	Polr2e	36.3465	14.2603	-22.0862	-1.34981	5e-05	0.00103772	yes	Polr2e	91.017	48.1717	-42.8453	-0.91795	0.21345	0.832379	no	Polr2e	60.7547	48.6091	-12.1456	-0.321769	0.27065	0.601814	no	Polr2e	73.5544	58.8133	-14.7411	-0.322668	0.0499	0.189692	no
ENSMUSG00000004668	Abca13	chr11:9191941-9684843	1	protein_coding	Abca13	0.00351838	0.0110685	0.00755012	1.65348	1	1	no	Abca13	0	0.0339237	0.0339237	inf	1	1	no	Abca13	0.44189	1.65778	1.21589	1.90749	1	1	no	Abca13	0.000747326	0.00397215	0.00322482	2.41011	1	1	no
ENSMUSG00000004677	Myo9b	chr8:71247285-71360718	1	protein_coding	Myo9b	37.8801	24.2987	-13.5814	-0.640562	0.4034	0.727274	no	Myo9b	31.8855	17.8043	-14.0812	-0.84067	0.37265	0.886468	no	Myo9b	59.4948	39.2789	-20.2159	-0.599007	0.33285	0.655666	no	Myo9b	3.35124	4.32934	0.9781	0.369453	0.5101	0.766343	no
ENSMUSG00000004698	Hdac9	chr12:34047579-34917095	-1	protein_coding	Hdac9	0.670692	1.75663	1.08594	1.38909	0.0617	0.296293	no	Hdac9	3.03407	6.22283	3.18876	1.03631	0.2015	0.832379	no	Hdac9	2.36608	3.48561	1.11953	0.558912	1	1	no	Hdac9	0.826483	0.534862	-0.291621	-0.627818	0.37	0.652617	no
ENSMUSG00000004707	Ly9	chr1:171558927-171627234	-1	protein_coding	Ly9	50.0995	57.4114	7.3119	0.196541	0.46055	0.766656	no	Ly9	93.3608	103.406	10.0452	0.147432	0.83155	0.968264	no	Ly9	21.1038	18.3265	-2.7773	-0.203576	0.5125	0.776276	no	Ly9	21.736	27.7516	6.0156	0.352484	0.0301	0.131026	no
ENSMUSG00000004709	Cd244	chr1:171558927-171627234	1	protein_coding	Cd244	0.172048	1.65884	1.48679	3.26929	0.06185	0.296676	no	Cd244	2.00058	1.67332	-0.32726	-0.257705	1	1	no	Cd244	5.97661	2.11977	-3.85684	-1.49542	1	1	no	Cd244	0	0	0	0	1	1	no
ENSMUSG00000004730	Adgre1	chr17:57357961-57483529	1	protein_coding	Adgre1	490.891	792.074	301.183	0.690232	0.04845	0.254092	no	Adgre1	192.586	243.588	51.002	0.338935	0.6122	0.943679	no	Adgre1	16.6433	18.2907	1.6474	0.136167	0.62335	0.834924	no	Adgre1	8.6082	10.3233	1.7151	0.262122	0.1678	0.417893	no
ENSMUSG00000004748	Mtfp1	chr11:4091479-4095676	-1	protein_coding	Mtfp1	0.377799	0	-0.377799	#NAME?	1	1	no	Mtfp1	2.34373	1.88099	-0.46274	-0.317318	1	1	no	Mtfp1	0.722323	0.311978	-0.410345	-1.2112	1	1	no	Mtfp1	6.87381	1.72163	-5.15218	-1.99733	5e-05	0.000580752	yes
ENSMUSG00000004768	Rab23	chr1:33719306-33742564	1	protein_coding	Rab23	1.56562	1.53957	-0.02605	-0.0242064	0.98255	0.990563	no	Rab23	5.20515	2.80009	-2.40506	-0.894466	1	1	no	Rab23	8.2939	4.48999	-3.80391	-0.885338	0.27985	0.609568	no	Rab23	6.34892	3.2774	-3.07152	-0.953961	0.01835	0.0897644	no
ENSMUSG00000004771	Rab11a	chr9:64715202-64737769	-1	protein_coding	Rab11a	104.273	187.549	83.276	0.846908	0.01895	0.13596	no	Rab11a	126.419	148.363	21.944	0.230922	0.7496	0.95579	no	Rab11a	131.989	140.518	8.529	0.0903388	0.7749	0.90821	no	Rab11a	98.432	138.076	39.644	0.488262	0.0195	0.0938595	no
ENSMUSG00000004788	Eif2b2	chr12:85219470-85226628	1	protein_coding	Eif2b2	19.8001	34.6853	14.8852	0.808816	0.2227	0.579134	no	Eif2b2	35.7319	48.1303	12.3984	0.429733	0.72585	0.953842	no	Eif2b2	28.1867	12.9888	-15.1979	-1.11774	0.1738	0.523858	no	Eif2b2	16.9291	15.2281	-1.701	-0.152761	0.79665	0.921744	no
ENSMUSG00000004789	Dlst	chr12:85082989-85151264	1	protein_coding	Dlst	11.6355	14.9035	3.268	0.357127	0.2192	0.577597	no	Dlst	21.6271	22.7117	1.0846	0.0705936	0.90475	0.979995	no	Dlst	25.7428	28.2648	2.522	0.134835	0.6172	0.832426	no	Dlst	58.1082	59.6844	1.5762	0.0386103	0.80155	0.923989	no
ENSMUSG00000004791	Pgf	chr12:85166638-85177296	-1	protein_coding	Pgf	0.137903	0.396768	0.258865	1.52464	1	1	no	Pgf	3.44e-05	6.32e-05	2.88e-05	0.877355	1	1	no	Pgf	0.357032	1.76525	1.40822	2.30575	1	1	no	Pgf	0.014337	0.00894999	-0.00538701	-0.679784	1	1	no
ENSMUSG00000004798	Ulk2	chr11:61775451-61855320	-1	protein_coding	Ulk2	7.29072	1.55622	-5.7345	-2.22802	0.01435	0.110698	no	Ulk2	8.21701	7.41106	-0.80595	-0.148932	0.80835	0.964239	no	Ulk2	5.59321	5.36844	-0.22477	-0.0591743	1	1	no	Ulk2	3.70359	2.40865	-1.29494	-0.620699	0.00405	0.0265057	yes
ENSMUSG00000004814	Ccl24	chr5:135569936-135573095	-1	protein_coding	Ccl24	0.421829	1.48893	1.0671	1.81955	0.0978	0.395221	no	Ccl24	0.000242545	0	-0.000242545	#NAME?	1	1	no	Ccl24	0	0.00377613	0.00377613	inf	1	1	no	Ccl24	0	0.268161	0.268161	inf	1	1	no
ENSMUSG00000004815	Dgkq	chr5:108569385-108706924	-1	protein_coding	Dgkq	10.731	6.817	-3.914	-0.654579	0.4329	0.747844	no	Dgkq	6.59487	6.77304	0.17817	0.0384583	0.97955	0.992551	no	Dgkq	6.62142	1.91731	-4.70411	-1.78806	1	1	no	Dgkq	3.07522	2.85818	-0.21704	-0.105591	0.83145	0.936481	no
ENSMUSG00000004821	Tmed11	chr5:108777234-108795363	-1	protein_coding	Tmed11	0	0	0	0	1	1	no	Tmed11	0	0	0	0	1	1	no	Tmed11	0	0	0	0	1	1	no	Tmed11	0	0	0	0	1	1	no
ENSMUSG00000004837	Grap	chr11:61653146-61720826	1	protein_coding	Grap	4.25121	2.89135	-1.35986	-0.556132	0.2392	0.586967	no	Grap	3.88597	6.27481	2.38884	0.691297	0.42125	0.899074	no	Grap	12.2159	51.1769	38.961	2.06673	5e-05	0.00176785	yes	Grap	14.7883	65.3879	50.5996	2.14457	5e-05	0.000580752	yes
ENSMUSG00000004842	Pou1f1	chr16:65520510-65535005	1	protein_coding	Pou1f1	0	0	0	0	1	1	no	Pou1f1	0	0	0	0	1	1	no	Pou1f1	0	0	0	0	1	1	no	Pou1f1	0	0.0112609	0.0112609	inf	1	1	no
ENSMUSG00000004843	Chmp2b	chr16:65538192-65562780	-1	protein_coding	Chmp2b	14.0129	18.8225	4.8096	0.425701	0.1403	0.484247	no	Chmp2b	7.27382	7.21616	-0.05766	-0.0114824	0.97855	0.992188	no	Chmp2b	9.08279	14.753	5.67021	0.699801	0.13645	0.475351	no	Chmp2b	21.3789	29.9299	8.551	0.4854	0.00805	0.0463934	yes
ENSMUSG00000004846	Plod3	chr5:136982111-136996648	1	protein_coding	Plod3	16.6524	21.721	5.0686	0.383358	0.518	0.801781	no	Plod3	14.9627	9.82896	-5.13374	-0.606263	0.8527	0.971283	no	Plod3	5.63523	6.11927	0.48404	0.118885	1	1	no	Plod3	15.9388	22.9007	6.9619	0.522851	0.11245	0.32779	no
ENSMUSG00000004849	Ap1s1	chr5:137034961-137048375	-1	protein_coding	Ap1s1	24.8119	17.8249	-6.987	-0.477139	0.46695	0.771129	no	Ap1s1	84.6147	40.439	-44.1757	-1.06516	0.24025	0.832379	no	Ap1s1	14.9166	40.2	25.2834	1.43028	0.06125	0.314076	no	Ap1s1	175.053	200.218	25.165	0.19378	0.1884	0.448265	no
ENSMUSG00000004864	Mapk13	chr17:28769306-28778703	1	protein_coding	Mapk13	0	0.00401444	0.00401444	inf	1	1	no	Mapk13	0	0.00219925	0.00219925	inf	1	1	no	Mapk13	2.64946	5.09684	2.44738	0.943904	1	1	no	Mapk13	0.0146674	0.0691417	0.0544743	2.23694	1	1	no
ENSMUSG00000004865	Srpk1	chr17:28587647-28622543	-1	protein_coding	Srpk1	7.79726	5.84935	-1.94791	-0.41469	0.5827	0.838396	no	Srpk1	24.7183	33.76	9.0417	0.449736	0.68205	0.94738	no	Srpk1	40.5712	34.2915	-6.2797	-0.242605	0.62285	0.834881	no	Srpk1	25.8492	21.7558	-4.0934	-0.248723	0.2436	0.519596	no
ENSMUSG00000004872	Pax3	chr1:78101266-78197167	-1	protein_coding	Pax3	0	0	0	0	1	1	no	Pax3	0	0	0	0	1	1	no	Pax3	0	0	0	0	1	1	no	Pax3	0.207724	0.353447	0.145723	0.766827	0.29815	0.580662	no
ENSMUSG00000004880	Lbr	chr1:181576558-181843046	-1	protein_coding	Lbr	18.7335	10.8636	-7.8699	-0.786118	0.0884	0.372785	no	Lbr	9.21121	60.7505	51.5393	2.72143	0.02485	0.48883	no	Lbr	21.1657	8.02437	-13.1413	-1.39927	0.0263	0.191735	no	Lbr	40.9935	20.1867	-20.8068	-1.02199	5e-05	0.000580752	yes
ENSMUSG00000004885	Crabp2	chr3:87948665-87953386	1	protein_coding	Crabp2	0	0.000483625	0.000483625	inf	1	1	no	Crabp2	0	0.00585894	0.00585894	inf	1	1	no	Crabp2	4.56e-06	0	-4.56e-06	#NAME?	1	1	no	Crabp2	0.000207123	0.0163944	0.0161873	6.30658	1	1	no
ENSMUSG00000004891	Nes	chr3:87971049-87980451	1	protein_coding	Nes	2.74408	0.352096	-2.39198	-2.96228	0.002	0.0247592	yes	Nes	3.19964	1.61677	-1.58287	-0.984797	1	1	no	Nes	0	0.0422954	0.0422954	inf	1	1	no	Nes	0.287883	0.723294	0.435411	1.3291	0.0097	0.0539704	no
ENSMUSG00000004892	Bcan	chr3:87987530-88000230	-1	protein_coding	Bcan	0	0	0	0	1	1	no	Bcan	0	0	0	0	1	1	no	Bcan	0	0	0	0	1	1	no	Bcan	0	0.0029737	0.0029737	inf	1	1	no
ENSMUSG00000004894	Hapln2	chr3:88021749-88027583	-1	protein_coding	Hapln2	0	0	0	0	1	1	no	Hapln2	0	0	0	0	1	1	no	Hapln2	0	0	0	0	1	1	no	Hapln2	0	0	0	0	1	1	no
ENSMUSG00000004895	Prcc	chr3:87858902-87885887	-1	protein_coding	Prcc	9.17846	9.55886	0.3804	0.0585864	0.8429	0.939807	no	Prcc	10.4886	6.6003	-3.8883	-0.66822	0.2764	0.845045	no	Prcc	12.056	13.5055	1.4495	0.163795	0.6026	0.824315	no	Prcc	29.6715	30.0793	0.4078	0.0196915	0.90465	0.96652	no
ENSMUSG00000004896	Rrnad1	chr3:87919505-87940687	-1	protein_coding	Rrnad1	3.02366	3.27788	0.25422	0.116466	0.9153	0.963242	no	Rrnad1	4.60943	0.849852	-3.75958	-2.43931	1	1	no	Rrnad1	7.29492	7.85589	0.56097	0.106882	0.9271	0.968458	no	Rrnad1	5.09567	4.32441	-0.77126	-0.236767	0.6685	0.864896	no
ENSMUSG00000004897	Hdgf	chr3:87906085-87916132	1	protein_coding	Hdgf	28.8717	32.352	3.4803	0.164202	0.5893	0.841985	no	Hdgf	77.799	74.5621	-3.2369	-0.0613086	0.95335	0.988393	no	Hdgf	66.1131	96.3968	30.2837	0.544048	0.37785	0.684039	no	Hdgf	252.9	222.912	-29.988	-0.182092	0.2032	0.470256	no
ENSMUSG00000004902	Slc25a18	chr6:120773577-120822793	1	protein_coding	Slc25a18	0	0	0	0	1	1	no	Slc25a18	0	0.729439	0.729439	inf	1	1	no	Slc25a18	0	0	0	0	1	1	no	Slc25a18	0.0567418	0.0753047	0.0185629	0.408328	1	1	no
ENSMUSG00000004929	Thop1	chr10:81070034-81082559	1	protein_coding	Thop1	1.63891	1.51557	-0.12334	-0.112876	0.94325	0.97388	no	Thop1	1.92721	1.02239	-0.90482	-0.914565	1	1	no	Thop1	1.32495	1.17725	-0.1477	-0.170525	1	1	no	Thop1	2.75677	2.54762	-0.20915	-0.113831	0.84915	0.944251	no
ENSMUSG00000004931	Apba3	chr10:81264712-81291645	1	protein_coding	Apba3	12.357	30.0984	17.7414	1.28436	0.00015	0.00276447	yes	Apba3	6.68528	3.88356	-2.80172	-0.783607	0.5773	0.935352	no	Apba3	6.04319	3.43215	-2.61104	-0.816198	1	1	no	Apba3	13.0304	19.5105	6.4801	0.582371	0.0267	0.119314	no
ENSMUSG00000004933	Matk	chr10:81252934-81263728	1	protein_coding	Matk	5.08156	0.486849	-4.59471	-3.38373	5e-05	0.00103772	yes	Matk	37.455	6.50663	-30.9484	-2.52518	0.00055	0.0519267	no	Matk	5.21744	2.89871	-2.31873	-0.847933	1	1	no	Matk	0.0332162	0.0868167	0.0536005	1.38609	1	1	no
ENSMUSG00000004934	Pias4	chr10:81153265-81167923	-1	protein_coding	Pias4	4.3987	4.35032	-0.04838	-0.0159555	0.9886	0.993658	no	Pias4	6.29461	0.351433	-5.94318	-4.16279	0.0389	0.564154	no	Pias4	15.1133	9.57114	-5.54216	-0.659056	0.47325	0.75415	no	Pias4	0.441716	0.799819	0.358103	0.856554	0.36145	0.644599	no
ENSMUSG00000004936	Map2k1	chr9:64185769-64253684	-1	protein_coding	Map2k1	54.0467	265.189	211.142	2.29474	5e-05	0.00103772	yes	Map2k1	19.5681	43.9831	24.415	1.16844	0.04545	0.590468	no	Map2k1	28.6497	132.309	103.659	2.20732	5e-05	0.00176785	yes	Map2k1	99.0643	215.011	115.947	1.11797	5e-05	0.000580752	yes
ENSMUSG00000004937	Sgta	chr10:81043979-81060216	-1	protein_coding	Sgta	7.20809	10.7217	3.51361	0.572847	0.17635	0.542472	no	Sgta	25.6651	20.5735	-5.0916	-0.319019	0.6372	0.944194	no	Sgta	7.78494	7.96417	0.17923	0.0328377	0.9637	0.983076	no	Sgta	14.6512	14.4849	-0.1663	-0.0164651	0.9561	0.983672	no
ENSMUSG00000004939	Nmrk2	chr10:81194608-81230833	-1	protein_coding	Nmrk2	0	0	0	0	1	1	no	Nmrk2	0	0	0	0	1	1	no	Nmrk2	0	0	0	0	1	1	no	Nmrk2	0	0	0	0	1	1	no
ENSMUSG00000004945	Tmem242	chr17:5388762-5440289	-1	protein_coding	Tmem242	28.8164	25.6589	-3.1575	-0.16743	0.571	0.832958	no	Tmem242	31.6532	25.4095	-6.2437	-0.316983	0.62165	0.944194	no	Tmem242	17.7067	10.9649	-6.7418	-0.691405	0.13125	0.467237	no	Tmem242	54.7205	45.4849	-9.2356	-0.266693	0.1305	0.358664	no
ENSMUSG00000004947	Dtx2	chr5:135994787-136032882	1	protein_coding	Dtx2	3.89882	32.1407	28.2419	3.04329	0.00105	0.0146118	yes	Dtx2	9.14583	24.9025	15.7567	1.44511	0.023	0.476405	no	Dtx2	16.2765	12.2904	-3.9861	-0.405253	0.41865	0.714114	no	Dtx2	4.40912	7.91926	3.51014	0.844874	0.0004	0.00373291	yes
ENSMUSG00000004948	Zp3	chr5:135980098-135988624	1	protein_coding	Zp3	0	0	0	0	1	1	no	Zp3	0	0	0	0	1	1	no	Zp3	0	0	0	0	1	1	no	Zp3	0	0	0	0	1	1	no
ENSMUSG00000004951	Hspb1	chr5:135887866-135889689	1	protein_coding	Hspb1	0	2.62e-05	2.62e-05	inf	1	1	no	Hspb1	1.65761	2.64012	0.98251	0.671504	1	1	no	Hspb1	0	0.976276	0.976276	inf	1	1	no	Hspb1	0	3.74e-07	3.74e-07	inf	1	1	no
ENSMUSG00000004952	Rasa4	chr5:136083884-136111901	1	protein_coding	Rasa4	29.9539	37.706	7.7521	0.332048	0.35085	0.683644	no	Rasa4	56.6021	70.0077	13.4056	0.306659	0.63975	0.944194	no	Rasa4	97.1597	183.584	86.4243	0.918008	0.0165	0.145847	no	Rasa4	17.1474	29.043	11.8956	0.760202	0.00015	0.00157901	yes
ENSMUSG00000004961	Syt5	chr7:4539764-4547541	-1	protein_coding	Syt5	0.158812	0.0828021	-0.0760099	-0.939581	1	1	no	Syt5	0.146498	0	-0.146498	#NAME?	1	1	no	Syt5	0.48773	0.422859	-0.064871	-0.205906	1	1	no	Syt5	0.0307561	0.0645779	0.0338218	1.07017	1	1	no
ENSMUSG00000004980	Hnrnpa2b1	chr6:51432669-51483711	-1	protein_coding	Hnrnpa2b1	65.7267	86.4784	20.7517	0.395861	0.31525	0.652566	no	Hnrnpa2b1	312.894	260.407	-52.487	-0.264905	0.73935	0.955216	no	Hnrnpa2b1	426.061	559.19	133.129	0.392276	0.366	0.677535	no	Hnrnpa2b1	408.832	491.509	82.677	0	1	1	no
ENSMUSG00000004988	Fxyd4	chr6:117933558-117937692	-1	protein_coding	Fxyd4	0	0	0	0	1	1	no	Fxyd4	0.252305	0	-0.252305	#NAME?	1	1	no	Fxyd4	7.64307	3.66457	-3.9785	-1.06051	1	1	no	Fxyd4	0.0460702	0	-0.0460702	#NAME?	1	1	no
ENSMUSG00000004994	Ccdc130	chr8:84257771-84270531	-1	protein_coding	Ccdc130	8.33556	7.37893	-0.95663	-0.175869	0.8348	0.937915	no	Ccdc130	39.6862	28.2382	-11.448	-0.490988	0.7347	0.954948	no	Ccdc130	13.5629	29.3184	15.7555	1.11213	0.05985	0.310082	no	Ccdc130	3.59516	4.52015	0.92499	0.330315	0.2167	0.48769	no
ENSMUSG00000004996	Mri1	chr8:84246190-84257326	-1	protein_coding	Mri1	9.19266	2.12671	-7.06595	-2.11186	0.13135	0.467098	no	Mri1	3.7618	1.60887	-2.15293	-1.22538	1	1	no	Mri1	5.67576	1.90073	-3.77503	-1.57826	1	1	no	Mri1	2.54434	0.316849	-2.22749	-3.00543	0.00525	0.0327208	yes
ENSMUSG00000005034	Prkacb	chr3:146729573-146812990	-1	protein_coding	Prkacb	31.7816	12.7942	-18.9874	-1.31271	0.003	0.033758	yes	Prkacb	28.5856	29.7692	1.1836	0.0585334	0.94365	0.986482	no	Prkacb	21.418	12.0672	-9.3508	-0.827734	0.0368	0.238303	no	Prkacb	17.2944	15.6275	-1.6669	-0.146216	0.5773	0.810362	no
ENSMUSG00000005043	Sgsh	chr11:119307767-119381079	-1	protein_coding	Sgsh	14.0456	1.15547	-12.8901	-3.60357	0.0004	0.00648107	yes	Sgsh	10.8178	2.08999	-8.72781	-2.37184	0.0387	0.564154	no	Sgsh	3.65237	0.0998216	-3.55255	-5.19334	1	1	no	Sgsh	8.49717	1.37179	-7.12538	-2.63093	5e-05	0.000580752	yes
ENSMUSG00000005045	Chd5	chr4:152338650-152390194	1	protein_coding	Chd5	0.0740329	0.0132084	-0.0608245	-2.48671	1	1	no	Chd5	0.121168	0	-0.121168	#NAME?	1	1	no	Chd5	0.109636	0.0356408	-0.0739952	-1.62112	1	1	no	Chd5	0.0956215	0.160125	0.0645035	0.743789	1	1	no
ENSMUSG00000005054	Cstb	chr10:78425569-78427655	1	protein_coding	Cstb	379.841	429.429	49.588	0.177023	0.48765	0.784315	no	Cstb	1106.59	2153.36	1046.77	0.960467	0.7418	0.955645	no	Cstb	661.162	624.787	-36.375	-0.0816389	0.72215	0.885266	no	Cstb	203.681	284.509	80.828	0.482166	0.00215	0.015637	yes
ENSMUSG00000005057	Sh2b2	chr5:136218146-136247031	-1	protein_coding	Sh2b2	1.2625	15.9858	14.7233	3.66243	5e-05	0.00103772	yes	Sh2b2	9.31624	1.86517	-7.45107	-2.32044	0.20345	0.832379	no	Sh2b2	15.0293	4.0995	-10.9298	-1.87426	0.0966	0.3966	no	Sh2b2	7.88153	6.50508	-1.37645	-0.276908	0.26425	0.543677	no
ENSMUSG00000005069	Pex5	chr6:124396761-124415080	-1	protein_coding	Pex5	15.8985	20.0576	4.1591	0.335264	0.22835	0.582406	no	Pex5	5.93157	3.31643	-2.61514	-0.838785	0.39825	0.892661	no	Pex5	5.17064	4.47081	-0.69983	-0.209807	1	1	no	Pex5	9.79206	13.9825	4.19044	0.513943	0.01455	0.0746327	no
ENSMUSG00000005078	Jkamp	chr12:72085531-72185029	1	protein_coding	Jkamp	13.9671	9.78426	-4.18284	-0.513497	0.23	0.583251	no	Jkamp	42.7239	32.1941	-10.5298	-0.408247	0.5558	0.928644	no	Jkamp	12.2998	11.2262	-1.0736	-0.13177	0.7827	0.912185	no	Jkamp	16.0224	12.7525	-3.2699	-0.329306	0.14165	0.376341	no
ENSMUSG00000005087	Cd44	chr2:102811137-102901982	-1	protein_coding	Cd44	18.3911	47.5797	29.1886	1.37133	0.01825	0.131796	no	Cd44	36.6921	13.5445	-23.1476	-1.43777	0.44775	0.906518	no	Cd44	4.59885	14.4108	9.81195	1.64781	0.17305	0.523514	no	Cd44	35.0983	133.189	98.0907	1.924	5e-05	0.000580752	yes
ENSMUSG00000005089	Slc1a2	chr2:102658395-102790784	1	protein_coding	Slc1a2	0	2.75229	2.75229	inf	0.0001	0.00193001	yes	Slc1a2	0.704052	10.397	9.69295	3.88435	0.0013	0.0934791	no	Slc1a2	7.21255	6.1733	-1.03925	-0.224468	0.7617	0.903085	no	Slc1a2	0	0.0357603	0.0357603	inf	1	1	no
ENSMUSG00000005102	Eif2ak4	chr2:118388605-118475583	1	protein_coding	Eif2ak4	6.8667	1.7948	-5.0719	-1.93579	0.00155	0.0203095	yes	Eif2ak4	4.07637	4.38363	0.30726	0.104841	1	1	no	Eif2ak4	8.25885	2.67001	-5.58884	-1.6291	0.0669	0.326407	no	Eif2ak4	4.95999	3.53125	-1.42874	-0.490157	0.0296	0.129382	no
ENSMUSG00000005103	Wdr1	chr5:38526811-38563221	-1	protein_coding	Wdr1	171.142	341.064	169.922	0.994843	0.3232	0.660448	no	Wdr1	149.25	30.6253	-118.625	-2.28493	0.12685	0.801431	no	Wdr1	139.87	265.63	125.76	0.925335	0.00925	0.101183	no	Wdr1	1.42308	3.78888	2.3658	1.41275	0.04865	0.186932	no
ENSMUSG00000005107	Slc2a9	chr5:38344434-38503143	-1	protein_coding	Slc2a9	4.89475	1.63528	-3.25947	-1.5817	0.02365	0.158465	no	Slc2a9	5.32242	2.56957	-2.75285	-1.05056	1	1	no	Slc2a9	6.49555	4.49072	-2.00483	-0.532506	1	1	no	Slc2a9	6.13152	3.84797	-2.28355	-0.672146	0.0007	0.0060355	yes
ENSMUSG00000005124	Wisp1	chr15:66891319-66923201	1	protein_coding	Wisp1	0	0	0	0	1	1	no	Wisp1	3.14475	0.0529671	-3.09178	-5.8917	1	1	no	Wisp1	0	0.491444	0.491444	inf	1	1	no	Wisp1	4.37e-05	0.0290457	0.029002	9.37776	1	1	no
ENSMUSG00000005125	Ndrg1	chr15:66929306-67013039	-1	protein_coding	Ndrg1	63.3079	22.8871	-40.4208	-1.46785	0.0363	0.212738	no	Ndrg1	12.0493	7.08608	-4.96322	-0.765886	0.4082	0.896376	no	Ndrg1	18.092	23.5565	5.4645	0.380775	0.6594	0.855038	no	Ndrg1	30.3092	38.2111	7.9019	0.334236	0.0862	0.27585	no
ENSMUSG00000005131	4930550C14Rik	chr9:53402324-53434402	1	protein_coding	4930550C14Rik	0.166118	0	-0.166118	#NAME?	1	1	no	4930550C14Rik	1.10857	0	-1.10857	#NAME?	1	1	no	4930550C14Rik	0	0.873843	0.873843	inf	1	1	no	4930550C14Rik	0.116458	0.0125687	-0.103889	-3.21191	1	1	no
ENSMUSG00000005142	Man2b1	chr8:85083269-85098282	1	protein_coding	Man2b1	54.8976	36.7275	-18.1701	-0.579882	0.614	0.854066	no	Man2b1	4.03928	1.6356	-2.40368	-1.30428	1	1	no	Man2b1	2.05095	0.934798	-1.11615	-1.13357	1	1	no	Man2b1	1.04657	0.951435	-0.095135	-0.137495	0.9028	0.965637	no
ENSMUSG00000005148	Klf5	chr14:99298690-99314979	1	protein_coding	Klf5	0	0.00583003	0.00583003	inf	1	1	no	Klf5	1.08398	0.565141	-0.518839	-0.939663	1	1	no	Klf5	0.000889601	1.61363	1.61274	10.8249	1	1	no	Klf5	0	0	0	0	1	1	no
ENSMUSG00000005150	Wdr83	chr8:85036629-85082339	-1	protein_coding	Wdr83	7.1447	4.82088	-2.32382	-0.567576	0.654	0.871817	no	Wdr83	13.6776	6.93999	-6.73761	-0.978804	0.3359	0.876273	no	Wdr83	16.9386	8.64994	-8.28866	-0.969553	0.25775	0.58973	no	Wdr83	14.9753	11.2823	-3.693	-0.408517	0.46035	0.727418	no
ENSMUSG00000005161	Prdx2	chr8:84946990-85003417	1	protein_coding	Prdx2	115.722	167.609	51.887	0.53444	0.51205	0.798937	no	Prdx2	72.8032	29.2488	-43.5544	-1.31562	0.37495	0.887198	no	Prdx2	53.9657	42.0822	-11.8835	-0.358831	0.7257	0.887377	no	Prdx2	24.2432	26.5105	2.2673	0.128981	0.8604	0.949483	no
ENSMUSG00000005198	Polr2a	chr11:69733955-69758700	-1	protein_coding	Polr2a	22.3115	9.42458	-12.8869	-1.24329	0.07525	0.338105	no	Polr2a	68.5802	33.3817	-35.1985	-1.03874	0.21595	0.832379	no	Polr2a	36.0075	33.1358	-2.8717	-0.119903	0.6842	0.866831	no	Polr2a	36.9689	26.9532	-10.0157	-0.455854	0.0028	0.0194944	yes
ENSMUSG00000005202	Shbg	chr11:69614803-69617905	-1	protein_coding	Shbg	0	0.477905	0.477905	inf	1	1	no	Shbg	0	0.266349	0.266349	inf	1	1	no	Shbg	0	0	0	0	1	1	no	Shbg	0	0.171915	0.171915	inf	1	1	no
ENSMUSG00000005204	Senp3	chr11:69673107-69696098	-1	protein_coding	Senp3	70.9436	95.578	24.6344	0.430006	0.6974	0.891846	no	Senp3	95.9436	185.296	89.3524	0.949577	0.5356	0.924665	no	Senp3	45.7396	213.428	167.688	2.22224	0.0927	0.388512	no	Senp3	76.4591	75.1356	-1.3235	-0.0251918	0.8649	0.951426	no
ENSMUSG00000005220	Corin	chr5:72299980-72504473	-1	protein_coding	Corin	0	0	0	0	1	1	no	Corin	0	0	0	0	1	1	no	Corin	0.101561	0.681019	0.579458	2.74535	1	1	no	Corin	0.00102092	0	-0.00102092	#NAME?	1	1	no
ENSMUSG00000005225	Plekha8	chr6:54577603-54645839	1	protein_coding	Plekha8	1.38657	1.96638	0.57981	0.504027	0.26755	0.606335	no	Plekha8	1.44632	7.8318	6.38548	2.43696	0.1556	0.832379	no	Plekha8	1.12315	0.568517	-0.554633	-0.982279	1	1	no	Plekha8	2.53481	3.10037	0.56556	0.290565	0.4858	0.748547	no
ENSMUSG00000005232	G6pc2	chr2:69211072-69227841	1	protein_coding	G6pc2	0	0	0	0	1	1	no	G6pc2	0	0	0	0	1	1	no	G6pc2	0	0	0	0	1	1	no	G6pc2	0	0	0	0	1	1	no
ENSMUSG00000005233	Spc25	chr2:69133953-69206220	-1	protein_coding	Spc25	5.62114	1.48607	-4.13507	-1.91936	0.0274	0.176274	no	Spc25	2.01638	3.31144	1.29506	0.715691	1	1	no	Spc25	2.25329	2.01261	-0.24068	-0.162961	1	1	no	Spc25	42.2435	19.3323	-22.9112	-1.12772	5e-05	0.000580752	yes
ENSMUSG00000005237	Dnah2	chr11:69420804-69549110	-1	protein_coding	Dnah2	0.377642	0.044862	-0.33278	-3.07346	1	1	no	Dnah2	0.0188962	0	-0.0188962	#NAME?	1	1	no	Dnah2	1.49367	2.59035	1.09668	0.794289	1	1	no	Dnah2	0.00237703	0	-0.00237703	#NAME?	1	1	no
ENSMUSG00000005251	Ripk4	chr16:97741932-97763737	-1	protein_coding	Ripk4	0	0	0	0	1	1	no	Ripk4	0	0	0	0	1	1	no	Ripk4	0	0	0	0	1	1	no	Ripk4	0	0	0	0	1	1	no
ENSMUSG00000005262	Ufd1l	chr16:18780446-18835278	1	protein_coding	Ufd1l	25.3346	39.4453	14.1107	0.638743	0.33645	0.672119	no	Ufd1l	148.807	209.257	60.45	0.491834	0.5514	0.928105	no	Ufd1l	25.884	41.9733	16.0893	0.697412	0.26775	0.598351	no	Ufd1l	20.2683	25.4822	5.2139	0.330267	0.20575	0.47408	no
ENSMUSG00000005267	Zfp287	chr11:62700355-62731947	-1	protein_coding	Zfp287	0.610966	0.673667	0.062701	0.140944	0.84405	0.940086	no	Zfp287	1.75925	1.36207	-0.39718	-0.369151	1	1	no	Zfp287	1.57562	2.67948	1.10386	0.766034	1	1	no	Zfp287	0.794017	1.30013	0.506113	0.711416	0.1526	0.394322	no
ENSMUSG00000005268	Prlr	chr15:10177237-10410153	1	protein_coding	Prlr	0.00171761	0	-0.00171761	#NAME?	1	1	no	Prlr	0	0	0	0	1	1	no	Prlr	0	0.181468	0.181468	inf	1	1	no	Prlr	0	0	0	0	1	1	no
ENSMUSG00000005299	Letm1	chr5:33739464-33782853	-1	protein_coding	Letm1	11.6012	12.784	1.1828	0.140074	0.7932	0.925479	no	Letm1	11.5772	8.48791	-3.08929	-0.447802	0.61655	0.944194	no	Letm1	9.85213	15.3296	5.47747	0.637812	0.23015	0.576576	no	Letm1	29.36	24.4086	-4.9514	-0.266464	0.4088	0.68534	no
ENSMUSG00000005312	Ubqln1	chr13:58176155-58215673	-1	protein_coding	Ubqln1	17.7481	17.0746	-0.6735	-0.0558084	0.8831	0.951635	no	Ubqln1	16.63	16.3138	-0.3162	-0.027693	0.96155	0.989903	no	Ubqln1	19.8519	26.1732	6.3213	0.398816	0.1097	0.426399	no	Ubqln1	43.5292	51.3714	7.8422	0.238982	0.1055	0.314937	no
ENSMUSG00000005320	Fgfr4	chr13:55152639-55168759	1	protein_coding	Fgfr4	0	0	0	0	1	1	no	Fgfr4	0	0	0	0	1	1	no	Fgfr4	0	0	0	0	1	1	no	Fgfr4	0	0	0	0	1	1	no
ENSMUSG00000005338	Cadm3	chr1:173331885-173647955	-1	protein_coding	Cadm3	0.0552642	0	-0.0552642	#NAME?	1	1	no	Cadm3	0.888138	2.89441	2.00627	1.70441	1	1	no	Cadm3	15.3333	18.9467	3.6134	0.305272	0.7473	0.896832	no	Cadm3	0	0	0	0	1	1	no
ENSMUSG00000005339	Fcer1a	chr1:173221283-173227214	-1	protein_coding	Fcer1a	0	0	0	0	1	1	no	Fcer1a	0	0	0	0	1	1	no	Fcer1a	0.00363177	1.40116	1.39753	8.59173	1	1	no	Fcer1a	0	0	0	0	1	1	no
ENSMUSG00000005354	Txn2	chr15:77915037-77929070	-1	protein_coding	Txn2	16.0689	11.3444	-4.7245	-0.502293	0.275	0.613881	no	Txn2	131.392	85.7817	-45.6103	-0.615138	0.36565	0.884085	no	Txn2	52.1465	36.3102	-15.8363	-0.522193	0.3958	0.699275	no	Txn2	108.271	117.003	8.732	0.111891	0.45525	0.723232	no
ENSMUSG00000005355	Casp14	chr10:78711996-78718293	-1	protein_coding	Casp14	0	0	0	0	1	1	no	Casp14	0	0	0	0	1	1	no	Casp14	0	0	0	0	1	1	no	Casp14	0	0	0	0	1	1	no
ENSMUSG00000005357	Slc1a6	chr10:78780495-78814825	1	protein_coding	Slc1a6	0	0	0	0	1	1	no	Slc1a6	0	0	0	0	1	1	no	Slc1a6	0	0	0	0	1	1	no	Slc1a6	0	0	0	0	1	1	no
ENSMUSG00000005360	Slc1a3	chr15:8634123-8710764	-1	protein_coding	Slc1a3	0	0	0	0	1	1	no	Slc1a3	2.37362	0	-2.37362	#NAME?	1	1	no	Slc1a3	2.54318	0	-2.54318	#NAME?	1	1	no	Slc1a3	0.0223061	0.0117939	-0.0105122	-0.919393	1	1	no
ENSMUSG00000005362	Crbn	chr6:106769119-106800081	-1	protein_coding	Crbn	13.6118	19.7343	6.1225	0.53585	0.2092	0.570404	no	Crbn	7.55755	25.1497	17.5922	1.73455	0.0721	0.698501	no	Crbn	11.0633	7.36479	-3.69851	-0.587061	0.24175	0.583137	no	Crbn	13.5261	17.9938	4.4677	0.411748	0.16595	0.415048	no
ENSMUSG00000005364	Il5ra	chr6:106709536-106749037	-1	protein_coding	Il5ra	0	0	0	0	1	1	no	Il5ra	0	0.114614	0.114614	inf	1	1	no	Il5ra	1.24948	4.78343	3.53395	1.93671	1	1	no	Il5ra	0	0.00890974	0.00890974	inf	1	1	no
ENSMUSG00000005370	Msh6	chr17:87975049-88104044	1	protein_coding	Msh6	5.09854	2.25662	-2.84192	-1.17592	0.08735	0.372211	no	Msh6	2.35653	2.6958	0.33927	0.194051	1	1	no	Msh6	6.50921	2.82785	-3.68136	-1.20278	1	1	no	Msh6	26.9451	6.15315	-20.7919	-2.13062	5e-05	0.000580752	yes
ENSMUSG00000005371	Fbxo11	chr17:87975049-88104044	-1	protein_coding	Fbxo11	10.6048	15.0734	4.4686	0.507295	0.1585	0.514612	no	Fbxo11	16.6843	19.8842	3.1999	0.25313	0.78435	0.962064	no	Fbxo11	64.6058	59.6876	-4.9182	-0.114231	0.7395	0.893848	no	Fbxo11	8.99301	13.2425	4.24949	0.558302	0.0601	0.216054	no
ENSMUSG00000005373	Mlxipl	chr5:135089889-135138382	1	protein_coding	Mlxipl	0.0413028	0	-0.0413028	#NAME?	1	1	no	Mlxipl	0.785461	0.574919	-0.210542	-0.450181	1	1	no	Mlxipl	0	0.707072	0.707072	inf	1	1	no	Mlxipl	0.0569362	0.00591383	-0.0510224	-3.26718	1	1	no
ENSMUSG00000005374	Tbl2	chr5:135149618-135165803	1	protein_coding	Tbl2	8.63347	31.4957	22.8622	1.86714	0.02255	0.153448	no	Tbl2	8.53862	7.84488	-0.69374	-0.122253	0.92495	0.982899	no	Tbl2	1.73034	2.0717	0.34136	0.259762	1	1	no	Tbl2	16.4779	7.20333	-9.27457	-1.1938	5e-05	0.000580752	yes
ENSMUSG00000005378	Wbscr22	chr5:135052940-135069696	-1	protein_coding	Wbscr22	29.8431	34.8477	5.0046	0.223668	0.84865	0.940878	no	Wbscr22	42.0088	78.2117	36.2029	0.896691	0.3616	0.882281	no	Wbscr22	36.4517	69.4513	32.9996	0.930017	0.12445	0.456439	no	Wbscr22	42.7452	45.1013	2.3561	0.0774074	0.6722	0.866668	no
ENSMUSG00000005397	Nid1	chr13:13437216-13512279	1	protein_coding	Nid1	0	0	0	0	1	1	no	Nid1	2.20514	4.79973	2.59459	1.12209	1	1	no	Nid1	15.6106	11.8237	-3.7869	-0.400848	0.1053	0.418018	no	Nid1	0	0.00127274	0.00127274	inf	1	1	no
ENSMUSG00000005410	Mcm5	chr8:75109406-75128796	1	protein_coding	Mcm5	4.13829	4.99006	0.85177	0.270022	0.40975	0.731488	no	Mcm5	7.80623	6.33836	-1.46787	-0.300516	0.6526	0.946142	no	Mcm5	6.35597	13.5062	7.15023	1.08744	0.02	0.16315	no	Mcm5	112.782	48.4924	-64.2896	-1.21771	5e-05	0.000580752	yes
ENSMUSG00000005413	Hmox1	chr8:75093251-75100593	1	protein_coding	Hmox1	83.8057	414.836	331.03	2.30742	5e-05	0.00103772	yes	Hmox1	311.783	180.187	-131.596	-0.791043	0.2366	0.832379	no	Hmox1	235.935	204.963	-30.972	-0.20303	0.37905	0.684946	no	Hmox1	70.6124	71.8137	1.2013	0.0243374	0.8716	0.95423	no
ENSMUSG00000005417	Mprip	chr11:59661304-59780912	1	protein_coding	Mprip	20.4877	12.1746	-8.3131	-0.750888	0.05205	0.265339	no	Mprip	11.7127	13.3948	1.6821	0.193599	0.78245	0.961676	no	Mprip	14.4914	17.4705	2.9791	0.269721	0.4997	0.768985	no	Mprip	31.8098	26.257	-5.5528	-0.276768	0.07685	0.25521	no
ENSMUSG00000005442	Cic	chr7:25267703-25294159	1	protein_coding	Cic	96.4487	39.6034	-56.8453	-1.28414	0.08255	0.359618	no	Cic	367.937	180.681	-187.256	-1.02602	0.5556	0.928644	no	Cic	162.777	113.64	-49.137	-0.51843	0.48415	0.762352	no	Cic	10.4282	5.69969	-4.72851	-0.871533	0.025	0.11327	no
ENSMUSG00000005447	Pafah1b3	chr7:25295037-25298056	-1	protein_coding	Pafah1b3	25.8216	16.8738	-8.9478	-0.613791	0.167	0.527674	no	Pafah1b3	12.8495	4.73306	-8.11644	-1.44086	0.0634	0.667914	no	Pafah1b3	27.7286	30.4404	2.7118	0.13461	0.7057	0.877411	no	Pafah1b3	21.6146	18.4053	-3.2093	-0.23189	0.2995	0.582089	no
ENSMUSG00000005465	Il27ra	chr8:84021470-84045000	-1	protein_coding	Il27ra	0.710548	0.395104	-0.315444	-0.8467	0.2222	0.579134	no	Il27ra	3.95889	2.77434	-1.18455	-0.51295	1	1	no	Il27ra	5.34553	2.75953	-2.586	-0.953911	1	1	no	Il27ra	0.0556812	0.0765098	0.0208286	0.458454	1	1	no
ENSMUSG00000005469	Prkaca	chr8:83972947-83996503	1	protein_coding	Prkaca	7.76622	4.97553	-2.79069	-0.642362	0.5672	0.83141	no	Prkaca	33.6505	16.5083	-17.1422	-1.02744	0.0601	0.657152	no	Prkaca	22.0306	13.1114	-8.9192	-0.748679	0.0418	0.254491	no	Prkaca	30.7842	22.3035	-8.4807	-0.464916	0.01085	0.0591352	no
ENSMUSG00000005470	Asf1b	chr8:83955506-83970303	1	protein_coding	Asf1b	3.49201	0.833627	-2.65838	-2.06658	0.3854	0.713607	no	Asf1b	0.0284579	2.45884	2.43038	6.43301	1	1	no	Asf1b	1.03743	1.03841	0.00098	0.00135996	1	1	no	Asf1b	20.7884	2.37556	-18.4128	-3.12944	0.01235	0.0655777	no
ENSMUSG00000005474	Myl10	chr5:136693145-136701188	1	protein_coding	Myl10	0	0	0	0	1	1	no	Myl10	0	0	0	0	1	1	no	Myl10	4.19045	2.62588	-1.56457	-0.674301	1	1	no	Myl10	0	0	0	0	1	1	no
ENSMUSG00000005481	Ddx39	chr8:83715123-83745643	1	protein_coding	Ddx39	15.3053	37.2549	21.9496	1.2834	0.01745	0.127767	no	Ddx39	14.2769	25.6586	11.3817	0.845759	0.48	0.915442	no	Ddx39	24.7473	33.114	8.3667	0.420172	0.27695	0.606317	no	Ddx39	103.32	111.426	8.106	0.108964	0.4661	0.73173	no
ENSMUSG00000005483	Dnajb1	chr8:83608182-83612771	1	protein_coding	Dnajb1	0.423647	1.0261	0.602453	1.27624	0.48975	0.785223	no	Dnajb1	0	3.94e-05	3.94e-05	inf	1	1	no	Dnajb1	0	1.05744	1.05744	inf	1	1	no	Dnajb1	0.326568	0.144366	-0.182202	-1.17765	0.49885	0.758474	no
ENSMUSG00000005493	Msh4	chr3:153857148-153906138	-1	protein_coding	Msh4	0.0409029	0.0306519	-0.010251	-0.416227	1	1	no	Msh4	0	0	0	0	1	1	no	Msh4	0	0	0	0	1	1	no	Msh4	0.00835084	0.0352012	0.0268504	2.07563	1	1	no
ENSMUSG00000005501	Usp40	chr1:87853279-88008553	-1	protein_coding	Usp40	4.61311	7.33462	2.72151	0.668983	0.2149	0.574874	no	Usp40	7.83596	16.3961	8.56014	1.06517	0.3114	0.864761	no	Usp40	4.89607	5.20764	0.31157	0.0890038	1	1	no	Usp40	5.83173	5.98454	0.15281	0.0373163	0.94065	0.978312	no
ENSMUSG00000005503	Evx1	chr6:52308388-52318378	1	protein_coding	Evx1	0	0	0	0	1	1	no	Evx1	0	0	0	0	1	1	no	Evx1	0	0	0	0	1	1	no	Evx1	0	0	0	0	1	1	no
ENSMUSG00000005505	Kbtbd4	chr2:90894624-90920700	1	protein_coding	Kbtbd4	13.3801	17.5509	4.1708	0.391464	0.5244	0.805725	no	Kbtbd4	4.55638	5.49417	0.93779	0.270013	1	1	no	Kbtbd4	4.78213	5.29651	0.51438	0.14739	1	1	no	Kbtbd4	12.2687	10.2691	-1.9996	-0.256669	0.40125	0.679279	no
ENSMUSG00000005506	Celf1	chr2:90940381-91019527	1	protein_coding	Celf1	28.2508	26.7275	-1.5233	-0.0799651	0.94865	0.975504	no	Celf1	20.5733	49.3786	28.8053	1.26311	0.2594	0.836735	no	Celf1	22.5584	36.5986	14.0402	0.69812	0.3321	0.655534	no	Celf1	6.89265	12.2406	5.34795	0.828543	0.0437	0.172998	no
ENSMUSG00000005510	Ndufs3	chr2:90894624-90920700	-1	protein_coding	Ndufs3	26.4823	43.1576	16.6753	0.704586	0.2358	0.585365	no	Ndufs3	32.2269	27.9572	-4.2697	-0.205044	0.83605	0.968649	no	Ndufs3	18.7883	26.1796	7.3913	0.47861	0.4407	0.730268	no	Ndufs3	66.4031	63.3887	-3.0144	-0.0670239	0.7565	0.904832	no
ENSMUSG00000005514	Por	chr5:135653809-135744448	1	protein_coding	Por	12.4975	21.8982	9.4007	0.809171	0.52015	0.803384	no	Por	277.993	97.5571	-180.436	-1.51073	0.4394	0.903365	no	Por	36.5265	25.2585	-11.268	-0.532177	0.3259	0.649355	no	Por	1.29281	4.39804	3.10523	1.76635	0.04135	0.165833	no
ENSMUSG00000005533	Igf1r	chr7:67951553-68233738	1	protein_coding	Igf1r	0.422306	0.167875	-0.254431	-1.33091	1	1	no	Igf1r	0.600091	2.96712	2.36703	2.30581	1	1	no	Igf1r	3.97538	3.79848	-0.1769	-0.0656704	1	1	no	Igf1r	0	0	0	0	1	1	no
ENSMUSG00000005534	Insr	chr8:3122060-3279632	-1	protein_coding	Insr	8.57546	2.42406	-6.1514	-1.82279	0.00185	0.0232659	yes	Insr	3.0431	5.34308	2.29998	0.812131	1	1	no	Insr	0	0.367641	0.367641	inf	1	1	no	Insr	1.44593	0.906435	-0.539495	-0.673718	0.05635	0.207085	no
ENSMUSG00000005540	Fcer2a	chr8:3674034-3694175	-1	protein_coding	Fcer2a	0	0	0	0	1	1	no	Fcer2a	0.109613	0	-0.109613	#NAME?	1	1	no	Fcer2a	3.72053	4.44024	0.71971	0.255132	1	1	no	Fcer2a	0	0	0	0	1	1	no
ENSMUSG00000005547	Cyp2a5	chr7:26835304-26843548	1	protein_coding	Cyp2a5	0	0	0	0	1	1	no	Cyp2a5	0	0	0	0	1	1	no	Cyp2a5	0	0	0	0	1	1	no	Cyp2a5	0	0	0	0	1	1	no
ENSMUSG00000005553	Atp4a	chr7:30712208-30725534	1	protein_coding	Atp4a	0.00641284	0	-0.00641284	#NAME?	1	1	no	Atp4a	0	0	0	0	1	1	no	Atp4a	3.97146	2.32098	-1.65048	-0.774936	1	1	no	Atp4a	0.0053525	0	-0.0053525	#NAME?	1	1	no
ENSMUSG00000005566	Trim28	chr7:12999113-13031068	1	protein_coding	Trim28	41.0734	22.73	-18.3434	-0.853609	0.1293	0.462256	no	Trim28	54.5357	78.82	24.2843	0.53136	0.57755	0.935352	no	Trim28	65.946	79.3101	13.3641	0.26622	0.51915	0.7801	no	Trim28	120.224	55.5864	-64.6376	-1.11293	5e-05	0.000580752	yes
ENSMUSG00000005575	Ube2m	chr7:13031502-13038370	-1	protein_coding	Ube2m	33.9293	78.8644	44.9351	1.21684	0.0025	0.0292621	yes	Ube2m	171.942	167.547	-4.395	-0.0373566	0.9782	0.992117	no	Ube2m	97.2716	166.059	68.7874	0.771609	0.10595	0.419197	no	Ube2m	98.2882	135.091	36.8028	0.458839	0.02445	0.11139	no
ENSMUSG00000005580	Adcy9	chr16:4284562-4420498	-1	protein_coding	Adcy9	4.37085	0.879564	-3.49129	-2.31305	0.0084	0.0742464	no	Adcy9	0.938794	0.457465	-0.481329	-1.03715	1	1	no	Adcy9	0.0642406	0	-0.0642406	#NAME?	1	1	no	Adcy9	0.0940088	0.123489	0.0294802	0.393515	1	1	no
ENSMUSG00000005583	Mef2c	chr13:83504033-83667087	1	protein_coding	Mef2c	10.3787	1.08749	-9.29121	-3.25454	5e-05	0.00103772	yes	Mef2c	51.5588	17.9776	-33.5812	-1.52002	0.0304	0.517315	no	Mef2c	16.0716	16.6728	0.6012	0.0529848	0.92135	0.965923	no	Mef2c	11.968	5.50449	-6.46351	-1.1205	0.02485	0.112726	no
ENSMUSG00000005609	Ctr9	chr7:111028747-111056401	1	protein_coding	Ctr9	9.41304	9.50417	0.09113	0.0139	0.9733	0.986497	no	Ctr9	25.3131	20.8888	-4.4243	-0.277161	0.7388	0.955004	no	Ctr9	9.56926	13.3814	3.81214	0.483749	0.33735	0.658709	no	Ctr9	11.0402	11.1743	0.1341	0.0174149	0.92035	0.972354	no
ENSMUSG00000005610	Eif4g2	chr7:111066150-111122695	-1	protein_coding	Eif4g2	263.051	647.268	384.217	1.29902	0.08495	0.366233	no	Eif4g2	443.186	913.888	470.702	1.04411	0.3151	0.86595	no	Eif4g2	196.155	294.452	98.297	0.586037	0.16	0.508162	no	Eif4g2	341.409	516.261	174.852	0.5966	0.0001	0.00109502	yes
ENSMUSG00000005611	Mrvi1	chr7:110868265-110982461	-1	protein_coding	Mrvi1	0.017941	0	-0.017941	#NAME?	1	1	no	Mrvi1	0.927417	2.58651	1.65909	1.47971	1	1	no	Mrvi1	1.54448	0.4393	-1.10518	-1.81385	1	1	no	Mrvi1	0.000884019	0.00283024	0.00194622	1.67878	1	1	no
ENSMUSG00000005615	Pcyt1a	chr16:32430902-32475106	1	protein_coding	Pcyt1a	33.3287	5.57179	-27.7569	-2.58055	0.0056	0.0549824	no	Pcyt1a	36.7526	11.9219	-24.8307	-1.62424	0.00505	0.237484	no	Pcyt1a	41.7012	18.9968	-22.7044	-1.13433	0.0009	0.0190388	yes	Pcyt1a	8.02571	12.5701	4.54439	0.647294	0.00165	0.0125538	yes
ENSMUSG00000005621	Zfp592	chr7:80978928-81045164	1	protein_coding	Zfp592	7.18294	7.05809	-0.12485	-0.0252966	0.96735	0.983574	no	Zfp592	20.0667	23.6458	3.5791	0.236775	0.82895	0.968264	no	Zfp592	14.4551	22.7207	8.2656	0.652435	0.40635	0.705746	no	Zfp592	5.98916	6.1848	0.19564	0.0463725	0.88865	0.961211	no
ENSMUSG00000005625	Psmd4	chr3:95031045-95042631	-1	protein_coding	Psmd4	47.7979	99.3085	51.5106	1.05497	0.0329	0.199837	no	Psmd4	168.532	182.016	13.484	0.111048	0.9231	0.982694	no	Psmd4	79.9484	111.807	31.8586	0.483875	0.20395	0.552784	no	Psmd4	94.3495	121.511	27.1615	0.365006	0.01585	0.0799648	no
ENSMUSG00000005628	Tmod4	chr3:95123437-95129209	1	protein_coding	Tmod4	0.133556	0.060359	-0.073197	-1.14581	1	1	no	Tmod4	1.00673	0	-1.00673	#NAME?	1	1	no	Tmod4	5.94832	6.19484	0.24652	0.0585852	1	1	no	Tmod4	0.580691	0.332714	-0.247977	-0.80349	0.3011	0.583952	no
ENSMUSG00000005640	Insrr	chr3:87617558-87824306	1	protein_coding	Insrr	0	0	0	0	1	1	no	Insrr	0	0.0662318	0.0662318	inf	1	1	no	Insrr	0	0	0	0	1	1	no	Insrr	0.0066047	0.0172241	0.0106194	1.38286	1	1	no
ENSMUSG00000005649	Cabp5	chr7:13398131-13408887	1	protein_coding	Cabp5	0	0	0	0	1	1	no	Cabp5	0	0	0	0	1	1	no	Cabp5	0	0	0	0	1	1	no	Cabp5	0.00264828	0	-0.00264828	#NAME?	1	1	no
ENSMUSG00000005656	Snx6	chr12:54745418-54795817	-1	protein_coding	Snx6	18.8299	47.4653	28.6354	1.33385	5e-05	0.00103772	yes	Snx6	9.91585	12.1703	2.25445	0.295561	0.74535	0.95579	no	Snx6	47.3783	38.8979	-8.4804	-0.284534	0.3061	0.632941	no	Snx6	29.3473	37.5947	8.2474	0.357305	0.06185	0.219919	no
ENSMUSG00000005667	Mthfd2	chr6:83305685-83343781	-1	protein_coding	Mthfd2	2.66437	21.74	19.0756	3.02848	0.05835	0.285839	no	Mthfd2	60.2181	162.416	102.198	1.43142	0.3235	0.868954	no	Mthfd2	72.8047	249.84	177.035	1.7789	5e-05	0.00176785	yes	Mthfd2	65.4869	114.596	49.1091	0.807282	0.0076	0.0444205	yes
ENSMUSG00000005672	Kit	chr5:75574915-75656755	1	protein_coding	Kit	0.511112	0	-0.511112	#NAME?	1	1	no	Kit	1.55211	2.31463	0.76252	0.576556	1	1	no	Kit	41.2366	34.4535	-6.7831	-0.259275	0.66575	0.858472	no	Kit	0	0	0	0	1	1	no
ENSMUSG00000005674	Tomm40l	chr1:171213969-171222999	-1	protein_coding	Tomm40l	23.5831	15.8734	-7.7097	-0.571145	0.24775	0.588375	no	Tomm40l	14.4005	8.24062	-6.15988	-0.805299	0.3549	0.880751	no	Tomm40l	5.03147	4.33254	-0.69893	-0.215766	1	1	no	Tomm40l	15.0634	11.9433	-3.1201	-0.33484	0.1862	0.445317	no
ENSMUSG00000005677	Nr1i3	chr1:171213969-171222999	1	protein_coding	Nr1i3	0	0	0	0	1	1	no	Nr1i3	0	0	0	0	1	1	no	Nr1i3	0.15038	0	-0.15038	#NAME?	1	1	no	Nr1i3	0.00806492	0.00262517	-0.00543975	-1.61925	1	1	no
ENSMUSG00000005681	Apoa2	chr1:171223058-171229284	1	protein_coding	Apoa2	0.338022	0	-0.338022	#NAME?	1	1	no	Apoa2	0	0	0	0	1	1	no	Apoa2	0	0	0	0	1	1	no	Apoa2	0	0	0	0	1	1	no
ENSMUSG00000005682	Pan2	chr10:128303319-128321358	1	protein_coding	Pan2	0.00822057	0.0128915	0.00467093	0.649109	1	1	no	Pan2	0.0246029	0.00362435	-0.0209785	-2.76303	1	1	no	Pan2	0.000458184	0.597036	0.596578	10.3477	1	1	no	Pan2	0.528976	0.741914	0.212938	0.488051	0.634	0.845109	no
ENSMUSG00000005683	Cs	chr10:128336446-128370032	1	protein_coding	Cs	3.30223	0.00354707	-3.29868	-9.8626	0.25415	0.591298	no	Cs	0	0	0	0	1	1	no	Cs	0.00237686	0.00470352	0.00232666	0.984684	1	1	no	Cs	0.000656512	0.00144697	0.000790458	1.14014	1	1	no
ENSMUSG00000005686	Ampd3	chr7:110766204-110844457	1	protein_coding	Ampd3	18.7226	19.3454	0.6228	0.0472144	0.9531	0.977755	no	Ampd3	10.4046	40.8771	30.4725	1.97407	0.06015	0.657152	no	Ampd3	6.37113	14.7456	8.37447	1.21066	0.2333	0.57843	no	Ampd3	0.569359	1.10499	0.535631	0.956622	0.22285	0.495533	no
ENSMUSG00000005687	Bcas2	chr3:103171654-103179166	1	protein_coding	Bcas2	7.98466	2.7138	-5.27086	-1.55691	0.1279	0.459602	no	Bcas2	0.991069	10.6713	9.68023	3.4286	0.0889	0.741751	no	Bcas2	12.9645	11.9323	-1.0322	-0.119696	0.87645	0.949893	no	Bcas2	6.40996	5.21122	-1.19874	-0.298694	0.7556	0.904452	no
ENSMUSG00000005696	Sh2d1a	chrX:42502452-43429126	1	protein_coding	Sh2d1a	0	0	0	0	1	1	no	Sh2d1a	0	0	0	0	1	1	no	Sh2d1a	0.000446935	4.15127	4.15082	13.1812	1	1	no	Sh2d1a	0	0	0	0	1	1	no
ENSMUSG00000005698	Ctcf	chr8:105524414-105682935	1	protein_coding	Ctcf	5.59757	1.62901	-3.96856	-1.78081	0.055	0.275282	no	Ctcf	16.4231	12.9858	-3.4373	-0.338788	0.7916	0.963134	no	Ctcf	21.6001	19.463	-2.1371	-0.150299	0.7995	0.919344	no	Ctcf	14.3752	10.519	-3.8562	-0.450588	0.17565	0.429661	no
ENSMUSG00000005699	Pard6a	chr8:105686132-105703599	1	protein_coding	Pard6a	9.00184	6.74514	-2.2567	-0.416372	0.68305	0.884735	no	Pard6a	3.29226	4.64463	1.35237	0.496486	1	1	no	Pard6a	3.60714	8.23032	4.62318	1.19009	0.14035	0.47992	no	Pard6a	5.20782	4.14554	-1.06228	-0.329119	0.50645	0.763652	no
ENSMUSG00000005705	Agrp	chr8:105524414-105682935	-1	protein_coding	Agrp	0	0.0683701	0.0683701	inf	1	1	no	Agrp	0.528796	0	-0.528796	#NAME?	1	1	no	Agrp	0.589843	0.738449	0.148606	0.324167	1	1	no	Agrp	0	0	0	0	1	1	no
ENSMUSG00000005716	Pvalb	chr15:78191113-78206400	-1	protein_coding	Pvalb	0	0	0	0	1	1	no	Pvalb	0	0	0	0	1	1	no	Pvalb	0	1.07629	1.07629	inf	1	1	no	Pvalb	0	0.0227426	0.0227426	inf	1	1	no
ENSMUSG00000005718	Tfap4	chr16:4544660-4559720	-1	protein_coding	Tfap4	0.00308524	0.00283387	-0.00025137	-0.122609	1	1	no	Tfap4	0.0230754	0.114855	0.0917796	2.31539	1	1	no	Tfap4	0.0254202	0.016443	-0.0089772	-0.628499	1	1	no	Tfap4	0.000706548	0.000736741	3.0193e-05	0.0603703	1	1	no
ENSMUSG00000005732	Ranbp1	chr16:18239783-18289285	-1	protein_coding	Ranbp1	21.8681	48.6667	26.7986	1.1541	0.03025	0.18867	no	Ranbp1	101.455	91.0189	-10.4361	-0.156601	0.8181	0.967421	no	Ranbp1	43.847	72.0166	28.1696	0.715854	0.1093	0.425506	no	Ranbp1	232.499	229.889	-2.61	-0.0162868	0.93345	0.977123	no
ENSMUSG00000005763	Cd247	chr1:165779306-166002678	1	protein_coding	Cd247	0	0.301018	0.301018	inf	1	1	no	Cd247	1.09351	3.64903	2.55552	1.73854	1	1	no	Cd247	19.3727	16.6427	-2.73	-0.21913	0.7171	0.883276	no	Cd247	0.0094294	0.18074	0.171311	4.2606	1	1	no
ENSMUSG00000005774	Rfx5	chr3:94952879-95015484	1	protein_coding	Rfx5	4.54544	11.1157	6.57026	1.2901	0.0724	0.330396	no	Rfx5	6.78196	6.14398	-0.63798	-0.142529	0.862	0.973027	no	Rfx5	15.3584	9.22301	-6.13539	-0.735714	0.2028	0.552264	no	Rfx5	7.18572	9.69688	2.51116	0.432388	0.19585	0.459776	no
ENSMUSG00000005779	Psmb4	chr3:94837498-94886966	-1	protein_coding	Psmb4	49.9487	105.674	55.7253	1.0811	0.13465	0.473517	no	Psmb4	47.5962	111.242	63.6458	1.22478	0.2603	0.836895	no	Psmb4	83.7359	183.787	100.051	1.13412	0.0889	0.381923	no	Psmb4	75.9275	133.026	57.0985	0.809016	0.09295	0.289349	no
ENSMUSG00000005800	Mmp8	chr9:7558437-7568487	1	protein_coding	Mmp8	0.537713	1.30886	0.771147	1.28341	0.49275	0.787144	no	Mmp8	11.3493	11.8681	0.5188	0.0644829	0.91555	0.980803	no	Mmp8	26.6166	7.77582	-18.8408	-1.77526	5e-05	0.00176785	yes	Mmp8	0	0.00811777	0.00811777	inf	1	1	no
ENSMUSG00000005802	Slc30a4	chr2:122681143-122721456	-1	protein_coding	Slc30a4	5.58452	3.33425	-2.25027	-0.74407	0.03515	0.208408	no	Slc30a4	0.853777	3.87038	3.0166	2.18055	1	1	no	Slc30a4	4.65815	3.25157	-1.40658	-0.518624	1	1	no	Slc30a4	4.16656	6.11816	1.9516	0.554242	0.11035	0.32385	no
ENSMUSG00000005803	Sqrdl	chr2:122765236-122809569	1	protein_coding	Sqrdl	17.0958	35.5036	18.4078	1.05433	0.1433	0.490129	no	Sqrdl	6.05085	18.9372	12.8864	1.64601	0.2448	0.832379	no	Sqrdl	6.0516	8.02236	1.97076	0.406712	0.62435	0.835479	no	Sqrdl	0.445491	2.18402	1.73853	2.29352	0.00545	0.0337601	yes
ENSMUSG00000005804	Bloc1s6	chr2:122738458-122750748	1	protein_coding	Bloc1s6	33.9835	52.8549	18.8714	0.637202	0.22165	0.579115	no	Bloc1s6	13.6211	15.0933	1.4722	0.148066	0.79925	0.963227	no	Bloc1s6	19.7035	17.2799	-2.4236	-0.189351	0.68635	0.868395	no	Bloc1s6	22.2118	31.5625	9.3507	0.506881	0.00455	0.0291494	yes
ENSMUSG00000005813	Metap1	chr3:138458942-138493877	-1	protein_coding	Metap1	13.2422	31.9853	18.7431	1.27226	0.0001	0.00193001	yes	Metap1	17.3311	11.225	-6.1061	-0.626643	0.4651	0.910061	no	Metap1	11.568	12.8651	1.2971	0.153332	0.80085	0.919964	no	Metap1	23.1968	22.3839	-0.8129	-0.0514664	0.7505	0.9026	no
ENSMUSG00000005823	Gpr108	chr17:57234877-57247687	-1	protein_coding	Gpr108	0.00224774	0.00289274	0.000645	0.363964	1	1	no	Gpr108	2.58347	10.0412	7.45773	1.95854	0.50435	0.919487	no	Gpr108	10.2451	9.81862	-0.42648	-0.0613482	0.90745	0.961486	no	Gpr108	3.01386	3.27611	0.26225	0.120368	0.8603	0.949483	no
ENSMUSG00000005824	Tnfsf14	chr17:57189467-57194189	-1	protein_coding	Tnfsf14	1.46395	1.26978	-0.19417	-0.205287	0.65975	0.874813	no	Tnfsf14	0.148168	0.181579	0.033411	0.293362	1	1	no	Tnfsf14	1.07503	2.0056	0.93057	0.899657	1	1	no	Tnfsf14	0.163268	0.266816	0.103548	0.708602	0.21575	0.486839	no
ENSMUSG00000005836	Gata6	chr18:11049026-11085635	1	protein_coding	Gata6	0	0	0	0	1	1	no	Gata6	1.23595	2.19259	0.95664	0.827023	1	1	no	Gata6	0	0	0	0	1	1	no	Gata6	0	0	0	0	1	1	no
ENSMUSG00000005846	Rsl1d1	chr16:11192969-11203348	-1	protein_coding	Rsl1d1	18.7197	18.8568	0.1371	0.0105287	0.97005	0.984897	no	Rsl1d1	15.7388	10.7143	-5.0245	-0.554784	0.33325	0.874695	no	Rsl1d1	23.0155	16.0432	-6.9723	-0.520639	0.2549	0.586225	no	Rsl1d1	110.91	141.159	30.249	0.34793	0.02445	0.11139	no
ENSMUSG00000005864	Cnga2	chrX:71991848-72010218	1	protein_coding	Cnga2	0	0	0	0	1	1	no	Cnga2	0	0	0	0	1	1	no	Cnga2	0	0	0	0	1	1	no	Cnga2	0	0	0	0	1	1	no
ENSMUSG00000005871	Apc	chr18:34207774-34322282	1	protein_coding	Apc	14.83	7.44177	-7.38823	-0.994799	0.08755	0.372499	no	Apc	2.26861	5.20867	2.94006	1.19911	1	1	no	Apc	1.48139	3.18376	1.70237	1.10379	1	1	no	Apc	2.13826	2.54453	0.40627	0.250957	0.36945	0.652388	no
ENSMUSG00000005873	Reep5	chr18:34344835-34373494	-1	protein_coding	Reep5	33.5595	21.7873	-11.7722	-0.623231	0.01675	0.123642	no	Reep5	78.7631	54.5324	-24.2307	-0.530406	0.3575	0.880751	no	Reep5	26.4422	16.8129	-9.6293	-0.65327	0.02605	0.19058	no	Reep5	35.7113	36.0097	0.2984	0.0120037	0.9391	0.97831	no
ENSMUSG00000005881	Ergic3	chr2:156008031-156018280	1	protein_coding	Ergic3	40.7655	31.2728	-9.4927	-0.382444	0.1793	0.546481	no	Ergic3	182.993	95.8179	-87.1751	-0.933418	0.2418	0.832379	no	Ergic3	70.0041	36.1059	-33.8982	-0.955202	0.01125	0.114341	no	Ergic3	46.4661	50.3948	3.9287	0.117095	0.4994	0.758611	no
ENSMUSG00000005882	Uqcc1	chr2:155846040-155930310	-1	protein_coding	Uqcc1	27.9826	47.4236	19.441	0.761077	0.44775	0.757878	no	Uqcc1	16.585	17.5834	0.9984	0.0843292	0.8942	0.978012	no	Uqcc1	16.8043	21.842	5.0377	0.378281	0.4321	0.723496	no	Uqcc1	22.9126	17.5261	-5.3865	-0.386636	0.1532	0.395254	no
ENSMUSG00000005883	Spo11	chr2:172977691-172993576	1	protein_coding	Spo11	0	0	0	0	1	1	no	Spo11	0	0	0	0	1	1	no	Spo11	2.29214	9.99161	7.69947	2.12402	0.04425	0.26187	no	Spo11	0	0	0	0	1	1	no
ENSMUSG00000005886	Ncoa2	chr1:13139104-13375962	-1	protein_coding	Ncoa2	8.08058	4.36565	-3.71493	-0.888262	0.0724	0.330396	no	Ncoa2	10.6077	13.9633	3.3556	0.396537	0.6879	0.949082	no	Ncoa2	17.3589	38.2718	20.9129	1.14061	0.0782	0.354013	no	Ncoa2	1.9655	0.850368	-1.11513	-1.20874	0.00275	0.0191716	yes
ENSMUSG00000005891	Prl4a1	chr13:28016211-28023548	1	protein_coding	Prl4a1	0	0	0	0	1	1	no	Prl4a1	0	0	0	0	1	1	no	Prl4a1	0	0	0	0	1	1	no	Prl4a1	0	0	0	0	1	1	no
ENSMUSG00000005892	Trh	chr6:92242060-92244650	-1	protein_coding	Trh	0	0	0	0	1	1	no	Trh	0	0	0	0	1	1	no	Trh	0	0	0	0	1	1	no	Trh	0	0	0	0	1	1	no
ENSMUSG00000005893	Nr2c2	chr6:92090271-92184054	1	protein_coding	Nr2c2	8.4539	6.27417	-2.17973	-0.430192	0.19505	0.56238	no	Nr2c2	5.33339	9.83624	4.50285	0.883055	0.47945	0.915343	no	Nr2c2	7.16819	6.75367	-0.41452	-0.0859385	0.8429	0.935132	no	Nr2c2	5.95006	4.45691	-1.49315	-0.416861	0.10665	0.316759	no
ENSMUSG00000005897	Nr2c1	chr10:94147562-94197333	1	protein_coding	Nr2c1	2.04037	1.61881	-0.42156	-0.333897	0.5714	0.83307	no	Nr2c1	4.4318	5.05957	0.62777	0.191121	1	1	no	Nr2c1	1.61744	3.06336	1.44592	0.921402	1	1	no	Nr2c1	2.17665	1.33431	-0.84234	-0.706017	0.08955	0.282631	no
ENSMUSG00000005899	Smpd4	chr16:17619289-17722946	1	protein_coding	Smpd4	5.3171	5.38401	0.06691	0.0180417	0.9766	0.988103	no	Smpd4	53.0544	41.4545	-11.5999	-0.355946	0.76	0.956046	no	Smpd4	8.80194	18.5481	9.74616	1.07538	0.14685	0.492698	no	Smpd4	27.0038	15.6875	-11.3163	-0.78355	0.0043	0.0278178	yes
ENSMUSG00000005907	Pex1	chr5:3543819-3680325	1	protein_coding	Pex1	5.53096	3.01216	-2.5188	-0.876731	0.2135	0.573794	no	Pex1	7.68091	2.94356	-4.73735	-1.38371	0.10375	0.756146	no	Pex1	13.9234	8.28394	-5.63946	-0.749123	0.4898	0.764652	no	Pex1	3.14064	2.4084	-0.73224	-0.382987	0.54175	0.787553	no
ENSMUSG00000005917	Otx1	chr11:21994763-22002897	-1	protein_coding	Otx1	0	0	0	0	1	1	no	Otx1	0	0	0	0	1	1	no	Otx1	0	0	0	0	1	1	no	Otx1	0.0700037	0.0158409	-0.0541628	-2.14378	1	1	no
ENSMUSG00000005936	Kctd20	chr17:28951949-28969551	1	protein_coding	Kctd20	12.243	15.2531	3.0101	0.317144	0.3676	0.699026	no	Kctd20	15.9648	14.3388	-1.626	-0.15497	0.8551	0.972226	no	Kctd20	16.4369	18.3317	1.8948	0.1574	0.7287	0.888739	no	Kctd20	22.9719	22.3128	-0.6591	-0.0420008	0.82705	0.934878	no
ENSMUSG00000005947	Itgae	chr11:73090563-73147493	1	protein_coding	Itgae	0	0.00725124	0.00725124	inf	1	1	no	Itgae	0.0605139	0	-0.0605139	#NAME?	1	1	no	Itgae	1.15344	2.6581	1.50466	1.20446	1	1	no	Itgae	0.0222348	0.0152663	-0.0069685	-0.542467	1	1	no
ENSMUSG00000005949	Ctns	chr11:73183530-73224511	-1	protein_coding	Ctns	10.7743	2.72254	-8.05176	-1.98456	0.0001	0.00193001	yes	Ctns	13.1269	5.47428	-7.65262	-1.26178	0.08655	0.738703	no	Ctns	9.10509	4.49661	-4.60848	-1.01784	0.09775	0.400006	no	Ctns	4.90728	3.67485	-1.23243	-0.41724	0.18275	0.440861	no
ENSMUSG00000005950	P2rx5	chr11:73160280-73183189	1	protein_coding	P2rx5	0	0.0208049	0.0208049	inf	1	1	no	P2rx5	0.109563	0.449518	0.339955	2.03661	1	1	no	P2rx5	24.3253	11.4278	-12.8975	-1.08991	0.00255	0.0411728	yes	P2rx5	0.0137019	0.474569	0.460867	5.11417	0.00965	0.0537036	no
ENSMUSG00000005951	Shpk	chr11:73183530-73224511	1	protein_coding	Shpk	0.730049	0.160657	-0.569392	-2.18401	0.28215	0.62109	no	Shpk	2.26895	0.836749	-1.4322	-1.43916	1	1	no	Shpk	0.690413	0.39599	-0.294423	-0.801996	1	1	no	Shpk	0.910294	0.344069	-0.566225	-1.40363	0.0721	0.244103	no
ENSMUSG00000005952	Trpv1	chr11:73234291-73261242	1	protein_coding	Trpv1	0	0	0	0	1	1	no	Trpv1	0	0	0	0	1	1	no	Trpv1	0	0	0	0	1	1	no	Trpv1	0	0	0	0	1	1	no
ENSMUSG00000005958	Ephb3	chr16:21204700-21223305	1	protein_coding	Ephb3	0.047289	0	-0.047289	#NAME?	1	1	no	Ephb3	1.2739	0.72037	-0.55353	-0.822446	1	1	no	Ephb3	1.20964	1.45918	0.24954	0.270576	1	1	no	Ephb3	0	0	0	0	1	1	no
ENSMUSG00000005968	Tuft1	chr3:94612675-94658872	-1	protein_coding	Tuft1	0.595302	1.08942	0.494118	0.871864	0.30665	0.645574	no	Tuft1	0.716735	0.52906	-0.187675	-0.438009	1	1	no	Tuft1	2.02604	5.48217	3.45613	1.43609	1	1	no	Tuft1	3.41037	3.10787	-0.3025	-0.134002	0.6264	0.840752	no
ENSMUSG00000005973	Rcn1	chr2:105385950-105399662	-1	protein_coding	Rcn1	0.328915	1.42823	1.09932	2.11844	0.00385	0.0410273	yes	Rcn1	2.99484	10.5654	7.57056	1.81879	0.0364	0.555874	no	Rcn1	1.50466	3.31332	1.80866	1.13884	1	1	no	Rcn1	12.1877	17.3636	5.1759	0.510644	0.0039	0.025664	yes
ENSMUSG00000005980	Dnase1	chr16:4032838-4077840	1	protein_coding	Dnase1	0	0	0	0	1	1	no	Dnase1	0	1.0375	1.0375	inf	1	1	no	Dnase1	0.748588	0	-0.748588	#NAME?	1	1	no	Dnase1	0.00382149	0.00258304	-0.00123845	-0.565065	1	1	no
ENSMUSG00000005981	Trap1	chr16:4032838-4077840	-1	protein_coding	Trap1	23.0397	18.7706	-4.2691	-0.295644	0.5617	0.827753	no	Trap1	26.5448	33.3318	6.787	0.328471	0.6591	0.946777	no	Trap1	22.4365	12.4492	-9.9873	-0.849797	0.065	0.321548	no	Trap1	49.9328	52.05	2.1172	0.0599103	0.69265	0.875987	no
ENSMUSG00000005982	Naa60	chr16:3847244-3941147	1	protein_coding	Naa60	13.6652	8.68923	-4.97597	-0.653202	0.33405	0.669924	no	Naa60	34.4236	19.4502	-14.9734	-0.823613	0.23655	0.832379	no	Naa60	33.9738	17.2712	-16.7026	-0.976053	0.0491	0.279188	no	Naa60	28.844	22.7378	-6.1062	-0.34318	0.0869	0.277083	no
ENSMUSG00000005983	1700037C18Rik	chr16:3847244-3941147	-1	protein_coding	1700037C18Rik	1.59679	2.70876	1.11197	0.762455	0.554	0.823687	no	1700037C18Rik	3.06718	1.49775	-1.56943	-1.03411	1	1	no	1700037C18Rik	11.9599	6.28004	-5.67986	-0.929354	0.5613	0.802748	no	1700037C18Rik	2.23123	2.38287	0.15164	0.0948597	0.9378	0.977879	no
ENSMUSG00000005986	Ankrd13d	chr19:4260393-4283402	-1	protein_coding	Ankrd13d	4.44095	3.05843	-1.38252	-0.538075	0.6451	0.867194	no	Ankrd13d	10.9363	2.13801	-8.79829	-2.35479	0.1162	0.782342	no	Ankrd13d	4.3871	4.49939	0.11229	0.0364598	1	1	no	Ankrd13d	0.290201	0.0326778	-0.257523	-3.15067	0.00065	0.00565798	yes
ENSMUSG00000005994	Tyrp1	chr4:80834122-80851719	1	protein_coding	Tyrp1	0	0	0	0	1	1	no	Tyrp1	0	0	0	0	1	1	no	Tyrp1	0	0	0	0	1	1	no	Tyrp1	0	0	0	0	1	1	no
ENSMUSG00000006005	Tpr	chr1:150361123-150466214	1	protein_coding	Tpr	44.2494	54.4134	10.164	0.298302	0.6429	0.866117	no	Tpr	102.203	149.611	47.408	0.549775	0.5242	0.921018	no	Tpr	118.705	132.391	13.686	0.157429	0.7444	0.895047	no	Tpr	39.1532	33.6345	-5.5187	-0.219187	0.30795	0.590986	no
ENSMUSG00000006007	Pdc	chr1:150319416-150346771	1	protein_coding	Pdc	0	0	0	0	1	1	no	Pdc	0	0	0	0	1	1	no	Pdc	0	0	0	0	1	1	no	Pdc	0	0	0	0	1	1	no
ENSMUSG00000006010	BC003331	chr1:150361123-150466214	-1	protein_coding	BC003331	16.6824	14.9216	-1.7608	-0.160923	0.84925	0.941296	no	BC003331	22.2651	20.3808	-1.8843	-0.127572	0.9129	0.980803	no	BC003331	27.5362	17.4439	-10.0923	-0.658606	0.46295	0.74612	no	BC003331	6.92925	6.17213	-0.75712	-0.16693	0.77375	0.912117	no
ENSMUSG00000006014	Prg4	chr1:150361123-150466214	-1	protein_coding	Prg4	0	0.0382235	0.0382235	inf	1	1	no	Prg4	7.46619	12.3262	4.86001	0.723286	0.763	0.956495	no	Prg4	0.486659	0.665611	0.178952	0.451766	1	1	no	Prg4	0.0204134	0.00623225	-0.0141812	-1.71169	1	1	no
ENSMUSG00000006019	Dhx34	chr7:16197144-16222037	-1	protein_coding	Dhx34	1.53866	0.743385	-0.795275	-1.04949	0.26395	0.601832	no	Dhx34	4.92018	4.8848	-0.03538	-0.010409	1	1	no	Dhx34	3.0815	1.43414	-1.64736	-1.10345	1	1	no	Dhx34	8.04064	6.61971	-1.42093	-0.280542	0.4776	0.741408	no
ENSMUSG00000006021	Kptn	chr7:16119834-16127544	1	protein_coding	Kptn	2.24852	2.04626	-0.20226	-0.135987	0.879	0.950463	no	Kptn	6.65556	6.70833	0.05277	0.0113931	0.9899	0.994806	no	Kptn	7.94557	4.02796	-3.91761	-0.980101	0.30915	0.635247	no	Kptn	5.17976	5.16334	-0.01642	-0.00458012	0.9849	0.992797	no
ENSMUSG00000006024	Napa	chr7:16098275-16118389	1	protein_coding	Napa	82.3696	73.6633	-8.7063	-0.161166	0.6757	0.882755	no	Napa	152.903	67.8449	-85.0581	-1.17231	0.21145	0.832379	no	Napa	68.3226	78.5116	10.189	0.200544	0.6158	0.831594	no	Napa	36.8181	29.2232	-7.5949	-0.333301	0.03675	0.152529	no
ENSMUSG00000006050	Sra1	chr18:36559180-36683873	-1	protein_coding	Sra1	43.7515	93.8919	50.1404	1.10167	0.05045	0.261336	no	Sra1	25.7966	30.1834	4.3868	0.226573	0.87495	0.975296	no	Sra1	58.1776	52.3335	-5.8441	-0.152728	0.81615	0.925949	no	Sra1	39.933	64.4495	24.5165	0.690587	0.1576	0.402165	no
ENSMUSG00000006056	Calcoco2	chr11:96099325-96111964	-1	protein_coding	Calcoco2	0	0	0	0	1	1	no	Calcoco2	0	0	0	0	1	1	no	Calcoco2	0	0	0	0	1	1	no	Calcoco2	0	0	0	0	1	1	no
ENSMUSG00000006057	Atp5g1	chr11:96068851-96075945	-1	protein_coding	Atp5g1	29.7943	33.0111	3.2168	0.147912	0.6902	0.888312	no	Atp5g1	119.871	106.11	-13.761	-0.175919	0.88235	0.975959	no	Atp5g1	67.9411	49.2615	-18.6796	-0.463823	0.4643	0.747154	no	Atp5g1	122.648	128.833	6.185	0.0709773	0.70675	0.882969	no
ENSMUSG00000006058	Snf8	chr11:96034884-96066994	1	protein_coding	Snf8	10.4509	17.9567	7.5058	0.780895	0.405	0.727943	no	Snf8	38.4649	58.5546	20.0897	0.606241	0.57255	0.934462	no	Snf8	37.4323	33.086	-4.3463	-0.178061	0.75525	0.900372	no	Snf8	39.8331	45.0484	5.2153	0.17751	0.5731	0.807922	no
ENSMUSG00000006095	Tbcb	chr7:30224117-30233390	-1	protein_coding	Tbcb	16.1407	17.2816	1.1409	0.0985383	0.90855	0.960636	no	Tbcb	4.15165	10.487	6.33535	1.33684	0.6073	0.942065	no	Tbcb	37.5783	56.0074	18.4291	0.575718	0.4075	0.705952	no	Tbcb	1.69605	1.52628	-0.16977	-0.152152	0.89435	0.962742	no
ENSMUSG00000006127	Inpp5k	chr11:75588031-75648907	1	protein_coding	Inpp5k	14.372	11.6493	-2.7227	-0.303019	0.64855	0.868882	no	Inpp5k	39.6536	26.34	-13.3136	-0.590197	0.72	0.953598	no	Inpp5k	28.4957	23.2165	-5.2792	-0.295593	0.7528	0.89958	no	Inpp5k	4.56721	2.36412	-2.20309	-0.950012	0.3343	0.618149	no
ENSMUSG00000006134	Crkl	chr16:17451958-17487467	1	protein_coding	Crkl	0.297423	0.000976211	-0.296447	-8.25111	1	1	no	Crkl	2.44787	4.79134	2.34347	0.968902	1	1	no	Crkl	0.000559057	0.53708	0.536521	9.90792	1	1	no	Crkl	0.253063	0.0947012	-0.158362	-1.41804	0.6556	0.857434	no
ENSMUSG00000006143	Upk3bl	chr5:136054491-136064326	1	protein_coding	Upk3bl	0	0	0	0	1	1	no	Upk3bl	0	0	0	0	1	1	no	Upk3bl	0.577003	0	-0.577003	#NAME?	1	1	no	Upk3bl	0	0	0	0	1	1	no
ENSMUSG00000006154	Eps8l1	chr7:4424769-4502327	1	protein_coding	Eps8l1	8.6159	5.2013	-3.4146	-0.728129	0.57035	0.8328	no	Eps8l1	4.24322	10.8951	6.65188	1.36044	0.1623	0.832379	no	Eps8l1	29.8521	11.6336	-18.2185	-1.35953	0.1709	0.521389	no	Eps8l1	0	0	0	0	1	1	no
ENSMUSG00000006169	Clint1	chr11:45851915-45910691	1	protein_coding	Clint1	7.26619	8.96943	1.70324	0.303818	0.68395	0.884871	no	Clint1	16.6179	17.8518	1.2339	0.103328	0.86775	0.973027	no	Clint1	18.1146	17.3412	-0.7734	-0.0629533	0.8555	0.941163	no	Clint1	29.8994	57.2044	27.305	0.936011	5e-05	0.000580752	yes
ENSMUSG00000006179	Prss16	chr13:22001846-22009742	-1	protein_coding	Prss16	0.257867	0.032451	-0.225416	-2.99029	1	1	no	Prss16	0.430452	5.46e-06	-0.430447	-16.2661	1	1	no	Prss16	4.51079	0	-4.51079	#NAME?	1	1	no	Prss16	0.119106	0.281753	0.162647	1.24218	0.38705	0.66792	no
ENSMUSG00000006191	Cdkal1	chr13:29191745-29855674	-1	protein_coding	Cdkal1	8.64282	3.67044	-4.97238	-1.23555	0.08605	0.368717	no	Cdkal1	18.9331	21.409	2.4759	0.177305	0.8144	0.965816	no	Cdkal1	27.5556	22.4268	-5.1288	-0.297119	0.464	0.747025	no	Cdkal1	6.0683	6.48176	0.41346	0.0950947	0.7223	0.890367	no
ENSMUSG00000006200	Rhox6	chrX:37826909-37829857	1	protein_coding	Rhox6	0	0	0	0	1	1	no	Rhox6	0	0	0	0	1	1	no	Rhox6	0	0	0	0	1	1	no	Rhox6	0	0	0	0	1	1	no
ENSMUSG00000006204	5430419D17Rik	chr7:130162450-133124354	1	protein_coding	5430419D17Rik	0	0	0	0	1	1	no	5430419D17Rik	0	0	0	0	1	1	no	5430419D17Rik	0	0	0	0	1	1	no	5430419D17Rik	0	0	0	0	1	1	no
ENSMUSG00000006205	Htra1	chr7:130162450-133124354	1	protein_coding	Htra1	0.589565	5.0548	4.46523	3.09993	0.1497	0.499875	no	Htra1	8.61937	2.84334	-5.77603	-1.6	0.4459	0.90616	no	Htra1	7.98652	9.6216	1.63508	0.26871	0.8789	0.950787	no	Htra1	0	0.00487121	0.00487121	inf	1	1	no
ENSMUSG00000006215	Zbtb17	chr4:141444568-141538597	1	protein_coding	Zbtb17	11.9833	6.32564	-5.65766	-0.921738	0.31945	0.656483	no	Zbtb17	12.6544	18.6174	5.963	0.557013	0.6486	0.946142	no	Zbtb17	15.2193	22.5029	7.2836	0.564208	0.4831	0.761388	no	Zbtb17	9.17924	13.4835	4.30426	0.554754	0.0887	0.280788	no
ENSMUSG00000006216	Clcnkb	chr4:141398828-141416014	-1	protein_coding	Clcnkb	0.0126068	0	-0.0126068	#NAME?	1	1	no	Clcnkb	0	0.376661	0.376661	inf	1	1	no	Clcnkb	0	0.208025	0.208025	inf	1	1	no	Clcnkb	0.0504291	0.130513	0.0800839	1.37186	1	1	no
ENSMUSG00000006218	Fam131c	chr4:141367973-141384175	1	protein_coding	Fam131c	0	0	0	0	1	1	no	Fam131c	0	0	0	0	1	1	no	Fam131c	0	1.54724	1.54724	inf	1	1	no	Fam131c	0	0	0	0	1	1	no
ENSMUSG00000006219	Fblim1	chr4:141576061-141606200	-1	protein_coding	Fblim1	38.4499	6.65036	-31.7995	-2.53148	0.00025	0.00430384	yes	Fblim1	122.235	12.0977	-110.137	-3.33685	0.00085	0.0687111	no	Fblim1	8.5574	11.2239	2.6665	0.391328	0.56605	0.805276	no	Fblim1	2.86523	0.759909	-2.10532	-1.91475	0.0013	0.0102789	yes
ENSMUSG00000006221	Hspb7	chr4:141420616-141425456	1	protein_coding	Hspb7	0.00823198	0.0118388	0.00360682	0.524214	1	1	no	Hspb7	1.03235	0.72232	-0.31003	-0.515216	1	1	no	Hspb7	0	0	0	0	1	1	no	Hspb7	0.603749	0.720556	0.116807	0.255163	0.53725	0.784814	no
ENSMUSG00000006235	Epor	chr9:21958896-21963506	-1	protein_coding	Epor	0.0683494	0	-0.0683494	#NAME?	1	1	no	Epor	0	0	0	0	1	1	no	Epor	0.635116	0.418589	-0.216527	-0.601486	1	1	no	Epor	0.116218	0.049936	-0.066282	-1.21868	1	1	no
ENSMUSG00000006241	Ccdc159	chr9:21920971-21948907	1	protein_coding	Ccdc159	0.816915	0.673223	-0.143692	-0.279101	0.8477	0.940649	no	Ccdc159	0.534062	0.910673	0.376611	0.769925	1	1	no	Ccdc159	0.365172	1.83311	1.46794	2.32764	1	1	no	Ccdc159	1.28361	0.847943	-0.435667	-0.598169	0.53185	0.781482	no
ENSMUSG00000006262	Mob1b	chr5:88720839-88783304	1	protein_coding	Mob1b	1.2676	2.97123	1.70363	1.22896	0.45415	0.763305	no	Mob1b	4.20329	0	-4.20329	#NAME?	1	1	no	Mob1b	0	0.289354	0.289354	inf	1	1	no	Mob1b	1.77957	6.28956	4.50999	1.82143	0.0728	0.245685	no
ENSMUSG00000006269	Atp6v1b1	chr6:83742989-83758855	1	protein_coding	Atp6v1b1	0	0	0	0	1	1	no	Atp6v1b1	0	0	0	0	1	1	no	Atp6v1b1	0	0	0	0	1	1	no	Atp6v1b1	0	0	0	0	1	1	no
ENSMUSG00000006270	Vax1	chr19:59166186-59170056	-1	protein_coding	Vax1	0	0	0	0	1	1	no	Vax1	0	0	0	0	1	1	no	Vax1	0	0	0	0	1	1	no	Vax1	0	0	0	0	1	1	no
ENSMUSG00000006273	Atp6v1b2	chr8:69037710-69113726	1	protein_coding	Atp6v1b2	127.928	13.9325	-113.996	-3.19881	0.032	0.19592	no	Atp6v1b2	60.9921	4.64497	-56.3471	-3.71488	0.08185	0.727242	no	Atp6v1b2	1.19984	0.496701	-0.703139	-1.27239	1	1	no	Atp6v1b2	35.3108	26.5475	-8.7633	-0.411533	0.50515	0.762825	no
ENSMUSG00000006276	Eps15l1	chr8:72340988-72492614	-1	protein_coding	Eps15l1	6.80733	10.736	3.92867	0.657301	0.2541	0.591236	no	Eps15l1	6.82412	8.01893	1.19481	0.232766	0.9088	0.980635	no	Eps15l1	9.96971	17.4631	7.49339	0.808684	0.3237	0.648828	no	Eps15l1	9.85354	12.6721	2.81856	0.362937	0.3601	0.643278	no
ENSMUSG00000006281	Tep1	chr14:50822981-50880627	-1	protein_coding	Tep1	10.1221	3.74961	-6.37249	-1.4327	5e-05	0.00103772	yes	Tep1	7.67587	7.13088	-0.54499	-0.10625	0.88985	0.977496	no	Tep1	6.2672	3.01458	-3.25262	-1.05586	1	1	no	Tep1	8.73852	6.35932	-2.3792	-0.458518	0.0057	0.0350946	yes
ENSMUSG00000006288	Ttc5	chr14:50765413-50785594	-1	protein_coding	Ttc5	11.0942	6.73672	-4.35748	-0.719688	0.0428	0.237641	no	Ttc5	3.91956	2.97293	-0.94663	-0.398803	1	1	no	Ttc5	15.0395	5.77489	-9.26461	-1.38089	0.0208	0.167595	no	Ttc5	15.3064	13.2825	-2.0239	-0.204607	0.28775	0.57008	no
ENSMUSG00000006289	Osgep	chr14:50904715-50965271	-1	protein_coding	Osgep	21.66	11.709	-9.951	-0.887415	0.3295	0.665858	no	Osgep	29.2663	22.9274	-6.3389	-0.352164	0.78865	0.962979	no	Osgep	48.545	27.4444	-21.1006	-0.82281	0.1745	0.524956	no	Osgep	23.6789	16.9631	-6.7158	-0.481202	0.43805	0.710291	no
ENSMUSG00000006299	Aamp	chr1:74279839-74284777	-1	protein_coding	Aamp	36.5974	31.7597	-4.8377	-0.204545	0.42815	0.744408	no	Aamp	63.1098	54.0412	-9.0686	-0.223804	0.69835	0.950845	no	Aamp	72.0801	68.503	-3.5771	-0.0734331	0.77775	0.910129	no	Aamp	47.1809	58.8429	11.662	0.318665	0.03565	0.149325	no
ENSMUSG00000006301	Tmbim1	chr1:74284929-74353694	-1	protein_coding	Tmbim1	67.657	72.9335	5.2765	0.108343	0.7177	0.898664	no	Tmbim1	240.63	101.822	-138.808	-1.24077	0.2978	0.853381	no	Tmbim1	30.9076	27.9626	-2.945	-0.144461	0.77265	0.906994	no	Tmbim1	23.7313	42.6213	18.89	0.844785	5e-05	0.000580752	yes
ENSMUSG00000006304	Arpc2	chr1:74236083-74268249	1	protein_coding	Arpc2	142.996	192.47	49.474	0.428661	0.1913	0.558945	no	Arpc2	527.989	454.94	-73.049	-0.214832	0.787	0.96239	no	Arpc2	528.004	856.245	328.241	0.697473	0.02335	0.177054	no	Arpc2	363.202	438.658	75.456	0.272326	0.0953	0.294477	no
ENSMUSG00000006307	Kmt2b	chr7:30568199-30599605	-1	protein_coding	Kmt2b	6.97327	5.38252	-1.59075	-0.373553	0.6308	0.860942	no	Kmt2b	23.4521	28.3492	4.8971	0.273592	0.7959	0.963134	no	Kmt2b	32.4041	41.978	9.5739	0.373457	0.5389	0.789765	no	Kmt2b	7.58668	5.68648	-1.9002	-0.415934	0.1916	0.453183	no
ENSMUSG00000006310	Zbtb32	chr7:30568199-30599605	-1	protein_coding	Zbtb32	0.10998	0.532555	0.422575	2.27569	1	1	no	Zbtb32	0.336716	0.83186	0.495144	1.30481	1	1	no	Zbtb32	3.6599	5.92583	2.26593	0.695211	1	1	no	Zbtb32	25.1276	99.5551	74.4275	1.98622	5e-05	0.000580752	yes
ENSMUSG00000006311	Etv2	chr7:30633615-30635852	-1	protein_coding	Etv2	0.0268817	0	-0.0268817	#NAME?	1	1	no	Etv2	0	0	0	0	1	1	no	Etv2	0	0	0	0	1	1	no	Etv2	0.0279658	0.0379374	0.0099716	0.439955	1	1	no
ENSMUSG00000006313	Upk1a	chr7:30603090-30612847	-1	protein_coding	Upk1a	4.48e-05	2.11e-05	-2.37e-05	-1.08533	1	1	no	Upk1a	0.000250179	0.000271251	2.1072e-05	0.116667	1	1	no	Upk1a	0.000612956	0.000550037	-6.2919e-05	-0.156254	1	1	no	Upk1a	0.0645751	1.55e-05	-0.0645596	-12.0243	1	1	no
ENSMUSG00000006315	Tmem147	chr7:30727700-30756141	-1	protein_coding	Tmem147	38.4592	30.2566	-8.2026	-0.346078	0.2537	0.590793	no	Tmem147	59.7641	46.9807	-12.7834	-0.347211	0.52815	0.922491	no	Tmem147	21.4266	8.85132	-12.5753	-1.27544	0.0222	0.171565	no	Tmem147	68.7258	60.7416	-7.9842	-0.178167	0.30955	0.592334	no
ENSMUSG00000006333	Rps9	chr7:3703992-3915598	1	protein_coding	Rps9	646.351	850.019	203.668	0.395176	0.43685	0.750256	no	Rps9	2123.57	2409.61	286.04	0.182309	0.90745	0.980515	no	Rps9	10972.7	10883.2	-89.5	-0.0118115	0.9863	0.993374	no	Rps9	1324.6	1638.04	313.44	0.306417	0.0342	0.144443	no
ENSMUSG00000006335	Tfpt	chr7:3617372-3701024	-1	protein_coding	Tfpt	7.82286	11.488	3.66514	0.554362	0.6181	0.855917	no	Tfpt	10.65	10.0139	-0.6361	-0.0888553	0.93375	0.985168	no	Tfpt	15.2275	15.3794	0.1519	0.0143192	0.99115	0.995777	no	Tfpt	9.09155	11.3533	2.26175	0.320519	0.7774	0.913257	no
ENSMUSG00000006342	Susd2	chr10:75635608-75644008	-1	protein_coding	Susd2	0.00055388	0.131121	0.130567	7.88711	1	1	no	Susd2	0.00693666	3.77984	3.7729	9.08987	1	1	no	Susd2	1.46325	1.49852	0.03527	0.0343662	1	1	no	Susd2	0.000107	0.000566675	0.000459675	2.40491	1	1	no
ENSMUSG00000006344	Ggt5	chr10:75589324-75617200	1	protein_coding	Ggt5	0	0	0	0	1	1	no	Ggt5	0.525034	0.0017813	-0.523253	-8.20334	1	1	no	Ggt5	4.36349	1.569	-2.79449	-1.47564	1	1	no	Ggt5	0	0	0	0	1	1	no
ENSMUSG00000006345	Ggt1	chr10:75561603-75586200	1	protein_coding	Ggt1	0.0390359	0	-0.0390359	#NAME?	1	1	no	Ggt1	0	0.568689	0.568689	inf	1	1	no	Ggt1	1.10226	3.44537	2.34311	1.6442	1	1	no	Ggt1	0	0.0101625	0.0101625	inf	1	1	no
ENSMUSG00000006356	Crip2	chr12:113140235-113145506	1	protein_coding	Crip2	0.356323	6.91e-06	-0.356316	-15.654	1	1	no	Crip2	0.256622	11.153	10.8964	5.44165	0.03635	0.555874	no	Crip2	8.9e-05	4.03162	4.03153	15.4679	1	1	no	Crip2	0.0475197	0.0220706	-0.0254491	-1.1064	1	1	no
ENSMUSG00000006360	Crip1	chr12:113146315-113153955	1	protein_coding	Crip1	375.22	248.407	-126.813	-0.595031	0.0354	0.209254	no	Crip1	771.745	238.473	-533.272	-1.6943	0.0035	0.192391	no	Crip1	722.333	1470.06	747.727	1.02514	5e-05	0.00176785	yes	Crip1	243.459	213.372	-30.087	-0.190313	0.2927	0.57481	no
ENSMUSG00000006362	Cbfa2t3	chr8:119910359-124345738	-1	protein_coding	Cbfa2t3	0.105119	0.232859	0.12774	1.14743	1	1	no	Cbfa2t3	0.674166	1.57331	0.899144	1.22263	1	1	no	Cbfa2t3	62.3718	66.3882	4.0164	0.0900336	0.9685	0.984753	no	Cbfa2t3	0.0495059	0	-0.0495059	#NAME?	1	1	no
ENSMUSG00000006369	Fbln1	chr15:85205948-85286535	1	protein_coding	Fbln1	0	0	0	0	1	1	no	Fbln1	0.17831	0.663077	0.484767	1.89479	1	1	no	Fbln1	0	0	0	0	1	1	no	Fbln1	0	0	0	0	1	1	no
ENSMUSG00000006373	Pgrmc1	chrX:36598161-36606101	1	protein_coding	Pgrmc1	21.1181	15.7779	-5.3402	-0.420576	0.132	0.468292	no	Pgrmc1	36.0871	24.4715	-11.6156	-0.560382	0.2879	0.848882	no	Pgrmc1	13.9503	13.2323	-0.718	-0.0762301	0.8299	0.930387	no	Pgrmc1	22.5665	24.2354	1.6689	0.10293	0.57665	0.809881	no
ENSMUSG00000006378	Gcat	chr15:79030846-79043558	1	protein_coding	Gcat	2.12316	1.56553	-0.55763	-0.439564	0.4138	0.734064	no	Gcat	4.85908	3.23263	-1.62645	-0.587976	1	1	no	Gcat	2.06529	2.92599	0.8607	0.502583	1	1	no	Gcat	24.5016	16.3896	-8.112	-0.580091	0.0016	0.0122368	yes
ENSMUSG00000006386	Tek	chr4:94739288-94874976	1	protein_coding	Tek	0	0	0	0	1	1	no	Tek	0	0	0	0	1	1	no	Tek	0.301248	0.194758	-0.10649	-0.62927	1	1	no	Tek	0.00382403	0.00169419	-0.00212984	-1.1745	1	1	no
ENSMUSG00000006389	Mpl	chr4:118442414-118457513	-1	protein_coding	Mpl	0	0	0	0	1	1	no	Mpl	0	0	0	0	1	1	no	Mpl	0.575507	0.180519	-0.394988	-1.67268	1	1	no	Mpl	0	0	0	0	1	1	no
ENSMUSG00000006390	Elovl1	chr4:118428086-118437805	1	protein_coding	Elovl1	9.27303	4.85268	-4.42035	-0.934259	0.49745	0.789951	no	Elovl1	136.03	101.256	-34.774	-0.425911	0.76985	0.957898	no	Elovl1	19.1818	33.4943	14.3125	0.804174	0.0974	0.398835	no	Elovl1	15.4086	18.3492	2.9406	0.251983	0.6961	0.877764	no
ENSMUSG00000006392	Med8	chr4:118359279-118415782	1	protein_coding	Med8	31.987	50.7275	18.7405	0.665282	0.24895	0.588729	no	Med8	27.8337	53.6035	25.7698	0.945493	0.3473	0.878699	no	Med8	28.2611	17.6103	-10.6508	-0.682403	0.29865	0.624992	no	Med8	40.2114	44.378	4.1666	0.142241	0.513	0.768176	no
ENSMUSG00000006395	Hyi	chr4:118359279-118415782	1	polymorphic_pseudogene	Hyi	7.70433	1.98082	-5.72351	-1.95957	0.15825	0.514196	no	Hyi	20.7018	6.24576	-14.456	-1.72881	0.28955	0.84942	no	Hyi	6.21819	3.98959	-2.2286	-0.640253	1	1	no	Hyi	11.696	9.11107	-2.58493	-0.360326	0.5284	0.779085	no
ENSMUSG00000006398	Cdc20	chr4:118428086-118437805	-1	protein_coding	Cdc20	4.66373	1.10176	-3.56197	-2.08167	0.16415	0.522973	no	Cdc20	3.55818	6.88371	3.32553	0.952047	0.6361	0.944194	no	Cdc20	4.66896	5.97468	1.30572	0.35576	1	1	no	Cdc20	78.6908	30.7992	-47.8916	-1.3533	5e-05	0.000580752	yes
ENSMUSG00000006403	Adamts4	chr1:171234815-171262273	1	protein_coding	Adamts4	0.0688436	2.42476	2.35592	5.13838	0.0296	0.186174	no	Adamts4	0.207418	1.39787	1.19045	2.75262	1	1	no	Adamts4	0.249046	0.811696	0.56265	1.70452	1	1	no	Adamts4	0.03716	1.89608	1.85892	5.67312	0.0009	0.00751452	yes
ENSMUSG00000006411	Nectin4	chr1:171370048-171388598	1	protein_coding	Nectin4	1.2365	3.87137	2.63487	1.64658	0.0006	0.00907196	yes	Nectin4	2.48953	2.97299	0.48346	0.256042	1	1	no	Nectin4	2.93261	3.83348	0.90087	0.386472	1	1	no	Nectin4	0.0167065	0.032465	0.0157585	0.95848	1	1	no
ENSMUSG00000006412	Pfdn2	chr1:171327257-171360900	1	protein_coding	Pfdn2	3.08906	3.4438	0.35474	0.156832	0.8598	0.944807	no	Pfdn2	105.866	120.094	14.228	0.181924	0.8689	0.973027	no	Pfdn2	43.7485	73.6655	29.917	0.751757	0.21235	0.559616	no	Pfdn2	46.1042	52.3202	6.216	0.182469	0.5786	0.811109	no
ENSMUSG00000006418	Rnf114	chr2:167481121-167516215	1	protein_coding	Rnf114	0.421963	0.509723	0.08776	0.272595	1	1	no	Rnf114	0	5.22503	5.22503	inf	1	1	no	Rnf114	0.316514	1.45566	1.13915	2.20133	1	1	no	Rnf114	2.05215	5.19203	3.13988	1.33916	0.161	0.407689	no
ENSMUSG00000006423	C330007P06Rik	chrX:36823736-36884222	-1	protein_coding	C330007P06Rik	6.23664	5.36659	-0.87005	-0.216762	0.838	0.939178	no	C330007P06Rik	0.439658	0.0247003	-0.414958	-4.15378	1	1	no	C330007P06Rik	0.716901	0.026043	-0.690858	-4.7828	1	1	no	C330007P06Rik	0.066441	0.14908	0.082639	1.16595	1	1	no
ENSMUSG00000006435	Neurl1a	chr19:47178819-47259440	1	protein_coding	Neurl1a	0.34094	0.10356	-0.23738	-1.71905	1	1	no	Neurl1a	0.194886	0.190481	-0.004405	-0.0329789	1	1	no	Neurl1a	0	0.613281	0.613281	inf	1	1	no	Neurl1a	0.0202034	0.0101925	-0.0100109	-0.987088	1	1	no
ENSMUSG00000006442	Srm	chr4:148591499-148594993	1	protein_coding	Srm	3.68474	0.669796	-3.01494	-2.45977	0.09825	0.396205	no	Srm	43.0153	11.9129	-31.1024	-1.85232	0.18295	0.832379	no	Srm	5.37235	18.6277	13.2553	1.79382	0.0111	0.113371	no	Srm	78.7936	88.6118	9.8182	0.169419	0.5542	0.79523	no
ENSMUSG00000006445	Epha2	chr4:141301180-141329384	1	protein_coding	Epha2	0.0465951	0.0590745	0.0124794	0.342355	1	1	no	Epha2	3.00008	2.65322	-0.34686	-0.177253	1	1	no	Epha2	1.05163	2.12219	1.07056	1.01292	1	1	no	Epha2	2.06346	0.458255	-1.6052	-2.17085	0.0551	0.203824	no
ENSMUSG00000006456	Rbm14	chr19:4711207-4811636	-1	protein_coding	Rbm14	7.77107	1.84584	-5.92523	-2.07383	0.2421	0.588013	no	Rbm14	13.2354	8.29582	-4.93958	-0.673942	0.40985	0.896376	no	Rbm14	17.0571	19.6443	2.5872	0.203742	0.6583	0.854588	no	Rbm14	32.8516	22.6454	-10.2062	-0.536745	0.0108	0.0589113	no
ENSMUSG00000006457	Actn3	chr19:4861222-4877909	-1	protein_coding	Actn3	0	0	0	0	1	1	no	Actn3	0.277494	0	-0.277494	#NAME?	1	1	no	Actn3	0	0	0	0	1	1	no	Actn3	0.0420312	0.0736673	0.0316361	0.809564	1	1	no
ENSMUSG00000006462	A530013C23Rik	chr2:167690731-167729172	1	lincRNA	A530013C23Rik	0.261687	0.326017	0.06433	0.317106	1	1	no	A530013C23Rik	0	0.350855	0.350855	inf	1	1	no	A530013C23Rik	0	0	0	0	1	1	no	A530013C23Rik	0.0285102	0.0259936	-0.0025166	-0.133323	1	1	no
ENSMUSG00000006463	Zdhhc24	chr19:4878667-4885397	1	protein_coding	Zdhhc24	3.28723	5.88546	2.59823	0.840282	0.3051	0.643919	no	Zdhhc24	0.0281308	0.13182	0.103689	2.22835	1	1	no	Zdhhc24	6.6374	6.31022	-0.32718	-0.0729264	1	1	no	Zdhhc24	0.720427	0.30337	-0.417057	-1.24778	0.2659	0.545711	no
ENSMUSG00000006464	Bbs1	chr19:4886897-4906644	-1	protein_coding	Bbs1	0.27009	0.447358	0.177268	0.727989	1	1	no	Bbs1	0.394155	0.120844	-0.273311	-1.70561	1	1	no	Bbs1	0.233264	0.103018	-0.130246	-1.17907	1	1	no	Bbs1	0.674231	0.704793	0.030562	0.063956	0.8376	0.939081	no
ENSMUSG00000006469	Slc34a3	chr2:25228897-25234364	-1	protein_coding	Slc34a3	0	0	0	0	1	1	no	Slc34a3	0	0	0	0	1	1	no	Slc34a3	0.00186283	0.28987	0.288007	7.28177	1	1	no	Slc34a3	0	0	0	0	1	1	no
ENSMUSG00000006471	Ndor1	chr2:25244780-25259950	-1	protein_coding	Ndor1	11.1658	6.38858	-4.77722	-0.805521	0.21405	0.574298	no	Ndor1	7.80107	8.22626	0.42519	0.0765649	0.92075	0.981923	no	Ndor1	12.3491	10.052	-2.2971	-0.296921	0.60825	0.827397	no	Ndor1	11.4508	7.82405	-3.62675	-0.549467	0.0137	0.0711435	no
ENSMUSG00000006476	Nsmf	chr2:25054284-25063256	1	protein_coding	Nsmf	9.22815	9.82571	0.59756	0.0905209	0.92505	0.966668	no	Nsmf	5.76521	13.3596	7.59439	1.21243	0.09935	0.749152	no	Nsmf	10.3685	7.73239	-2.63611	-0.423226	0.5071	0.77405	no	Nsmf	5.04534	8.06113	3.01579	0.67603	0.00895	0.050608	no
ENSMUSG00000006488	Prl7a1	chr13:27633379-27642474	-1	protein_coding	Prl7a1	0	0	0	0	1	1	no	Prl7a1	0	0	0	0	1	1	no	Prl7a1	0	0	0	0	1	1	no	Prl7a1	0	0	0	0	1	1	no
ENSMUSG00000006490	Prl8a9	chr13:27558008-27564604	-1	protein_coding	Prl8a9	0	0	0	0	1	1	no	Prl8a9	0	0	0	0	1	1	no	Prl8a9	0	0	0	0	1	1	no	Prl8a9	0	0	0	0	1	1	no
ENSMUSG00000006494	Pdk1	chr2:71873223-71903858	1	protein_coding	Pdk1	56.7752	74.0264	17.2512	0.382778	0.4519	0.761612	no	Pdk1	5.75365	18.1879	12.4343	1.66043	0.1008	0.749152	no	Pdk1	1.69593	10.8254	9.12947	2.67428	0.01845	0.154754	no	Pdk1	21.1997	10.0961	-11.1036	-1.07024	0.0038	0.0250998	yes
ENSMUSG00000006498	Ptbp1	chr10:79851224-79883174	1	protein_coding	Ptbp1	62.7467	96.6765	33.9298	0.623625	0.12265	0.448926	no	Ptbp1	111.954	119.574	7.62	0.0950045	0.85835	0.972637	no	Ptbp1	116.111	173.993	57.882	0.583529	0.1476	0.492733	no	Ptbp1	209.182	214.298	5.116	0.0348592	0.80905	0.927716	no
ENSMUSG00000006517	Mvd	chr8:119910359-124345738	-1	protein_coding	Mvd	8.69211	1.62126	-7.07085	-2.42259	0.21825	0.577074	no	Mvd	9.19762	2.87985	-6.31777	-1.67527	0.4885	0.916083	no	Mvd	33.9334	39.406	5.4726	0.215712	0.9098	0.962154	no	Mvd	18.4155	10.8045	-7.611	-0.769284	0.58585	0.815825	no
ENSMUSG00000006519	Cyba	chr8:119910359-124345738	-1	protein_coding	Cyba	282.893	235.81	-47.083	-0.262629	0.902	0.958188	no	Cyba	690.206	624.804	-65.402	-0.143625	0.95175	0.98779	no	Cyba	691.52	734.204	42.684	0.0864106	0.9414	0.974199	no	Cyba	301.918	406.266	104.348	0.42827	0.62655	0.840837	no
ENSMUSG00000006522	Itih3	chr14:30908572-30923760	-1	protein_coding	Itih3	0	0	0	0	1	1	no	Itih3	0	0	0	0	1	1	no	Itih3	0	0	0	0	1	1	no	Itih3	0	0	0	0	1	1	no
ENSMUSG00000006526	Tmem110	chr14:30825589-30881610	1	protein_coding	Tmem110	5.02181	7.00312	1.98131	0.479792	0.4218	0.740121	no	Tmem110	5.10615	15.4622	10.356	1.59844	0.1394	0.818661	no	Tmem110	10.7001	12.4113	1.7112	0.214027	0.7609	0.902737	no	Tmem110	7.7886	4.27889	-3.50971	-0.864128	0.04905	0.188031	no
ENSMUSG00000006527	Sfmbt1	chr14:30714422-30823927	1	protein_coding	Sfmbt1	8.77776	5.72172	-3.05604	-0.617404	0.10045	0.401879	no	Sfmbt1	5.5785	7.58502	2.00652	0.443275	0.54305	0.926917	no	Sfmbt1	11.6039	24.0802	12.4763	1.05324	0.00245	0.0398157	yes	Sfmbt1	8.35384	7.61648	-0.73736	-0.133315	0.5129	0.76807	no
ENSMUSG00000006529	Itih1	chr14:30929179-30943289	-1	protein_coding	Itih1	0	0	0	0	1	1	no	Itih1	0	0	0	0	1	1	no	Itih1	0.683953	0.325836	-0.358117	-1.06975	1	1	no	Itih1	0	0.0084123	0.0084123	inf	1	1	no
ENSMUSG00000006538	Ihh	chr1:74945314-74951672	-1	protein_coding	Ihh	0.0228785	0.0168166	-0.0060619	-0.444104	1	1	no	Ihh	0	0	0	0	1	1	no	Ihh	0	0.155898	0.155898	inf	1	1	no	Ihh	0.0211377	0.00805479	-0.0130829	-1.3919	1	1	no
ENSMUSG00000006542	Prkag3	chr1:74738366-74749221	-1	protein_coding	Prkag3	0	0	0	0	1	1	no	Prkag3	1.40401	0	-1.40401	#NAME?	1	1	no	Prkag3	0	0	0	0	1	1	no	Prkag3	0	0	0	0	1	1	no
ENSMUSG00000006546	Cryba2	chr1:74889933-74893143	-1	protein_coding	Cryba2	0	0	0	0	1	1	no	Cryba2	0	0	0	0	1	1	no	Cryba2	0	0	0	0	1	1	no	Cryba2	0	0	0	0	1	1	no
ENSMUSG00000006567	Atp7b	chr8:21992784-22060305	-1	protein_coding	Atp7b	0.0239887	0.103761	0.0797723	2.11283	1	1	no	Atp7b	0	0	0	0	1	1	no	Atp7b	0.0687054	0.0931654	0.02446	0.43937	1	1	no	Atp7b	0.132677	0.107236	-0.025441	-0.307129	1	1	no
ENSMUSG00000006570	Defb2	chr8:21839925-21843482	1	protein_coding	Defb2	0	0	0	0	1	1	no	Defb2	0	0	0	0	1	1	no	Defb2	0	0	0	0	1	1	no	Defb2	0	0	0	0	1	1	no
ENSMUSG00000006574	Slc4a1	chr11:102348823-102366203	-1	protein_coding	Slc4a1	0	0	0	0	1	1	no	Slc4a1	0	0	0	0	1	1	no	Slc4a1	0	0.898535	0.898535	inf	1	1	no	Slc4a1	0	0	0	0	1	1	no
ENSMUSG00000006575	Rundc3a	chr11:102393402-102407946	1	protein_coding	Rundc3a	0	0	0	0	1	1	no	Rundc3a	1.34727	0	-1.34727	#NAME?	1	1	no	Rundc3a	0.980525	5.15954	4.17901	2.39562	1	1	no	Rundc3a	0.0556678	0	-0.0556678	#NAME?	1	1	no
ENSMUSG00000006576	Slc4a3	chr1:75546265-75562172	1	protein_coding	Slc4a3	0.453209	0.375682	-0.077527	-0.270665	1	1	no	Slc4a3	1.24726	0.545628	-0.701632	-1.19277	1	1	no	Slc4a3	2.85044	0.449008	-2.40143	-2.66637	1	1	no	Slc4a3	0.0111082	0.00811298	-0.00299522	-0.453325	1	1	no
ENSMUSG00000006585	Cdt1	chr8:119910359-124345738	1	protein_coding	Cdt1	8.61493	2.25783	-6.3571	-1.9319	0.17945	0.546568	no	Cdt1	23.5683	9.38142	-14.1869	-1.32897	0.3444	0.877478	no	Cdt1	5.05903	13.3564	8.29737	1.4006	0.33445	0.656848	no	Cdt1	66.3506	37.4672	-28.8834	-0.824479	0.512	0.768	no
ENSMUSG00000006586	Runx1t1	chr4:13743435-13893649	1	protein_coding	Runx1t1	0	0	0	0	1	1	no	Runx1t1	0	0.188363	0.188363	inf	1	1	no	Runx1t1	0.306047	0.0823931	-0.223654	-1.89315	1	1	no	Runx1t1	0	0	0	0	1	1	no
ENSMUSG00000006587	Snai3	chr8:119910359-124345738	-1	protein_coding	Snai3	0	0	0	0	1	1	no	Snai3	0.172244	0	-0.172244	#NAME?	1	1	no	Snai3	0.178069	0	-0.178069	#NAME?	1	1	no	Snai3	0	0	0	0	1	1	no
ENSMUSG00000006589	Aprt	chr8:119910359-124345738	-1	protein_coding	Aprt	117.411	71.3273	-46.0837	-0.719039	0.5495	0.820897	no	Aprt	244.918	86.0441	-158.874	-1.50915	0.23755	0.832379	no	Aprt	25.2563	17.9021	-7.3542	-0.496516	0.66995	0.859809	no	Aprt	278.591	342.91	64.319	0.299682	0.65675	0.858232	no
ENSMUSG00000006599	Gtf2h1	chr7:46759654-46824112	1	protein_coding	Gtf2h1	22.5599	28.1161	5.5562	0.317638	0.5654	0.830141	no	Gtf2h1	25.8983	18.0992	-7.7991	-0.516928	0.59315	0.937118	no	Gtf2h1	14.981	12.4743	-2.5067	-0.264174	0.63525	0.841583	no	Gtf2h1	25.4533	37.0366	11.5833	0.541103	0.0065	0.0390458	yes
ENSMUSG00000006611	Hfe	chr13:23702033-23711174	-1	protein_coding	Hfe	38.4273	27.3847	-11.0426	-0.488762	0.1286	0.460811	no	Hfe	14.8283	2.72969	-12.0986	-2.44155	0.0077	0.280099	no	Hfe	18.9219	1.53781	-17.3841	-3.6211	0.007	0.08557	no	Hfe	9.47055	4.87517	-4.59538	-0.957996	5e-05	0.000580752	yes
ENSMUSG00000006638	Abhd1	chr5:30950050-30960361	1	processed_transcript	Abhd1	1.16278	2.02637	0.86359	0.801327	0.6763	0.88309	no	Abhd1	6.36337	14.1811	7.81773	1.15611	0.4674	0.910506	no	Abhd1	10.9677	7.12768	-3.84002	-0.621753	0.6148	0.831211	no	Abhd1	5.01873	10.5776	5.55887	1.07562	0.0461	0.179617	no
ENSMUSG00000006641	Slc5a6	chr5:31036035-31054623	-1	protein_coding	Slc5a6	1.74054	0.130808	-1.60973	-3.73401	0.02385	0.159552	no	Slc5a6	11.7711	3.23363	-8.53747	-1.86402	0.2945	0.852651	no	Slc5a6	1.54422	16.3852	14.841	3.40744	0.01875	0.156012	no	Slc5a6	1.6646	0.894749	-0.769851	-0.895626	0.2214	0.494056	no
ENSMUSG00000006642	Tcf23	chr5:30968661-30977018	1	protein_coding	Tcf23	0	0	0	0	1	1	no	Tcf23	0.0638037	0	-0.0638037	#NAME?	1	1	no	Tcf23	0	0	0	0	1	1	no	Tcf23	0.00109423	0	-0.00109423	#NAME?	1	1	no
ENSMUSG00000006649	Nphs1	chr7:30458314-30487223	1	protein_coding	Nphs1	0	0.0302852	0.0302852	inf	1	1	no	Nphs1	0	0	0	0	1	1	no	Nphs1	0	0.0826798	0.0826798	inf	1	1	no	Nphs1	0	0.00598842	0.00598842	inf	1	1	no
ENSMUSG00000006651	Aplp1	chr7:30434980-30445543	-1	protein_coding	Aplp1	1.13259	0.555309	-0.577281	-1.02827	0.2132	0.573794	no	Aplp1	5.39178	3.28159	-2.11019	-0.716368	1	1	no	Aplp1	1.89045	3.1817	1.29125	0.751068	1	1	no	Aplp1	0.570358	0.92638	0.356022	0.699735	0.1753	0.429084	no
ENSMUSG00000006673	Qrich1	chr9:108507705-108560220	1	protein_coding	Qrich1	30.1893	33.6958	3.5065	0.158534	0.82405	0.9351	no	Qrich1	25.1857	23.6335	-1.5522	-0.0917728	0.89855	0.979156	no	Qrich1	19.6466	33.2702	13.6236	0.759949	0.18885	0.541139	no	Qrich1	21.3909	26.4381	5.0472	0.30562	0.31885	0.602919	no
ENSMUSG00000006675	P4htm	chr9:108560285-108597667	-1	protein_coding	P4htm	0	0	0	0	1	1	no	P4htm	0	2.55432	2.55432	inf	1	1	no	P4htm	0.787563	3.08319	2.29563	1.96895	1	1	no	P4htm	0.0161546	0.00922381	-0.00693079	-0.80851	1	1	no
ENSMUSG00000006676	Usp19	chr9:108490601-108502360	1	protein_coding	Usp19	32.2679	24.3394	-7.9285	-0.406804	0.49515	0.788691	no	Usp19	35.1977	29.3351	-5.8626	-0.262853	0.7407	0.955463	no	Usp19	34.6678	57.226	22.5582	0.723076	0.16885	0.51958	no	Usp19	32.5594	32.1095	-0.4499	-0.0200743	0.9135	0.969852	no
ENSMUSG00000006678	Pola1	chrX:93304765-93749951	-1	protein_coding	Pola1	1.11558	0.482589	-0.632991	-1.20893	0.36905	0.700689	no	Pola1	7.14645	3.74136	-3.40509	-0.933665	0.18955	0.832379	no	Pola1	5.93647	3.45297	-2.4835	-0.781766	1	1	no	Pola1	12.7591	6.34575	-6.41335	-1.00766	0.00025	0.00248223	yes
ENSMUSG00000006699	Cdc42	chr4:137319659-137410774	-1	protein_coding	Cdc42	280.235	368.171	87.936	0.39374	0.16	0.517031	no	Cdc42	321.584	374.856	53.272	0.221138	0.71885	0.953598	no	Cdc42	383.049	556.019	172.97	0.537605	0.02875	0.205397	no	Cdc42	285.444	376.478	91.034	0.399359	0.006	0.0365159	yes
ENSMUSG00000006705	Pknox1	chr17:31564748-31607693	1	protein_coding	Pknox1	3.24463	1.49805	-1.74658	-1.11497	0.41515	0.735144	no	Pknox1	3.31063	2.70168	-0.60895	-0.293249	1	1	no	Pknox1	6.94289	5.78174	-1.16115	-0.264033	0.7218	0.885036	no	Pknox1	2.31862	1.08897	-1.22965	-1.09031	0.11665	0.335075	no
ENSMUSG00000006711	D130043K22Rik	chr13:24845134-24901270	1	protein_coding	D130043K22Rik	0.00556865	0.00964819	0.00407954	0.792931	1	1	no	D130043K22Rik	0	0	0	0	1	1	no	D130043K22Rik	0	0	0	0	1	1	no	D130043K22Rik	0	0.00297571	0.00297571	inf	1	1	no
ENSMUSG00000006715	Gmnn	chr13:24751773-24763745	-1	protein_coding	Gmnn	17.1464	1.20607	-15.9403	-3.82952	0.0026	0.0300852	yes	Gmnn	5.36208	4.8381	-0.52398	-0.148354	0.8961	0.978501	no	Gmnn	8.7843	5.0473	-3.737	-0.799415	0.26475	0.595812	no	Gmnn	67.6503	9.88997	-57.7603	-2.77406	5e-05	0.000580752	yes
ENSMUSG00000006717	Acot13	chr13:24817645-24842153	-1	protein_coding	Acot13	12.5986	3.13923	-9.45937	-2.00478	0.01135	0.0932924	no	Acot13	25.9989	3.53163	-22.4673	-2.88004	0.1712	0.832379	no	Acot13	13.3577	6.46452	-6.89318	-1.04705	0.2349	0.579634	no	Acot13	27.796	16.8433	-10.9527	-0.722705	0.0202	0.0963679	no
ENSMUSG00000006720	Zfp184	chr13:21940373-21960779	1	protein_coding	Zfp184	0.0654613	0.207504	0.142043	1.66443	1	1	no	Zfp184	0.271626	0.154572	-0.117054	-0.81334	1	1	no	Zfp184	0.333527	1.89471	1.56118	2.5061	1	1	no	Zfp184	0.0789968	0.0784125	-0.0005843	-0.0107092	1	1	no
ENSMUSG00000006724	Cyp27b1	chr10:127048249-127053006	1	protein_coding	Cyp27b1	0.0102764	0.0237122	0.0134358	1.20629	1	1	no	Cyp27b1	0	0	0	0	1	1	no	Cyp27b1	0.144506	2.5e-06	-0.144504	-15.8186	1	1	no	Cyp27b1	0.0617347	0.0951951	0.0334604	0.624806	1	1	no
ENSMUSG00000006728	Cdk4	chr10:127063447-127071253	1	protein_coding	Cdk4	83.0027	60.9093	-22.0934	-0.446496	0.4926	0.787054	no	Cdk4	209.439	96.1654	-113.274	-1.12294	0.45505	0.906734	no	Cdk4	25.5575	28.3211	2.7636	0.148129	0.7815	0.911741	no	Cdk4	288.378	240.403	-47.975	-0.262506	0.1798	0.436336	no
ENSMUSG00000006731	B4galnt1	chr10:127152033-127180645	1	protein_coding	B4galnt1	14.2601	10.9014	-3.3587	-0.387472	0.19695	0.564008	no	B4galnt1	25.0818	10.604	-14.4778	-1.24203	0.04015	0.571594	no	B4galnt1	119.812	123.312	3.5	0.0415351	0.8693	0.947712	no	B4galnt1	79.8662	43.7909	-36.0753	-0.866954	5e-05	0.000580752	yes
ENSMUSG00000006732	Mettl1	chr10:127030961-127047600	1	protein_coding	Mettl1	1.65623	1.77497	0.11874	0.0998864	0.86845	0.947589	no	Mettl1	3.57723	5.93173	2.3545	0.729609	1	1	no	Mettl1	4.72195	4.43852	-0.28343	-0.0893039	1	1	no	Mettl1	21.0657	21.4468	0.3811	0.0258639	0.903	0.965812	no
ENSMUSG00000006736	Tspan31	chr10:127063447-127071253	-1	protein_coding	Tspan31	43.1598	60.5191	17.3593	0.487703	0.12745	0.458635	no	Tspan31	65.7949	50.1631	-15.6318	-0.391348	0.68235	0.94738	no	Tspan31	33.0045	38.845	5.8405	0.235067	0.52895	0.784359	no	Tspan31	47.7236	69.7807	22.0571	0.548126	0.1026	0.309571	no
ENSMUSG00000006740	Kif5b	chr18:6200739-6242174	-1	protein_coding	Kif5b	26.9083	47.8946	20.9863	0.831813	0.00215	0.026056	yes	Kif5b	19.8823	33.5727	13.6904	0.755802	0.25355	0.832518	no	Kif5b	14.5502	17.9295	3.3793	0.301289	0.415	0.710607	no	Kif5b	27.1754	37.0807	9.9053	0.448372	0.006	0.0365159	yes
ENSMUSG00000006763	Saal1	chr7:46682837-46710680	-1	protein_coding	Saal1	2.50118	3.77884	1.27766	0.595336	0.1401	0.483886	no	Saal1	1.38348	6.78199	5.39851	2.29341	0.0225	0.474072	no	Saal1	3.00331	2.77069	-0.23262	-0.116308	1	1	no	Saal1	9.68742	8.41492	-1.2725	-0.203162	0.3366	0.620528	no
ENSMUSG00000006764	Tph2	chr10:115078640-115185022	-1	protein_coding	Tph2	1.34e-06	0	-1.34e-06	#NAME?	1	1	no	Tph2	0	0	0	0	1	1	no	Tph2	0	0	0	0	1	1	no	Tph2	0	1.01e-07	1.01e-07	inf	1	1	no
ENSMUSG00000006777	Krt23	chr11:99477973-99493137	-1	protein_coding	Krt23	0	0	0	0	1	1	no	Krt23	0.427223	0	-0.427223	#NAME?	1	1	no	Krt23	0	0	0	0	1	1	no	Krt23	0	0	0	0	1	1	no
ENSMUSG00000006782	Cnp	chr11:100574903-100704323	1	protein_coding	Cnp	17.0234	40.9978	23.9744	1.26803	0.0248	0.164474	no	Cnp	15.4669	18.5055	3.0386	0.258766	0.88365	0.975959	no	Cnp	12.557	13.4021	0.8451	0.0939634	0.8925	0.955799	no	Cnp	6.91631	7.36096	0.44465	0.0898918	0.89445	0.962742	no
ENSMUSG00000006784	Ttc25	chr11:100545606-100572568	1	protein_coding	Ttc25	0.140836	0.0182821	-0.122554	-2.94552	1	1	no	Ttc25	0.962829	0	-0.962829	#NAME?	1	1	no	Ttc25	0	0.0867181	0.0867181	inf	1	1	no	Ttc25	0.0397115	0.0240797	-0.0156318	-0.721739	1	1	no
ENSMUSG00000006800	Sulf2	chr2:165976756-166155663	-1	protein_coding	Sulf2	16.0864	7.64493	-8.44147	-1.07326	0.1448	0.492865	no	Sulf2	32.6368	8.96641	-23.6704	-1.8639	0.1369	0.817561	no	Sulf2	26.8687	6.11798	-20.7507	-2.1348	0.07335	0.341216	no	Sulf2	0.124361	0.0857741	-0.0385869	-0.535921	1	1	no
ENSMUSG00000006818	Sod2	chr17:12994210-13021656	1	protein_coding	Sod2	16.6612	558.085	541.424	5.06592	5e-05	0.00103772	yes	Sod2	78.9635	1056.67	977.707	3.7422	0.0003	0.0350038	yes	Sod2	6.92625	28.8797	21.9535	2.05991	5e-05	0.00176785	yes	Sod2	26.6444	129.537	102.893	2.28146	5e-05	0.000580752	yes
ENSMUSG00000006850	Tmco6	chr18:36735034-36744604	1	protein_coding	Tmco6	5.15155	10.4113	5.25975	1.01507	0.06195	0.296987	no	Tmco6	1.91068	5.00936	3.09868	1.39054	1	1	no	Tmco6	7.70692	5.95195	-1.75497	-0.372791	0.55335	0.796857	no	Tmco6	8.01367	7.79812	-0.21555	-0.0393363	0.9295	0.975283	no
ENSMUSG00000006906	Stambp	chr6:83543208-83588123	-1	protein_coding	Stambp	2.39	2.80722	0.41722	0.232128	0.7816	0.922064	no	Stambp	1.89919	0.634129	-1.26506	-1.58254	1	1	no	Stambp	3.80181	1.83082	-1.97099	-1.0542	1	1	no	Stambp	0.109115	0.210167	0.101052	0.94569	1	1	no
ENSMUSG00000006920	Ezh1	chr11:101162675-101226482	-1	protein_coding	Ezh1	7.69559	4.05129	-3.6443	-0.925648	0.4005	0.724972	no	Ezh1	3.15216	3.94582	0.79366	0.323983	1	1	no	Ezh1	19.8143	15.9493	-3.865	-0.313049	0.50355	0.771976	no	Ezh1	4.10566	3.66001	-0.44565	-0.165767	0.58675	0.816336	no
ENSMUSG00000006930	Hap1	chr11:100347325-100356230	-1	protein_coding	Hap1	0.21267	1.95928	1.74661	3.20363	0.02195	0.15066	no	Hap1	0.321361	0	-0.321361	#NAME?	1	1	no	Hap1	6.74269	4.35194	-2.39075	-0.631667	1	1	no	Hap1	0.158167	0.383573	0.225406	1.27805	0.21625	0.487218	no
ENSMUSG00000006931	P3h4	chr11:100408278-100414852	-1	protein_coding	P3h4	0.227929	0.0169161	-0.211013	-3.75211	1	1	no	P3h4	2.9901	12.8611	9.871	2.10475	0.2417	0.832379	no	P3h4	0.122859	0	-0.122859	#NAME?	1	1	no	P3h4	0	0	0	0	1	1	no
ENSMUSG00000006932	Ctnnb1	chr9:120924451-121277212	1	protein_coding	Ctnnb1	252.087	246.858	-5.229	-0.0302423	0.94635	0.974777	no	Ctnnb1	750.72	228.822	-521.898	-1.71405	0.09545	0.749152	no	Ctnnb1	124.391	101.687	-22.704	-0.290754	0.4338	0.724981	no	Ctnnb1	122.098	138.983	16.885	0.186864	0.27395	0.554686	no
ENSMUSG00000006941	Eif1b	chr9:120490531-120495336	1	protein_coding	Eif1b	14.4908	24.5298	10.039	0.759397	0.01335	0.105555	no	Eif1b	25.6884	12.0708	-13.6176	-1.0896	0.13245	0.812781	no	Eif1b	31.1733	27.222	-3.9513	-0.195537	0.73195	0.890371	no	Eif1b	47.6475	44.402	-3.2455	-0.101775	0.56605	0.803499	no
ENSMUSG00000006948	Klk4	chr7:43881159-43885804	1	protein_coding	Klk4	0	0	0	0	1	1	no	Klk4	0	0	0	0	1	1	no	Klk4	0	0.329635	0.329635	inf	1	1	no	Klk4	0	0	0	0	1	1	no
ENSMUSG00000006958	Chrd	chr16:20725157-20742384	1	protein_coding	Chrd	0	0.0238785	0.0238785	inf	1	1	no	Chrd	0	0	0	0	1	1	no	Chrd	0	0.10431	0.10431	inf	1	1	no	Chrd	0.00212043	0	-0.00212043	#NAME?	1	1	no
ENSMUSG00000006998	Psmd2	chr16:20651602-20663532	1	protein_coding	Psmd2	47.8184	63.8849	16.0665	0.417909	0.09945	0.399265	no	Psmd2	55.9227	16.7948	-39.1279	-1.73542	0.42465	0.89952	no	Psmd2	80.0378	92.8105	12.7727	0.213607	0.40845	0.706162	no	Psmd2	104.245	115.302	11.057	0.145436	0.38785	0.66882	no
ENSMUSG00000007021	Syngr3	chr17:24685091-24689955	-1	protein_coding	Syngr3	0.149018	0.0248119	-0.124206	-2.58638	1	1	no	Syngr3	0	0	0	0	1	1	no	Syngr3	0	0	0	0	1	1	no	Syngr3	0.0469876	0.00470684	-0.0422808	-3.31945	1	1	no
ENSMUSG00000007029	Vars	chr17:34996409-35016401	1	protein_coding	Vars	15.7095	13.6708	-2.0387	-0.200539	0.76905	0.917106	no	Vars	12.9849	37.4061	24.4212	1.52644	0.0735	0.699268	no	Vars	35.2017	41.8919	6.6902	0.251027	0.78945	0.915123	no	Vars	119.932	100.408	-19.524	-0.256339	0.29965	0.582124	no
ENSMUSG00000007030	Vwa7	chr17:35016578-35048507	1	protein_coding	Vwa7	0.0323072	0	-0.0323072	#NAME?	1	1	no	Vwa7	0	0	0	0	1	1	no	Vwa7	1.23694	0.932249	-0.304691	-0.407983	1	1	no	Vwa7	0.0100096	0.0052603	-0.0047493	-0.928168	1	1	no
ENSMUSG00000007033	Hspa1l	chr17:34972702-34985907	1	protein_coding	Hspa1l	0.15216	2.13489	1.98273	3.8105	0.00995	0.0848395	no	Hspa1l	0.144716	1.2412	1.09648	3.10044	1	1	no	Hspa1l	0	0.352185	0.352185	inf	1	1	no	Hspa1l	0.0150931	0.0463594	0.0312663	1.61897	1	1	no
ENSMUSG00000007034	Slc44a4	chr17:34914465-34930739	1	protein_coding	Slc44a4	0	0.0233415	0.0233415	inf	1	1	no	Slc44a4	0	0	0	0	1	1	no	Slc44a4	0.326405	0.208795	-0.11761	-0.644576	1	1	no	Slc44a4	0	0.00397997	0.00397997	inf	1	1	no
ENSMUSG00000007035	Msh5	chr17:35016578-35048507	-1	protein_coding	Msh5	0.732369	1.14243	0.410061	0.641458	0.44625	0.756821	no	Msh5	3.848	2.12286	-1.72514	-0.858103	1	1	no	Msh5	6.24812	3.53653	-2.71159	-0.821087	1	1	no	Msh5	1.24247	1.20042	-0.04205	-0.0496729	0.93575	0.977672	no
ENSMUSG00000007036	Abhd16a	chr17:35089237-35102987	1	protein_coding	Abhd16a	12.5553	15.1054	2.5501	0.266764	0.74345	0.907511	no	Abhd16a	7.10804	24.2527	17.1447	1.77062	0.23095	0.832379	no	Abhd16a	10.3861	12.6839	2.2978	0.288338	0.77405	0.907698	no	Abhd16a	1.529	1.22986	-0.29914	-0.314087	0.73425	0.896516	no
ENSMUSG00000007038	Neu1	chr17:34931248-34937457	1	protein_coding	Neu1	68.1281	43.1085	-25.0196	-0.660277	0.1731	0.537391	no	Neu1	26.4006	30.0588	3.6582	0.187221	0.7709	0.958626	no	Neu1	11.0056	9.46328	-1.54232	-0.217822	0.61835	0.833212	no	Neu1	30.0668	21.6099	-8.4569	-0.476477	0.00415	0.0270529	yes
ENSMUSG00000007039	Ddah2	chr17:35058827-35062200	1	protein_coding	Ddah2	4.55232	1.69687	-2.85545	-1.42372	0.0524	0.266533	no	Ddah2	1.54309	1.78865	0.24556	0.213049	1	1	no	Ddah2	3.43457	2.47429	-0.96028	-0.473115	1	1	no	Ddah2	0.193597	0.778504	0.584907	2.00765	0.06755	0.233856	no
ENSMUSG00000007041	Clic1	chr17:35049965-35058755	1	protein_coding	Clic1	1.23271	3.10407	1.87136	1.33233	0.6102	0.852429	no	Clic1	2.65698	5.74832	3.09134	1.11335	0.6888	0.949536	no	Clic1	30.8076	14.1141	-16.6935	-1.12615	0.2245	0.570527	no	Clic1	0.663013	1.27534	0.612327	0.943777	0.4087	0.685259	no
ENSMUSG00000007050	Lsm2	chr17:34972702-34985907	1	protein_coding	Lsm2	2.51513	1.7674	-0.74773	-0.509006	0.5676	0.831756	no	Lsm2	15.8346	21.8419	6.0073	0.464018	0.6094	0.94343	no	Lsm2	23.7444	24.6038	0.8594	0.0512943	0.9148	0.963006	no	Lsm2	56.7617	33.0883	-23.6734	-0.778598	0.00505	0.0316912	yes
ENSMUSG00000007080	Pole	chr5:110286258-110338289	1	protein_coding	Pole	1.21606	0.33342	-0.88264	-1.8668	0.02075	0.144617	no	Pole	4.97787	3.4212	-1.55667	-0.541026	1	1	no	Pole	3.79789	3.17852	-0.61937	-0.256843	1	1	no	Pole	16.1254	7.08572	-9.03968	-1.18635	0.0003	0.00290015	yes
ENSMUSG00000007097	Atp1a2	chr1:172261640-172319842	-1	protein_coding	Atp1a2	0	0	0	0	1	1	no	Atp1a2	0	0	0	0	1	1	no	Atp1a2	0	0	0	0	1	1	no	Atp1a2	0.000894774	0.00123882	0.000344046	0.469372	1	1	no
ENSMUSG00000007107	Atp1a4	chr1:172223512-172258414	-1	protein_coding	Atp1a4	0	0	0	0	1	1	no	Atp1a4	0	0	0	0	1	1	no	Atp1a4	0	0	0	0	1	1	no	Atp1a4	0	0	0	0	1	1	no
ENSMUSG00000007122	Casq1	chr1:172209893-172219868	-1	protein_coding	Casq1	0	0	0	0	1	1	no	Casq1	0	0	0	0	1	1	no	Casq1	0	0	0	0	1	1	no	Casq1	0	0	0	0	1	1	no
ENSMUSG00000007207	Stx1a	chr5:135023481-135051100	1	protein_coding	Stx1a	0.404937	0.279445	-0.125492	-0.53513	1	1	no	Stx1a	0.111644	0.725327	0.613683	2.69973	1	1	no	Stx1a	1.43046	0.379043	-1.05142	-1.91605	1	1	no	Stx1a	0.0864508	0.165503	0.0790522	0.936906	1	1	no
ENSMUSG00000007209	Ceacam9	chr7:16721928-16726132	1	protein_coding	Ceacam9	0	0	0	0	1	1	no	Ceacam9	0	0	0	0	1	1	no	Ceacam9	0	0	0	0	1	1	no	Ceacam9	0	0	0	0	1	1	no
ENSMUSG00000007216	Zfp775	chr6:48589444-48623227	1	protein_coding	Zfp775	0.129624	0.0458019	-0.0838221	-1.50085	1	1	no	Zfp775	0.979443	3.89595	2.91651	1.99194	1	1	no	Zfp775	0.426971	0.441508	0.014537	0.0483004	1	1	no	Zfp775	0.0268596	0.0109717	-0.0158879	-1.29166	1	1	no
ENSMUSG00000007279	Scube2	chr7:109798675-109865679	-1	protein_coding	Scube2	0	0	0	0	1	1	no	Scube2	0	0	0	0	1	1	no	Scube2	0.607545	0.559344	-0.048201	-0.119255	1	1	no	Scube2	0	0	0	0	1	1	no
ENSMUSG00000007338	Mrpl49	chr19:6037197-6057751	-1	protein_coding	Mrpl49	7.05852	6.03047	-1.02805	-0.227095	0.61605	0.854759	no	Mrpl49	9.00064	4.77714	-4.2235	-0.913879	0.7258	0.953842	no	Mrpl49	7.91809	4.96296	-2.95513	-0.673952	0.292	0.620649	no	Mrpl49	26.5139	15.3926	-11.1213	-0.784515	0.01875	0.0910966	no
ENSMUSG00000007379	Dennd2c	chr3:103102603-103169774	1	protein_coding	Dennd2c	0.37725	0.187668	-0.189582	-1.00734	1	1	no	Dennd2c	0.950612	0.489152	-0.46146	-0.958573	1	1	no	Dennd2c	1.74576	0.688967	-1.05679	-1.34135	1	1	no	Dennd2c	0.304729	0.548519	0.24379	0.848017	0.45775	0.72522	no
ENSMUSG00000007411	Mark3	chr12:111574482-111656227	1	protein_coding	Mark3	0.00498281	0.0188014	0.0138186	1.91581	1	1	no	Mark3	0.0407566	1.45824	1.41748	5.16105	1	1	no	Mark3	5.09789	3.39682	-1.70107	-0.585715	1	1	no	Mark3	3.06422	7.46801	4.40379	1.2852	0.1151	0.332794	no
ENSMUSG00000007415	Gatad1	chr5:3543819-3680325	-1	protein_coding	Gatad1	19.5234	19.8032	0.2798	0.0205297	0.95895	0.979711	no	Gatad1	31.0525	36.7091	5.6566	0.241428	0.83385	0.968448	no	Gatad1	29.0859	35.7937	6.7078	0.299386	0.6027	0.824362	no	Gatad1	39.4331	38.3659	-1.0672	-0.0395803	0.8965	0.963336	no
ENSMUSG00000007440	Pcdha11	chr18:36930183-37841873	1	protein_coding	Pcdha11	0	0	0	0	1	1	no	Pcdha11	0	0	0	0	1	1	no	Pcdha11	0	0	0	0	1	1	no	Pcdha11	0	0	0	0	1	1	no
ENSMUSG00000007457	2310003L06Rik	chr5:87908578-88008534	1	protein_coding	2310003L06Rik	0	0	0	0	1	1	no	2310003L06Rik	0	0	0	0	1	1	no	2310003L06Rik	0	0	0	0	1	1	no	2310003L06Rik	0	0	0	0	1	1	no
ENSMUSG00000007458	M6pr	chr6:122308665-122340561	1	protein_coding	M6pr	133.306	323.735	190.429	1.28007	5e-05	0.00103772	yes	M6pr	150.102	141.558	-8.544	-0.084552	0.8972	0.97872	no	M6pr	205.284	196.205	-9.079	-0.0652546	0.7949	0.916957	no	M6pr	148.507	229.013	80.506	0.624899	0.0002	0.00204421	yes
ENSMUSG00000007476	Lrrc8a	chr2:30236534-30344314	1	protein_coding	Lrrc8a	2.10607	2.89699	0.79092	0.460001	0.5944	0.84392	no	Lrrc8a	0.0250792	0.00784231	-0.0172369	-1.67714	1	1	no	Lrrc8a	1.75262	0.000212134	-1.75241	-13.0122	1	1	no	Lrrc8a	1.81922	2.9841	1.16488	0.713974	0.38175	0.663718	no
ENSMUSG00000007480	Mc5r	chr18:68337602-68339711	1	protein_coding	Mc5r	0	0	0	0	1	1	no	Mc5r	0	0	0	0	1	1	no	Mc5r	0	1.39838	1.39838	inf	1	1	no	Mc5r	0	0	0	0	1	1	no
ENSMUSG00000007564	Ppp2r1a	chr17:20945310-20965916	1	protein_coding	Ppp2r1a	25.918	24.4621	-1.4559	-0.0834083	0.9286	0.967704	no	Ppp2r1a	13.8878	37.6983	23.8105	1.44068	0.5031	0.919487	no	Ppp2r1a	19.8808	20.88	0.9992	0.0707395	0.96215	0.982057	no	Ppp2r1a	6.1594	23.3076	17.1482	1.91993	0.0085	0.0484265	yes
ENSMUSG00000007570	Fance	chr17:28313521-28326663	1	protein_coding	Fance	2.86502	2.78763	-0.07739	-0.039505	0.94615	0.97469	no	Fance	32.8644	13.6394	-19.225	-1.26875	0.17865	0.832379	no	Fance	18.0796	12.8329	-5.2467	-0.494516	0.33415	0.656672	no	Fance	6.76023	4.21851	-2.54172	-0.680338	0.1242	0.34809	no
ENSMUSG00000007589	Tinf2	chr14:55662150-55682012	-1	protein_coding	Tinf2	4.84548	5.99829	1.15281	0.307914	0.6697	0.879228	no	Tinf2	2.89341	2.35355	-0.53986	-0.29793	1	1	no	Tinf2	7.97667	5.6442	-2.33247	-0.499018	0.57095	0.808306	no	Tinf2	12.8097	10.5162	-2.2935	-0.28463	0.55745	0.797538	no
ENSMUSG00000007591	Tssk4	chr14:55625399-55652540	1	protein_coding	Tssk4	0.0159834	0.0112514	-0.004732	-0.506468	1	1	no	Tssk4	0	0	0	0	1	1	no	Tssk4	2.33719	0.145989	-2.1912	-4.00085	1	1	no	Tssk4	0.0531308	0.0536988	0.000568	0.015339	1	1	no
ENSMUSG00000007594	Hapln4	chr8:70072923-70090862	1	protein_coding	Hapln4	0.0086106	0	-0.0086106	#NAME?	1	1	no	Hapln4	6.04e-05	0	-6.04e-05	#NAME?	1	1	no	Hapln4	0	0	0	0	1	1	no	Hapln4	1.41432	0.989662	-0.424658	-0.515101	0.1039	0.312493	no
ENSMUSG00000007603	Dus3l	chr17:56764716-56772208	1	protein_coding	Dus3l	3.9595	1.80615	-2.15335	-1.1324	0.0233	0.156825	no	Dus3l	4.6198	1.33901	-3.28079	-1.78666	1	1	no	Dus3l	7.2224	4.73485	-2.48755	-0.60916	0.2737	0.603756	no	Dus3l	13.3366	13.166	-0.1706	-0.0185657	0.93	0.975445	no
ENSMUSG00000007610	Gtpbp3	chr8:71488051-71511811	1	protein_coding	Gtpbp3	10.7685	8.23332	-2.53518	-0.387273	0.4383	0.751063	no	Gtpbp3	7.91169	2.77766	-5.13403	-1.51011	0.2185	0.832379	no	Gtpbp3	8.04071	6.07076	-1.96995	-0.405446	0.4976	0.767854	no	Gtpbp3	14.4876	9.86449	-4.62311	-0.554502	0.0086	0.048954	yes
ENSMUSG00000007613	Tgfbr1	chr4:47353221-47414931	1	protein_coding	Tgfbr1	31.8822	5.53154	-26.3507	-2.527	0.1457	0.494136	no	Tgfbr1	13.702	9.18876	-4.51324	-0.576444	0.65815	0.946777	no	Tgfbr1	0.385094	2.7943	2.40921	2.85921	1	1	no	Tgfbr1	0.0233702	0.431511	0.408141	4.20666	0.0606	0.217026	no
ENSMUSG00000007617	Homer1	chr13:93300874-93412934	1	protein_coding	Homer1	4.52375	8.87677	4.35302	0.972515	0.0047	0.0479287	yes	Homer1	4.7165	12.245	7.5285	1.3764	0.11485	0.778751	no	Homer1	5.21337	2.82715	-2.38622	-0.882869	1	1	no	Homer1	6.54837	14.1373	7.58893	1.1103	5e-05	0.000580752	yes
ENSMUSG00000007646	Rad51c	chr11:87376644-87404954	-1	protein_coding	Rad51c	0.372189	0.246335	-0.125854	-0.595415	1	1	no	Rad51c	3.71665	0	-3.71665	#NAME?	1	1	no	Rad51c	1.52701	1.5268	-0.00021	-0.000199221	1	1	no	Rad51c	6.47129	2.64209	-3.8292	-1.29238	5e-05	0.000580752	yes
ENSMUSG00000007653	Gabrb2	chr11:42419756-42629028	1	protein_coding	Gabrb2	0	0.0178464	0.0178464	inf	1	1	no	Gabrb2	0	0	0	0	1	1	no	Gabrb2	0	0	0	0	1	1	no	Gabrb2	0	0	0	0	1	1	no
ENSMUSG00000007655	Cav1	chr6:17197750-17385604	1	protein_coding	Cav1	90.0743	248.227	158.153	1.46247	0.25135	0.589353	no	Cav1	8.22363	88.0496	79.826	3.42047	0.03345	0.538684	no	Cav1	1.22869	8.64936	7.42067	2.81547	1	1	no	Cav1	0.0510289	0.262252	0.211223	2.36156	1	1	no
ENSMUSG00000007656	Arpp19	chr9:75037567-75223688	1	protein_coding	Arpp19	43.7616	35.184	-8.5776	-0.314746	0.76455	0.915879	no	Arpp19	41.4769	35.6145	-5.8624	-0.219842	0.8526	0.971259	no	Arpp19	210.765	289.016	78.251	0.455515	0.47795	0.757752	no	Arpp19	77.6447	79.9962	2.3515	0.0430438	0.92565	0.973812	no
ENSMUSG00000007659	Bcl2l1	chr2:152780634-152834802	-1	protein_coding	Bcl2l1	14.3513	37.5298	23.1785	1.38685	0.0002	0.00354172	yes	Bcl2l1	56.0989	40.4769	-15.622	-0.470875	0.4712	0.912227	no	Bcl2l1	6.52017	347.734	341.214	5.73693	5e-05	0.00176785	yes	Bcl2l1	31.528	179.564	148.036	2.5098	5e-05	0.000580752	yes
ENSMUSG00000007670	Khsrp	chr17:57011468-57031765	-1	protein_coding	Khsrp	7.96094	6.89068	-1.07026	-0.208291	0.56155	0.827676	no	Khsrp	27.951	23.3833	-4.5677	-0.257422	0.6785	0.94738	no	Khsrp	38.3515	32.6812	-5.6703	-0.230821	0.36275	0.675458	no	Khsrp	57.203	41.9852	-15.2178	-0.446212	0.003	0.0206634	yes
ENSMUSG00000007682	Dio2	chr12:90724553-90750693	-1	protein_coding	Dio2	0.000420907	0.0216165	0.0211956	5.68249	1	1	no	Dio2	0.000196784	0.663596	0.663399	11.7195	1	1	no	Dio2	0.144233	0	-0.144233	#NAME?	1	1	no	Dio2	0.0027173	0.00116804	-0.00154926	-1.21809	1	1	no
ENSMUSG00000007721	Ccdc124	chr8:70868151-70873935	-1	protein_coding	Ccdc124	0.794787	0.40764	-0.387147	-0.963274	0.7867	0.92339	no	Ccdc124	0.605505	0	-0.605505	#NAME?	1	1	no	Ccdc124	0	1.44633	1.44633	inf	1	1	no	Ccdc124	0.107484	0.202597	0.095113	0.914488	1	1	no
ENSMUSG00000007739	Cct4	chr11:22990517-23006230	1	protein_coding	Cct4	112.093	220.077	107.984	0.973311	0.0309	0.191827	no	Cct4	217.826	365.034	147.208	0.744857	0.2761	0.845045	no	Cct4	84.1601	119.137	34.9769	0.501417	0.0517	0.288387	no	Cct4	177.924	229.575	51.651	0.367706	0.0124	0.0657903	no
ENSMUSG00000007777	0610009B22Rik	chr11:51685379-51688874	-1	protein_coding	0610009B22Rik	7.17604	0.0564962	-7.11954	-6.98889	0.25095	0.589263	no	0610009B22Rik	8.95573	1.01334	-7.94239	-3.1437	0.26315	0.83969	no	0610009B22Rik	4.40394	10.8274	6.42346	1.29782	0.10295	0.412627	no	0610009B22Rik	11.6751	9.65003	-2.02507	-0.274834	0.63695	0.846317	no
ENSMUSG00000007783	Cpt1c	chr7:44959006-44974906	-1	protein_coding	Cpt1c	0.539792	0.263427	-0.276365	-1.035	1	1	no	Cpt1c	0.859117	1.24422	0.385103	0.534314	1	1	no	Cpt1c	3.29017	1.52385	-1.76632	-1.11044	1	1	no	Cpt1c	0.211481	0.250265	0.038784	0.242929	1	1	no
ENSMUSG00000007805	Twist2	chr1:91798527-91848028	1	protein_coding	Twist2	0	0	0	0	1	1	no	Twist2	0.835332	0.831161	-0.004171	-0.00722154	1	1	no	Twist2	0	0	0	0	1	1	no	Twist2	0	0.00883032	0.00883032	inf	1	1	no
ENSMUSG00000007812	Zfp655	chr5:145231695-145248219	1	protein_coding	Zfp655	12.2618	15.2955	3.0337	0.318941	0.40885	0.730654	no	Zfp655	8.10408	12.7526	4.64852	0.654072	0.51145	0.919914	no	Zfp655	6.44905	9.62015	3.1711	0.576973	0.32715	0.650491	no	Zfp655	5.3785	9.56993	4.19143	0.831304	5e-05	0.000580752	yes
ENSMUSG00000007815	Rhoa	chr9:108290426-108338273	1	protein_coding	Rhoa	136.358	124.384	-11.974	-0.132598	0.7797	0.921657	no	Rhoa	230.896	183.805	-47.091	-0.329069	0.60235	0.939924	no	Rhoa	258.674	302.494	43.82	0.225771	0.39505	0.698784	no	Rhoa	243.394	266.239	22.845	0.129429	0.3598	0.642959	no
ENSMUSG00000007817	Zmiz1	chr14:25455736-25666745	1	protein_coding	Zmiz1	25.0211	8.42773	-16.5934	-1.56993	0.10495	0.411757	no	Zmiz1	82.0924	31.8321	-50.2603	-1.36677	0.28945	0.84942	no	Zmiz1	83.727	70.3132	-13.4138	-0.251899	0.8089	0.92377	no	Zmiz1	4.62817	4.50771	-0.12046	-0.0380478	0.92945	0.975283	no
ENSMUSG00000007827	Ankrd26	chr6:118501307-118562267	-1	protein_coding	Ankrd26	0.536037	0.463538	-0.072499	-0.209642	1	1	no	Ankrd26	6.05723	2.94865	-3.10858	-1.0386	0.43585	0.901851	no	Ankrd26	1.48142	3.24877	1.76735	1.13292	1	1	no	Ankrd26	0.315959	0.211032	-0.104927	-0.582275	0.61655	0.835474	no
ENSMUSG00000007833	Aldh16a1	chr7:45140683-45160089	-1	protein_coding	Aldh16a1	19.0729	12.9033	-6.1696	-0.563788	0.58375	0.838952	no	Aldh16a1	122.079	27.0006	-95.0784	-2.17675	0.10915	0.765722	no	Aldh16a1	26.5745	21.4602	-5.1143	-0.308379	0.70465	0.877104	no	Aldh16a1	2.88418	2.13243	-0.75175	-0.435662	0.49585	0.756133	no
ENSMUSG00000007836	Hnrnpa0	chr13:58125801-58128911	-1	protein_coding	Hnrnpa0	15.4614	13.2734	-2.188	-0.220134	0.4603	0.766592	no	Hnrnpa0	30.3519	28.3765	-1.9754	-0.0970902	0.8634	0.973027	no	Hnrnpa0	74.7888	77.4992	2.7104	0.0513595	0.83345	0.931687	no	Hnrnpa0	148.457	133.543	-14.914	-0.152744	0.29885	0.58148	no
ENSMUSG00000007837	Prrg2	chr7:45053576-45079136	-1	protein_coding	Prrg2	3.26711	1.68966	-1.57745	-0.951279	0.4584	0.765642	no	Prrg2	9.1186	17.5359	8.4173	0.943425	0.35935	0.880751	no	Prrg2	14.4563	12.1053	-2.351	-0.256052	0.7658	0.904681	no	Prrg2	3.27634	2.74312	-0.53322	-0.256269	0.7562	0.904678	no
ENSMUSG00000007850	Hnrnph1	chr11:50376989-50431422	1	protein_coding	Hnrnph1	168.134	149.433	-18.701	-0.17011	0.8218	0.933993	no	Hnrnph1	86.8926	155.745	68.8524	0.841878	0.38015	0.888621	no	Hnrnph1	877.301	891.718	14.417	0.0235157	0.9817	0.991201	no	Hnrnph1	148.292	156.461	8.169	0.0773593	0.624	0.839323	no
ENSMUSG00000007867	Ift43	chr12:86082560-86162461	1	protein_coding	Ift43	2.79244	4.7908	1.99836	0.778737	0.1219	0.447821	no	Ift43	0.0283474	5.87967	5.85132	7.69638	0.2962	0.852921	no	Ift43	2.41577	0.000221005	-2.41555	-13.4161	1	1	no	Ift43	0.0528939	0.165631	0.112737	1.6468	1	1	no
ENSMUSG00000007872	Id3	chr4:136143496-136145858	1	protein_coding	Id3	89.962	201.633	111.671	1.16434	0.0019	0.0237533	yes	Id3	21.2417	24.9315	3.6898	0.231075	0.7187	0.953598	no	Id3	17.8442	7.77956	-10.0646	-1.19769	0.06155	0.314838	no	Id3	48.0093	26.538	-21.4713	-0.855254	5e-05	0.000580752	yes
ENSMUSG00000007877	Tcap	chr11:98383810-98384953	1	protein_coding	Tcap	0	0	0	0	1	1	no	Tcap	0	0	0	0	1	1	no	Tcap	0	0	0	0	1	1	no	Tcap	0.0265203	0.189461	0.162941	2.83673	1	1	no
ENSMUSG00000007880	Arid1a	chr4:133679006-133757929	-1	protein_coding	Arid1a	1.87424	2.01732	0.14308	0.106128	0.9184	0.963585	no	Arid1a	16.03	18.0003	1.9703	0.167246	0.80085	0.963566	no	Arid1a	24.226	12.8337	-11.3923	-0.916617	0.00285	0.0447996	yes	Arid1a	15.8443	11.9209	-3.9234	-0.410478	0.03855	0.157865	no
ENSMUSG00000007888	Crlf1	chr8:70493157-70504081	1	protein_coding	Crlf1	0	0	0	0	1	1	no	Crlf1	0.89056	8.65685	7.76629	3.28106	0.51055	0.919914	no	Crlf1	3.14483	0.019851	-3.12498	-7.30763	1	1	no	Crlf1	0	0.0361692	0.0361692	inf	1	1	no
ENSMUSG00000007891	Ctsd	chr7:142325836-142388038	-1	protein_coding	Ctsd	724.181	515.144	-209.037	-0.491373	0.4408	0.752716	no	Ctsd	8460.96	3882.43	-4578.53	-1.12386	0.4837	0.916083	no	Ctsd	0	0	0	0	1	1	no	Ctsd	20.8723	26.937	6.0647	0.367997	0.675	0.868116	no
ENSMUSG00000007892	Rplp1	chr9:61913270-61914609	-1	protein_coding	Rplp1	1711.31	1544.92	-166.39	-0.14757	0.5705	0.832854	no	Rplp1	311.32	453.005	141.685	0.541126	0.38215	0.8901	no	Rplp1	737.334	693.156	-44.178	-0.0891379	0.71325	0.881168	no	Rplp1	3222.13	3787.63	565.5	0.233279	0.1098	0.322881	no
ENSMUSG00000007907	Cabs1	chr5:87908578-88008534	1	protein_coding	Cabs1	0	0	0	0	1	1	no	Cabs1	0	0	0	0	1	1	no	Cabs1	0	0	0	0	1	1	no	Cabs1	0	0	0	0	1	1	no
ENSMUSG00000007908	Hmgcll1	chr9:75775363-76136350	1	protein_coding	Hmgcll1	0	0	0	0	1	1	no	Hmgcll1	0	0	0	0	1	1	no	Hmgcll1	0.734017	0.448302	-0.285715	-0.711343	1	1	no	Hmgcll1	0	0	0	0	1	1	no
ENSMUSG00000007944	Ttc9b	chr7:27653914-27677844	1	protein_coding	Ttc9b	0	0	0	0	1	1	no	Ttc9b	0	0	0	0	1	1	no	Ttc9b	0.0435425	0	-0.0435425	#NAME?	1	1	no	Ttc9b	0	0	0	0	1	1	no
ENSMUSG00000007946	Phox2a	chr7:101818312-101857194	1	protein_coding	Phox2a	0.0561582	0.042782	-0.0133762	-0.392493	1	1	no	Phox2a	0	0	0	0	1	1	no	Phox2a	0	0	0	0	1	1	no	Phox2a	0	0	0	0	1	1	no
ENSMUSG00000007950	Abhd8	chr8:71456699-71463656	-1	protein_coding	Abhd8	5.76338	0.566473	-5.19691	-3.34684	0.11195	0.427892	no	Abhd8	3.94449	3.77773	-0.16676	-0.0623175	1	1	no	Abhd8	3.82582	5.18258	1.35676	0.437904	1	1	no	Abhd8	6.07614	2.50606	-3.57008	-1.27773	0.0339	0.143636	no
ENSMUSG00000007987	Ift22	chr5:136908059-136915804	1	protein_coding	Ift22	16.4337	36.3612	19.9275	1.14574	0.00785	0.0708681	no	Ift22	18.7474	35.9303	17.1829	0.938508	0.28905	0.84942	no	Ift22	8.72636	11.5152	2.78884	0.40009	0.5479	0.794325	no	Ift22	16.5612	21.4089	4.8477	0.370405	0.1844	0.443262	no
ENSMUSG00000007989	Fzd3	chr14:65201025-65262463	-1	protein_coding	Fzd3	0.00646551	0.00649824	3.27e-05	0.00728461	1	1	no	Fzd3	0.262116	0.198898	-0.063218	-0.398177	1	1	no	Fzd3	0	0.124494	0.124494	inf	1	1	no	Fzd3	0	0	0	0	1	1	no
ENSMUSG00000008028	1700008O03Rik	chr7:44310252-44400187	-1	protein_coding	1700008O03Rik	0	0	0	0	1	1	no	1700008O03Rik	0	0	0	0	1	1	no	1700008O03Rik	1.27175	0	-1.27175	#NAME?	1	1	no	1700008O03Rik	0.308709	0.0543135	-0.254395	-2.50687	0.0289	0.126848	no
ENSMUSG00000008035	Mid1ip1	chrX:10707175-10719761	1	protein_coding	Mid1ip1	60.9916	10.487	-50.5046	-2.54	5e-05	0.00103772	yes	Mid1ip1	98.855	72.5256	-26.3294	-0.446823	0.73805	0.955004	no	Mid1ip1	10.7704	24.569	13.7986	1.18976	0.0795	0.357822	no	Mid1ip1	31.1914	27.4655	-3.7259	-0.183531	0.3217	0.605792	no
ENSMUSG00000008036	Ap2s1	chr7:16738342-16749299	1	protein_coding	Ap2s1	120.344	194.45	74.106	0.692234	0.06185	0.296676	no	Ap2s1	209.568	158.845	-50.723	-0.399797	0.46765	0.910614	no	Ap2s1	62.1382	114.602	52.4638	0.883074	0.01475	0.136873	no	Ap2s1	147.226	149.346	2.12	0.020626	0.8901	0.961534	no
ENSMUSG00000008090	Fgfrl1	chr5:108569385-108706924	1	protein_coding	Fgfrl1	0.824586	0.14672	-0.677866	-2.49061	0.1096	0.423058	no	Fgfrl1	2.8277	4.95979	2.13209	0.810652	1	1	no	Fgfrl1	2.24106	2.68566	0.4446	0.261099	1	1	no	Fgfrl1	0.144247	0.218563	0.074316	0.599508	1	1	no
ENSMUSG00000008129	4930432K21Rik	chr8:84148020-84172593	1	protein_coding	4930432K21Rik	0.14273	0.0437343	-0.0989957	-1.70645	1	1	no	4930432K21Rik	0.214546	0.129901	-0.084645	-0.72387	1	1	no	4930432K21Rik	12.3472	1.68937	-10.6578	-2.86963	0.04225	0.255609	no	4930432K21Rik	1.42608	0.513455	-0.912625	-1.47375	0.11845	0.338405	no
ENSMUSG00000008136	Fhl2	chr1:43122871-43196984	-1	protein_coding	Fhl2	0	0	0	0	1	1	no	Fhl2	2.47759	10.6192	8.14161	2.09967	0.18315	0.832379	no	Fhl2	2.68874	2.21973	-0.46901	-0.276545	1	1	no	Fhl2	0	0	0	0	1	1	no
ENSMUSG00000008140	Emc10	chr7:44485711-44496529	-1	protein_coding	Emc10	44.4794	29.3777	-15.1017	-0.598413	0.08015	0.352435	no	Emc10	58.439	34.4009	-24.0381	-0.764486	0.1641	0.832379	no	Emc10	35.1393	21.0522	-14.0871	-0.739112	0.02195	0.170266	no	Emc10	56.7736	62.3608	5.5872	0.135419	0.3955	0.674914	no
ENSMUSG00000008153	Clstn3	chr6:124430758-124464794	-1	protein_coding	Clstn3	0.000154939	0.221404	0.221249	10.4808	1	1	no	Clstn3	0.283134	0	-0.283134	#NAME?	1	1	no	Clstn3	0.145851	0	-0.145851	#NAME?	1	1	no	Clstn3	0.150875	0.0763425	-0.0745325	-0.982795	1	1	no
ENSMUSG00000008167	Fbxw9	chr8:85036629-85082339	1	protein_coding	Fbxw9	3.64071	3.23366	-0.40705	-0.171053	0.89835	0.957453	no	Fbxw9	7.82986	11.7185	3.88864	0.581727	0.68015	0.94738	no	Fbxw9	3.81998	6.32685	2.50687	0.727921	1	1	no	Fbxw9	1.82089	1.72925	-0.09164	-0.0744978	0.9456	0.98001	no
ENSMUSG00000008193	Spib	chr7:44525923-44532079	-1	protein_coding	Spib	0.104831	0.0175544	-0.0872766	-2.57817	1	1	no	Spib	0.713927	0.705175	-0.008752	-0.0177948	1	1	no	Spib	80.5221	91.9146	11.3925	0.190911	0.74165	0.893848	no	Spib	0.0165265	0.0138321	-0.0026944	-0.256754	1	1	no
ENSMUSG00000008200	Fnbp4	chr2:90745369-90781021	1	protein_coding	Fnbp4	4.1658	3.85761	-0.30819	-0.110887	0.9	0.957549	no	Fnbp4	10.1738	14.7242	4.5504	0.533332	0.68055	0.94738	no	Fnbp4	43.0333	34.0778	-8.9555	-0.336621	0.72805	0.88851	no	Fnbp4	2.59551	3.2715	0.67599	0.333932	0.73625	0.897173	no
ENSMUSG00000008206	Cers4	chr8:4493025-4538187	1	protein_coding	Cers4	10.2101	2.64667	-7.56343	-1.94775	0.02735	0.176176	no	Cers4	2.99355	4.99616	2.00261	0.738963	1	1	no	Cers4	7.9378	3.05854	-4.87926	-1.3759	0.1523	0.498912	no	Cers4	1.4731	5.42023	3.94713	1.8795	0.0003	0.00290015	yes
ENSMUSG00000008226	Scrn3	chr2:73271924-73337818	1	protein_coding	Scrn3	1.53168	1.40935	-0.12233	-0.120083	0.89625	0.956074	no	Scrn3	4.76849	6.0465	1.27801	0.342569	1	1	no	Scrn3	8.5611	12.002	3.4409	0.487405	0.6457	0.846087	no	Scrn3	8.07814	3.50239	-4.57575	-1.20568	0.057	0.20866	no
ENSMUSG00000008301	Phax	chr18:56509686-56587712	1	protein_coding	Phax	5.93047	3.28687	-2.6436	-0.851432	0.49065	0.785939	no	Phax	7.187	0.729023	-6.45798	-3.30135	0.1824	0.832379	no	Phax	10.2423	5.18346	-5.05884	-0.982546	0.23505	0.579889	no	Phax	1.77862	1.63472	-0.1439	-0.121717	0.9509	0.981611	no
ENSMUSG00000008305	Tle1	chr4:72113435-72200959	-1	protein_coding	Tle1	29.1514	4.04838	-25.103	-2.84815	5e-05	0.00103772	yes	Tle1	19.8972	25.4089	5.5117	0.352771	0.7475	0.95579	no	Tle1	7.38747	4.45728	-2.93019	-0.728917	0.29635	0.623525	no	Tle1	12.8976	5.79682	-7.10078	-1.15377	5e-05	0.000580752	yes
ENSMUSG00000008307	1700109H08Rik	chr5:3543819-3680325	1	protein_coding	1700109H08Rik	1.17273	1.08511	-0.08762	-0.112027	0.9427	0.973708	no	1700109H08Rik	0.193921	0.44367	0.249749	1.19401	1	1	no	1700109H08Rik	0.892456	10.6643	9.77184	3.57886	0.0597	0.309691	no	1700109H08Rik	0.737027	1.1919	0.454873	0.693477	0.5563	0.796771	no
ENSMUSG00000008318	Relt	chr7:100842950-100863498	-1	protein_coding	Relt	1.45411	4.30334	2.84923	1.56532	0.2627	0.600603	no	Relt	20.309	2.83997	-17.469	-2.83817	0.03045	0.517315	no	Relt	380.221	193.329	-186.892	-0.97578	0.01585	0.142627	no	Relt	4.42203	2.01421	-2.40782	-1.13449	0.0006	0.00528901	yes
ENSMUSG00000008333	Snrpb2	chr2:143062950-143072853	1	protein_coding	Snrpb2	17.4412	27.0587	9.6175	0.633591	0.1042	0.409957	no	Snrpb2	20.7621	63.4354	42.6733	1.61134	0.16865	0.832379	no	Snrpb2	51.4539	73.2003	21.7464	0.508569	0.2757	0.605599	no	Snrpb2	44.863	61.7798	16.9168	0.46161	0.0177	0.0873454	no
ENSMUSG00000008348	Ubc	chr5:125385173-125390554	-1	protein_coding	Ubc	2.01997	2.4257	0.40573	0.264067	0.8485	0.940878	no	Ubc	2.48668	14.5674	12.0807	2.55045	0.20955	0.832379	no	Ubc	18.5386	27.8518	9.3132	0.587236	0.39415	0.698472	no	Ubc	0.46469	0.61736	0.15267	0.409844	0.68345	0.871764	no
ENSMUSG00000008373	Prpf31	chr7:3617372-3701024	1	protein_coding	Prpf31	15.0041	28.057	13.0529	0.903003	0.0969	0.392761	no	Prpf31	18.7567	18.1124	-0.6443	-0.0504289	0.9718	0.991644	no	Prpf31	11.9149	12.7206	0.8057	0.0944051	0.90545	0.960881	no	Prpf31	72.9134	79.8378	6.9244	0.130889	0.56005	0.798963	no
ENSMUSG00000008384	Sertad1	chr7:27486907-27490316	1	protein_coding	Sertad1	33.1958	76.8747	43.6789	1.21151	0.00015	0.00276447	yes	Sertad1	13.5079	20.6763	7.1684	0.61417	0.31805	0.86595	no	Sertad1	25.7993	15.2374	-10.5619	-0.759713	0.04025	0.249187	no	Sertad1	16.2812	48.0915	31.8103	1.56258	5e-05	0.000580752	yes
ENSMUSG00000008393	Carhsp1	chr16:8633121-8672244	-1	protein_coding	Carhsp1	5.99772	25.1498	19.1521	2.06806	5e-05	0.00103772	yes	Carhsp1	4.46484	7.60006	3.13522	0.767401	0.62805	0.944194	no	Carhsp1	3.51723	3.63286	0.11563	0.0466654	1	1	no	Carhsp1	11.701	54.1271	42.4261	2.20972	5e-05	0.000580752	yes
ENSMUSG00000008398	Elk3	chr10:93159210-93311147	-1	protein_coding	Elk3	13.4117	21.068	7.6563	0.651556	0.16885	0.530938	no	Elk3	32.1921	37.7318	5.5397	0.229073	0.77125	0.958641	no	Elk3	67.3641	50.0975	-17.2666	-0.427239	0.28635	0.616089	no	Elk3	12.1763	7.28368	-4.89262	-0.741332	0.1237	0.347315	no
ENSMUSG00000008429	Herpud2	chr9:25108038-25151905	-1	protein_coding	Herpud2	8.64942	4.78289	-3.86653	-0.854721	0.0419	0.233926	no	Herpud2	12.6872	11.2866	-1.4006	-0.168768	0.795	0.963134	no	Herpud2	17.6806	10.2439	-7.4367	-0.787412	0.2969	0.623525	no	Herpud2	14.4228	20.7203	6.2975	0.522696	0.0046	0.0293699	yes
ENSMUSG00000008435	Rdh13	chr7:4424769-4502327	-1	protein_coding	Rdh13	11.5425	10.8269	-0.7156	-0.092335	0.93505	0.970077	no	Rdh13	15.8025	5.0212	-10.7813	-1.65405	0.2869	0.848882	no	Rdh13	1.76414	14.5173	12.7532	3.04073	0.1293	0.464046	no	Rdh13	6.38924	5.24371	-1.14553	-0.285056	0.43495	0.708048	no
ENSMUSG00000008438	Adam21	chr12:81558583-81568474	-1	protein_coding	Adam21	0.0158249	0.0184878	0.0026629	0.224373	1	1	no	Adam21	0	0	0	0	1	1	no	Adam21	0	0	0	0	1	1	no	Adam21	0.0331595	0.0409828	0.0078233	0.305596	1	1	no
ENSMUSG00000008450	Nutf2	chr8:105860565-105880391	1	protein_coding	Nutf2	18.8059	29.2603	10.4544	0.637759	0.07525	0.338105	no	Nutf2	1.28337	2.81216	1.52879	1.13174	1	1	no	Nutf2	1.42477	5.76947	4.3447	2.01771	1	1	no	Nutf2	129.502	112.298	-17.204	-0.205648	0.20515	0.473193	no
ENSMUSG00000008461	Fut1	chr7:45617288-45621210	1	protein_coding	Fut1	0	0	0	0	1	1	no	Fut1	0	0	0	0	1	1	no	Fut1	0.864493	0	-0.864493	#NAME?	1	1	no	Fut1	0.00181684	0.00279704	0.0009802	0.622472	1	1	no
ENSMUSG00000008475	Arpc5	chr1:152766462-152775597	1	protein_coding	Arpc5	27.6484	53.5358	25.8874	0.953309	0.16125	0.519349	no	Arpc5	416.4	291.311	-125.089	-0.515407	0.4573	0.90741	no	Arpc5	147.886	256.9	109.014	0.796726	0.01715	0.149059	no	Arpc5	61.0539	91.2698	30.2159	0.580054	0.05375	0.199951	no
ENSMUSG00000008482	Rnf151	chr17:24715284-24724478	-1	protein_coding	Rnf151	0.0267628	0.0609279	0.0341651	1.18687	1	1	no	Rnf151	0	0	0	0	1	1	no	Rnf151	0	0	0	0	1	1	no	Rnf151	0.204221	0.134442	-0.069779	-0.603146	1	1	no
ENSMUSG00000008489	Elavl2	chr4:91250762-91400785	-1	protein_coding	Elavl2	0	0	0	0	1	1	no	Elavl2	0	0	0	0	1	1	no	Elavl2	0	0	0	0	1	1	no	Elavl2	0	0	0	0	1	1	no
ENSMUSG00000008496	Pou2f2	chr7:25072566-25179726	-1	protein_coding	Pou2f2	3.12855	6.44004	3.31149	1.04157	0.0285	0.181234	no	Pou2f2	3.88367	7.43444	3.55077	0.936803	0.4436	0.905547	no	Pou2f2	7.59721	24.5953	16.9981	1.69484	5e-05	0.00176785	yes	Pou2f2	1.95111	15.0748	13.1237	2.94977	5e-05	0.000580752	yes
ENSMUSG00000008540	Mgst1	chr6:138140315-138156762	1	protein_coding	Mgst1	16.9703	16.7826	-0.1877	-0.0160499	0.98445	0.991453	no	Mgst1	75.5843	71.0768	-4.5075	-0.0887095	0.93595	0.985772	no	Mgst1	6.59321	2.38919	-4.20402	-1.46446	1	1	no	Mgst1	0	7.4e-07	7.4e-07	inf	1	1	no
ENSMUSG00000008575	Nfib	chr4:82290171-82705750	-1	protein_coding	Nfib	0	0	0	0	1	1	no	Nfib	1.66729	2.90814	1.24085	0.802593	1	1	no	Nfib	0	2.53e-06	2.53e-06	inf	1	1	no	Nfib	0	0	0	0	1	1	no
ENSMUSG00000008590	Htr3b	chr9:48935007-48964990	-1	protein_coding	Htr3b	0	0	0	0	1	1	no	Htr3b	0	0	0	0	1	1	no	Htr3b	0	0	0	0	1	1	no	Htr3b	0	0.00310605	0.00310605	inf	1	1	no
ENSMUSG00000008601	Rab25	chr3:88542028-88548300	-1	protein_coding	Rab25	0.0308371	0.185865	0.155028	2.59151	1	1	no	Rab25	0	0	0	0	1	1	no	Rab25	0.287903	0.502611	0.214708	0.803859	1	1	no	Rab25	0.117542	0.121806	0.004264	0.0514134	1	1	no
ENSMUSG00000008604	Ubqln4	chr3:88553746-88569725	1	protein_coding	Ubqln4	7.14561	6.39581	-0.7498	-0.159931	0.78235	0.922064	no	Ubqln4	18.6089	20.6482	2.0393	0.150023	0.84545	0.969695	no	Ubqln4	12.7294	9.89666	-2.83274	-0.363154	0.45585	0.739327	no	Ubqln4	38.4894	23.5781	-14.9113	-0.707016	5e-05	0.000580752	yes
ENSMUSG00000008658	Rbfox1	chr16:6809221-7412482	1	protein_coding	Rbfox1	0.0022543	0	-0.0022543	#NAME?	1	1	no	Rbfox1	0	3.77601	3.77601	inf	1	1	no	Rbfox1	0	0	0	0	1	1	no	Rbfox1	0.823472	3.99567	3.1722	2.27864	0.00165	0.0125538	yes
ENSMUSG00000008668	Rps18	chr17:33951996-33967052	-1	protein_coding	Rps18	249.047	367.759	118.712	0.562342	0.0474	0.250556	no	Rps18	45.2033	31.436	-13.7673	-0.52401	0.5822	0.935352	no	Rps18	122.145	118.291	-3.854	-0.0462564	0.9081	0.961486	no	Rps18	455.784	566.888	111.104	0.314712	0.0474	0.183572	no
ENSMUSG00000008682	Rpl10	chrX:74270711-74290161	1	protein_coding	Rpl10	602.274	520.12	-82.154	-0.211576	0.60295	0.848947	no	Rpl10	28.3059	15.6356	-12.6703	-0.856268	0.4861	0.916083	no	Rpl10	22.2542	30.7721	8.5179	0.467547	0.69015	0.870279	no	Rpl10	915.989	1138.24	222.251	0.313404	0.03705	0.153485	no
ENSMUSG00000008683	Rps15a	chr7:118104283-118116291	-1	protein_coding	Rps15a	794.308	1214.94	420.632	0.61311	0.11075	0.425488	no	Rps15a	144.179	168.164	23.985	0.222012	0.81905	0.967597	no	Rps15a	989.415	870.476	-118.939	-0.18477	0.5801	0.813213	no	Rps15a	44.4549	39.5369	-4.918	-0.169143	0.8967	0.963336	no
ENSMUSG00000008690	Ncaph2	chr15:89355718-89377039	1	protein_coding	Ncaph2	51.683	44.0655	-7.6175	-0.23004	0.60965	0.852294	no	Ncaph2	25.6229	31.5671	5.9442	0.300987	0.66425	0.946876	no	Ncaph2	64.3503	68.0528	3.7025	0.0807086	0.85485	0.940973	no	Ncaph2	47.7658	34.405	-13.3608	-0.473361	0.0084	0.0479914	yes
ENSMUSG00000008730	Hipk1	chr3:103739365-103791563	-1	protein_coding	Hipk1	3.52333	1.50786	-2.01547	-1.22444	0.4684	0.772417	no	Hipk1	6.12223	15.642	9.51977	1.35329	0.2764	0.845045	no	Hipk1	1.79315	4.38073	2.58758	1.28868	1	1	no	Hipk1	10.9502	18.5445	7.5943	0.760027	0.00445	0.0286268	yes
ENSMUSG00000008734	Gprc5b	chr7:118740225-118995211	-1	protein_coding	Gprc5b	4.08977	2.52788	-1.56189	-0.694095	0.48805	0.784315	no	Gprc5b	14.8524	5.72992	-9.12248	-1.37411	0.287	0.848882	no	Gprc5b	0.863456	3.18408	2.32062	1.88268	1	1	no	Gprc5b	0.00111247	0	-0.00111247	#NAME?	1	1	no
ENSMUSG00000008763	Man1a2	chr3:100561985-100685523	-1	protein_coding	Man1a2	50.742	52.7849	2.0429	0.0569453	0.9561	0.978654	no	Man1a2	14.3765	17.5283	3.1518	0.285974	0.7885	0.962979	no	Man1a2	10.6768	8.91696	-1.75984	-0.259851	0.7365	0.892539	no	Man1a2	19.2681	14.9459	-4.3222	-0.366462	0.08215	0.266967	no
ENSMUSG00000008789	Ceacam5	chr7:17713237-17761132	1	protein_coding	Ceacam5	0	0	0	0	1	1	no	Ceacam5	0	0	0	0	1	1	no	Ceacam5	0	0	0	0	1	1	no	Ceacam5	0	0	0	0	1	1	no
ENSMUSG00000008813	Tppp2	chr14:51918424-51920699	1	protein_coding	Tppp2	0	0	0	0	1	1	no	Tppp2	0	0	0	0	1	1	no	Tppp2	0	0	0	0	1	1	no	Tppp2	0.0206011	0	-0.0206011	#NAME?	1	1	no
ENSMUSG00000008822	Acyp1	chr12:85272187-85288438	-1	protein_coding	Acyp1	8.03052	5.95171	-2.07881	-0.43219	0.34275	0.678247	no	Acyp1	4.16563	4.45881	0.29318	0.0981212	1	1	no	Acyp1	3.75964	5.43372	1.67408	0.531347	1	1	no	Acyp1	9.51113	8.23129	-1.27984	-0.208497	0.52555	0.777244	no
ENSMUSG00000008843	Cldn13	chr5:134914248-134915526	-1	protein_coding	Cldn13	0.0232917	0	-0.0232917	#NAME?	1	1	no	Cldn13	0	0	0	0	1	1	no	Cldn13	0.400364	0.493002	0.092638	0.30028	1	1	no	Cldn13	0	0	0	0	1	1	no
ENSMUSG00000008845	Cd163	chr6:124304655-124330527	1	protein_coding	Cd163	0.440683	0.328647	-0.112036	-0.423204	1	1	no	Cd163	0.546938	0.218276	-0.328662	-1.32522	1	1	no	Cd163	0.517864	0.110136	-0.407728	-2.23329	1	1	no	Cd163	0	0	0	0	1	1	no
ENSMUSG00000008855	Hdac5	chr11:102194431-102230229	-1	protein_coding	Hdac5	42.8925	32.0033	-10.8892	-0.422505	0.5562	0.824732	no	Hdac5	37.202	7.52062	-29.6814	-2.30645	0.00515	0.237669	no	Hdac5	37.3579	20.416	-16.9419	-0.871717	0.1172	0.442728	no	Hdac5	12.4439	3.77267	-8.67123	-1.72178	0.0003	0.00290015	yes
ENSMUSG00000008859	Rala	chr13:17880574-17944251	-1	protein_coding	Rala	23.2707	36.9213	13.6506	0.665943	0.02245	0.152932	no	Rala	22.0476	19.5353	-2.5123	-0.174542	0.77125	0.958641	no	Rala	60.562	40.1329	-20.4291	-0.593627	0.01735	0.150066	no	Rala	13.8166	19.3547	5.5381	0.486283	0.00415	0.0270529	yes
ENSMUSG00000008874	Clec3a	chr8:114418085-114425846	1	protein_coding	Clec3a	0	0	0	0	1	1	no	Clec3a	0	0	0	0	1	1	no	Clec3a	0	0	0	0	1	1	no	Clec3a	0	0	0	0	1	1	no
ENSMUSG00000008892	Vdac3	chr8:22576990-22593829	-1	protein_coding	Vdac3	33.0426	69.4985	36.4559	1.07266	5e-05	0.00103772	yes	Vdac3	3.53659	9.61226	6.07567	1.44252	0.25845	0.836497	no	Vdac3	7.223	12.1815	4.9585	0.754023	0.40755	0.705952	no	Vdac3	57.0019	56.0228	-0.9791	-0.0249978	0.8843	0.959967	no
ENSMUSG00000008932	Slc1a7	chr4:107968331-108013532	1	protein_coding	Slc1a7	0	0	0	0	1	1	no	Slc1a7	0	0	0	0	1	1	no	Slc1a7	0	0	0	0	1	1	no	Slc1a7	0	0	0	0	1	1	no
ENSMUSG00000008958	Vps72	chr3:95110699-95123051	1	protein_coding	Vps72	2.65219	1.71899	-0.9332	-0.625623	0.6599	0.874813	no	Vps72	25.7869	23.8864	-1.9005	-0.110451	0.89915	0.979356	no	Vps72	25.9367	32.1848	6.2481	0.311384	0.5277	0.784036	no	Vps72	25.0885	26.6897	1.6012	0.0892577	0.76045	0.907337	no
ENSMUSG00000008976	Gabpa	chr16:84827860-84863782	1	protein_coding	Gabpa	12.6088	12.076	-0.5328	-0.0622964	0.86835	0.947589	no	Gabpa	15.3673	27.6205	12.2532	0.845876	0.32095	0.867842	no	Gabpa	17.873	23.6595	5.7865	0.404639	0.5233	0.781964	no	Gabpa	17.7149	24.8682	7.1533	0.48934	0.04905	0.188031	no
ENSMUSG00000008999	Bmp7	chr2:172868011-172940321	-1	protein_coding	Bmp7	0	0	0	0	1	1	no	Bmp7	0	0	0	0	1	1	no	Bmp7	1.63761	0.524046	-1.11356	-1.64383	1	1	no	Bmp7	0	0	0	0	1	1	no
ENSMUSG00000009013	Dynll1	chr5:115279665-115300999	-1	protein_coding	Dynll1	7.20325	10.6309	3.42765	0.561539	0.62715	0.860058	no	Dynll1	176.935	254.395	77.46	0.523853	0.751	0.95579	no	Dynll1	17.8658	2.95449	-14.9113	-2.59622	0.03165	0.217884	no	Dynll1	2.4522	2.68648	0.23428	0.131644	0.8696	0.953418	no
ENSMUSG00000009030	Pdcl	chr2:37350063-37359809	-1	protein_coding	Pdcl	26.386	17.3738	-9.0122	-0.602862	0.01985	0.140587	no	Pdcl	28.4334	21.886	-6.5474	-0.377579	0.6516	0.946142	no	Pdcl	19.2724	13.4118	-5.8606	-0.523032	0.2602	0.592001	no	Pdcl	18.0395	15.6444	-2.3951	-0.205519	0.22965	0.503696	no
ENSMUSG00000009035	Tmem184b	chr15:79345951-79403303	-1	protein_coding	Tmem184b	8.90903	14.2368	5.32777	0.676288	0.5137	0.799865	no	Tmem184b	0.184896	0.166449	-0.018447	-0.151634	1	1	no	Tmem184b	2.66997	1.74729	-0.92268	-0.611701	1	1	no	Tmem184b	4.55775	16.0633	11.5055	1.81737	0.0713	0.242358	no
ENSMUSG00000009047	Gm5965	chr16:88777895-88778528	1	protein_coding	Gm5965	0	0	0	0	1	1	no	Gm5965	0	0	0	0	1	1	no	Gm5965	0	0	0	0	1	1	no	Gm5965	0	0	0	0	1	1	no
ENSMUSG00000009070	Rsph14	chr10:74957476-75032586	-1	protein_coding	Rsph14	0	0	0	0	1	1	no	Rsph14	0	0	0	0	1	1	no	Rsph14	0	0	0	0	1	1	no	Rsph14	0	0	0	0	1	1	no
ENSMUSG00000009073	Nf2	chr11:4765844-4849536	-1	protein_coding	Nf2	20.5171	4.71982	-15.7973	-2.12002	0.0167	0.123416	no	Nf2	2.07067	8.99847	6.9278	2.11958	0.05035	0.611118	no	Nf2	12.5919	4.20986	-8.38204	-1.58065	0.0375	0.241008	no	Nf2	8.15277	5.51691	-2.63586	-0.563429	0.3346	0.618265	no
ENSMUSG00000009075	Cabp7	chr11:4701825-4746778	-1	protein_coding	Cabp7	0.0116726	0.0135763	0.0019037	0.217963	1	1	no	Cabp7	0	0.159173	0.159173	inf	1	1	no	Cabp7	0.100008	0.284939	0.184931	1.51053	1	1	no	Cabp7	0.00182517	0	-0.00182517	#NAME?	1	1	no
ENSMUSG00000009076	Zmat5	chr11:4701825-4746778	1	protein_coding	Zmat5	3.1272	4.36049	1.23329	0.47962	0.70915	0.895886	no	Zmat5	26.1527	7.68173	-18.471	-1.76746	0.11895	0.788254	no	Zmat5	17.0192	19.7871	2.7679	0.217402	0.6703	0.860082	no	Zmat5	6.9397	8.52719	1.58749	0.297198	0.59605	0.821439	no
ENSMUSG00000009079	Ewsr1	chr11:5069621-5106093	-1	protein_coding	Ewsr1	125.723	205.39	79.667	0.708113	0.60575	0.850621	no	Ewsr1	243.459	143.653	-99.806	-0.761092	0.339	0.877241	no	Ewsr1	282.05	218.343	-63.707	-0.36936	0.5362	0.787864	no	Ewsr1	25.743	26.7041	0.9611	0.052879	0.86995	0.953516	no
ENSMUSG00000009090	Ap1b1	chr11:4986823-5042791	1	protein_coding	Ap1b1	35.6081	24.4184	-11.1897	-0.544238	0.6398	0.864678	no	Ap1b1	9.62676	14.9922	5.36544	0.639091	0.5219	0.920807	no	Ap1b1	7.86621	10.8071	2.94089	0.458232	0.5691	0.806694	no	Ap1b1	2.48055	0.677913	-1.80264	-1.87149	0.0179	0.0880853	no
ENSMUSG00000009092	Derl3	chr10:75891885-75895941	1	protein_coding	Derl3	0.0319796	0	-0.0319796	#NAME?	1	1	no	Derl3	0	0.129392	0.129392	inf	1	1	no	Derl3	0.359396	0.177953	-0.181443	-1.01408	1	1	no	Derl3	0	0	0	0	1	1	no
ENSMUSG00000009093	Gstt4	chr10:75814942-75830346	-1	protein_coding	Gstt4	0	0.782358	0.782358	inf	0.0304	0.189186	no	Gstt4	0	0.452853	0.452853	inf	1	1	no	Gstt4	0	0	0	0	1	1	no	Gstt4	0.00160894	7.78e-06	-0.00160116	-7.69157	1	1	no
ENSMUSG00000009097	Tbx1	chr16:18581712-18586969	-1	protein_coding	Tbx1	0	0	0	0	1	1	no	Tbx1	0	0	0	0	1	1	no	Tbx1	0	0	0	0	1	1	no	Tbx1	0	0.0152767	0.0152767	inf	1	1	no
ENSMUSG00000009108	Gnat2	chr3:108074055-108101595	1	protein_coding	Gnat2	0.00548635	0	-0.00548635	#NAME?	1	1	no	Gnat2	0	0	0	0	1	1	no	Gnat2	0	0	0	0	1	1	no	Gnat2	0.12004	0.100015	-0.020025	-0.263302	1	1	no
ENSMUSG00000009112	Bcl2l13	chr6:120836203-120916975	1	protein_coding	Bcl2l13	15.4744	15.2906	-0.1838	-0.017238	0.98975	0.994065	no	Bcl2l13	3.97185	8.48337	4.51152	1.09483	1	1	no	Bcl2l13	15.6473	6.44728	-9.20002	-1.27915	0.24695	0.583415	no	Bcl2l13	20.4679	17.6062	-2.8617	-0.217273	0.7161	0.887781	no
ENSMUSG00000009114	2610028H24Rik	chr10:76449080-76515858	1	protein_coding	2610028H24Rik	0	0	0	0	1	1	no	2610028H24Rik	0	0	0	0	1	1	no	2610028H24Rik	0	0	0	0	1	1	no	2610028H24Rik	0	0	0	0	1	1	no
ENSMUSG00000009115	Spatc1l	chr10:76562271-76570532	1	protein_coding	Spatc1l	0	0	0	0	1	1	no	Spatc1l	0	0	0	0	1	1	no	Spatc1l	0.295813	0.794309	0.498496	1.42502	1	1	no	Spatc1l	0.0121216	0.0067895	-0.0053321	-0.836199	1	1	no
ENSMUSG00000009145	Dqx1	chr6:83030891-83067507	1	protein_coding	Dqx1	0.342189	0.682422	0.340233	0.99587	0.5633	0.828713	no	Dqx1	1.24797	0.993355	-0.254615	-0.329201	1	1	no	Dqx1	4.39027	3.57108	-0.81919	-0.297948	1	1	no	Dqx1	0.213906	0.308152	0.094246	0.526668	0.6644	0.862678	no
ENSMUSG00000009185	Ccl8	chr11:82115184-82116799	1	protein_coding	Ccl8	1.21487	23.3402	22.1253	4.26394	0.1506	0.501294	no	Ccl8	4.25464	1.45328	-2.80136	-1.54973	1	1	no	Ccl8	0	0	0	0	1	1	no	Ccl8	7.18e-05	0	-7.18e-05	#NAME?	1	1	no
ENSMUSG00000009207	Lnpk1	chr2:74514829-74584544	-1	protein_coding	Lnpk1	7.35683	11.4359	4.07907	0.63642	0.28715	0.626273	no	Lnpk1	9.17912	22.6654	13.4863	1.30407	0.09315	0.746935	no	Lnpk1	7.75628	17.681	9.92472	1.18876	0.0586	0.307047	no	Lnpk1	9.82437	19.3969	9.57253	0.98139	5e-05	0.000580752	yes
ENSMUSG00000009210	Prr29	chr11:106365471-106377558	1	protein_coding	Prr29	0	0	0	0	1	1	no	Prr29	0.219888	0	-0.219888	#NAME?	1	1	no	Prr29	4.41283	4.69874	0.28591	0.0905694	1	1	no	Prr29	0	0	0	0	1	1	no
ENSMUSG00000009214	Tmem8c	chr2:27061635-27072179	-1	protein_coding	Tmem8c	0	0	0	0	1	1	no	Tmem8c	0	0	0	0	1	1	no	Tmem8c	0	0	0	0	1	1	no	Tmem8c	0.011623	0	-0.011623	#NAME?	1	1	no
ENSMUSG00000009216	Fam163b	chr2:27110379-27142491	-1	protein_coding	Fam163b	0	0	0	0	1	1	no	Fam163b	0	0	0	0	1	1	no	Fam163b	0	0	0	0	1	1	no	Fam163b	0	0	0	0	1	1	no
ENSMUSG00000009246	Trpm5	chr7:143021783-143094642	-1	protein_coding	Trpm5	0	0	0	0	1	1	no	Trpm5	0	0	0	0	1	1	no	Trpm5	1.73069	0.697764	-1.03293	-1.31054	1	1	no	Trpm5	0.00163468	0	-0.00163468	#NAME?	1	1	no
ENSMUSG00000009248	Ascl2	chr7:142966828-142969264	-1	protein_coding	Ascl2	0.0418428	0.114227	0.0723842	1.44886	1	1	no	Ascl2	0.490744	0	-0.490744	#NAME?	1	1	no	Ascl2	0	0	0	0	1	1	no	Ascl2	0	0	0	0	1	1	no
ENSMUSG00000009281	Rarres2	chr6:48554792-48572789	-1	protein_coding	Rarres2	0	0	0	0	1	1	no	Rarres2	1.11155	0.506625	-0.604925	-1.13359	1	1	no	Rarres2	0	1.33801	1.33801	inf	1	1	no	Rarres2	0.000282715	0	-0.000282715	#NAME?	1	1	no
ENSMUSG00000009291	Pttg1ip	chr10:77581708-77598736	1	protein_coding	Pttg1ip	71.3692	67.3616	-4.0076	-0.083376	0.8892	0.953464	no	Pttg1ip	73.3192	55.8178	-17.5014	-0.393465	0.504	0.919487	no	Pttg1ip	25.679	18.324	-7.355	-0.486856	0.2648	0.595812	no	Pttg1ip	17.6409	10.7603	-6.8806	-0.713209	0.1293	0.356629	no
ENSMUSG00000009292	Trpm2	chr10:77907721-77970563	-1	protein_coding	Trpm2	0.924435	2.23944	1.315	1.27649	0.20315	0.567754	no	Trpm2	6.15013	3.24471	-2.90542	-0.922526	0.3175	0.86595	no	Trpm2	1.51716	1.61629	0.09913	0.0913086	1	1	no	Trpm2	0.135693	0.0291278	-0.106565	-2.21987	1	1	no
ENSMUSG00000009293	Ube2g2	chr10:77606096-77645996	1	protein_coding	Ube2g2	12.0478	20.122	8.0742	0.740009	0.66725	0.878287	no	Ube2g2	132.836	0.175031	-132.661	-9.56781	0.08565	0.735047	no	Ube2g2	49.8618	33.2636	-16.5982	-0.58399	0.5147	0.777325	no	Ube2g2	0.758249	1.10642	0.348171	0.545158	0.6199	0.836963	no
ENSMUSG00000009350	Mpo	chr11:87793580-87804424	1	protein_coding	Mpo	0.0437748	0	-0.0437748	#NAME?	1	1	no	Mpo	0.384658	0	-0.384658	#NAME?	1	1	no	Mpo	70.1364	8.81357	-61.3228	-2.99236	5e-05	0.00176785	yes	Mpo	0.0127538	0.0035279	-0.0092259	-1.85405	1	1	no
ENSMUSG00000009356	Lpo	chr11:87806277-87828289	-1	protein_coding	Lpo	0	0	0	0	1	1	no	Lpo	0	0	0	0	1	1	no	Lpo	0.198176	0	-0.198176	#NAME?	1	1	no	Lpo	0.00154655	0	-0.00154655	#NAME?	1	1	no
ENSMUSG00000009376	Met	chr6:17463670-17574072	1	protein_coding	Met	0.470719	11.1788	10.7081	4.56975	0.0002	0.00354172	yes	Met	4.69903	41.9379	37.2389	3.15782	5e-05	0.0101377	yes	Met	8.71212	4.7899	-3.92222	-0.863029	0.34345	0.661495	no	Met	0.00591324	0.0629993	0.0570861	3.41332	1	1	no
ENSMUSG00000009378	Slc16a12	chr19:34665240-34748697	-1	protein_coding	Slc16a12	0.274706	0	-0.274706	#NAME?	1	1	no	Slc16a12	0	0	0	0	1	1	no	Slc16a12	0	0	0	0	1	1	no	Slc16a12	10.3252	0.545451	-9.77975	-4.24258	5e-05	0.000580752	yes
ENSMUSG00000009394	Syn2	chr6:115134901-115282006	1	protein_coding	Syn2	0	0	0	0	1	1	no	Syn2	0.0995307	0	-0.0995307	#NAME?	1	1	no	Syn2	0	0	0	0	1	1	no	Syn2	0.0144813	0	-0.0144813	#NAME?	1	1	no
ENSMUSG00000009406	Elk1	chrX:20925382-20987349	-1	protein_coding	Elk1	1.93425	0.544983	-1.38927	-1.82749	0.30505	0.643919	no	Elk1	2.95075	3.86245	0.9117	0.388436	1	1	no	Elk1	1.12936	1.34523	0.21587	0.252347	1	1	no	Elk1	5.89119	9.70946	3.81827	0.720833	0.081	0.264336	no
ENSMUSG00000009418	Nav1	chr1:135434398-135752232	-1	protein_coding	Nav1	5.84183	1.38234	-4.45949	-2.0793	0.00255	0.0296556	yes	Nav1	3.20631	3.69246	0.48615	0.203671	1	1	no	Nav1	26.3257	41.4986	15.1729	0.656588	0.62875	0.837953	no	Nav1	10.7609	3.86152	-6.89938	-1.47856	0.0003	0.00290015	yes
ENSMUSG00000009470	Tnpo1	chr13:98839018-98926673	-1	protein_coding	Tnpo1	28.4022	23.613	-4.7892	-0.26642	0.4386	0.751222	no	Tnpo1	30.0327	8.39699	-21.6357	-1.83859	0.17485	0.832379	no	Tnpo1	14.1241	18.9858	4.8617	0.426768	0.1946	0.546096	no	Tnpo1	36.2815	32.6047	-3.6768	-0.154153	0.50445	0.762279	no
ENSMUSG00000009471	Myod1	chr7:46376473-46379099	1	protein_coding	Myod1	0	0	0	0	1	1	no	Myod1	0	0	0	0	1	1	no	Myod1	0	0	0	0	1	1	no	Myod1	0	0	0	0	1	1	no
ENSMUSG00000009487	Otog	chr7:46240986-46311434	1	protein_coding	Otog	0	0	0	0	1	1	no	Otog	0	0	0	0	1	1	no	Otog	0	0.034257	0.034257	inf	1	1	no	Otog	0	0.00072496	0.00072496	inf	1	1	no
ENSMUSG00000009535	Rnmt	chr18:67933041-68324852	1	protein_coding	Rnmt	16.3227	22.8795	6.5568	0.487176	0.3337	0.669587	no	Rnmt	10.3172	5.1404	-5.1768	-1.00509	0.45875	0.907521	no	Rnmt	15.2957	17.3659	2.0702	0.183135	0.76235	0.903406	no	Rnmt	28.4053	39.8835	11.4782	0.48963	0.0298	0.129977	no
ENSMUSG00000009545	Kcnq1	chr7:143106361-143427042	1	protein_coding	Kcnq1	0.322905	0	-0.322905	#NAME?	1	1	no	Kcnq1	1.57281	0.119134	-1.45368	-3.72269	1	1	no	Kcnq1	0	0	0	0	1	1	no	Kcnq1	0.0202392	0.0195398	-0.0006994	-0.0507335	1	1	no
ENSMUSG00000009549	Srp14	chr2:118475800-118479711	-1	protein_coding	Srp14	21.6112	2.07122	-19.54	-3.38323	0.21955	0.578098	no	Srp14	106.083	78.5748	-27.5082	-0.43305	0.43145	0.90021	no	Srp14	94.2597	72.8038	-21.4559	-0.372627	0.1567	0.504065	no	Srp14	97.0389	126.063	29.0241	0.377507	0.0247	0.1122	no
ENSMUSG00000009551	6330409D20Rik	chr2:32720851-32755512	-1	protein_coding	6330409D20Rik	0	0.137112	0.137112	inf	1	1	no	6330409D20Rik	0	0	0	0	1	1	no	6330409D20Rik	0	0.712403	0.712403	inf	1	1	no	6330409D20Rik	0	0	0	0	1	1	no
ENSMUSG00000009555	Cdk9	chr2:32705783-32713311	-1	protein_coding	Cdk9	46.2163	29.5842	-16.6321	-0.643574	0.3301	0.666167	no	Cdk9	73.91	49.9351	-23.9749	-0.565715	0.56155	0.929877	no	Cdk9	82.9836	91.7559	8.7723	0.144974	0.7457	0.895635	no	Cdk9	55.044	73.1487	18.1047	0.410245	0.00915	0.0514415	no
ENSMUSG00000009563	Tor2a	chr2:32757025-32775633	1	protein_coding	Tor2a	50.6299	53.5568	2.9269	0.0810797	0.912	0.961916	no	Tor2a	27.3347	11.9479	-15.3868	-1.19397	0.13665	0.817561	no	Tor2a	6.60141	9.59003	2.98862	0.538762	0.5676	0.805757	no	Tor2a	12.5913	11.6775	-0.9138	-0.108695	0.77505	0.912509	no
ENSMUSG00000009566	Fpgs	chr2:32646540-32704145	-1	protein_coding	Fpgs	2.03473	0.908454	-1.12628	-1.16335	0.23075	0.583703	no	Fpgs	3.5479	6.59071	3.04281	0.893466	0.32775	0.871195	no	Fpgs	3.71133	3.45374	-0.25759	-0.103778	1	1	no	Fpgs	12.3719	9.01979	-3.35211	-0.455897	0.05295	0.197644	no
ENSMUSG00000009569	Mkl2	chr16:13247103-13468755	1	protein_coding	Mkl2	2.38007	0.604155	-1.77591	-1.97801	0.0494	0.257847	no	Mkl2	12.4503	15.0349	2.5846	0.272132	0.91035	0.980803	no	Mkl2	6.32918	4.16717	-2.16201	-0.60295	1	1	no	Mkl2	0.0865753	0.327867	0.241292	1.92109	0.1808	0.437958	no
ENSMUSG00000009575	Cbx5	chr15:103191534-103239895	-1	protein_coding	Cbx5	1.07167	0.267774	-0.803896	-2.00078	0.18595	0.553395	no	Cbx5	1.04342	4.82559	3.78217	2.20938	1	1	no	Cbx5	7.46799	7.25268	-0.21531	-0.0422068	0.9618	0.98178	no	Cbx5	8.28868	6.7051	-1.58358	-0.305882	0.5985	0.823269	no
ENSMUSG00000009580	Odam	chr5:87885028-87894174	1	protein_coding	Odam	0	0	0	0	1	1	no	Odam	0	0	0	0	1	1	no	Odam	0	0	0	0	1	1	no	Odam	0	0	0	0	1	1	no
ENSMUSG00000009585	Apobec3	chr15:79878974-79971119	1	protein_coding	Apobec3	14.8206	79.6823	64.8617	2.42665	5e-05	0.00103772	yes	Apobec3	13.6642	66.7458	53.0816	2.28828	0.0175	0.42191	no	Apobec3	231.275	247.991	16.716	0.100679	0.81845	0.92693	no	Apobec3	10.6522	20.0511	9.3989	0.912528	5e-05	0.000580752	yes
ENSMUSG00000009588	St6galnac1	chr11:116765024-116775507	-1	protein_coding	St6galnac1	0	0	0	0	1	1	no	St6galnac1	0	0	0	0	1	1	no	St6galnac1	0	0	0	0	1	1	no	St6galnac1	0	0	0	0	1	1	no
ENSMUSG00000009596	Taf7l	chrX:134460117-134476490	-1	protein_coding	Taf7l	0	0	0	0	1	1	no	Taf7l	0	0	0	0	1	1	no	Taf7l	0	0	0	0	1	1	no	Taf7l	0	0.00374056	0.00374056	inf	1	1	no
ENSMUSG00000009614	Sardh	chr2:27188392-27248337	-1	protein_coding	Sardh	0.160626	0	-0.160626	#NAME?	1	1	no	Sardh	8.57442	6.11836	-2.45606	-0.486894	0.62805	0.944194	no	Sardh	1.45594	1.09824	-0.3577	-0.406765	1	1	no	Sardh	0.0118374	0.0152344	0.003397	0.363981	1	1	no
ENSMUSG00000009621	Vav2	chr2:27262102-27427050	-1	protein_coding	Vav2	2.86106	1.02758	-1.83348	-1.4773	0.3504	0.68309	no	Vav2	1.33417	4.23617	2.902	1.66682	1	1	no	Vav2	28.5702	13.9084	-14.6618	-1.03856	0.218	0.565703	no	Vav2	0.126106	0.037359	-0.088747	-1.75511	1	1	no
ENSMUSG00000009628	Tex15	chr8:33516737-33587065	1	protein_coding	Tex15	0.0691172	0.152759	0.0836418	1.14414	1	1	no	Tex15	0	0	0	0	1	1	no	Tex15	2.46731	11.1693	8.70199	2.17853	0.01705	0.148604	no	Tex15	0	0	0	0	1	1	no
ENSMUSG00000009630	Ppp2cb	chr8:33599624-33645446	1	protein_coding	Ppp2cb	13.0945	23.9269	10.8324	0.869671	0.01965	0.139638	no	Ppp2cb	10.7547	21.9217	11.167	1.0274	0.2302	0.832379	no	Ppp2cb	23.5138	38.3588	14.845	0.706048	0.0428	0.257068	no	Ppp2cb	33.8922	46.7162	12.824	0.462972	0.03	0.130676	no
ENSMUSG00000009633	G0s2	chr1:193203037-193343878	-1	protein_coding	G0s2	0.0354331	0	-0.0354331	#NAME?	1	1	no	G0s2	0.457181	0.406606	-0.050575	-0.169134	1	1	no	G0s2	0	0	0	0	1	1	no	G0s2	0	0	0	0	1	1	no
ENSMUSG00000009640	Dmap1	chr4:117550260-117682282	-1	protein_coding	Dmap1	4.08309	5.84073	1.75764	0.516488	0.5986	0.84576	no	Dmap1	5.18561	5.86323	0.67762	0.177183	1	1	no	Dmap1	9.60179	6.6885	-2.91329	-0.52162	0.50845	0.77405	no	Dmap1	5.83192	5.2235	-0.60842	-0.158953	0.7703	0.910875	no
ENSMUSG00000009646	Pla2g12b	chr10:59403659-59421976	1	protein_coding	Pla2g12b	0	0	0	0	1	1	no	Pla2g12b	0	0	0	0	1	1	no	Pla2g12b	0	0	0	0	1	1	no	Pla2g12b	0	0	0	0	1	1	no
ENSMUSG00000009647	Mcu	chr10:59446983-59616719	-1	protein_coding	Mcu	3.64162	3.1443	-0.49732	-0.211842	0.6147	0.854359	no	Mcu	12.6559	8.09649	-4.55941	-0.644443	0.24145	0.832379	no	Mcu	14.6	28.0027	13.4027	0.939594	0.00215	0.0359226	yes	Mcu	6.92812	10.3779	3.44978	0.582981	0.02375	0.108877	no
ENSMUSG00000009654	Oit3	chr10:59422948-59441778	-1	protein_coding	Oit3	2.39174	0.417755	-1.97399	-2.51733	0.22875	0.582406	no	Oit3	47.1553	4.69863	-42.4567	-3.32711	0.32205	0.868884	no	Oit3	0	0	0	0	1	1	no	Oit3	0.181794	0.0778249	-0.103969	-1.22401	1	1	no
ENSMUSG00000009670	Tex11	chrX:100838647-101059667	-1	protein_coding	Tex11	0	0	0	0	1	1	no	Tex11	0.107523	0	-0.107523	#NAME?	1	1	no	Tex11	0	0	0	0	1	1	no	Tex11	0	0	0	0	1	1	no
ENSMUSG00000009681	Bcr	chr10:75060895-75184923	1	protein_coding	Bcr	0.00233033	0.00125085	-0.00107948	-0.897631	1	1	no	Bcr	0.00711888	0.00537389	-0.00174499	-0.405682	1	1	no	Bcr	1.24169	0.00766259	-1.23403	-7.34026	1	1	no	Bcr	0.00107757	0.0010607	-1.687e-05	-0.0227708	1	1	no
ENSMUSG00000009687	Fxyd5	chr7:31032721-31042481	-1	protein_coding	Fxyd5	301.163	174.955	-126.208	-0.783557	0.0716	0.328223	no	Fxyd5	892.999	651.39	-241.609	-0.455137	0.6552	0.946195	no	Fxyd5	388.44	224.142	-164.298	-0.793277	0.02855	0.204671	no	Fxyd5	553.85	468.147	-85.703	-0.242532	0.259	0.537272	no
ENSMUSG00000009731	Kcnd1	chrX:7789764-7838280	1	protein_coding	Kcnd1	0.00552835	0	-0.00552835	#NAME?	1	1	no	Kcnd1	0.39895	0.797911	0.398961	1.00002	1	1	no	Kcnd1	0.611005	0.560843	-0.050162	-0.123588	1	1	no	Kcnd1	0.0379963	0.176046	0.13805	2.21203	1	1	no
ENSMUSG00000009733	Tfcp2	chr15:100502796-100552008	-1	protein_coding	Tfcp2	0.000640217	0	-0.000640217	#NAME?	1	1	no	Tfcp2	0.0745214	0.149923	0.0754016	1.0085	1	1	no	Tfcp2	0.374137	0.591187	0.21705	0.660048	1	1	no	Tfcp2	0.146141	0.024046	-0.122095	-2.60349	1	1	no
ENSMUSG00000009734	Pou6f2	chr13:18121100-18382041	-1	protein_coding	Pou6f2	0	0	0	0	1	1	no	Pou6f2	0	0	0	0	1	1	no	Pou6f2	0	0	0	0	1	1	no	Pou6f2	0	0	0	0	1	1	no
ENSMUSG00000009739	Pou6f1	chr15:100575317-100600058	-1	protein_coding	Pou6f1	3.57856	1.76297	-1.81559	-1.02137	0.19465	0.562268	no	Pou6f1	1.23933	1.42545	0.18612	0.201851	1	1	no	Pou6f1	2.60586	4.04538	1.43952	0.634515	1	1	no	Pou6f1	0.19153	0.100267	-0.091263	-0.933726	1	1	no
ENSMUSG00000009741	Ubp1	chr9:113930916-114046191	1	protein_coding	Ubp1	10.3581	12.2082	1.8501	0.237092	0.4407	0.752596	no	Ubp1	25.752	39.0871	13.3351	0.60201	0.39605	0.892661	no	Ubp1	52.9179	48.573	-4.3449	-0.123602	0.6674	0.858897	no	Ubp1	12.8879	12.2101	-0.6778	-0.077944	0.6775	0.86896	no
ENSMUSG00000009772	Nuak2	chr1:132316081-132333488	1	protein_coding	Nuak2	5.9768	7.41107	1.43427	0.310308	0.73865	0.905263	no	Nuak2	2.25257	1.92235	-0.33022	-0.2287	1	1	no	Nuak2	11.9815	15.6074	3.6259	0.381418	0.5661	0.805276	no	Nuak2	0.874562	0.707835	-0.166727	-0.305147	0.6864	0.873312	no
ENSMUSG00000009828	Ick	chr9:78081435-78172107	1	protein_coding	Ick	2.7035	0.318036	-2.38546	-3.08757	0.04385	0.240208	no	Ick	2.38454	3.99371	1.60917	0.744019	1	1	no	Ick	1.07298	2.17007	1.09709	1.01612	1	1	no	Ick	3.15702	1.64624	-1.51078	-0.939393	0.01375	0.071347	no
ENSMUSG00000009863	Sdhb	chr4:140961163-140979197	1	protein_coding	Sdhb	50.3599	55.6651	5.3052	0.144499	0.5779	0.835758	no	Sdhb	77.7811	95.2877	17.5066	0.29287	0.6367	0.944194	no	Sdhb	34.3577	40.219	5.8613	0.227244	0.4105	0.707463	no	Sdhb	101.729	100.534	-1.195	-0.017039	0.91215	0.969159	no
ENSMUSG00000009876	Cox4i2	chr2:152752590-152765354	1	protein_coding	Cox4i2	0	0	0	0	1	1	no	Cox4i2	0	0	0	0	1	1	no	Cox4i2	0	0.0241332	0.0241332	inf	1	1	no	Cox4i2	0.0657986	0.230427	0.164628	1.80818	1	1	no
ENSMUSG00000009894	Snap47	chr11:59407110-59472491	-1	protein_coding	Snap47	8.4791	4.97223	-3.50687	-0.770018	0.159	0.515311	no	Snap47	13.6464	17.9957	4.3493	0.399133	0.63995	0.944194	no	Snap47	4.23865	2.72724	-1.51141	-0.636167	1	1	no	Snap47	15.6927	9.97883	-5.71387	-0.653154	0.0162	0.0814504	no
ENSMUSG00000009900	Wnt3a	chr11:59248032-59290752	-1	protein_coding	Wnt3a	0	0	0	0	1	1	no	Wnt3a	0	0	0	0	1	1	no	Wnt3a	0	0	0	0	1	1	no	Wnt3a	0	0	0	0	1	1	no
ENSMUSG00000009905	Kdsr	chr1:106720458-106796728	-1	protein_coding	Kdsr	0.418655	0.255279	-0.163376	-0.713688	1	1	no	Kdsr	0.0134116	0.964196	0.950784	6.16777	1	1	no	Kdsr	0.0126518	0.0130196	0.0003678	0.0413481	1	1	no	Kdsr	0.126321	0.0168928	-0.109428	-2.9026	1	1	no
ENSMUSG00000009907	Vps4b	chr1:106720458-106796728	-1	protein_coding	Vps4b	37.8594	41.2401	3.3807	0.123396	0.77615	0.920461	no	Vps4b	57.5988	120.929	63.3302	1.07005	0.22895	0.832379	no	Vps4b	49.4399	53.6328	4.1929	0.117439	0.7846	0.913035	no	Vps4b	40.5419	48.1545	7.6126	0.248255	0.32475	0.608368	no
ENSMUSG00000009927	Rps25	chr9:44403697-44418569	1	protein_coding	Rps25	420.597	636.595	215.998	0.597937	0.0445	0.241576	no	Rps25	91.7342	114.624	22.8898	0.321379	0.8118	0.965139	no	Rps25	174.271	187.406	13.135	0.104839	0.7903	0.915598	no	Rps25	1982.13	2483.97	501.84	0.325593	0.044	0.173665	no
ENSMUSG00000009941	Nxf2	chrX:134944525-134964754	-1	protein_coding	Nxf2	0.0703001	0.0145008	-0.0557993	-2.27739	1	1	no	Nxf2	0.534078	0	-0.534078	#NAME?	1	1	no	Nxf2	0.67388	2.3298	1.65592	1.78964	1	1	no	Nxf2	0	0	0	0	1	1	no
ENSMUSG00000009995	Taz	chrX:74270711-74290161	1	protein_coding	Taz	28.3388	20.423	-7.9158	-0.472587	0.475	0.777432	no	Taz	21.4003	17.0154	-4.3849	-0.330793	0.66345	0.946876	no	Taz	59.1384	65.9602	6.8218	0.157501	0.7404	0.893848	no	Taz	14.8031	13.5074	-1.2957	-0.132152	0.8676	0.952452	no
ENSMUSG00000010021	Kif19a	chr11:114765376-114790739	1	protein_coding	Kif19a	0.620596	0.492993	-0.127603	-0.332087	0.71055	0.89618	no	Kif19a	0.699545	1.86e-05	-0.699526	-15.2019	1	1	no	Kif19a	1.17882	5.22633	4.04751	2.14846	1	1	no	Kif19a	0.122886	0.129669	0.006783	0.0775154	1	1	no
ENSMUSG00000010025	Aldh3a2	chr11:61223416-61267464	-1	protein_coding	Aldh3a2	39.2067	22.5001	-16.7066	-0.801166	0.072	0.329392	no	Aldh3a2	25.2011	18.9008	-6.3003	-0.415038	0.54905	0.927516	no	Aldh3a2	25.4709	18.8031	-6.6678	-0.437882	0.3258	0.649355	no	Aldh3a2	8.03604	6.38029	-1.65575	-0.332863	0.2729	0.553282	no
ENSMUSG00000010044	Zmynd10	chr9:107547297-107551319	1	protein_coding	Zmynd10	0	0	0	0	1	1	no	Zmynd10	0	0	0	0	1	1	no	Zmynd10	0.858011	0.560919	-0.297092	-0.613203	1	1	no	Zmynd10	0.0180189	0.0647122	0.0466933	1.84453	1	1	no
ENSMUSG00000010045	Tmem115	chr9:107533944-107538702	1	protein_coding	Tmem115	6.97423	7.26827	0.29404	0.0595779	0.9532	0.977779	no	Tmem115	7.66069	7.09707	-0.56362	-0.110251	0.9085	0.980635	no	Tmem115	2.91926	3.46674	0.54748	0.247978	1	1	no	Tmem115	4.78025	14.4005	9.62025	1.59096	0.0824	0.267516	no
ENSMUSG00000010047	Hyal2	chr9:107551533-107572792	1	protein_coding	Hyal2	19.8718	19.3845	-0.4873	-0.035819	0.9621	0.98124	no	Hyal2	21.1872	14.1031	-7.0841	-0.587186	0.62505	0.944194	no	Hyal2	2.86911	2.58923	-0.27988	-0.148084	1	1	no	Hyal2	11.9909	12.0015	0.0106	0.00127627	0.9967	0.997947	no
ENSMUSG00000010048	Ifrd2	chr9:107587568-107597075	1	protein_coding	Ifrd2	4.24689	2.36128	-1.88561	-0.846839	0.27005	0.608364	no	Ifrd2	10.0612	14.1166	4.0554	0.488587	0.6212	0.944194	no	Ifrd2	5.34248	14.3724	9.02992	1.42772	0.0442	0.26187	no	Ifrd2	48.532	49.6309	1.0989	0.0323013	0.8381	0.939362	no
ENSMUSG00000010051	Hyal1	chr9:107575819-107587425	1	protein_coding	Hyal1	7.49896	1.78269	-5.71627	-2.07263	0.0117	0.0955802	no	Hyal1	5.60951	1.40993	-4.19958	-1.99226	1	1	no	Hyal1	1.18383	0.436007	-0.747823	-1.44103	1	1	no	Hyal1	0.62528	0.172262	-0.453018	-1.85989	0.15465	0.397325	no
ENSMUSG00000010054	Tusc2	chr9:107551533-107572792	1	protein_coding	Tusc2	25.4596	22.392	-3.0676	-0.185221	0.8693	0.947603	no	Tusc2	25.9537	8.14396	-17.8097	-1.67214	0.1161	0.782094	no	Tusc2	12.0072	7.78471	-4.22249	-0.625179	0.3736	0.681312	no	Tusc2	8.66951	8.34721	-0.3223	-0.0546561	0.8911	0.961773	no
ENSMUSG00000010057	Nprl2	chr9:107539006-107545715	1	protein_coding	Nprl2	6.27552	5.46855	-0.80697	-0.198577	0.73895	0.905281	no	Nprl2	4.01692	9.70563	5.68871	1.27273	0.36395	0.883774	no	Nprl2	14.3412	9.84498	-4.49622	-0.542708	0.46995	0.751675	no	Nprl2	7.37051	5.90712	-1.46339	-0.319309	0.28565	0.567581	no
ENSMUSG00000010064	Slc38a3	chr9:107650633-107669530	-1	protein_coding	Slc38a3	0	0	0	0	1	1	no	Slc38a3	0	0	0	0	1	1	no	Slc38a3	0	1.52572	1.52572	inf	1	1	no	Slc38a3	0	0	0	0	1	1	no
ENSMUSG00000010066	Cacna2d2	chr9:107399611-107529343	1	protein_coding	Cacna2d2	0	0	0	0	1	1	no	Cacna2d2	0	0	0	0	1	1	no	Cacna2d2	0.510123	0.101462	-0.408661	-2.3299	1	1	no	Cacna2d2	0.00550456	0	-0.00550456	#NAME?	1	1	no
ENSMUSG00000010067	Rassf1	chr9:107551533-107572792	1	protein_coding	Rassf1	12.5528	19.8521	7.2993	0.661284	0.1725	0.536424	no	Rassf1	8.42297	10.8838	2.46083	0.369778	0.70045	0.950899	no	Rassf1	15.5894	13.3086	-2.2808	-0.228204	0.65985	0.855235	no	Rassf1	14.9053	26.6087	11.7034	0.836074	0.0013	0.0102789	yes
ENSMUSG00000010080	Epn3	chr11:94489598-94499974	-1	protein_coding	Epn3	0	0	0	0	1	1	no	Epn3	1.20038	0	-1.20038	#NAME?	1	1	no	Epn3	0.433493	0.161394	-0.272099	-1.42542	1	1	no	Epn3	0	0	0	0	1	1	no
ENSMUSG00000010086	Rnf112	chr11:61448441-61454131	-1	protein_coding	Rnf112	0	0	0	0	1	1	no	Rnf112	0	0	0	0	1	1	no	Rnf112	0	0	0	0	1	1	no	Rnf112	0	0	0	0	1	1	no
ENSMUSG00000010095	Slc3a2	chr19:8706881-8726458	-1	protein_coding	Slc3a2	62.8224	127.633	64.8106	1.02265	0.21675	0.576113	no	Slc3a2	206.629	530.23	323.601	1.35957	0.0654	0.67401	no	Slc3a2	159.504	217.902	58.398	0.450093	0.19955	0.551258	no	Slc3a2	68.9305	133.794	64.8635	0.9568	5e-05	0.000580752	yes
ENSMUSG00000010097	Nxf1	chr19:8756282-8786417	1	protein_coding	Nxf1	62.9333	75.7612	12.8279	0.267636	0.67765	0.883597	no	Nxf1	49.8149	53.3376	3.5227	0.0985733	0.9071	0.980426	no	Nxf1	359.197	1519.16	1159.96	2.08043	5e-05	0.00176785	yes	Nxf1	47.0741	57.1784	10.1043	0.280537	0.16185	0.408704	no
ENSMUSG00000010110	Stx5a	chr19:8735781-8756069	1	protein_coding	Stx5a	23.0358	14.5506	-8.4852	-0.662799	0.12065	0.445554	no	Stx5a	21.8521	28.8483	6.9962	0.400712	0.59135	0.937118	no	Stx5a	44.9883	38.5333	-6.455	-0.223447	0.5556	0.798675	no	Stx5a	11.7357	8.64885	-3.08685	-0.440318	0.148	0.386713	no
ENSMUSG00000010122	Slc47a1	chr11:61343400-61378345	-1	protein_coding	Slc47a1	0	0	0	0	1	1	no	Slc47a1	0	0	0	0	1	1	no	Slc47a1	0	0	0	0	1	1	no	Slc47a1	0	0	0	0	1	1	no
ENSMUSG00000010136	Pifo	chr3:105996956-106032814	-1	protein_coding	Pifo	0	0	0	0	1	1	no	Pifo	0	0	0	0	1	1	no	Pifo	0	0.565793	0.565793	inf	1	1	no	Pifo	0	0	0	0	1	1	no
ENSMUSG00000010142	Tnfrsf13b	chr11:61126754-61149587	1	protein_coding	Tnfrsf13b	6.04682	2.62587	-3.42095	-1.20338	0.4851	0.783637	no	Tnfrsf13b	68.0745	29.1698	-38.9047	-1.22264	0.08005	0.723707	no	Tnfrsf13b	10.9628	14.7324	3.7696	0.426373	0.449	0.73624	no	Tnfrsf13b	0.0228144	0.238405	0.215591	3.3854	1	1	no
ENSMUSG00000010154	Spire2	chr8:119910359-124345738	1	protein_coding	Spire2	0	0	0	0	1	1	no	Spire2	0.51956	1.07584	0.55628	1.0501	1	1	no	Spire2	0	0.154398	0.154398	inf	1	1	no	Spire2	0.290624	0.096753	-0.193871	-1.58677	0.5726	0.807626	no
ENSMUSG00000010175	Prox1	chr1:190118034-190217276	-1	protein_coding	Prox1	0	0	0	0	1	1	no	Prox1	0.0672926	0	-0.0672926	#NAME?	1	1	no	Prox1	0.0955954	0	-0.0955954	#NAME?	1	1	no	Prox1	0	0	0	0	1	1	no
ENSMUSG00000010205	Raver1	chr9:21062392-21131316	-1	protein_coding	Raver1	5.91283	6.89314	0.98031	0.221313	0.67545	0.882636	no	Raver1	5.67385	23.43	17.7562	2.04596	0.21555	0.832379	no	Raver1	23.9655	44.1198	20.1543	0.880469	0.11225	0.43134	no	Raver1	72.0447	69.3296	-2.7151	-0.055421	0.7858	0.916298	no
ENSMUSG00000010277	2610507B11Rik	chr11:78261737-78296805	1	protein_coding	2610507B11Rik	77.2523	23.7412	-53.5111	-1.70219	5e-05	0.00103772	yes	2610507B11Rik	42.017	40.1855	-1.8315	-0.0642974	0.94565	0.987237	no	2610507B11Rik	25.5223	26.0465	0.5242	0.0293296	0.95715	0.98024	no	2610507B11Rik	84.3342	47.6472	-36.687	-0.823727	5e-05	0.000580752	yes
ENSMUSG00000010290	AI597479	chr1:43047142-43116457	1	protein_coding	AI597479	7.0449	6.76986	-0.27504	-0.057453	0.8951	0.955852	no	AI597479	3.27322	6.99509	3.72187	1.09563	0.52315	0.921003	no	AI597479	4.87512	3.71446	-1.16066	-0.392283	1	1	no	AI597479	9.0044	11.6487	2.6443	0.371472	0.1046	0.313491	no
ENSMUSG00000010307	Tmem86a	chr7:47049888-47054862	1	protein_coding	Tmem86a	47.7748	2.31324	-45.4616	-4.36827	5e-05	0.00103772	yes	Tmem86a	116.627	5.03651	-111.59	-4.53333	0.00255	0.152359	no	Tmem86a	4.95464	3.82412	-1.13052	-0.373654	1	1	no	Tmem86a	2.18239	0.276555	-1.90583	-2.98027	5e-05	0.000580752	yes
ENSMUSG00000010311	Optc	chr1:133897198-133921414	-1	protein_coding	Optc	0	0	0	0	1	1	no	Optc	0	0	0	0	1	1	no	Optc	0	0	0	0	1	1	no	Optc	0	0	0	0	1	1	no
ENSMUSG00000010342	Tex14	chr11:87405064-87555823	1	protein_coding	Tex14	0.193813	0.557901	0.364088	1.52534	1	1	no	Tex14	1.05222	3.23394	2.18172	1.61986	1	1	no	Tex14	46.1813	24.981	-21.2003	-0.886478	0.22865	0.574558	no	Tex14	0.15038	0.312657	0.162277	1.05597	0.35885	0.642044	no
ENSMUSG00000010358	Ifi35	chr11:101405106-101471857	1	protein_coding	Ifi35	17.672	255.162	237.49	3.85188	0.00065	0.00970062	yes	Ifi35	8.3606	71.3818	63.0212	3.09388	0.09955	0.749152	no	Ifi35	15.3265	155.55	140.224	3.34327	0.0001	0.00325875	yes	Ifi35	25.9364	113.966	88.0296	2.13556	0.00565	0.0348518	yes
ENSMUSG00000010362	Rdm1	chr11:101627175-101636100	1	protein_coding	Rdm1	7.3545	2.52821	-4.82629	-1.54051	0.2457	0.588013	no	Rdm1	5.81407	6.65758	0.84351	0.19545	0.87435	0.975285	no	Rdm1	17.0211	10.5301	-6.491	-0.692808	0.32345	0.648715	no	Rdm1	3.81656	2.29485	-1.52171	-0.733872	0.04545	0.177978	no
ENSMUSG00000010376	Nedd8	chr14:55662150-55682012	-1	protein_coding	Nedd8	39.1686	38.5829	-0.5857	-0.0217356	0.96505	0.982548	no	Nedd8	413.758	255.596	-158.162	-0.694923	0.3949	0.892661	no	Nedd8	144.949	152.525	7.576	0.0735027	0.8221	0.927868	no	Nedd8	128.079	145.839	17.76	0.187342	0.4571	0.724609	no
ENSMUSG00000010392	Gosr1	chr11:76726598-76763625	-1	protein_coding	Gosr1	9.06175	14.967	5.90525	0.723919	0.0883	0.372785	no	Gosr1	14.3678	12.2174	-2.1504	-0.233905	0.75505	0.956046	no	Gosr1	10.4406	15.2113	4.7707	0.542934	0.43195	0.723496	no	Gosr1	12.3322	19.2006	6.8684	0.638716	0.00295	0.0203669	yes
ENSMUSG00000010406	Mrpl52	chr14:54426378-54429792	1	protein_coding	Mrpl52	19.1771	137.309	118.132	2.83997	5e-05	0.00103772	yes	Mrpl52	296.569	253.872	-42.697	-0.224265	0.6706	0.947296	no	Mrpl52	82.2013	76.9291	-5.2722	-0.0956323	0.7899	0.915474	no	Mrpl52	172.056	545.754	373.698	1.66537	5e-05	0.000580752	yes
ENSMUSG00000010435	Spaca7	chr8:12554271-12600744	1	protein_coding	Spaca7	0	0	0	0	1	1	no	Spaca7	0	0	0	0	1	1	no	Spaca7	0	0	0	0	1	1	no	Spaca7	0	0	0	0	1	1	no
ENSMUSG00000010453	Kansl3	chr1:36335672-36369212	-1	protein_coding	Kansl3	12.4444	3.30998	-9.13442	-1.9106	0.0621	0.297481	no	Kansl3	6.93157	6.9752	0.04363	0.00905284	0.99005	0.994876	no	Kansl3	16.6331	9.96517	-6.66793	-0.739091	0.1492	0.494205	no	Kansl3	6.47365	5.03661	-1.43704	-0.362125	0.1171	0.335893	no
ENSMUSG00000010461	Eya4	chr10:23102963-23349895	-1	protein_coding	Eya4	0.343026	0.131842	-0.211184	-1.3795	1	1	no	Eya4	1.59386	1.05846	-0.5354	-0.59056	1	1	no	Eya4	0.351153	0	-0.351153	#NAME?	1	1	no	Eya4	0	0.00496588	0.00496588	inf	1	1	no
ENSMUSG00000010476	Ebf3	chr7:137193672-137314445	-1	protein_coding	Ebf3	0.0482225	0	-0.0482225	#NAME?	1	1	no	Ebf3	0.0458036	0	-0.0458036	#NAME?	1	1	no	Ebf3	0	0	0	0	1	1	no	Ebf3	0	0	0	0	1	1	no
ENSMUSG00000010492	Uckl1os	chr2:181569146-181655668	1	antisense	Uckl1os	0.159557	0.0166086	-0.142948	-3.26408	1	1	no	Uckl1os	0	1.51035	1.51035	inf	1	1	no	Uckl1os	0.144475	0	-0.144475	#NAME?	1	1	no	Uckl1os	0	0	0	0	1	1	no
ENSMUSG00000010505	Myt1	chr2:181763331-181827797	1	protein_coding	Myt1	0.00663069	0.0110202	0.00438951	0.73292	1	1	no	Myt1	0	0	0	0	1	1	no	Myt1	0	0.0752228	0.0752228	inf	1	1	no	Myt1	0.00234294	0.0117712	0.00942826	2.32887	1	1	no
ENSMUSG00000010517	Faf1	chr4:109676573-109963977	1	protein_coding	Faf1	44.6751	25.3612	-19.3139	-0.816848	0.59995	0.846534	no	Faf1	7.30572	19.4694	12.1637	1.41411	0.13	0.810403	no	Faf1	13.9905	11.1677	-2.8228	-0.325117	0.3844	0.688801	no	Faf1	17.7785	15.0069	-2.7716	-0.244509	0.14375	0.379666	no
ENSMUSG00000010529	Gm266	chr12:111484610-111485823	-1	protein_coding	Gm266	0	0	0	0	1	1	no	Gm266	0	0	0	0	1	1	no	Gm266	0	0	0	0	1	1	no	Gm266	0	0	0	0	1	1	no
ENSMUSG00000010538	Tsacc	chr3:88242873-88321842	-1	protein_coding	Tsacc	2.09485	0.647656	-1.44719	-1.69355	0.38665	0.714407	no	Tsacc	6.81506	9.58	2.76494	0.491298	0.80925	0.964239	no	Tsacc	3.33102	5.39199	2.06097	0.694852	1	1	no	Tsacc	3.7124	3.09497	-0.61743	-0.262424	0.83095	0.93627	no
ENSMUSG00000010554	Mettl16	chr11:74770829-74828530	1	protein_coding	Mettl16	3.03783	2.24901	-0.78882	-0.433749	0.63875	0.863928	no	Mettl16	0.190144	3.92494	3.7348	4.36751	1	1	no	Mettl16	0.200657	4.99745	4.79679	4.63839	1	1	no	Mettl16	3.54007	3.76375	0.22368	0.0883946	0.90425	0.966288	no
ENSMUSG00000010592	Dazl	chr17:50279393-50293599	-1	protein_coding	Dazl	0	0	0	0	1	1	no	Dazl	0.188621	0	-0.188621	#NAME?	1	1	no	Dazl	0	0.451054	0.451054	inf	1	1	no	Dazl	0	0	0	0	1	1	no
ENSMUSG00000010601	Apol7a	chr15:77388220-77627429	-1	protein_coding	Apol7a	0	0	0	0	1	1	no	Apol7a	0	0	0	0	1	1	no	Apol7a	0	1.18897	1.18897	inf	1	1	no	Apol7a	0.00228843	0.0804283	0.0781399	5.13527	1	1	no
ENSMUSG00000010607	Pigyl	chr9:22156705-22158374	1	protein_coding	Pigyl	4.96204	1.06437	-3.89767	-2.22094	0.00355	0.0386428	yes	Pigyl	10.8161	4.2297	-6.5864	-1.35456	0.1385	0.817561	no	Pigyl	31.4393	19.0191	-12.4202	-0.725116	0.089	0.381923	no	Pigyl	15.6882	7.48107	-8.20713	-1.06836	5e-05	0.000580752	yes
ENSMUSG00000010608	Rbm25	chr12:83631235-83685265	1	protein_coding	Rbm25	27.1433	26.6011	-0.5422	-0.0291099	0.9582	0.979419	no	Rbm25	70.6008	92.9253	22.3245	0.396387	0.49945	0.917969	no	Rbm25	73.1122	116.775	43.6628	0.675548	0.13135	0.467326	no	Rbm25	40.3284	52.4842	12.1558	0.380088	0.05145	0.19366	no
ENSMUSG00000010609	Psen2	chr1:180226928-180274963	-1	protein_coding	Psen2	45.5878	28.4239	-17.1639	-0.681545	0.0694	0.322214	no	Psen2	134.61	52.7862	-81.8238	-1.35056	0.06065	0.657999	no	Psen2	35.116	47.5223	12.4063	0.436475	0.35225	0.668442	no	Psen2	9.34905	6.36639	-2.98266	-0.554345	0.01125	0.0608879	no
ENSMUSG00000010651	Acaa1b	chr9:119102477-119157093	-1	protein_coding	Acaa1b	0.27416	0.134722	-0.139438	-1.02503	1	1	no	Acaa1b	0	0.000584985	0.000584985	inf	1	1	no	Acaa1b	0	0	0	0	1	1	no	Acaa1b	0	0.014724	0.014724	inf	1	1	no
ENSMUSG00000010660	Plcd1	chr9:119052777-119093602	-1	protein_coding	Plcd1	0.853349	0.218238	-0.635111	-1.96723	0.22845	0.582406	no	Plcd1	0.795205	7.3595	6.5643	3.21021	0.08545	0.735047	no	Plcd1	0.880519	0.133063	-0.747456	-2.72625	1	1	no	Plcd1	0.00232836	0.0451934	0.042865	4.27873	1	1	no
ENSMUSG00000010663	Fads1	chr19:10179091-10196929	1	protein_coding	Fads1	20.5785	2.82066	-17.7578	-2.86704	5e-05	0.00103772	yes	Fads1	17.3829	5.50611	-11.8768	-1.65856	0.00535	0.239742	no	Fads1	5.51727	1.76452	-3.75275	-1.64468	1	1	no	Fads1	70.4693	45.014	-25.4553	-0.646622	5e-05	0.000580752	yes
ENSMUSG00000010721	Lmbr1	chr5:29229801-29378397	-1	protein_coding	Lmbr1	1.70269	1.16653	-0.53616	-0.545595	0.45495	0.763366	no	Lmbr1	5.45035	5.8823	0.43195	0.110031	1	1	no	Lmbr1	2.69178	4.51092	1.81914	0.744857	1	1	no	Lmbr1	2.52702	1.46527	-1.06175	-0.786268	0.0746	0.249938	no
ENSMUSG00000010751	Tnfrsf22	chr7:143607658-143685872	-1	protein_coding	Tnfrsf22	2.79056	1.24143	-1.54913	-1.16855	0.47505	0.777463	no	Tnfrsf22	12.2245	6.98727	-5.23723	-0.806969	0.7284	0.954245	no	Tnfrsf22	1.32366	6.10675	4.78309	2.20587	1	1	no	Tnfrsf22	5.44959	2.01611	-3.43348	-1.43457	0.0053	0.0329624	yes
ENSMUSG00000010755	Cars	chr7:143557229-143600098	-1	protein_coding	Cars	5.62534	10.4102	4.78486	0.887989	0.31055	0.648508	no	Cars	82.816	89.6926	6.8766	0.115079	0.9093	0.980803	no	Cars	82.9711	86.495	3.5239	0.0600071	0.8981	0.957395	no	Cars	19.464	31.9834	12.5194	0.716513	5e-05	0.000580752	yes
ENSMUSG00000010760	Phlda2	chr7:143473735-143549141	-1	protein_coding	Phlda2	0	0.306359	0.306359	inf	1	1	no	Phlda2	0	0.557734	0.557734	inf	1	1	no	Phlda2	3.60318	53.6563	50.0531	3.8964	0.10565	0.418609	no	Phlda2	0	0	0	0	1	1	no
ENSMUSG00000010796	Asz1	chr6:18050963-18109061	-1	protein_coding	Asz1	0	0	0	0	1	1	no	Asz1	0	0	0	0	1	1	no	Asz1	0	0	0	0	1	1	no	Asz1	0	0	0	0	1	1	no
ENSMUSG00000010797	Wnt2	chr6:17988939-18030585	-1	protein_coding	Wnt2	0	0	0	0	1	1	no	Wnt2	0.125024	0.538834	0.41381	2.10763	1	1	no	Wnt2	0	0	0	0	1	1	no	Wnt2	0	0	0	0	1	1	no
ENSMUSG00000010803	Gabra1	chr11:42130938-42182930	-1	protein_coding	Gabra1	0	0	0	0	1	1	no	Gabra1	0	0	0	0	1	1	no	Gabra1	0	0	0	0	1	1	no	Gabra1	0	0	0	0	1	1	no
ENSMUSG00000010825	Grid2ip	chr5:143357337-143403748	1	protein_coding	Grid2ip	0	0	0	0	1	1	no	Grid2ip	0	0	0	0	1	1	no	Grid2ip	0	0	0	0	1	1	no	Grid2ip	0	0	0	0	1	1	no
ENSMUSG00000010830	Kdelr3	chr15:79516407-79546784	1	protein_coding	Kdelr3	0	0	0	0	1	1	no	Kdelr3	0.0329084	3.55184	3.51893	6.75397	1	1	no	Kdelr3	0	0	0	0	1	1	no	Kdelr3	0.542726	0.244788	-0.297938	-1.14869	0.3967	0.675782	no
ENSMUSG00000010841	1700006E09Rik	chr11:101971034-101992264	1	protein_coding	1700006E09Rik	0.26961	0	-0.26961	#NAME?	1	1	no	1700006E09Rik	0	0	0	0	1	1	no	1700006E09Rik	0	0	0	0	1	1	no	1700006E09Rik	0	0	0	0	1	1	no
ENSMUSG00000010911	Apip	chr2:103073611-103092731	1	protein_coding	Apip	9.83015	13.9721	4.14195	0.507261	0.324	0.660959	no	Apip	7.66944	12.3354	4.66596	0.685615	0.4671	0.910352	no	Apip	18.9053	31.3276	12.4223	0.728642	0.3214	0.646682	no	Apip	12.0842	9.60303	-2.48117	-0.331566	0.21755	0.488812	no
ENSMUSG00000010914	Pdhx	chr2:103021073-103073579	-1	protein_coding	Pdhx	4.15528	4.7869	0.63162	0.204147	0.61285	0.853542	no	Pdhx	10.5306	12.8523	2.3217	0.287441	0.80665	0.964239	no	Pdhx	2.26956	5.46402	3.19446	1.26755	1	1	no	Pdhx	16.169	15.6437	-0.5253	-0.0476462	0.80445	0.925294	no
ENSMUSG00000010936	Vac14	chr8:110618562-110720452	1	protein_coding	Vac14	9.13245	8.41445	-0.718	-0.118133	0.75665	0.912756	no	Vac14	12.1488	13.1505	1.0017	0.114312	0.89305	0.978012	no	Vac14	15.4675	17.3504	1.8829	0.165736	0.59385	0.820144	no	Vac14	22.2891	13.9697	-8.3194	-0.67404	0.0073	0.0430579	yes
ENSMUSG00000011008	Mcoln2	chr3:146149790-146195592	1	protein_coding	Mcoln2	7.02961	54.6999	47.6703	2.96002	0.0076	0.0693524	no	Mcoln2	4.36371	7.99917	3.63546	0.874296	0.58005	0.935352	no	Mcoln2	1.07561	9.16473	8.08912	3.09093	0.06765	0.328116	no	Mcoln2	1.70173	30.1524	28.4507	4.1472	5e-05	0.000580752	yes
ENSMUSG00000011034	Slc5a1	chr5:33104218-33162870	1	protein_coding	Slc5a1	0	0.00698244	0.00698244	inf	1	1	no	Slc5a1	0	0	0	0	1	1	no	Slc5a1	0	0	0	0	1	1	no	Slc5a1	0.00128907	0.0414939	0.0402048	5.0085	1	1	no
ENSMUSG00000011052	1700049J03Rik	chr17:26554253-26658999	-1	antisense	1700049J03Rik	0.239024	0.74343	0.504406	1.63704	1	1	no	1700049J03Rik	0	0	0	0	1	1	no	1700049J03Rik	0	0	0	0	1	1	no	1700049J03Rik	0	0	0	0	1	1	no
ENSMUSG00000011096	Akt1s1	chr7:44812255-44855421	1	protein_coding	Akt1s1	19.6879	21.5298	1.8419	0.129024	0.91185	0.961916	no	Akt1s1	81.7648	37.4016	-44.3632	-1.12838	0.44775	0.906518	no	Akt1s1	34.3789	33.8468	-0.5321	-0.0225011	0.98645	0.993374	no	Akt1s1	30.2926	31.7723	1.4797	0.0688023	0.8476	0.943871	no
ENSMUSG00000011114	Tbrg1	chr9:37555697-37657312	-1	protein_coding	Tbrg1	1.99635	2.7216	0.72525	0.447091	0.7606	0.913997	no	Tbrg1	2.15293	0	-2.15293	#NAME?	1	1	no	Tbrg1	8.28299	4.73187	-3.55112	-0.807741	0.44745	0.734916	no	Tbrg1	1.30829	4.9078	3.59951	1.90739	0.1082	0.319672	no
ENSMUSG00000011118	Panx3	chr9:37659901-37669235	-1	protein_coding	Panx3	0	0	0	0	1	1	no	Panx3	0	0	0	0	1	1	no	Panx3	0	0	0	0	1	1	no	Panx3	0	0	0	0	1	1	no
ENSMUSG00000011148	Adssl1	chr12:112619901-112642392	1	protein_coding	Adssl1	31.337	9.71476	-21.6222	-1.68961	5e-05	0.00103772	yes	Adssl1	40.503	9.37507	-31.1279	-2.11113	0.0071	0.271027	no	Adssl1	8.77448	1.8836	-6.89088	-2.21982	0.0377	0.241795	no	Adssl1	60.669	37.9633	-22.7057	-0.676354	0.0001	0.00109502	yes
ENSMUSG00000011154	Cfap161	chr7:83774100-83794880	-1	protein_coding	Cfap161	0.0499867	0	-0.0499867	#NAME?	1	1	no	Cfap161	1.41245	0	-1.41245	#NAME?	1	1	no	Cfap161	0	1.09036	1.09036	inf	1	1	no	Cfap161	0	0	0	0	1	1	no
ENSMUSG00000011158	Brf1	chr12:112934026-113001926	-1	protein_coding	Brf1	4.38896	2.22536	-2.1636	-0.979843	0.0564	0.279584	no	Brf1	6.91051	4.80122	-2.10929	-0.525391	0.53045	0.923553	no	Brf1	7.07732	7.26529	0.18797	0.0378171	0.94845	0.976557	no	Brf1	8.99922	6.14376	-2.85546	-0.550678	0.04545	0.177978	no
ENSMUSG00000011171	Vipr2	chr12:116077725-116146261	1	protein_coding	Vipr2	0	0	0	0	1	1	no	Vipr2	1.17015	2.33317	1.16302	0.995601	1	1	no	Vipr2	3.45747	4.18637	0.7289	0.275984	1	1	no	Vipr2	0	0	0	0	1	1	no
ENSMUSG00000011179	Odc1	chr12:17544807-17551569	1	protein_coding	Odc1	8.08341	51.5346	43.4512	2.6725	5e-05	0.00103772	yes	Odc1	22.7254	22.4106	-0.3148	-0.0201194	0.97005	0.991126	no	Odc1	10.3776	22.7544	12.3768	1.13267	0.012	0.119435	no	Odc1	364.409	0	-364.409	0	1	1	no
ENSMUSG00000011254	Thg1l	chr11:45946321-45955510	-1	protein_coding	Thg1l	5.64399	9.26474	3.62075	0.715035	0.25825	0.595316	no	Thg1l	11.5746	5.45613	-6.11847	-1.08501	0.2829	0.846783	no	Thg1l	4.67679	10.0723	5.39551	1.1068	0.08755	0.37915	no	Thg1l	13.25	16.4941	3.2441	0.315963	0.1238	0.347448	no
ENSMUSG00000011256	Adam19	chr11:46055965-46147347	1	protein_coding	Adam19	0.828074	0.926523	0.098449	0.162068	0.84255	0.939807	no	Adam19	3.4653	3.07706	-0.38824	-0.171426	1	1	no	Adam19	34.5905	8.62715	-25.9633	-2.00342	0.0005	0.0122363	yes	Adam19	0	0	0	0	1	1	no
ENSMUSG00000011257	Pabpc4	chr4:123262350-123298925	1	protein_coding	Pabpc4	2.27524	0.372603	-1.90264	-2.61031	0.09785	0.395221	no	Pabpc4	5.70031	9.18501	3.4847	0.688242	0.68905	0.949536	no	Pabpc4	14.6383	4.74172	-9.89658	-1.62627	0.1489	0.494129	no	Pabpc4	81.8579	80.7238	-1.1341	-0.0201286	0.9272	0.974289	no
ENSMUSG00000011263	Exoc3l2	chr7:19463330-19497116	1	protein_coding	Exoc3l2	5.26e-06	0	-5.26e-06	#NAME?	1	1	no	Exoc3l2	0	0.172587	0.172587	inf	1	1	no	Exoc3l2	0.136925	0.176335	0.03941	0.364931	1	1	no	Exoc3l2	0.436172	0.259758	-0.176414	-0.747725	0.27965	0.561149	no
ENSMUSG00000011267	Zfp296	chr7:19530799-19580656	1	protein_coding	Zfp296	0.103795	0.09897	-0.004825	-0.068679	1	1	no	Zfp296	0.0818853	0.240536	0.158651	1.55458	1	1	no	Zfp296	13.2062	36.8616	23.6554	1.4809	0.04235	0.25609	no	Zfp296	5.61796	3.39824	-2.21972	-0.725257	0.2321	0.506587	no
ENSMUSG00000011305	Plin5	chr17:56111600-56117596	-1	protein_coding	Plin5	0	0.0286039	0.0286039	inf	1	1	no	Plin5	0	0	0	0	1	1	no	Plin5	0	0	0	0	1	1	no	Plin5	0	0	0	0	1	1	no
ENSMUSG00000011306	Sugp1	chr8:70001356-70072497	1	protein_coding	Sugp1	2.27019	1.76008	-0.51011	-0.367169	0.84005	0.939496	no	Sugp1	7.51738	2.93458	-4.5828	-1.35708	0.4936	0.916506	no	Sugp1	14.0994	13.9751	-0.1243	-0.0127727	0.98145	0.991201	no	Sugp1	9.86032	11.77	1.90968	0.255408	0.362	0.645187	no
ENSMUSG00000011349	Dmrtc2	chr7:24870056-24877651	1	protein_coding	Dmrtc2	0	0	0	0	1	1	no	Dmrtc2	0	0	0	0	1	1	no	Dmrtc2	0	0	0	0	1	1	no	Dmrtc2	0	0	0	0	1	1	no
ENSMUSG00000011350	Gm5893	chr7:24818794-24840275	1	processed_transcript	Gm5893	0	0	0	0	1	1	no	Gm5893	0	0	0	0	1	1	no	Gm5893	0	0	0	0	1	1	no	Gm5893	0	0	0	0	1	1	no
ENSMUSG00000011382	Dhdh	chr7:45461696-45526268	-1	protein_coding	Dhdh	4.68277	2.23914	-2.44363	-1.06442	0.1126	0.429211	no	Dhdh	6.27985	1.78841	-4.49144	-1.81205	0.4101	0.896376	no	Dhdh	1.89953	0.640463	-1.25907	-1.56846	1	1	no	Dhdh	4.52224	2.52048	-2.00176	-0.84334	0.18165	0.439251	no
ENSMUSG00000011427	Zfp790	chr7:29815999-29832204	1	protein_coding	Zfp790	2.91213	1.58279	-1.32934	-0.879603	0.1605	0.517921	no	Zfp790	4.67046	1.97377	-2.69669	-1.24261	1	1	no	Zfp790	0.936272	2.01857	1.0823	1.10834	1	1	no	Zfp790	2.55491	3.23607	0.68116	0.340974	0.21455	0.485293	no
ENSMUSG00000011463	Cpb1	chr3:20248263-20275733	-1	protein_coding	Cpb1	0	0	0	0	1	1	no	Cpb1	0	0	0	0	1	1	no	Cpb1	1.10878	0	-1.10878	#NAME?	1	1	no	Cpb1	0	0	0	0	1	1	no
ENSMUSG00000011486	Slc25a41	chr17:57032772-57041654	-1	protein_coding	Slc25a41	0	0	0	0	1	1	no	Slc25a41	0	0	0	0	1	1	no	Slc25a41	0	0	0	0	1	1	no	Slc25a41	0	0	0	0	1	1	no
ENSMUSG00000011589	Fsd1	chr17:55986510-55996881	1	protein_coding	Fsd1	0	0	0	0	1	1	no	Fsd1	0.138931	0	-0.138931	#NAME?	1	1	no	Fsd1	0	0	0	0	1	1	no	Fsd1	0	0	0	0	1	1	no
ENSMUSG00000011632	Pinlyp	chr7:24541657-24546118	-1	protein_coding	Pinlyp	0	0	0	0	1	1	no	Pinlyp	0.390971	0	-0.390971	#NAME?	1	1	no	Pinlyp	0	0	0	0	1	1	no	Pinlyp	0	0	0	0	1	1	no
ENSMUSG00000011658	Fuz	chr7:44894304-44929496	1	protein_coding	Fuz	7.83547	6.30472	-1.53075	-0.313588	0.72995	0.903692	no	Fuz	11.1091	7.73627	-3.37283	-0.522028	0.6099	0.943679	no	Fuz	27.3207	10.2261	-17.0946	-1.41774	0.0823	0.365211	no	Fuz	5.56565	4.7672	-0.79845	-0.22341	0.7011	0.880536	no
ENSMUSG00000011751	Sptbn4	chr7:27342127-27447686	-1	protein_coding	Sptbn4	0.0867648	0.0993732	0.0126084	0.195747	1	1	no	Sptbn4	0	0	0	0	1	1	no	Sptbn4	0	0	0	0	1	1	no	Sptbn4	0.00177641	0	-0.00177641	#NAME?	1	1	no
ENSMUSG00000011752	Pgam1	chr19:41911870-41918779	1	protein_coding	Pgam1	15.8166	32.7825	16.9659	1.05149	0.03535	0.209153	no	Pgam1	2.66195	1.30854	-1.35341	-1.02452	1	1	no	Pgam1	0.00327318	0.000998277	-0.0022749	-1.71318	1	1	no	Pgam1	8.30565	7.94946	-0.35619	-0.0632356	0.95915	0.983972	no
ENSMUSG00000011831	Evi5	chr5:107744794-107875107	-1	protein_coding	Evi5	1.54021	1.31218	-0.22803	-0.231157	0.8166	0.932516	no	Evi5	9.10973	19.1949	10.0852	1.07525	0.1	0.749152	no	Evi5	3.98918	4.95045	0.96127	0.311468	1	1	no	Evi5	2.63458	2.45292	-0.18166	-0.103069	0.7519	0.903047	no
ENSMUSG00000011832	Evi5l	chr8:4162521-4217459	1	protein_coding	Evi5l	3.76627	3.30561	-0.46066	-0.188218	0.6841	0.88493	no	Evi5l	4.84523	8.71252	3.86729	0.846526	0.3294	0.8727	no	Evi5l	4.24519	5.19208	0.94689	0.290484	1	1	no	Evi5l	2.40933	2.43064	0.02131	0.0127039	0.97035	0.987823	no
ENSMUSG00000011837	Snapc2	chr8:4253079-4256257	1	protein_coding	Snapc2	6.08443	4.80255	-1.28188	-0.341321	0.57185	0.83307	no	Snapc2	26.262	19.9928	-6.2692	-0.393495	0.6861	0.948674	no	Snapc2	12.3877	9.44521	-2.94249	-0.391256	0.5665	0.805386	no	Snapc2	7.20355	3.29324	-3.91031	-1.1292	0.00465	0.0296175	yes
ENSMUSG00000011877	Git1	chr11:77493494-77608298	1	protein_coding	Git1	12.5548	11.4047	-1.1501	-0.138605	0.8685	0.947589	no	Git1	15.1315	11.0408	-4.0907	-0.454704	0.65305	0.946142	no	Git1	12.8683	20.0089	7.1406	0.636825	0.2423	0.583137	no	Git1	31.2283	18.0131	-13.2152	-0.793806	0.0015	0.0116167	yes
ENSMUSG00000011884	Gltp	chr5:114669397-114690997	-1	protein_coding	Gltp	57.9743	25.4594	-32.5149	-1.18722	0.0001	0.00193001	yes	Gltp	217.723	68.3495	-149.374	-1.67149	0.01135	0.338233	no	Gltp	62.9529	31.3026	-31.6503	-1.00799	0.0001	0.00325875	yes	Gltp	50.9561	31.0938	-19.8623	-0.712628	5e-05	0.000580752	yes
ENSMUSG00000011958	Bnip2	chr9:69988399-70012341	1	protein_coding	Bnip2	68.2285	94.3485	26.12	0.467625	0.2554	0.592574	no	Bnip2	48.4666	44.9281	-3.5385	-0.109373	0.881	0.975959	no	Bnip2	54.4721	65.5777	11.1056	0.267688	0.42495	0.718511	no	Bnip2	63.0374	72.1246	9.0872	0.194283	0.22235	0.49488	no
ENSMUSG00000011960	Ccnt1	chr15:98538688-98570923	-1	protein_coding	Ccnt1	15.355	20.2216	4.8666	0.397192	0.43875	0.751342	no	Ccnt1	9.93045	16.5639	6.63345	0.738108	0.3093	0.863917	no	Ccnt1	22.1213	35.8277	13.7064	0.695637	0.319	0.644976	no	Ccnt1	12.2279	14.5516	2.3237	0.251002	0.1071	0.317345	no
ENSMUSG00000012017	Scarf2	chr16:17797281-17808294	1	protein_coding	Scarf2	0.0465873	0	-0.0465873	#NAME?	1	1	no	Scarf2	0.19448	1.04991	0.85543	2.43257	1	1	no	Scarf2	0	0.224754	0.224754	inf	1	1	no	Scarf2	0	0	0	0	1	1	no
ENSMUSG00000012042	4930579F01Rik	chr3:138164077-138193825	-1	protein_coding	4930579F01Rik	0	0	0	0	1	1	no	4930579F01Rik	0	0	0	0	1	1	no	4930579F01Rik	0	0	0	0	1	1	no	4930579F01Rik	0	0	0	0	1	1	no
ENSMUSG00000012076	Brms1l	chr12:55836336-55869748	1	protein_coding	Brms1l	0.00755425	0.00313581	-0.00441844	-1.26845	1	1	no	Brms1l	1.59579	1.53179	-0.064	-0.0590555	1	1	no	Brms1l	1.06753	0.00100349	-1.06653	-10.055	1	1	no	Brms1l	6.75421	4.48295	-2.27126	-0.59134	0.0417	0.166958	no
ENSMUSG00000012114	Med15	chr16:17619289-17722946	-1	protein_coding	Med15	14.4318	13.437	-0.9948	-0.103037	0.7398	0.905928	no	Med15	37.6907	31.6739	-6.0168	-0.250911	0.71595	0.953598	no	Med15	23.342	28.6239	5.2819	0.294289	0.2927	0.620871	no	Med15	25.9742	30.339	4.3648	0.224093	0.25945	0.537867	no
ENSMUSG00000012117	Dhdds	chr4:133969023-134000918	-1	protein_coding	Dhdds	14.6347	11.8238	-2.8109	-0.307703	0.57625	0.835063	no	Dhdds	10.7714	17.7857	7.0143	0.723522	0.28575	0.848882	no	Dhdds	17.6879	12.8496	-4.8383	-0.461047	0.26025	0.592001	no	Dhdds	21.1637	19.2792	-1.8845	-0.134549	0.48	0.743603	no
ENSMUSG00000012123	Aim1l	chr4:134065911-134095142	1	protein_coding	Aim1l	0.193576	0.47014	0.276564	1.28019	1	1	no	Aim1l	0	0	0	0	1	1	no	Aim1l	11.1708	0.44691	-10.7239	-4.6436	0.00125	0.0242632	yes	Aim1l	0.312375	0.188151	-0.124224	-0.731391	0.3557	0.639485	no
ENSMUSG00000012126	Ubxn11	chr4:134102480-134128823	1	protein_coding	Ubxn11	1.6701	1.47551	-0.19459	-0.178721	0.85125	0.942111	no	Ubxn11	1.79236	3.07634	1.28398	0.779356	1	1	no	Ubxn11	14.0214	12.1729	-1.8485	-0.203965	0.8549	0.940973	no	Ubxn11	1.40016	2.76279	1.36263	0.980533	0.34895	0.632649	no
ENSMUSG00000012187	Mogat1	chr1:78497025-78538173	1	protein_coding	Mogat1	0.358095	0	-0.358095	#NAME?	1	1	no	Mogat1	0	0	0	0	1	1	no	Mogat1	0	0.74607	0.74607	inf	1	1	no	Mogat1	0	0	0	0	1	1	no
ENSMUSG00000012211	Tex22	chr12:113074501-113088917	1	protein_coding	Tex22	0.342077	0.220014	-0.122063	-0.636727	1	1	no	Tex22	0	0	0	0	1	1	no	Tex22	2.2568	0	-2.2568	#NAME?	1	1	no	Tex22	0	0	0	0	1	1	no
ENSMUSG00000012282	Wnt8a	chr18:34542312-34548273	1	protein_coding	Wnt8a	0	0	0	0	1	1	no	Wnt8a	0	0	0	0	1	1	no	Wnt8a	0	0	0	0	1	1	no	Wnt8a	0	0	0	0	1	1	no
ENSMUSG00000012296	Tjap1	chr17:46257850-46283057	-1	protein_coding	Tjap1	2.2569	2.58464	0.32774	0.195625	0.64075	0.86511	no	Tjap1	3.07785	0.823304	-2.25455	-1.90242	1	1	no	Tjap1	6.71312	0.472041	-6.24108	-3.83	1	1	no	Tjap1	1.56475	1.22143	-0.34332	-0.357358	0.67055	0.866021	no
ENSMUSG00000012350	Ehf	chr2:103263432-103303278	-1	protein_coding	Ehf	0	2.35e-06	2.35e-06	inf	1	1	no	Ehf	0	0.895506	0.895506	inf	1	1	no	Ehf	1.57471	11.4436	9.86889	2.86139	0.01605	0.143702	no	Ehf	0	0	0	0	1	1	no
ENSMUSG00000012396	Nanog	chr6:122707488-122714633	1	protein_coding	Nanog	0	0	0	0	1	1	no	Nanog	0	0	0	0	1	1	no	Nanog	0	0	0	0	1	1	no	Nanog	0	0	0	0	1	1	no
ENSMUSG00000012405	Rpl15	chr14:18266244-18332450	-1	protein_coding	Rpl15	42.8505	74.2993	31.4488	0.794035	0.48395	0.782928	no	Rpl15	6.87215	6.74836	-0.12379	-0.0262253	0.98695	0.994159	no	Rpl15	5.05697	3.68345	-1.37352	-0.457215	1	1	no	Rpl15	546.095	666.41	120.315	0.287257	0.0865	0.276342	no
ENSMUSG00000012422	Tmem167	chr13:89655311-90144815	1	protein_coding	Tmem167	8.58069	16.8332	8.25251	0.972145	0.1684	0.530181	no	Tmem167	4.3108	7.24107	2.93027	0.748249	0.5593	0.929176	no	Tmem167	27.8065	30.4571	2.6506	0.13136	0.80085	0.919964	no	Tmem167	8.14484	8.29411	0.14927	0.0262006	0.8935	0.962475	no
ENSMUSG00000012428	Steap4	chr5:7960456-7982213	1	protein_coding	Steap4	0	5.19476	5.19476	inf	5e-05	0.00103772	yes	Steap4	0.00155256	0.00168487	0.00013231	0.11798	1	1	no	Steap4	0	0.000680108	0.000680108	inf	1	1	no	Steap4	0	0.0504395	0.0504395	inf	1	1	no
ENSMUSG00000012429	Mplkip	chr13:17695018-17699256	1	protein_coding	Mplkip	1.66719	1.22249	-0.4447	-0.4476	0.53785	0.813808	no	Mplkip	0.917368	0.818259	-0.099109	-0.164942	1	1	no	Mplkip	0.705979	1.56762	0.861641	1.15088	1	1	no	Mplkip	3.0072	1.95909	-1.04811	-0.618237	0.05675	0.208178	no
ENSMUSG00000012443	Kif11	chr19:37376357-37421859	1	protein_coding	Kif11	0.346513	0.1837	-0.162813	-0.915554	1	1	no	Kif11	1.78842	1.39849	-0.38993	-0.354816	1	1	no	Kif11	1.17715	1.03386	-0.14329	-0.187249	1	1	no	Kif11	5.16502	0.786857	-4.37816	-2.7146	0.066	0.229968	no
ENSMUSG00000012483	Rpa3	chr6:8255931-8259215	-1	protein_coding	Rpa3	4.14026	3.75025	-0.39001	-0.142737	0.7824	0.922064	no	Rpa3	5.30436	1.11377	-4.19059	-2.25173	1	1	no	Rpa3	18.9414	34.7144	15.773	0.873992	0.0804	0.360702	no	Rpa3	46.2409	43.0766	-3.1643	-0.102266	0.59185	0.818771	no
ENSMUSG00000012519	Mlkl	chr8:111306869-111338990	-1	protein_coding	Mlkl	0.515143	64.7867	64.2716	6.97458	0.0213	0.147517	no	Mlkl	9.52861	24.7392	15.2106	1.37646	0.0883	0.741751	no	Mlkl	2.61252	8.21321	5.60069	1.6525	0.05695	0.301311	no	Mlkl	5.44985	27.6764	22.2265	2.34437	5e-05	0.000580752	yes
ENSMUSG00000012520	Phox2b	chr5:67094398-67099301	-1	protein_coding	Phox2b	0	0	0	0	1	1	no	Phox2b	0	0	0	0	1	1	no	Phox2b	3.96e-06	0	-3.96e-06	#NAME?	1	1	no	Phox2b	0	0	0	0	1	1	no
ENSMUSG00000012535	Tnpo3	chr6:29526624-29610563	-1	protein_coding	Tnpo3	30.0137	52.6551	22.6414	0.810953	0.21605	0.575762	no	Tnpo3	52.9642	97.8177	44.8535	0.885077	0.51095	0.919914	no	Tnpo3	38.8489	47.3824	8.5335	0.286478	0.7359	0.892366	no	Tnpo3	37.1555	39.8922	2.7367	0.102531	0.66505	0.863267	no
ENSMUSG00000012609	Ttll5	chr12:85746538-86079041	1	protein_coding	Ttll5	3.62625	1.70992	-1.91633	-1.08455	0.21355	0.573807	no	Ttll5	8.8409	5.20718	-3.63372	-0.763692	0.3336	0.874695	no	Ttll5	5.19079	2.30071	-2.89008	-1.17387	1	1	no	Ttll5	3.90078	1.81646	-2.08432	-1.10263	0.0115	0.0619868	no
ENSMUSG00000012640	Zfp715	chr7:43295652-43313442	-1	protein_coding	Zfp715	10.8103	10.2395	-0.5708	-0.0782678	0.8448	0.94022	no	Zfp715	13.7594	24.2213	10.4619	0.815859	0.3117	0.864761	no	Zfp715	6.70661	9.21193	2.50532	0.457918	0.6054	0.826063	no	Zfp715	6.46162	7.03189	0.57027	0.122016	0.5688	0.804877	no
ENSMUSG00000012705	Retn	chr8:3655769-3660110	1	protein_coding	Retn	0	0	0	0	1	1	no	Retn	0.396634	0	-0.396634	#NAME?	1	1	no	Retn	1.33324	0.571328	-0.761912	-1.22254	1	1	no	Retn	0.00842763	0.11033	0.101902	3.71056	1	1	no
ENSMUSG00000012777	Acpt	chr7:44229928-44262720	-1	protein_coding	Acpt	0	0	0	0	1	1	no	Acpt	0	0	0	0	1	1	no	Acpt	0	0	0	0	1	1	no	Acpt	0.00360674	0	-0.00360674	#NAME?	1	1	no
ENSMUSG00000012819	Cdh23	chr10:60302747-60696490	-1	protein_coding	Cdh23	0.0129061	0	-0.0129061	#NAME?	1	1	no	Cdh23	0	0	0	0	1	1	no	Cdh23	2.12237	1.71876	-0.40361	-0.30431	1	1	no	Cdh23	0.01282	0.056914	0.044094	2.15039	1	1	no
ENSMUSG00000012848	Rps5	chr7:12922228-12926777	1	protein_coding	Rps5	536.1	665.618	129.518	0.312193	0.2256	0.582172	no	Rps5	506.188	406.568	-99.62	-0.316175	0.619	0.944194	no	Rps5	655.105	654.933	-0.172	-0.000377785	0.9985	0.99918	no	Rps5	1071.86	1244.88	173.02	0.215893	0.1385	0.371034	no
ENSMUSG00000012889	Podnl1	chr8:84125988-84132711	1	protein_coding	Podnl1	0	0	0	0	1	1	no	Podnl1	0.316496	0	-0.316496	#NAME?	1	1	no	Podnl1	0.660765	1.44988	0.789115	1.13372	1	1	no	Podnl1	0	0	0	0	1	1	no
ENSMUSG00000013033	Adgrl1	chr8:83900104-83955336	1	protein_coding	Adgrl1	0.348888	0.0429967	-0.305891	-3.02047	1	1	no	Adgrl1	5.34468	12.018	6.67332	1.16902	0.4444	0.905547	no	Adgrl1	5.44352	6.53461	1.09109	0.263561	1	1	no	Adgrl1	0.768539	0.402073	-0.366466	-0.934662	0.36735	0.65042	no
ENSMUSG00000013076	Amotl1	chr9:14541965-14643529	-1	protein_coding	Amotl1	0.194931	0.143902	-0.051029	-0.437875	1	1	no	Amotl1	0.149508	1.52431	1.3748	3.34986	1	1	no	Amotl1	0.886283	0.000760563	-0.885522	-10.1865	1	1	no	Amotl1	0.253331	0.476392	0.223061	0.911124	0.436	0.709002	no
ENSMUSG00000013083	2200002J24Rik	chr7:30698922-30700550	1	protein_coding	2200002J24Rik	0	0	0	0	1	1	no	2200002J24Rik	0	0	0	0	1	1	no	2200002J24Rik	0	0	0	0	1	1	no	2200002J24Rik	0.102502	0.124631	0.022129	0.282011	1	1	no
ENSMUSG00000013089	Etv5	chr16:22381302-22439719	-1	protein_coding	Etv5	1.9868	12.7486	10.7618	2.68182	0.307	0.645778	no	Etv5	4.26917	3.09759	-1.17158	-0.462807	1	1	no	Etv5	5.64143	4.85694	-0.78449	-0.216013	1	1	no	Etv5	0.0650891	0.0200247	-0.0450644	-1.70063	1	1	no
ENSMUSG00000013091	Tmem190	chr7:4772372-4789862	1	protein_coding	Tmem190	0	0	0	0	1	1	no	Tmem190	0	0	0	0	1	1	no	Tmem190	0	0.907454	0.907454	inf	1	1	no	Tmem190	0	0	0	0	1	1	no
ENSMUSG00000013150	Gfod2	chr8:105713853-105758664	-1	protein_coding	Gfod2	0.519027	1.16235	0.643323	1.16316	0.502	0.792153	no	Gfod2	0.481195	0.0554875	-0.425708	-3.11639	1	1	no	Gfod2	0.356082	2.59677	2.24069	2.86644	1	1	no	Gfod2	0.960277	1.00696	0.046683	0.0684849	0.93625	0.977799	no
ENSMUSG00000013155	Enkd1	chr8:105703635-105710246	-1	protein_coding	Enkd1	0.336335	0.257505	-0.07883	-0.385301	1	1	no	Enkd1	0.775514	2.16927	1.39376	1.48399	1	1	no	Enkd1	2.12835	1.22722	-0.90113	-0.794343	1	1	no	Enkd1	3.02848	2.91754	-0.11094	-0.0538416	0.93585	0.977672	no
ENSMUSG00000013158	4933405L10Rik	chr8:105703635-105710246	1	protein_coding	4933405L10Rik	0.0256631	0	-0.0256631	#NAME?	1	1	no	4933405L10Rik	0	0	0	0	1	1	no	4933405L10Rik	0	0	0	0	1	1	no	4933405L10Rik	0.0258586	0	-0.0258586	#NAME?	1	1	no
ENSMUSG00000013160	Atp6v0d1	chr8:105524414-105682935	-1	protein_coding	Atp6v0d1	49.0533	51.2553	2.202	0.0633512	0.85455	0.943294	no	Atp6v0d1	77.0202	40.8733	-36.1469	-0.914077	0.27335	0.844452	no	Atp6v0d1	62.0242	44.4427	-17.5815	-0.480886	0.23255	0.577718	no	Atp6v0d1	42.1372	49.7295	7.5923	0.23901	0.38005	0.661941	no
ENSMUSG00000013236	Ptprs	chr17:56412349-56476660	-1	protein_coding	Ptprs	5.57348	0.951121	-4.62236	-2.55088	0.11405	0.432526	no	Ptprs	5.31943	2.41814	-2.90129	-1.13737	1	1	no	Ptprs	21.2439	11.8264	-9.4175	-0.845038	0.027	0.195582	no	Ptprs	13.4071	17.0428	3.6357	0.34616	0.13295	0.36238	no
ENSMUSG00000013275	Slc41a1	chr1:131827492-131848876	1	protein_coding	Slc41a1	2.94948	3.28819	0.33871	0.156835	0.70595	0.894832	no	Slc41a1	9.36928	8.15167	-1.21761	-0.200843	0.89095	0.977666	no	Slc41a1	2.43011	11.3514	8.92129	2.22377	0.0833	0.367244	no	Slc41a1	3.7664	6.81119	3.04479	0.85472	0.0002	0.00204421	yes
ENSMUSG00000013338	Fer1l4	chr2:156019138-156052947	-1	protein_coding	Fer1l4	0	0	0	0	1	1	no	Fer1l4	0	0	0	0	1	1	no	Fer1l4	0	0	0	0	1	1	no	Fer1l4	0	0.00133871	0.00133871	inf	1	1	no
ENSMUSG00000013353	4931406B18Rik	chr7:43492043-43505940	-1	protein_coding	4931406B18Rik	0	0	0	0	1	1	no	4931406B18Rik	0	0	0	0	1	1	no	4931406B18Rik	0	0	0	0	1	1	no	4931406B18Rik	0	0	0	0	1	1	no
ENSMUSG00000013367	Iglon5	chr7:43472903-43490075	-1	protein_coding	Iglon5	0.0964039	0	-0.0964039	#NAME?	1	1	no	Iglon5	0.10907	0.385441	0.276371	1.82126	1	1	no	Iglon5	0.749908	0.904924	0.155016	0.271083	1	1	no	Iglon5	0	0.0415678	0.0415678	inf	1	1	no
ENSMUSG00000013415	Igf2bp1	chr11:95957162-96008055	-1	protein_coding	Igf2bp1	0.0283641	0.55715	0.528786	4.29593	1	1	no	Igf2bp1	0	2.85164	2.85164	inf	1	1	no	Igf2bp1	0.0373346	0	-0.0373346	#NAME?	1	1	no	Igf2bp1	0.0104698	0	-0.0104698	#NAME?	1	1	no
ENSMUSG00000013418	B4galnt2	chr11:95863301-95914891	-1	protein_coding	B4galnt2	0.000325459	0	-0.000325459	#NAME?	1	1	no	B4galnt2	0.121542	0.776655	0.655113	2.67582	1	1	no	B4galnt2	0.84368	0.0746685	-0.769011	-3.49812	1	1	no	B4galnt2	0	0.00461702	0.00461702	inf	1	1	no
ENSMUSG00000013419	Zfp651	chr9:121718854-121771742	1	protein_coding	Zfp651	0.119066	0.0928659	-0.0262001	-0.35854	1	1	no	Zfp651	0.25763	0.815314	0.557684	1.66206	1	1	no	Zfp651	0	0.634057	0.634057	inf	1	1	no	Zfp651	2.06672	0.256369	-1.81035	-3.01105	0.00925	0.0519594	no
ENSMUSG00000013465	Nelfb	chr2:25192674-25211489	-1	protein_coding	Nelfb	13.4735	12.5625	-0.911	-0.101006	0.93835	0.971631	no	Nelfb	17.6317	22.5708	4.9391	0.356285	0.76745	0.957549	no	Nelfb	31.5715	44.5351	12.9636	0.496321	0.5447	0.792816	no	Nelfb	14.1546	13.7557	-0.3989	-0.0412371	0.92065	0.972477	no
ENSMUSG00000013483	Card14	chr11:119307767-119381079	1	protein_coding	Card14	0.0293841	0	-0.0293841	#NAME?	1	1	no	Card14	0.0791389	0	-0.0791389	#NAME?	1	1	no	Card14	0.211716	0	-0.211716	#NAME?	1	1	no	Card14	0.0225467	0.00399116	-0.0185555	-2.49803	1	1	no
ENSMUSG00000013495	Tmem175	chr5:108569385-108706924	1	protein_coding	Tmem175	8.45457	5.07378	-3.38079	-0.736671	0.52035	0.803484	no	Tmem175	14.6148	7.98116	-6.63364	-0.872754	0.53955	0.925371	no	Tmem175	9.95021	6.88537	-3.06484	-0.531194	0.6555	0.85255	no	Tmem175	7.36136	5.91532	-1.44604	-0.315517	0.53645	0.784339	no
ENSMUSG00000013523	Bcas1	chr2:170346990-170427845	-1	protein_coding	Bcas1	0.0633043	0	-0.0633043	#NAME?	1	1	no	Bcas1	0	0	0	0	1	1	no	Bcas1	1.23435	0	-1.23435	#NAME?	1	1	no	Bcas1	0.121016	0.0793779	-0.0416381	-0.608393	1	1	no
ENSMUSG00000013539	Tango2	chr16:18300820-18348103	-1	protein_coding	Tango2	2.97263	3.06642	0.09379	0.0448147	0.96475	0.982428	no	Tango2	15.165	15.5883	0.4233	0.0397199	0.964	0.990341	no	Tango2	18.0995	38.5725	20.473	1.09162	0.13475	0.472818	no	Tango2	0.470487	0.541641	0.071154	0.203183	0.7983	0.922683	no
ENSMUSG00000013562	4833413E03Rik	chr17:31520090-31559560	1	lincRNA	4833413E03Rik	0.0510253	0	-0.0510253	#NAME?	1	1	no	4833413E03Rik	0	0	0	0	1	1	no	4833413E03Rik	0.30485	0	-0.30485	#NAME?	1	1	no	4833413E03Rik	0.0530829	0.0414067	-0.0116762	-0.358381	1	1	no
ENSMUSG00000013584	Aldh1a2	chr9:71215335-71296243	1	protein_coding	Aldh1a2	0.0124311	0.510747	0.498316	5.36058	1	1	no	Aldh1a2	2.02847	7.14307	5.1146	1.81615	0.0594	0.655912	no	Aldh1a2	6.55172	4.49016	-2.06156	-0.545108	1	1	no	Aldh1a2	0.00219338	0.0477567	0.0455633	4.44447	1	1	no
ENSMUSG00000013593	Ndufs2	chr1:171234815-171262273	-1	protein_coding	Ndufs2	50.2271	67.8663	17.6392	0.434229	0.2331	0.584195	no	Ndufs2	39.8572	18.8935	-20.9637	-1.07695	0.53275	0.924132	no	Ndufs2	67.8401	53.8812	-13.9589	-0.332357	0.2992	0.625199	no	Ndufs2	51.8111	48.7078	-3.1033	-0.0891071	0.85055	0.945075	no
ENSMUSG00000013611	Snx31	chr15:36504061-36555573	-1	protein_coding	Snx31	0	0	0	0	1	1	no	Snx31	0	0	0	0	1	1	no	Snx31	0	0.17736	0.17736	inf	1	1	no	Snx31	0.00402357	0	-0.00402357	#NAME?	1	1	no
ENSMUSG00000013622	Atraid	chr5:31036035-31054623	1	protein_coding	Atraid	49.8637	21.7661	-28.0976	-1.19591	0.0501	0.260054	no	Atraid	67.8232	32.2606	-35.5626	-1.072	0.17625	0.832379	no	Atraid	30.7682	22.2323	-8.5359	-0.468784	0.30075	0.627387	no	Atraid	25.3589	13.8631	-11.4958	-0.871239	0.0037	0.0245807	yes
ENSMUSG00000013629	Cad	chr5:31054749-31078564	1	protein_coding	Cad	5.99601	2.13449	-3.86152	-1.49011	0.03055	0.189887	no	Cad	14.4327	16.9935	2.5608	0.235642	0.8221	0.967892	no	Cad	8.60709	16.5311	7.92401	0.941586	0.1665	0.517066	no	Cad	33.4029	16.2411	-17.1618	-1.04032	0.00115	0.00925927	yes
ENSMUSG00000013643	Lypd8	chr11:58379042-58390728	1	protein_coding	Lypd8	0	0	0	0	1	1	no	Lypd8	0	0	0	0	1	1	no	Lypd8	0	0	0	0	1	1	no	Lypd8	0	0	0	0	1	1	no
ENSMUSG00000013646	Sh3bp5l	chr11:58330692-58347757	1	protein_coding	Sh3bp5l	1.34872	8.22426	6.87554	2.60829	0.0981	0.395915	no	Sh3bp5l	2.06532	1.03696	-1.02836	-0.994005	1	1	no	Sh3bp5l	8.96207	12.7217	3.75963	0.505389	0.57295	0.809129	no	Sh3bp5l	4.06142	5.90323	1.84181	0.539521	0.07285	0.245791	no
ENSMUSG00000013653	1810065E05Rik	chr11:58421110-58426024	1	protein_coding	1810065E05Rik	0	0	0	0	1	1	no	1810065E05Rik	0	0	0	0	1	1	no	1810065E05Rik	0	0	0	0	1	1	no	1810065E05Rik	0	0	0	0	1	1	no
ENSMUSG00000013662	Atad1	chr19:32671651-32712365	-1	protein_coding	Atad1	16.3153	24.1035	7.7882	0.563011	0.0483	0.253567	no	Atad1	15.8775	31.0267	15.1492	0.966532	0.1233	0.794075	no	Atad1	17.2257	12.708	-4.5177	-0.438821	0.2226	0.569201	no	Atad1	29.5761	45.046	15.4699	0.606969	0.0003	0.00290015	yes
ENSMUSG00000013663	Pten	chr19:32757496-32826289	1	protein_coding	Pten	31.1389	59.093	27.9541	0.924271	0.0124	0.0998184	no	Pten	10.4818	6.67474	-3.80706	-0.651098	0.26885	0.84286	no	Pten	19.7282	16.4559	-3.2723	-0.26165	0.4907	0.765075	no	Pten	20.592	15.4674	-5.1246	-0.412851	0.00615	0.037317	yes
ENSMUSG00000013668	4933402N03Rik	chr7:130162450-133124354	-1	protein_coding	4933402N03Rik	0	0	0	0	1	1	no	4933402N03Rik	0	0	0	0	1	1	no	4933402N03Rik	0	0	0	0	1	1	no	4933402N03Rik	0	0	0	0	1	1	no
ENSMUSG00000013698	Pea15a	chr1:172148010-172206804	-1	protein_coding	Pea15a	47.4672	22.738	-24.7292	-1.06183	0.002	0.0247592	yes	Pea15a	52.5522	64.1134	11.5612	0.286874	0.704	0.951452	no	Pea15a	6.55134	6.27423	-0.27711	-0.0623521	1	1	no	Pea15a	17.4518	31.219	13.7672	0.839045	0.0003	0.00290015	yes
ENSMUSG00000013701	Timm23	chr14:32159864-32301264	-1	protein_coding	Timm23	17.9164	43.7426	25.8262	1.28776	0.28215	0.62109	no	Timm23	3.17292	4.25497	1.08205	0.423338	1	1	no	Timm23	4.27095	5.42211	1.15116	0.344296	1	1	no	Timm23	50.9794	59.61	8.6306	0.225641	0.5937	0.819913	no
ENSMUSG00000013707	Tnfaip8l2	chr3:95129535-95236409	-1	protein_coding	Tnfaip8l2	62.1878	51.6002	-10.5876	-0.269255	0.61855	0.856025	no	Tnfaip8l2	64.4887	9.83058	-54.6581	-2.7137	0.2477	0.832379	no	Tnfaip8l2	20.9161	4.9357	-15.9804	-2.08329	0.3118	0.637859	no	Tnfaip8l2	32.5779	33.7384	1.1605	0.0504997	0.9343	0.977431	no
ENSMUSG00000013736	Trnt1	chr6:106769119-106800081	1	protein_coding	Trnt1	19.03	21.5541	2.5241	0.179688	0.77315	0.919432	no	Trnt1	18.5379	45.5762	27.0383	1.2978	0.14715	0.824811	no	Trnt1	17.4963	32.388	14.8917	0.888411	0.1919	0.543181	no	Trnt1	21.6502	23.8953	2.2451	0.142348	0.5409	0.787271	no
ENSMUSG00000013766	Ly6g6e	chr17:35071442-35078804	1	protein_coding	Ly6g6e	0	0	0	0	1	1	no	Ly6g6e	0	0	0	0	1	1	no	Ly6g6e	0	0	0	0	1	1	no	Ly6g6e	0.00621179	0.0321361	0.0259243	2.37111	1	1	no
ENSMUSG00000013787	Ehmt2	chr17:34744466-34914052	1	protein_coding	Ehmt2	48.1594	49.1116	0.9522	0.0282447	0.9598	0.979947	no	Ehmt2	33.8321	49.8679	16.0358	0.559718	0.56525	0.931762	no	Ehmt2	85.4369	51.6696	-33.7673	-0.725544	0.1439	0.487783	no	Ehmt2	43.9544	19.308	-24.6464	-1.18681	5e-05	0.000580752	yes
ENSMUSG00000013822	Elof1	chr9:22112899-22117209	-1	protein_coding	Elof1	21.2643	32.0636	10.7993	0.592504	0.1145	0.433131	no	Elof1	41.0317	10.3663	-30.6654	-1.98484	0.0618	0.661656	no	Elof1	20.9201	13.1344	-7.7857	-0.671541	0.12065	0.4491	no	Elof1	60.5863	48.0479	-12.5384	-0.334518	0.0621	0.220511	no
ENSMUSG00000013833	Med16	chr10:79894681-79908941	-1	protein_coding	Med16	9.03385	5.46931	-3.56454	-0.723983	0.3967	0.722338	no	Med16	1.90001	0.00459543	-1.89541	-8.6916	1	1	no	Med16	9.94659	13.8028	3.85621	0.472683	0.58305	0.814422	no	Med16	6.39502	6.32846	-0.06656	-0.0150942	0.9545	0.983098	no
ENSMUSG00000013846	St3gal1	chr15:67102846-67179639	-1	protein_coding	St3gal1	0	0	0	0	1	1	no	St3gal1	0.0017387	0.0186896	0.0169509	3.42616	1	1	no	St3gal1	1.19814	10.7995	9.60136	3.17209	0.3807	0.686338	no	St3gal1	0.143583	0.0670859	-0.0764971	-1.09781	1	1	no
ENSMUSG00000013858	Tmem259	chr10:79970714-79984330	-1	protein_coding	Tmem259	7.76311	5.83261	-1.9305	-0.412491	0.5595	0.826867	no	Tmem259	22.3987	11.2111	-11.1876	-0.998485	0.46665	0.910203	no	Tmem259	38.4776	20.7731	-17.7045	-0.889304	0.17065	0.521314	no	Tmem259	13.5245	12.387	-1.1375	-0.126746	0.7519	0.903047	no
ENSMUSG00000013878	Rnf170	chr8:26021420-26164151	1	protein_coding	Rnf170	2.51088	1.74991	-0.76097	-0.520912	0.68225	0.884735	no	Rnf170	2.86352	0	-2.86352	#NAME?	1	1	no	Rnf170	1.6536	3.1127	1.4591	0.912555	1	1	no	Rnf170	1.9556	2.38227	0.42667	0.284726	0.61585	0.83515	no
ENSMUSG00000013921	Clip3	chr7:30291700-30308367	1	protein_coding	Clip3	0.0860469	0	-0.0860469	#NAME?	1	1	no	Clip3	0.526074	4.78458	4.25851	3.18506	1	1	no	Clip3	0.344173	0.109789	-0.234384	-1.64841	1	1	no	Clip3	0.0126487	0	-0.0126487	#NAME?	1	1	no
ENSMUSG00000013928	Thap8	chr7:30240125-30290237	1	protein_coding	Thap8	0.522535	0.0828661	-0.439669	-2.65667	1	1	no	Thap8	0	0	0	0	1	1	no	Thap8	0.307469	0	-0.307469	#NAME?	1	1	no	Thap8	0.0383219	0.00612677	-0.0321951	-2.64497	1	1	no
ENSMUSG00000013936	Myl2	chr5:122100950-122140823	1	protein_coding	Myl2	0	0	0	0	1	1	no	Myl2	0	0	0	0	1	1	no	Myl2	0	0	0	0	1	1	no	Myl2	0.028543	0.00928065	-0.0192624	-1.62084	1	1	no
ENSMUSG00000013973	Dedd	chr1:171327257-171360900	1	protein_coding	Dedd	9.75466	14.0244	4.26974	0.523776	0.38875	0.716527	no	Dedd	19.4963	68.2135	48.7172	1.80686	0.11405	0.778284	no	Dedd	60.8449	50.5343	-10.3106	-0.267874	0.7135	0.881266	no	Dedd	11.9817	19.0312	7.0495	0.66754	0.0298	0.129977	no
ENSMUSG00000013974	Mcemp1	chr8:3665563-3672416	1	protein_coding	Mcemp1	0.0374244	1.11288	1.07546	4.89418	0.20035	0.56727	no	Mcemp1	18.166	25.2527	7.0867	0.475199	0.4571	0.90741	no	Mcemp1	40.5925	38.4631	-2.1294	-0.0777372	0.78315	0.912481	no	Mcemp1	1.98022	5.66816	3.68794	1.51722	5e-05	0.000580752	yes
ENSMUSG00000013997	Nit1	chr1:171327257-171360900	-1	protein_coding	Nit1	11.3628	14.8457	3.4829	0.385728	0.4073	0.729668	no	Nit1	15.7095	13.8063	-1.9032	-0.186313	0.8873	0.977067	no	Nit1	14.3283	13.4284	-0.8999	-0.093584	0.90995	0.962154	no	Nit1	12.7062	13.2495	0.5433	0.0604011	0.87035	0.953646	no
ENSMUSG00000014030	Pax5	chr4:44524753-44710960	-1	protein_coding	Pax5	0	0	0	0	1	1	no	Pax5	0.074689	10.5054	10.4307	7.13602	0.1868	0.832379	no	Pax5	3.13925	6.2709	3.13165	0.998252	1	1	no	Pax5	0	0.149255	0.149255	inf	1	1	no
ENSMUSG00000014039	Prdm15	chr16:97791294-97851850	-1	protein_coding	Prdm15	4.32005	4.09277	-0.22728	-0.0779699	0.9198	0.963805	no	Prdm15	2.97077	4.3165	1.34573	0.539025	1	1	no	Prdm15	2.68529	2.75348	0.06819	0.0361775	1	1	no	Prdm15	1.49755	1.27853	-0.21902	-0.228116	0.45265	0.721338	no
ENSMUSG00000014074	Rnf168	chr16:32277451-32302273	1	protein_coding	Rnf168	7.37474	7.88767	0.51293	0.0970069	0.81285	0.931622	no	Rnf168	7.28635	8.34019	1.05384	0.194884	0.7732	0.959364	no	Rnf168	7.22927	7.35716	0.12789	0.0253001	0.9406	0.973677	no	Rnf168	10.5644	5.52164	-5.04276	-0.936044	0.00045	0.00413809	yes
ENSMUSG00000014075	Tctex1d2	chr16:32419665-32429099	1	protein_coding	Tctex1d2	4.59297	2.35742	-2.23555	-0.96222	0.20135	0.567754	no	Tctex1d2	17.5586	4.68486	-12.8737	-1.9061	0.2105	0.832379	no	Tctex1d2	87.73	55.5521	-32.1779	-0.659228	0.0444	0.262509	no	Tctex1d2	21.6044	22.4791	0.8747	0.0572582	0.7925	0.919966	no
ENSMUSG00000014077	Chp1	chr2:119547673-119651572	1	protein_coding	Chp1	20.9512	24.0711	3.1199	0.200265	0.6052	0.850414	no	Chp1	63.5168	31.3886	-32.1282	-1.0169	0.1962	0.832379	no	Chp1	54.0877	58.2894	4.2017	0.107934	0.77365	0.907341	no	Chp1	63.2382	62.7823	-0.4559	-0.0104396	0.95775	0.983747	no
ENSMUSG00000014104	Sval2	chr6:41852988-41864413	1	protein_coding	Sval2	0	0	0	0	1	1	no	Sval2	0	0	0	0	1	1	no	Sval2	0	0	0	0	1	1	no	Sval2	0	0	0	0	1	1	no
ENSMUSG00000014158	Trpv4	chr5:114622151-114658421	-1	protein_coding	Trpv4	1.70314	0.344058	-1.35908	-2.30747	0.07125	0.327203	no	Trpv4	1.44016	1.56601	0.12585	0.120864	1	1	no	Trpv4	3.93131	2.45163	-1.47968	-0.68127	1	1	no	Trpv4	0.243052	0.175188	-0.067864	-0.472358	1	1	no
ENSMUSG00000014164	Klhl3	chr13:58004220-58113592	-1	protein_coding	Klhl3	0.447059	0.0156485	-0.43141	-4.83637	1	1	no	Klhl3	0.342147	0.167168	-0.174979	-1.03332	1	1	no	Klhl3	0.0821295	0.159633	0.0775035	0.958785	1	1	no	Klhl3	0.0018346	0.00577831	0.00394371	1.65518	1	1	no
ENSMUSG00000014177	Tvp23b	chr11:62879454-62916780	1	protein_coding	Tvp23b	9.50488	7.31288	-2.192	-0.378229	0.7652	0.915879	no	Tvp23b	22.9554	37.4365	14.4811	0.705609	0.42245	0.899211	no	Tvp23b	6.7568	4.04966	-2.70714	-0.738539	1	1	no	Tvp23b	2.44903	4.23391	1.78488	0.789782	0.2158	0.48691	no
ENSMUSG00000014195	Dnajc7	chr11:100574903-100704323	-1	protein_coding	Dnajc7	27.473	32.9332	5.4602	0.261531	0.7522	0.910552	no	Dnajc7	57.7088	170.604	112.895	1.56379	0.248	0.832379	no	Dnajc7	139.269	169.892	30.623	0.286746	0.5235	0.781964	no	Dnajc7	45.1316	49.1315	3.9999	0.122511	0.66835	0.864829	no
ENSMUSG00000014198	Zfp385c	chr11:100574903-100704323	-1	protein_coding	Zfp385c	0	0	0	0	1	1	no	Zfp385c	0.0758132	0	-0.0758132	#NAME?	1	1	no	Zfp385c	0	0.135292	0.135292	inf	1	1	no	Zfp385c	0	0	0	0	1	1	no
ENSMUSG00000014226	Cacybp	chr1:160202366-160212885	-1	protein_coding	Cacybp	7.04853	28.3744	21.3259	2.00919	0.0694	0.322214	no	Cacybp	5.22916	33.614	28.3848	2.68441	0.27925	0.846718	no	Cacybp	4.48124	1.57664	-2.9046	-1.50704	1	1	no	Cacybp	2.84762	3.84445	0.99683	0.433024	0.61905	0.836629	no
ENSMUSG00000014232	Cluap1	chr16:3847244-3941147	1	protein_coding	Cluap1	3.11593	1.83897	-1.27696	-0.760761	0.6631	0.876467	no	Cluap1	1.10621	0.497143	-0.609067	-1.15389	1	1	no	Cluap1	0.0343551	4.83045	4.79609	7.13549	1	1	no	Cluap1	0.640269	0.966988	0.326719	0.59482	0.6094	0.83086	no
ENSMUSG00000014243	Zswim7	chr11:62266994-62281408	-1	protein_coding	Zswim7	1.73486	3.60397	1.86911	1.05477	0.18115	0.548843	no	Zswim7	29.8832	20.3115	-9.5717	-0.55704	0.4369	0.903005	no	Zswim7	11.7508	10.3977	-1.3531	-0.176498	0.82185	0.927868	no	Zswim7	7.24066	11.0757	3.83504	0.613211	0.04585	0.179013	no
ENSMUSG00000014245	Pigl	chr11:62281456-62514972	1	protein_coding	Pigl	0.345607	1.19446	0.848853	1.78915	0.43975	0.75214	no	Pigl	3.34938	1.93263	-1.41675	-0.793332	1	1	no	Pigl	4.70482	4.04742	-0.6574	-0.217136	1	1	no	Pigl	1.03671	2.75413	1.71742	1.40959	0.3763	0.658319	no
ENSMUSG00000014294	Ndufa2	chr18:36735034-36744604	-1	protein_coding	Ndufa2	85.9477	96.1463	10.1986	0.161774	0.62065	0.856732	no	Ndufa2	53.8218	26.0858	-27.736	-1.04493	0.26065	0.836895	no	Ndufa2	68.2567	85.7779	17.5212	0.329635	0.33815	0.658828	no	Ndufa2	152.352	151.049	-1.303	-0.0123962	0.94855	0.980926	no
ENSMUSG00000014301	Pam16	chr16:4594712-4707695	-1	protein_coding	Pam16	6.95877	5.53312	-1.42565	-0.33074	0.85295	0.942552	no	Pam16	0	2.41915	2.41915	inf	1	1	no	Pam16	2.08952	0	-2.08952	#NAME?	1	1	no	Pam16	33.3652	45.5525	12.1873	0.449185	0.3299	0.613402	no
ENSMUSG00000014303	Glis2	chr16:4594712-4707695	1	protein_coding	Glis2	0.0997774	0	-0.0997774	#NAME?	1	1	no	Glis2	4.40521	8.80086	4.39565	0.998433	0.5166	0.919914	no	Glis2	7.54234	9.57729	2.03495	0.344606	0.79725	0.917602	no	Glis2	0.0318997	0	-0.0318997	#NAME?	1	1	no
ENSMUSG00000014313	Cox6c	chr15:35370709-35938246	-1	protein_coding	Cox6c	1.22098	4.47235	3.25137	1.873	0.3322	0.668117	no	Cox6c	1.02987	3.66597	2.6361	1.83173	1	1	no	Cox6c	5.22151	13.6841	8.46259	1.38997	0.4288	0.720749	no	Cox6c	1.6011	2.34643	0.74533	0.551405	0.67025	0.866021	no
ENSMUSG00000014329	Bicc1	chr10:70868668-71159700	-1	protein_coding	Bicc1	0	0	0	0	1	1	no	Bicc1	1.45998	2.7246	1.26462	0.900098	1	1	no	Bicc1	0.240445	0	-0.240445	#NAME?	1	1	no	Bicc1	0	0	0	0	1	1	no
ENSMUSG00000014349	Ube2z	chr11:96034884-96066994	-1	protein_coding	Ube2z	19.629	54.2742	34.6452	1.46728	5e-05	0.00103772	yes	Ube2z	14.1249	24.4169	10.292	0.789639	0.26415	0.840471	no	Ube2z	20.0934	26.7167	6.6233	0.411019	0.1514	0.496746	no	Ube2z	28.047	36.7975	8.7505	0.391761	0.01795	0.0881999	no
ENSMUSG00000014351	Gip	chr11:96024544-96030831	1	protein_coding	Gip	0	0	0	0	1	1	no	Gip	0	0	0	0	1	1	no	Gip	0	0	0	0	1	1	no	Gip	0	0	0	0	1	1	no
ENSMUSG00000014353	Tmem87b	chr2:128818090-128854701	1	protein_coding	Tmem87b	17.3865	23.4349	6.0484	0.43069	0.3493	0.682438	no	Tmem87b	20.8093	30.1892	9.3799	0.536803	0.5265	0.922083	no	Tmem87b	8.08473	4.21878	-3.86595	-0.938375	0.3063	0.633141	no	Tmem87b	3.80713	7.37391	3.56678	0.953725	0.00015	0.00157901	yes
ENSMUSG00000014355	Anapc1	chr2:128609822-128687392	-1	protein_coding	Anapc1	28.591	21.3856	-7.2054	-0.418919	0.28775	0.626988	no	Anapc1	27.0776	28.0214	0.9438	0.0494257	0.9467	0.987635	no	Anapc1	26.2733	22.5572	-3.7161	-0.220011	0.72665	0.887843	no	Anapc1	31.2296	25.4937	-5.7359	-0.292775	0.06925	0.237715	no
ENSMUSG00000014361	Mertk	chr2:128698807-128803405	1	protein_coding	Mertk	6.27387	1.0158	-5.25807	-2.62673	5e-05	0.00103772	yes	Mertk	26.6187	23.389	-3.2297	-0.186614	0.83205	0.968264	no	Mertk	2.27863	1.6998	-0.57883	-0.4228	1	1	no	Mertk	0.0145501	0.00701563	-0.00753447	-1.05239	1	1	no
ENSMUSG00000014402	Tsg101	chr7:46888807-46920040	-1	protein_coding	Tsg101	23.3382	18.7085	-4.6297	-0.318993	0.3987	0.724262	no	Tsg101	17.4062	24.1546	6.7484	0.472699	0.48995	0.916083	no	Tsg101	26.4536	24.5542	-1.8994	-0.107495	0.81365	0.925357	no	Tsg101	31.5526	33.7757	2.2231	0.0982268	0.5633	0.801924	no
ENSMUSG00000014418	Hps5	chr7:46759654-46824112	-1	protein_coding	Hps5	22.4299	29.8521	7.4222	0.412409	0.5181	0.801781	no	Hps5	11.9606	18.3032	6.3426	0.613807	0.53115	0.923602	no	Hps5	24.9684	14.5325	-10.4359	-0.78082	0.2734	0.603414	no	Hps5	8.91136	7.78689	-1.12447	-0.194599	0.57805	0.810941	no
ENSMUSG00000014426	Map3k4	chr17:12227620-12327250	-1	protein_coding	Map3k4	1.7357	0.549748	-1.18595	-1.65867	0.0181	0.130974	no	Map3k4	0.46517	0.591034	0.125864	0.345483	1	1	no	Map3k4	1.19643	0.260597	-0.935833	-2.19884	1	1	no	Map3k4	2.60484	0.768927	-1.83591	-1.76028	5e-05	0.000580752	yes
ENSMUSG00000014444	Piezo1	chr8:119910359-124345738	-1	protein_coding	Piezo1	27.5067	12.7618	-14.7449	-1.10796	0.2701	0.608364	no	Piezo1	126.096	73.968	-52.128	-0.769546	0.5867	0.935653	no	Piezo1	63.83	66.3966	2.5666	0.0568765	0.9502	0.977132	no	Piezo1	27.6508	75.0387	47.3879	1.44032	0.0215	0.101126	no
ENSMUSG00000014453	Blk	chr14:63372836-63417222	-1	protein_coding	Blk	0	0	0	0	1	1	no	Blk	0.241752	0.117618	-0.124134	-1.03942	1	1	no	Blk	5.54926	3.13847	-2.41079	-0.822235	1	1	no	Blk	0	0	0	0	1	1	no
ENSMUSG00000014470	Rnf166	chr8:119910359-124345738	-1	protein_coding	Rnf166	14.8347	8.30175	-6.53295	-0.837488	0.5529	0.823147	no	Rnf166	33.437	18.9565	-14.4805	-0.818755	0.54875	0.927516	no	Rnf166	73.538	37.0349	-36.5031	-0.989603	0.4547	0.739043	no	Rnf166	12.2277	4.38752	-7.84018	-1.47867	0.232	0.506578	no
ENSMUSG00000014496	Ankrd28	chr14:31698754-31830693	-1	protein_coding	Ankrd28	0.43654	0.297933	-0.138607	-0.551129	1	1	no	Ankrd28	5.84824	4.52237	-1.32587	-0.370923	0.61095	0.943679	no	Ankrd28	4.11379	3.14858	-0.96521	-0.385765	1	1	no	Ankrd28	7.39459	4.82463	-2.56996	-0.616053	0.03965	0.161071	no
ENSMUSG00000014498	Ankrd52	chr10:128377114-128447636	1	protein_coding	Ankrd52	4.12195	2.04624	-2.07571	-1.01035	0.37675	0.707673	no	Ankrd52	2.38858	1.12661	-1.26197	-1.08416	1	1	no	Ankrd52	1.06018	0.594498	-0.465682	-0.834561	1	1	no	Ankrd52	3.04191	3.78284	0.74093	0.31449	0.5544	0.795387	no
ENSMUSG00000014503	Pkd2l2	chr18:34409411-34506927	1	protein_coding	Pkd2l2	0.101469	0.0105485	-0.0909205	-3.26592	1	1	no	Pkd2l2	0	0	0	0	1	1	no	Pkd2l2	0	0	0	0	1	1	no	Pkd2l2	0.0119408	0.00664165	-0.00529915	-0.846284	1	1	no
[truncated: 48,078 more rows]
