# Supplementary material for: Catalog of Differentially Expressed Long Non-Coding RNA following Activation of Human and Mouse Innate Immune Response
Source: Front Immunol. 2017 Aug 29;8:1038. doi: 10.3389/fimmu.2017.01038 (PMC5581803; doi:10.3389/fimmu.2017.01038)
Supplement: Table S8 — Long non-coding RNA expression across four mouse cell types. [file table_8.xlsx]

## Sheet: Sheet1
Gene ID	Gencode m23 overlap	LncRNA class	locus	Strand	Gene ID	Bone marrow derived macrophages (PRJEB11889) - Control (FPKM)	Bone marrow derived macrophages (PRJEB11889) - LPS (FPKM)	Absolute Change (FPKM)	log2(fold_change)	p_value	q_value	significant	Gene ID	RAW macrophages- Control (FPKM)	RAW macrophages- LPS (FPKM)	Absolute Change (FPKM)	log2(fold_change)	p_value	q_value	significant	Gene ID	Peritoneal Macrophages (SRP038980) - Control (FPKM)	Peritoneal Macrophages (SRP038980) (SRP038980) - LPS (FPKM)	Absolute Change (FPKM)	log2(fold_change)	p_value	q_value	significant	Gene ID	Splenic Dendritic Cells - Control (FPKM)	Splenic Dendritic Cells - LPS (FPKM)	Absolute Change	log2(fold_change)	p_value	q_value	significant
mXLOC_000038		Antisense-Downstream	chr1:10315115-10324077	+	mXLOC_000038	0	0.037152	0.037152	inf	1	1	no	mXLOC_000038	0	0	0	0	1	1	no	mXLOC_000038	0	0.581285	0.581285	inf	1	1	no	mXLOC_000038	1.36762	1.94246	0.57484	0.506219	1	1	no
mXLOC_000117		Antisense-Downstream	chr1:37000535-37004359	+	mXLOC_000117	0	0	0	0	1	1	no	mXLOC_000117	0.116566	0.324754	0.208188	1.4782	0.0065	0.0390458	yes	mXLOC_000117	0	0	0	0	1	1	no	mXLOC_000117	0.612795	1.9971	1.3843	1.70443	1	1	no
mXLOC_000285		Antisense-Downstream	chr1:63403879-63445658	+	mXLOC_000285	0.102076	0	-0.102076	#NAME?	1	1	no	mXLOC_000285	0	0	0	0	1	1	no	mXLOC_000285	0	0	0	0	1	1	no	mXLOC_000285	7.58432	2.52268	-5.06164	-1.58806	0.16925	0.520272	no
mXLOC_000531		Antisense-Downstream	chr1:105760939-105763148	+	mXLOC_000531	0.0227401	0	-0.0227401	#NAME?	1	1	no	mXLOC_000531	0.0179762	0.0134439	-0.0045323	-0.419138	1	1	no	mXLOC_000531	0	0	0	0	1	1	no	mXLOC_000531	0.312418	1.2385	0.926082	1.98704	1	1	no
mXLOC_000580	ENSMUSG00000099760	Antisense-Downstream	chr1:127954183-128103047	+	mXLOC_000580	1.07951	0.213061	-0.866449	-2.34104	0.457	0.764849	no	mXLOC_000580	78.1626	91.7402	13.5776	0.231075	0.3277	0.611551	no	mXLOC_000580	4.69148	5.98404	1.29256	0.351074	1	1	no	mXLOC_000580	2.6403	0	-2.6403	#NAME?	1	1	no
mXLOC_000592		Antisense-Downstream	chr1:131053699-131097877	+	mXLOC_000592	0.0103586	0	-0.0103586	#NAME?	1	1	no	mXLOC_000592	0.301977	1.05664	0.754663	1.80698	0.1527	0.394465	no	mXLOC_000592	0	0	0	0	1	1	no	mXLOC_000592	0	0	0	0	1	1	no
mXLOC_000608	ENSMUSG00000100658	Antisense-Downstream	chr1:132342022-132351407	+	mXLOC_000608	0.873045	0.125522	-0.747523	-2.79811	0.13795	0.480587	no	mXLOC_000608	0.28872	0.388893	0.100173	0.429705	0.46765	0.732935	no	mXLOC_000608	1.98686	0.485532	-1.50133	-2.03286	1	1	no	mXLOC_000608	3.04619	0.785268	-2.26092	-1.95575	1	1	no
mXLOC_000637	ENSMUSG00000097988	Antisense-Downstream	chr1:135108496-135145358	+	mXLOC_000637	10.4406	20.4868	10.0462	0.972495	0.01265	0.101444	no	mXLOC_000637	15.2391	21.4905	6.2514	0.495922	0.1009	0.306261	no	mXLOC_000637	6.90565	10.5945	3.68885	0.617464	0.47915	0.915343	no	mXLOC_000637	1.04402	0.956106	-0.087914	-0.12691	1	1	no
mXLOC_000642		Antisense-Downstream	chr1:135382285-135430508	+	mXLOC_000642	0	0	0	0	1	1	no	mXLOC_000642	0.10059	0.0314314	-0.0691586	-1.6782	1	1	no	mXLOC_000642	0	0	0	0	1	1	no	mXLOC_000642	0.149912	3.38637	3.23646	4.49755	1	1	no
mXLOC_000643		Antisense-Downstream	chr1:135382285-135430508	+	mXLOC_000643	0	0	0	0	1	1	no	mXLOC_000643	0.288884	0.238487	-0.050397	-0.276576	1	1	no	mXLOC_000643	0	0	0	0	1	1	no	mXLOC_000643	2.85035	0	-2.85035	#NAME?	1	1	no
mXLOC_000949		Antisense-Downstream	chr1:180827126-180830227	+	mXLOC_000949	0	0	0	0	1	1	no	mXLOC_000949	0	0	0	0	1	1	no	mXLOC_000949	0	0	0	0	1	1	no	mXLOC_000949	1.79546	2.4072	0.61174	0.423003	1	1	no
mXLOC_001058		Antisense-Downstream	chr1:6441497-6445553	-	mXLOC_001058	0.0804905	1.10755	1.02706	3.78241	0.00385	0.0410273	yes	mXLOC_001058	0.10042	0.527304	0.426884	2.39259	5e-05	0.000580752	yes	mXLOC_001058	0	1.13459	1.13459	inf	1	1	no	mXLOC_001058	0	0.371513	0.371513	inf	1	1	no
mXLOC_001086		Antisense-Downstream	chr1:13376069-13388413	-	mXLOC_001086	0	0	0	0	1	1	no	mXLOC_001086	0.166329	0.0685637	-0.0977653	-1.27852	1	1	no	mXLOC_001086	0	0	0	0	1	1	no	mXLOC_001086	1.52703	0	-1.52703	#NAME?	1	1	no
mXLOC_001158	ENSMUSG00000101223	Antisense-Downstream	chr1:34477166-34489859	-	mXLOC_001158	0	0	0	0	1	1	no	mXLOC_001158	0.00120364	0.0019275	0.00072386	0.679319	1	1	no	mXLOC_001158	0	0	0	0	1	1	no	mXLOC_001158	1.77959	0.72827	-1.05132	-1.289	1	1	no
mXLOC_001213	ENSMUSG00000100480	Antisense-Downstream	chr1:43744050-43827800	-	mXLOC_001213	0.0865662	0	-0.0865662	#NAME?	1	1	no	mXLOC_001213	0	0	0	0	1	1	no	mXLOC_001213	1.24926	2.62208	1.37282	1.06964	1	1	no	mXLOC_001213	1.30819	0	-1.30819	#NAME?	1	1	no
mXLOC_001884		Antisense-Downstream	chr1:174103433-174106881	-	mXLOC_001884	0	0.275171	0.275171	inf	1	1	no	mXLOC_001884	0	0	0	0	1	1	no	mXLOC_001884	0	0	0	0	1	1	no	mXLOC_001884	0	46.1231	46.1231	inf	5e-05	0.00176785	yes
mXLOC_001973	ENSMUSG00000103576	Antisense-Downstream	chr1:191005822-191086474	-	mXLOC_001973	32.8674	5.63778	-27.2296	-2.54346	5e-05	0.00103772	yes	mXLOC_001973	2.57334	1.6339	-0.93944	-0.655321	0.351	0.634579	no	mXLOC_001973	10.0692	0.626966	-9.44223	-4.00542	0.16185	0.832379	no	mXLOC_001973	5.94855	3.44578	-2.50277	-0.787706	1	1	no
mXLOC_001974	ENSMUSG00000103576	Antisense-Downstream	chr1:191005822-191086474	-	mXLOC_001974	0.517511	0.129603	-0.387908	-1.99749	1	1	no	mXLOC_001974	0.0383523	0.0714746	0.0331223	0.898119	1	1	no	mXLOC_001974	2.73771	0.317405	-2.4203	-3.10857	1	1	no	mXLOC_001974	2.0806	1.21823	-0.86237	-0.772211	1	1	no
mXLOC_003496		Antisense-Downstream	chr10:82514913-82582298	+	mXLOC_003496	0.0820931	0	-0.0820931	#NAME?	1	1	no	mXLOC_003496	0	0	0	0	1	1	no	mXLOC_003496	0	0	0	0	1	1	no	mXLOC_003496	1.12722	2.95981	1.83259	1.39274	1	1	no
mXLOC_003532	ENSMUSG00000097412	Antisense-Downstream	chr10:86685469-86705621	+	mXLOC_003532	0.430144	0.272295	-0.157849	-0.65965	1	1	no	mXLOC_003532	3.4467	1.95543	-1.49127	-0.817731	0.41315	0.689081	no	mXLOC_003532	1.66882	0.97943	-0.68939	-0.768814	1	1	no	mXLOC_003532	0.97459	0	-0.97459	#NAME?	1	1	no
mXLOC_003533	ENSMUSG00000097412	Antisense-Downstream	chr10:86685469-86705621	+	mXLOC_003533	0.0599747	0.0498205	-0.0101542	-0.267614	1	1	no	mXLOC_003533	2.11595	1.84297	-0.27298	-0.199273	0.86405	0.950966	no	mXLOC_003533	0.107824	0	-0.107824	#NAME?	1	1	no	mXLOC_003533	0	0	0	0	1	1	no
mXLOC_003652		Antisense-Downstream	chr10:118253262-118261109	+	mXLOC_003652	8.60566	5.68401	-2.92165	-0.598376	0.236	0.58546	no	mXLOC_003652	7.69317	6.66925	-1.02392	-0.206055	0.47195	0.736534	no	mXLOC_003652	0	0	0	0	1	1	no	mXLOC_003652	0	0	0	0	1	1	no
mXLOC_003944		Antisense-Downstream	chr10:44593190-44596003	-	mXLOC_003944	0.104671	0.217507	0.112836	1.0552	1	1	no	mXLOC_003944	0	0.0163147	0.0163147	inf	1	1	no	mXLOC_003944	2.20276	0.855817	-1.34694	-1.36393	1	1	no	mXLOC_003944	1.09323	0.511864	-0.581366	-1.09476	1	1	no
mXLOC_003945	ENSMUSG00000111116	Antisense-Downstream	chr10:44597888-44689389	-	mXLOC_003945	0.348038	1.89324	1.5452	2.44354	0.0325	0.198215	no	mXLOC_003945	0	0.0333681	0.0333681	inf	1	1	no	mXLOC_003945	1.73048	7.90265	6.17217	2.19117	0.30915	0.863917	no	mXLOC_003945	1.10094	1.23286	0.13192	0.16327	1	1	no
mXLOC_004223		Antisense-Downstream	chr10:84104269-84111372	-	mXLOC_004223	0	0	0	0	1	1	no	mXLOC_004223	0	0	0	0	1	1	no	mXLOC_004223	0	0	0	0	1	1	no	mXLOC_004223	3.15621	3.90774	0.75153	0.308143	1	1	no
mXLOC_004438		Antisense-Downstream	chr10:128083212-128090463	-	mXLOC_004438	0.0283909	0.0447243	0.0163334	0.655632	1	1	no	mXLOC_004438	1.09901	1.66447	0.56546	0.598864	0.619	0.836629	no	mXLOC_004438	0	0	0	0	1	1	no	mXLOC_004438	0	0	0	0	1	1	no
mXLOC_005268		Antisense-Downstream	chr11:5485802-5495844	+	mXLOC_005268	0.391246	0	-0.391246	#NAME?	1	1	no	mXLOC_005268	0	0	0	0	1	1	no	mXLOC_005268	0	0	0	0	1	1	no	mXLOC_005268	1.38649	0	-1.38649	#NAME?	1	1	no
mXLOC_005660	ENSMUSG00000086591	Antisense-Downstream	chr11:69420804-69549110	+	mXLOC_005660	0	0	0	0	1	1	no	mXLOC_005660	0.0102844	0	-0.0102844	#NAME?	1	1	no	mXLOC_005660	0	0	0	0	1	1	no	mXLOC_005660	1.11998	0	-1.11998	#NAME?	1	1	no
mXLOC_005868		Antisense-Downstream	chr11:86575592-86580658	+	mXLOC_005868	0.110489	0.240077	0.129588	1.1196	1	1	no	mXLOC_005868	0.0114042	0	-0.0114042	#NAME?	1	1	no	mXLOC_005868	3.93669	4.6187	0.68201	0.230507	1	1	no	mXLOC_005868	0.773936	0	-0.773936	#NAME?	1	1	no
mXLOC_005885	ENSMUSG00000084796	Antisense-Downstream	chr11:87755448-87759937	+	mXLOC_005885	5.02408	5.1627	0.13862	0.0392653	0.8874	0.952743	no	mXLOC_005885	0.8012	1.57472	0.77352	0.974858	0.00045	0.00413809	yes	mXLOC_005885	12.884	11.6194	-1.2646	-0.149046	0.79155	0.963134	no	mXLOC_005885	50.5175	53.9293	3.4118	0.0942841	0.6931	0.872399	no
mXLOC_006108		Antisense-Downstream	chr11:106162834-106216551	+	mXLOC_006108	0	0	0	0	1	1	no	mXLOC_006108	0.199779	0.31236	0.112581	0.644804	0.6128	0.832957	no	mXLOC_006108	25.7049	9.37	-16.3349	-1.45592	0.6246	0.944194	no	mXLOC_006108	20.1792	2.12183	-18.0574	-3.24949	0.2335	0.578581	no
mXLOC_006214		Antisense-Downstream	chr11:117976195-117982968	+	mXLOC_006214	0.0575127	5.61941	5.5619	6.6104	0.0075	0.0687369	no	mXLOC_006214	0	0.409851	0.409851	inf	5e-05	0.000580752	yes	mXLOC_006214	0	3.32339	3.32339	inf	1	1	no	mXLOC_006214	0.138965	0.665196	0.526231	2.25906	1	1	no
mXLOC_006406		Antisense-Downstream	chr11:20025723-20030230	-	mXLOC_006406	0.0276458	0.0295544	0.0019086	0.0963118	1	1	no	mXLOC_006406	0.0611794	0.086415	0.0252356	0.498235	1	1	no	mXLOC_006406	0.778546	1.59656	0.818014	1.03611	1	1	no	mXLOC_006406	1.42196	2.189	0.76704	0.622387	1	1	no
mXLOC_006450		Antisense-Downstream	chr11:23781632-23818970	-	mXLOC_006450	0	0	0	0	1	1	no	mXLOC_006450	0	0	0	0	1	1	no	mXLOC_006450	0	0	0	0	1	1	no	mXLOC_006450	7.55395	3.19376	-4.36019	-1.24197	0.0048	0.0657616	no
mXLOC_007069		Antisense-Downstream	chr11:97660490-97685464	-	mXLOC_007069	0	0	0	0	1	1	no	mXLOC_007069	0.00612139	0.00790947	0.00178808	0.369722	1	1	no	mXLOC_007069	0.926635	4.93025	4.00361	2.41159	1	1	no	mXLOC_007069	46.0393	61.1084	15.0691	0.408502	0.63195	0.839528	no
mXLOC_008344		Antisense-Downstream	chr12:3799818-3802637	+	mXLOC_008344	0.448418	0.605834	0.157416	0.43408	1	1	no	mXLOC_008344	0.125112	0.325464	0.200352	1.37927	1	1	no	mXLOC_008344	5.43098	7.65851	2.22753	0.495852	1	1	no	mXLOC_008344	0	0	0	0	1	1	no
mXLOC_008449		Antisense-Downstream	chr12:26461238-26466464	+	mXLOC_008449	0.0510057	0.955776	0.90477	4.22794	0.12535	0.454342	no	mXLOC_008449	0	0.0268742	0.0268742	inf	1	1	no	mXLOC_008449	0	3.03372	3.03372	inf	1	1	no	mXLOC_008449	0	0.853005	0.853005	inf	1	1	no
mXLOC_008477	ENSMUSG00000084979	Antisense-Downstream	chr12:33111710-33394760	+	mXLOC_008477	2.40567	1.53881	-0.86686	-0.644628	0.30075	0.639371	no	mXLOC_008477	2.40779	1.41226	-0.99553	-0.769701	0.0437	0.172998	no	mXLOC_008477	1.26463	1.42238	0.15775	0.169591	1	1	no	mXLOC_008477	5.42034	14.4015	8.98116	1.40977	0.1162	0.440016	no
mXLOC_008649		Antisense-Downstream	chr12:77089776-77115719	+	mXLOC_008649	0	0	0	0	1	1	no	mXLOC_008649	0	0	0	0	1	1	no	mXLOC_008649	0	0	0	0	1	1	no	mXLOC_008649	0	4.11181	4.11181	inf	1	1	no
mXLOC_008650		Antisense-Downstream	chr12:77089776-77115719	+	mXLOC_008650	0	0	0	0	1	1	no	mXLOC_008650	0	0	0	0	1	1	no	mXLOC_008650	0	0	0	0	1	1	no	mXLOC_008650	0	1.77061	1.77061	inf	1	1	no
mXLOC_008815		Antisense-Downstream	chr12:108859964-108894246	+	mXLOC_008815	0	0	0	0	1	1	no	mXLOC_008815	0.121603	0.0313625	-0.0902405	-1.95507	1	1	no	mXLOC_008815	0	0	0	0	1	1	no	mXLOC_008815	0	6.27682	6.27682	inf	1	1	no
mXLOC_008875		Antisense-Downstream	chr12:114382007-114404409	+	mXLOC_008875	0.0112959	0.465436	0.45414	5.36472	1	1	no	mXLOC_008875	0	0	0	0	1	1	no	mXLOC_008875	0.582043	2.13368	1.55164	1.87415	1	1	no	mXLOC_008875	0.553194	2.37107	1.81788	2.09968	1	1	no
mXLOC_009195	ENSMUSG00000097729	Antisense-Downstream	chr12:80114152-80132930	-	mXLOC_009195	0.266134	0.0957928	-0.170341	-1.47416	1	1	no	mXLOC_009195	0.0235974	0.0227047	-0.0008927	-0.0556393	1	1	no	mXLOC_009195	0.234374	0.1232	-0.111174	-0.927813	1	1	no	mXLOC_009195	2.94054	2.64906	-0.29148	-0.150599	1	1	no
mXLOC_010726	ENSMUSG00000097715	Antisense-Downstream	chr13:12609805-12650434	-	mXLOC_010726	12.2352	2.83551	-9.39969	-2.10936	5e-05	0.00103772	yes	mXLOC_010726	6.07024	4.06717	-2.00307	-0.577726	0.00145	0.0112825	yes	mXLOC_010726	46.1644	27.4416	-18.7228	-0.750417	0.2814	0.846783	no	mXLOC_010726	21.8084	25.3991	3.5907	0.219899	0.3796	0.685246	no
mXLOC_010932		Antisense-Downstream	chr13:49682099-49734267	-	mXLOC_010932	0	0	0	0	1	1	no	mXLOC_010932	0	0.263135	0.263135	inf	1	1	no	mXLOC_010932	8.82494	30.3939	21.569	1.78412	0.61295	0.943679	no	mXLOC_010932	5.86342	73.524	67.6606	3.6484	0.20415	0.553071	no
mXLOC_010933		Antisense-Downstream	chr13:49682099-49734267	-	mXLOC_010933	0	0	0	0	1	1	no	mXLOC_010933	0.101623	0.169627	0.068004	0.739135	1	1	no	mXLOC_010933	5.21826	22.0491	16.8308	2.07908	0.5451	0.927516	no	mXLOC_010933	9.47844	9.56073	0.08229	0.0124718	0.9688	0.984818	no
mXLOC_011174		Antisense-Downstream	chr13:94288939-94295062	-	mXLOC_011174	0	0.264394	0.264394	inf	1	1	no	mXLOC_011174	0	0	0	0	1	1	no	mXLOC_011174	2.65381	2.12219	-0.53162	-0.322506	1	1	no	mXLOC_011174	0	0.314822	0.314822	inf	1	1	no
mXLOC_011307		Antisense-Downstream	chr13:113382782-113390091	-	mXLOC_011307	0	0	0	0	1	1	no	mXLOC_011307	0	0	0	0	1	1	no	mXLOC_011307	0	0	0	0	1	1	no	mXLOC_011307	0	1.27747	1.27747	inf	1	1	no
mXLOC_012124		Antisense-Downstream	chr14:26550912-26561884	+	mXLOC_012124	0	0	0	0	1	1	no	mXLOC_012124	0	0	0	0	1	1	no	mXLOC_012124	0	0	0	0	1	1	no	mXLOC_012124	3.26789	0	-3.26789	#NAME?	1	1	no
mXLOC_012249		Antisense-Downstream	chr14:51173093-51193380	+	mXLOC_012249	0	0	0	0	1	1	no	mXLOC_012249	0	0	0	0	1	1	no	mXLOC_012249	0	0	0	0	1	1	no	mXLOC_012249	1.15398	0.980111	-0.173869	-0.235602	1	1	no
mXLOC_012304	ENSMUSG00000093452	Antisense-Downstream	chr14:55053868-55106613	+	mXLOC_012304	0.0586256	0.0544216	-0.004204	-0.107352	1	1	no	mXLOC_012304	0.040622	0.0498276	0.0092056	0.294684	1	1	no	mXLOC_012304	0.151432	0.697145	0.545713	2.20279	1	1	no	mXLOC_012304	1.12128	3.39719	2.27591	1.5992	1	1	no
mXLOC_012345		Antisense-Downstream	chr14:59276911-59440908	+	mXLOC_012345	0.00855984	0	-0.00855984	#NAME?	1	1	no	mXLOC_012345	0.0941913	0.6447	0.550509	2.77496	0.0137	0.0711435	no	mXLOC_012345	0.786123	0	-0.786123	#NAME?	1	1	no	mXLOC_012345	0	6.76992	6.76992	inf	0.03205	0.219548	no
mXLOC_012362		Antisense-Downstream	chr14:62260603-62274930	+	mXLOC_012362	0	0	0	0	1	1	no	mXLOC_012362	0	0	0	0	1	1	no	mXLOC_012362	0	0	0	0	1	1	no	mXLOC_012362	1.20776	4.7147	3.50694	1.96483	1	1	no
mXLOC_012486		Antisense-Downstream	chr14:104472661-104473699	+	mXLOC_012486	0.051258	0.146406	0.095148	1.51413	1	1	no	mXLOC_012486	0	0	0	0	1	1	no	mXLOC_012486	0	2.55477	2.55477	inf	1	1	no	mXLOC_012486	0	0.645909	0.645909	inf	1	1	no
mXLOC_012534		Antisense-Downstream	chr14:7243134-7243827	-	mXLOC_012534	0	0	0	0	1	1	no	mXLOC_012534	0	0	0	0	1	1	no	mXLOC_012534	0	0	0	0	1	1	no	mXLOC_012534	2.38726	0	-2.38726	#NAME?	1	1	no
mXLOC_012854		Antisense-Downstream	chr14:61683509-61690258	-	mXLOC_012854	0	0	0	0	1	1	no	mXLOC_012854	0	0.00528265	0.00528265	inf	1	1	no	mXLOC_012854	0.0814456	0.0656128	-0.0158328	-0.311859	1	1	no	mXLOC_012854	0.257838	1.23386	0.976022	2.25865	1	1	no
mXLOC_012888	ENSMUSG00000098270	Antisense-Downstream	chr14:69337173-69523605	-	mXLOC_012888	0.0892954	5.88015	5.79085	6.04112	0.21575	0.575507	no	mXLOC_012888	0	0	0	0	1	1	no	mXLOC_012888	0	1.52456	1.52456	inf	1	1	no	mXLOC_012888	0.410091	1.12575	0.715659	1.45687	1	1	no
mXLOC_013014		Antisense-Downstream	chr14:102987397-103034023	-	mXLOC_013014	0	0.656265	0.656265	inf	0.1614	0.51937	no	mXLOC_013014	0.214865	7.06608	6.85121	5.03941	5e-05	0.000580752	yes	mXLOC_013014	0.440244	1.21871	0.778466	1.46898	1	1	no	mXLOC_013014	0	0	0	0	1	1	no
mXLOC_013965		Antisense-Downstream	chr15:76170968-76243466	+	mXLOC_013965	0.00567832	0	-0.00567832	#NAME?	1	1	no	mXLOC_013965	0.0684172	0.078733	0.0103158	0.202609	1	1	no	mXLOC_013965	27.367	33.2694	5.9024	0.281758	0.87115	0.974	no	mXLOC_013965	12.177	11.4561	-0.7209	-0.0880351	0.86465	0.945091	no
mXLOC_014609		Antisense-Downstream	chr15:78574410-78581646	-	mXLOC_014609	6.43848	4.7175	-1.72098	-0.448698	0.4336	0.74839	no	mXLOC_014609	1.57172	0.934776	-0.636944	-0.749655	0.08875	0.280879	no	mXLOC_014609	7.15946	0	-7.15946	#NAME?	0.00545	0.240734	no	mXLOC_014609	2.38012	4.77729	2.39717	1.00516	1	1	no
mXLOC_014819		Antisense-Downstream	chr15:99107785-99110557	-	mXLOC_014819	0	0	0	0	1	1	no	mXLOC_014819	0	0	0	0	1	1	no	mXLOC_014819	0	0	0	0	1	1	no	mXLOC_014819	5.29253	0	-5.29253	#NAME?	1	1	no
mXLOC_014848		Antisense-Downstream	chr15:100730120-100732713	-	mXLOC_014848	0.0169767	0	-0.0169767	#NAME?	1	1	no	mXLOC_014848	0.0204064	0.0307196	0.0103132	0.590138	1	1	no	mXLOC_014848	0	0	0	0	1	1	no	mXLOC_014848	1.47838	4.00342	2.52504	1.43722	1	1	no
mXLOC_015550	ENSMUSG00000096959	Antisense-Downstream	chr16:11178153-11192292	+	mXLOC_015550	0	0	0	0	1	1	no	mXLOC_015550	0.014321	0.0752218	0.0609008	2.39302	1	1	no	mXLOC_015550	0	0.338909	0.338909	inf	1	1	no	mXLOC_015550	2.87621	1.23046	-1.64575	-1.22497	1	1	no
mXLOC_016270		Antisense-Downstream	chr16:49918396-49975096	-	mXLOC_016270	0.041538	0.330033	0.288495	2.99011	1	1	no	mXLOC_016270	0.00684101	0.106451	0.09961	3.95983	1	1	no	mXLOC_016270	0.0386456	0.340173	0.301527	3.13789	1	1	no	mXLOC_016270	55.9033	26.3005	-29.6028	-1.08784	5e-05	0.00176785	yes
mXLOC_017259	ENSMUSG00000092349	Antisense-Downstream	chr17:33905134-33907143	+	mXLOC_017259	1.43e-05	9.53e-06	-4.78e-06	-0.586119	1	1	no	mXLOC_017259	2.63e-07	0	-2.63e-07	#NAME?	1	1	no	mXLOC_017259	0.729302	1.22975	0.500448	0.753771	1	1	no	mXLOC_017259	0.991668	6.86e-05	-0.991599	-13.8186	1	1	no
mXLOC_017281		Antisense-Downstream	chr17:34257631-34259171	+	mXLOC_017281	0.0513495	0	-0.0513495	#NAME?	1	1	no	mXLOC_017281	0	0	0	0	1	1	no	mXLOC_017281	0	0	0	0	1	1	no	mXLOC_017281	0.694024	1.83204	1.13802	1.4004	1	1	no
mXLOC_017317		Antisense-Downstream	chr17:35149075-35165010	+	mXLOC_017317	0	0.00616785	0.00616785	inf	1	1	no	mXLOC_017317	0.179497	0.364269	0.184772	1.02105	0.41575	0.691285	no	mXLOC_017317	3.92856	0.136516	-3.79204	-4.84686	1	1	no	mXLOC_017317	23.6256	34.8836	11.258	0.562199	0.8556	0.94119	no
mXLOC_017561		Antisense-Downstream	chr17:71496090-71526857	+	mXLOC_017561	0	0	0	0	1	1	no	mXLOC_017561	0.450884	0	-0.450884	#NAME?	1	1	no	mXLOC_017561	0	0	0	0	1	1	no	mXLOC_017561	0	2.93908	2.93908	inf	1	1	no
mXLOC_018372	ENSMUSG00000097254	Antisense-Downstream	chr17:83849981-83854558	-	mXLOC_018372	0	0	0	0	1	1	no	mXLOC_018372	0.236941	0.221678	-0.015263	-0.0960629	1	1	no	mXLOC_018372	0	0	0	0	1	1	no	mXLOC_018372	1.63031	5.22e-05	-1.63026	-14.9305	1	1	no
mXLOC_018374		Antisense-Downstream	chr17:84021378-84023057	-	mXLOC_018374	0	0	0	0	1	1	no	mXLOC_018374	0	0	0	0	1	1	no	mXLOC_018374	3.14774	0	-3.14774	#NAME?	1	1	no	mXLOC_018374	0	18.2773	18.2773	inf	0.02135	0.169187	no
mXLOC_019239		Antisense-Downstream	chr18:30266553-30272190	+	mXLOC_019239	0.454134	0.193625	-0.260509	-1.22985	1	1	no	mXLOC_019239	0.0335258	0.0206821	-0.0128437	-0.696891	1	1	no	mXLOC_019239	1.18892	0.473445	-0.715475	-1.32839	1	1	no	mXLOC_019239	1.20266	1.31985	0.11719	0.134139	1	1	no
mXLOC_019257	ENSMUSG00000087590	Antisense-Downstream	chr18:33794845-33795990	+	mXLOC_019257	0.789198	0.838378	0.04918	0.0872147	0.96085	0.980585	no	mXLOC_019257	1.84018	1.72867	-0.11151	-0.090192	0.89	0.961534	no	mXLOC_019257	0.000535471	4.29796	4.29742	12.9706	1	1	no	mXLOC_019257	0.0011739	1.44917	1.448	10.2697	1	1	no
mXLOC_019408	ENSMUSG00000098098	Antisense-Downstream	chr18:61639541-61647487	+	mXLOC_019408	0.8863	0.000788225	-0.885512	-10.135	0.22515	0.582018	no	mXLOC_019408	8.256e-06	0.0721618	0.0721535	13.0934	1	1	no	mXLOC_019408	3.77471	1.41525	-2.35946	-1.41531	1	1	no	mXLOC_019408	0.00022097	0	-0.00022097	#NAME?	1	1	no
mXLOC_019451		Antisense-Downstream	chr18:68716670-68735142	+	mXLOC_019451	0	0	0	0	1	1	no	mXLOC_019451	0	0	0	0	1	1	no	mXLOC_019451	0	0	0	0	1	1	no	mXLOC_019451	0	22.9448	22.9448	inf	1	1	no
mXLOC_020454	ENSMUSG00000086938	Antisense-Downstream	chr19:5406739-5425103	+	mXLOC_020454	0	0.0130395	0.0130395	inf	1	1	no	mXLOC_020454	0.0959248	0.133851	0.0379262	0.48065	1	1	no	mXLOC_020454	1.04522	0.264611	-0.780609	-1.98187	1	1	no	mXLOC_020454	3.86619	1.25833	-2.60786	-1.6194	1	1	no
mXLOC_020511		Antisense-Downstream	chr19:6828567-6841920	+	mXLOC_020511	0	1.73429	1.73429	inf	0.2084	0.569571	no	mXLOC_020511	0.761191	0.159614	-0.601577	-2.25367	0.31485	0.598528	no	mXLOC_020511	0	5.72948	5.72948	inf	1	1	no	mXLOC_020511	5.21354	9.13884	3.9253	0.809749	1	1	no
mXLOC_020603		Antisense-Downstream	chr19:12524115-12540999	+	mXLOC_020603	0	0	0	0	1	1	no	mXLOC_020603	0	0	0	0	1	1	no	mXLOC_020603	0	0	0	0	1	1	no	mXLOC_020603	1.13172	0	-1.13172	#NAME?	1	1	no
mXLOC_021276	ENSMUSG00000099440	Antisense-Downstream	chr19:45311189-45338323	-	mXLOC_021276	0	0	0	0	1	1	no	mXLOC_021276	1.60838	0.894606	-0.713774	-0.846286	0.02665	0.119131	no	mXLOC_021276	0	0	0	0	1	1	no	mXLOC_021276	0	0	0	0	1	1	no
mXLOC_022019	ENSMUSG00000086109	Antisense-Downstream	chr2:6471999-6479512	+	mXLOC_022019	0.313277	0.0252614	-0.288016	-3.63244	1	1	no	mXLOC_022019	0.00379751	0.00214168	-0.00165583	-0.826309	1	1	no	mXLOC_022019	0.824481	0	-0.824481	#NAME?	1	1	no	mXLOC_022019	1.47155	0.554951	-0.916599	-1.40691	1	1	no
mXLOC_022339	ENSMUSG00000085975	Antisense-Downstream	chr2:59899313-60209847	+	mXLOC_022339	0	0	0	0	1	1	no	mXLOC_022339	0.22112	0.124725	-0.096395	-0.82607	1	1	no	mXLOC_022339	0.72166	10.8817	10.16	3.91444	1	1	no	mXLOC_022339	0	1.2442	1.2442	inf	1	1	no
mXLOC_022413		Antisense-Downstream	chr2:75675492-75704641	+	mXLOC_022413	0.0141162	0.052646	0.0385298	1.89897	1	1	no	mXLOC_022413	0.12139	0.125054	0.003664	0.0429012	1	1	no	mXLOC_022413	0	7.66507	7.66507	inf	0.24345	0.832379	no	mXLOC_022413	0	0	0	0	1	1	no
mXLOC_022730	ENSMUSG00000085750	Antisense-Downstream	chr2:128189986-128457378	+	mXLOC_022730	0	0.09365	0.09365	inf	1	1	no	mXLOC_022730	0.00861627	0.186486	0.17787	4.43586	1	1	no	mXLOC_022730	0.0786839	2.18502	2.10634	4.79544	1	1	no	mXLOC_022730	0.378054	0.277979	-0.100075	-0.443617	1	1	no
mXLOC_023374	ENSMUSG00000086192	Antisense-Downstream	chr2:31974388-32085170	-	mXLOC_023374	0.35721	0.329481	-0.027729	-0.116577	1	1	no	mXLOC_023374	1.24429	0.0658375	-1.17845	-4.24027	0.13855	0.37113	no	mXLOC_023374	0.320512	0	-0.320512	#NAME?	1	1	no	mXLOC_023374	0	0	0	0	1	1	no
mXLOC_023569		Antisense-Downstream	chr2:75638102-75642906	-	mXLOC_023569	0	0	0	0	1	1	no	mXLOC_023569	0	0.00170139	0.00170139	inf	1	1	no	mXLOC_023569	37.037	53.9653	16.9283	0.543065	0.80365	0.964035	no	mXLOC_023569	7.51952	14.9408	7.42128	0.990542	0.33585	0.65742	no
mXLOC_023647		Antisense-Downstream	chr2:91526752-91620679	-	mXLOC_023647	0	0	0	0	1	1	no	mXLOC_023647	0.226708	0	-0.226708	#NAME?	1	1	no	mXLOC_023647	3.7425	0	-3.7425	#NAME?	1	1	no	mXLOC_023647	0	0	0	0	1	1	no
mXLOC_023648		Antisense-Downstream	chr2:91526752-91620679	-	mXLOC_023648	0	0	0	0	1	1	no	mXLOC_023648	0.207184	0.372796	0.165612	0.847475	0.6588	0.859167	no	mXLOC_023648	0	0	0	0	1	1	no	mXLOC_023648	1.16839	3.64838	2.47999	1.64274	1	1	no
mXLOC_023926		Antisense-Downstream	chr2:131417966-131443656	-	mXLOC_023926	0.0198445	0.640126	0.620282	5.01154	0.2457	0.588013	no	mXLOC_023926	0.255529	1.53369	1.27816	2.58544	5e-05	0.000580752	yes	mXLOC_023926	0	0	0	0	1	1	no	mXLOC_023926	7.93148	5.21741	-2.71407	-0.604257	0.4614	0.7446	no
mXLOC_024004	ENSMUSG00000087004	Antisense-Downstream	chr2:151946995-151980219	-	mXLOC_024004	3.41484	2.70141	-0.71343	-0.338102	0.737	0.905263	no	mXLOC_024004	1.73982	1.35107	-0.38875	-0.364842	0.6843	0.872174	no	mXLOC_024004	0.00236714	0.000592662	-0.00177448	-1.99786	1	1	no	mXLOC_024004	4.22842	0.983564	-3.24486	-2.10403	1	1	no
mXLOC_024171		Antisense-Downstream	chr2:166898702-166901644	-	mXLOC_024171	0	0	0	0	1	1	no	mXLOC_024171	0.158644	0.106912	-0.051732	-0.569372	1	1	no	mXLOC_024171	0	3.42615	3.42615	inf	1	1	no	mXLOC_024171	2.38062	0	-2.38062	#NAME?	1	1	no
mXLOC_025560		Antisense-Downstream	chr3:36448917-36475894	+	mXLOC_025560	0.032114	0.0191027	-0.0130113	-0.749427	1	1	no	mXLOC_025560	1.14285	2.07775	0.9349	0.862394	0.50875	0.765328	no	mXLOC_025560	0	0	0	0	1	1	no	mXLOC_025560	0	0	0	0	1	1	no
mXLOC_026002	ENSMUSG00000050179	Antisense-Downstream	chr3:106934381-107098401	+	mXLOC_026002	1.57553	7.48124	5.90571	2.24744	5e-05	0.00103772	yes	mXLOC_026002	0.62161	1.14446	0.52285	0.88058	0.00055	0.00490891	yes	mXLOC_026002	1.79679	9.9518	8.15501	2.46954	0.00165	0.109716	no	mXLOC_026002	3.71742	2.52279	-1.19463	-0.55928	1	1	no
mXLOC_026079	ENSMUSG00000106194	Antisense-Downstream	chr3:122538718-122619750	+	mXLOC_026079	0	0	0	0	1	1	no	mXLOC_026079	0.254505	0.25348	-0.001025	-0.00582249	0.96615	0.986362	no	mXLOC_026079	0	0	0	0	1	1	no	mXLOC_026079	2.17122	0.304868	-1.86635	-2.83225	1	1	no
mXLOC_026080	ENSMUSG00000106194	Antisense-Downstream	chr3:122538718-122619750	+	mXLOC_026080	1.75924	1.70972	-0.04952	-0.0411969	0.98495	0.991799	no	mXLOC_026080	1.74243	1.85486	0.11243	0.0902094	0.92665	0.974151	no	mXLOC_026080	2.31435	2.94383	0.62948	0.347084	1	1	no	mXLOC_026080	2.68229	0	-2.68229	#NAME?	1	1	no
mXLOC_026135		Antisense-Downstream	chr3:135406259-135435974	+	mXLOC_026135	1.42096	1.27389	-0.14707	-0.157629	0.87315	0.948373	no	mXLOC_026135	0.221687	0.195795	-0.025892	-0.179186	1	1	no	mXLOC_026135	0	0	0	0	1	1	no	mXLOC_026135	0	0	0	0	1	1	no
mXLOC_026412	ENSMUSG00000105945	Antisense-Downstream	chr3:59002470-59351167	-	mXLOC_026412	0.0571518	0.184106	0.126954	1.68767	1	1	no	mXLOC_026412	0	0	0	0	1	1	no	mXLOC_026412	0	0.105727	0.105727	inf	1	1	no	mXLOC_026412	14.1905	9.58204	-4.60846	-0.566518	0.491	0.765256	no
mXLOC_026413	ENSMUSG00000105945	Antisense-Downstream	chr3:59002470-59351167	-	mXLOC_026413	1.82195	1.73892	-0.08303	-0.0672949	0.9242	0.966058	no	mXLOC_026413	0	0.010292	0.010292	inf	1	1	no	mXLOC_026413	2.72923	13.7275	10.9983	2.3305	0.16635	0.832379	no	mXLOC_026413	0.00329484	0	-0.00329484	#NAME?	1	1	no
mXLOC_026489		Antisense-Downstream	chr3:79568191-79572580	-	mXLOC_026489	2.02675	0.849842	-1.17691	-1.2539	0.0594	0.28925	no	mXLOC_026489	0.495232	0.385751	-0.109481	-0.360437	0.3805	0.662375	no	mXLOC_026489	5.34659	0.000125093	-5.34646	-15.3833	1	1	no	mXLOC_026489	1.18609	0	-1.18609	#NAME?	1	1	no
mXLOC_026641	ENSMUSG00000093424	Antisense-Downstream	chr3:95253673-95357572	-	mXLOC_026641	0.373764	0.42757	0.053806	0.194032	1	1	no	mXLOC_026641	1.3302	1.09212	-0.23808	-0.284514	0.7999	0.923383	no	mXLOC_026641	6.27977	7.31479	1.03502	0.220103	0.9165	0.980803	no	mXLOC_026641	4.3778	3.93466	-0.44314	-0.153968	1	1	no
mXLOC_026731	ENSMUSG00000089998	Antisense-Downstream	chr3:103914119-104220374	-	mXLOC_026731	0.0623771	0.0570651	-0.005312	-0.128408	1	1	no	mXLOC_026731	0.22019	0.0607816	-0.159408	-1.85704	1	1	no	mXLOC_026731	0.272911	0.30909	0.036179	0.179595	1	1	no	mXLOC_026731	1.11037	0.00044813	-1.10992	-11.2748	1	1	no
mXLOC_026782	ENSMUSG00000084863	Antisense-Downstream	chr3:108281341-108388231	-	mXLOC_026782	0.125188	0.00376768	-0.12142	-5.05428	1	1	no	mXLOC_026782	0.993319	0.317062	-0.676257	-1.64749	0.07105	0.241788	no	mXLOC_026782	7.36469	0	-7.36469	#NAME?	1	1	no	mXLOC_026782	0.235849	0.111819	-0.12403	-1.07669	1	1	no
mXLOC_026813	ENSMUSG00000106415	Antisense-Downstream	chr3:116562972-116712936	-	mXLOC_026813	0.651287	0.642304	-0.008983	-0.0200377	0.98815	0.993364	no	mXLOC_026813	1.22701	3.29489	2.06788	1.42508	0.14855	0.387651	no	mXLOC_026813	1.82391	2.35861	0.5347	0.370901	1	1	no	mXLOC_026813	1.62745	1.28042	-0.34703	-0.345989	1	1	no
mXLOC_026815	ENSMUSG00000106415	Antisense-Downstream	chr3:116562972-116712936	-	mXLOC_026815	0.206101	0.336897	0.130796	0.708958	1	1	no	mXLOC_026815	0.336349	0.343618	0.007269	0.0308435	0.98515	0.992935	no	mXLOC_026815	0	1.41873	1.41873	inf	1	1	no	mXLOC_026815	3.6245	3.96601	0.34151	0.12991	1	1	no
mXLOC_026926		Antisense-Downstream	chr3:144626399-144628737	-	mXLOC_026926	0.74715	0.548558	-0.198592	-0.445754	0.7604	0.913997	no	mXLOC_026926	0.366853	0.0963415	-0.270512	-1.92897	1	1	no	mXLOC_026926	2.90773	0	-2.90773	#NAME?	1	1	no	mXLOC_026926	0	0	0	0	1	1	no
mXLOC_026947		Antisense-Downstream	chr3:151763908-151764437	-	mXLOC_026947	0	0	0	0	1	1	no	mXLOC_026947	0.459762	2.51058	2.05082	2.44906	0.0002	0.00204421	yes	mXLOC_026947	0	0	0	0	1	1	no	mXLOC_026947	0	0	0	0	1	1	no
mXLOC_027797		Antisense-Downstream	chr4:16116749-16163660	+	mXLOC_027797	0	0	0	0	1	1	no	mXLOC_027797	0	0.213343	0.213343	inf	1	1	no	mXLOC_027797	0	0	0	0	1	1	no	mXLOC_027797	0	4.8627	4.8627	inf	1	1	no
mXLOC_027948		Antisense-Downstream	chr4:48190710-48279681	+	mXLOC_027948	0	0	0	0	1	1	no	mXLOC_027948	0.105719	0.161258	0.055539	0.60914	1	1	no	mXLOC_027948	0	0	0	0	1	1	no	mXLOC_027948	1.06206	0	-1.06206	#NAME?	1	1	no
mXLOC_028067		Antisense-Downstream	chr4:86710948-86744599	+	mXLOC_028067	11.4509	1.28028	-10.1706	-3.16093	0.00075	0.0109923	yes	mXLOC_028067	0.0198062	0.00304797	-0.0167582	-2.70003	1	1	no	mXLOC_028067	14.8651	11.8187	-3.0464	-0.330857	0.75235	0.956046	no	mXLOC_028067	0	0.363142	0.363142	inf	1	1	no
mXLOC_028483	ENSMUSG00000078519	Antisense-Downstream	chr4:138215375-138246501	+	mXLOC_028483	0.923498	1.26655	0.343052	0.455728	0.8239	0.935037	no	mXLOC_028483	1.22029	0.882848	-0.337442	-0.466981	0.69885	0.879425	no	mXLOC_028483	0	0	0	0	1	1	no	mXLOC_028483	0.14315	0.350597	0.207447	1.29229	1	1	no
mXLOC_028807		Antisense-Downstream	chr4:40280720-40287603	-	mXLOC_028807	0.269864	0	-0.269864	#NAME?	1	1	no	mXLOC_028807	1.13284	0.917937	-0.214903	-0.303478	0.5795	0.811665	no	mXLOC_028807	8.47673	1.75543	-6.7213	-2.27169	0.32075	0.867842	no	mXLOC_028807	95.6459	40.4313	-55.2146	-1.24223	0.00875	0.097334	no
mXLOC_029041		Antisense-Downstream	chr4:97522572-97523361	-	mXLOC_029041	0	0	0	0	1	1	no	mXLOC_029041	1.58016	2.7296	1.14944	0.788614	0.1569	0.400882	no	mXLOC_029041	0	0	0	0	1	1	no	mXLOC_029041	0	0	0	0	1	1	no
mXLOC_029412		Antisense-Downstream	chr4:138761272-138770901	-	mXLOC_029412	0	0	0	0	1	1	no	mXLOC_029412	0.000926938	0.0113346	0.0104077	3.61212	1	1	no	mXLOC_029412	0	0	0	0	1	1	no	mXLOC_029412	1.45197	1.0933	-0.35867	-0.409331	1	1	no
mXLOC_029475		Antisense-Downstream	chr4:145246955-145265217	-	mXLOC_029475	0	1.12017	1.12017	inf	0.0475	0.250823	no	mXLOC_029475	0	0.199466	0.199466	inf	1	1	no	mXLOC_029475	0.636163	1.65954	1.02338	1.38331	1	1	no	mXLOC_029475	0	0	0	0	1	1	no
mXLOC_030610		Antisense-Downstream	chr5:24581429-24584015	+	mXLOC_030610	0	0	0	0	1	1	no	mXLOC_030610	0.111909	0.126677	0.014768	0.178829	1	1	no	mXLOC_030610	0.000864027	0.395075	0.394211	8.83684	1	1	no	mXLOC_030610	0.00104434	3.43444	3.4334	11.6833	1	1	no
mXLOC_030956	ENSMUSG00000100157	Antisense-Downstream	chr5:100210691-100218049	+	mXLOC_030956	0	0	0	0	1	1	no	mXLOC_030956	0	0	0	0	1	1	no	mXLOC_030956	0	0	0	0	1	1	no	mXLOC_030956	1.0151	0.383724	-0.631376	-1.40348	1	1	no
mXLOC_030983		Antisense-Downstream	chr5:104571655-104771262	+	mXLOC_030983	7.40372	4.40133	-3.00239	-0.750312	0.2608	0.59831	no	mXLOC_030983	0.788617	0.606544	-0.182073	-0.378712	0.7858	0.916298	no	mXLOC_030983	4.25644	2.43064	-1.8258	-0.808315	1	1	no	mXLOC_030983	12.2377	6.08172	-6.15598	-1.00878	0.0498	0.282396	no
mXLOC_031133	ENSMUSG00000089830	Antisense-Downstream	chr5:120648039-120680068	+	mXLOC_031133	0	0	0	0	1	1	no	mXLOC_031133	0.964212	0.602707	-0.361505	-0.677893	0.2274	0.50126	no	mXLOC_031133	7.95e-06	0	-7.95e-06	#NAME?	1	1	no	mXLOC_031133	1.0462	0.694216	-0.351984	-0.591709	1	1	no
mXLOC_031297		Antisense-Downstream	chr5:135623649-135628955	+	mXLOC_031297	0.0918436	1.06252	0.970676	3.53216	0.001	0.0141018	yes	mXLOC_031297	0.245536	2.48348	2.23794	3.33836	5e-05	0.000580752	yes	mXLOC_031297	0	0.248321	0.248321	inf	1	1	no	mXLOC_031297	0	0	0	0	1	1	no
mXLOC_031370	ENSMUSG00000087606	Antisense-Downstream	chr5:140008688-140338411	+	mXLOC_031370	1.08206	0.921833	-0.160227	-0.231197	0.8818	0.951487	no	mXLOC_031370	0.288323	0.291559	0.003236	0.0161004	0.9902	0.994797	no	mXLOC_031370	0.779854	0	-0.779854	#NAME?	1	1	no	mXLOC_031370	1.87486	0	-1.87486	#NAME?	1	1	no
mXLOC_031620	ENSMUSG00000107355	Antisense-Downstream	chr5:31569486-31571693	-	mXLOC_031620	1.34505	1.35935	0.0143	0.0152487	0.9802	0.98969	no	mXLOC_031620	2.01324	2.89513	0.88189	0.524114	0.11775	0.337244	no	mXLOC_031620	1.81705	0	-1.81705	#NAME?	1	1	no	mXLOC_031620	0.432558	0.367994	-0.064564	-0.233211	1	1	no
mXLOC_031674		Antisense-Downstream	chr5:36697542-36713400	-	mXLOC_031674	1.17903	0.535091	-0.643939	-1.13975	0.02315	0.15623	no	mXLOC_031674	2.01622	0.366183	-1.65004	-2.46102	5e-05	0.000580752	yes	mXLOC_031674	0.0701014	0.0898668	0.0197654	0.358345	1	1	no	mXLOC_031674	1.0271	0.234072	-0.793028	-2.13354	1	1	no
mXLOC_031851		Antisense-Downstream	chr5:88558326-88561193	-	mXLOC_031851	0	0	0	0	1	1	no	mXLOC_031851	0	0	0	0	1	1	no	mXLOC_031851	0	0	0	0	1	1	no	mXLOC_031851	0	4.32656	4.32656	inf	1	1	no
mXLOC_032149	ENSMUSG00000090086	Antisense-Downstream	chr5:123047372-123250145	-	mXLOC_032149	0.074125	0	-0.074125	#NAME?	1	1	no	mXLOC_032149	0.0746924	0.125394	0.0507016	0.747435	1	1	no	mXLOC_032149	0	0.907031	0.907031	inf	1	1	no	mXLOC_032149	3.96863	7.40069	3.43206	0.89902	0.31095	0.637373	no
mXLOC_032150	ENSMUSG00000090086	Antisense-Downstream	chr5:123047372-123250145	-	mXLOC_032150	2.25492	3.55584	1.30092	0.657114	0.6302	0.860764	no	mXLOC_032150	0.95312	0.786836	-0.166284	-0.276595	0.74505	0.900515	no	mXLOC_032150	1.08665	1.37732	0.29067	0.341973	1	1	no	mXLOC_032150	8.00278	4.45725	-3.54553	-0.844349	0.35835	0.67287	no
mXLOC_032380		Antisense-Downstream	chr5:147426280-147548502	-	mXLOC_032380	0.420059	0.552272	0.132213	0.394788	1	1	no	mXLOC_032380	0.418711	0.228453	-0.190258	-0.87406	0.5196	0.77283	no	mXLOC_032380	0.220456	0.432909	0.212453	0.973577	1	1	no	mXLOC_032380	1.74382	1.57291	-0.17091	-0.148813	1	1	no
mXLOC_033415		Antisense-Downstream	chr6:29123572-29165006	+	mXLOC_033415	0	0	0	0	1	1	no	mXLOC_033415	0.0795655	0.248766	0.169201	1.64458	1	1	no	mXLOC_033415	3.39437	0	-3.39437	#NAME?	1	1	no	mXLOC_033415	20.4377	13.7956	-6.6421	-0.567022	0.7959	0.917148	no
mXLOC_033416		Antisense-Downstream	chr6:29123572-29165006	+	mXLOC_033416	0	0	0	0	1	1	no	mXLOC_033416	0.340861	0.55909	0.218229	0.713896	0.60245	0.826377	no	mXLOC_033416	2.13652	0	-2.13652	#NAME?	1	1	no	mXLOC_033416	0	0	0	0	1	1	no
mXLOC_033460	ENSMUSG00000073155	Antisense-Downstream	chr6:35252653-35263559	+	mXLOC_033460	1.53629	0.00037766	-1.53591	-11.9901	0.29	0.629186	no	mXLOC_033460	0.11526	0.455007	0.339747	1.981	0.5134	0.768327	no	mXLOC_033460	0.0103291	0.369125	0.358796	5.15933	1	1	no	mXLOC_033460	0.00384564	0.00568301	0.00183737	0.563431	1	1	no
mXLOC_033555		Antisense-Downstream	chr6:47795743-47813557	+	mXLOC_033555	0	0	0	0	1	1	no	mXLOC_033555	0.12102	0.0641695	-0.0568505	-0.915285	1	1	no	mXLOC_033555	1.61213	0	-1.61213	#NAME?	1	1	no	mXLOC_033555	0	0	0	0	1	1	no
mXLOC_033732	ENSMUSG00000107546	Antisense-Downstream	chr6:73012042-73221651	+	mXLOC_033732	0.0154098	0.0296241	0.0142143	0.942925	1	1	no	mXLOC_033732	0	0.00452591	0.00452591	inf	1	1	no	mXLOC_033732	6.37096	3.34902	-3.02194	-0.927769	0.47885	0.915343	no	mXLOC_033732	0.53015	0	-0.53015	#NAME?	1	1	no
mXLOC_034070		Antisense-Downstream	chr6:131166103-131266456	+	mXLOC_034070	0	0.523527	0.523527	inf	1	1	no	mXLOC_034070	0.00906064	1.08749	1.07843	6.90718	0.0076	0.0444205	yes	mXLOC_034070	0.581371	1.16399	0.582619	1.00155	1	1	no	mXLOC_034070	0	0	0	0	1	1	no
mXLOC_034140	ENSMUSG00000086863	Antisense-Downstream	chr6:145115652-145211005	+	mXLOC_034140	0.26832	0.0304672	-0.237853	-3.13862	1	1	no	mXLOC_034140	0.291178	0.167874	-0.123304	-0.794528	0.42105	0.695628	no	mXLOC_034140	0.0836174	0	-0.0836174	#NAME?	1	1	no	mXLOC_034140	1.88063	2.48548	0.60485	0.402311	1	1	no
mXLOC_034706	ENSMUSG00000086429	Antisense-Downstream	chr6:113046191-113153435	-	mXLOC_034706	2.04839	3.89379	1.8454	0.926687	0.20505	0.567754	no	mXLOC_034706	2.3284	2.66878	0.34038	0.196844	0.8473	0.943665	no	mXLOC_034706	0.38822	0.81535	0.42713	1.07055	1	1	no	mXLOC_034706	0.795772	0.5569	-0.238872	-0.514936	1	1	no
mXLOC_034837		Antisense-Downstream	chr6:125248995-125254453	-	mXLOC_034837	2.1127	0.187567	-1.92513	-3.49361	5e-05	0.00103772	yes	mXLOC_034837	1.97106	0.308877	-1.66218	-2.67387	5e-05	0.000580752	yes	mXLOC_034837	4.65481	0	-4.65481	#NAME?	1	1	no	mXLOC_034837	2.41829	0	-2.41829	#NAME?	1	1	no
mXLOC_034921		Antisense-Downstream	chr6:134797174-134807319	-	mXLOC_034921	0	0	0	0	1	1	no	mXLOC_034921	0	0	0	0	1	1	no	mXLOC_034921	0	0	0	0	1	1	no	mXLOC_034921	12.9572	5.41853	-7.53867	-1.25778	0.199	0.550592	no
mXLOC_036240	ENSMUSG00000099098	Antisense-Downstream	chr7:29134761-29157136	+	mXLOC_036240	1.12995	1.52646	0.39651	0.433926	0.31025	0.648202	no	mXLOC_036240	0.352779	0.840613	0.487834	1.25268	0.04535	0.177718	no	mXLOC_036240	0.212582	0	-0.212582	#NAME?	1	1	no	mXLOC_036240	2.17769	2.30534	0.12765	0.0821769	1	1	no
mXLOC_036318	ENSMUSG00000108333	Antisense-Downstream	chr7:34912358-35056585	+	mXLOC_036318	3.18537	7.24592	4.06055	1.18571	0.44365	0.754789	no	mXLOC_036318	0.996217	3.34731	2.35109	1.74847	0.2096	0.479145	no	mXLOC_036318	0.0168382	0.0223185	0.0054803	0.406506	1	1	no	mXLOC_036318	0.0707234	0.0596724	-0.011051	-0.245124	1	1	no
mXLOC_036603	ENSMUSG00000109130	Antisense-Downstream	chr7:98885016-99141237	+	mXLOC_036603	0	0	0	0	1	1	no	mXLOC_036603	0.0778156	0.260978	0.183162	1.7458	0.3447	0.629091	no	mXLOC_036603	0	1.81564	1.81564	inf	1	1	no	mXLOC_036603	0	0	0	0	1	1	no
mXLOC_036746		Antisense-Downstream	chr7:116331504-116334195	+	mXLOC_036746	0	0	0	0	1	1	no	mXLOC_036746	1.2575	2.22729	0.96979	0.824726	0.5129	0.76807	no	mXLOC_036746	0	0	0	0	1	1	no	mXLOC_036746	0	0	0	0	1	1	no
mXLOC_036750	ENSMUSG00000108736	Antisense-Downstream	chr7:116504361-116546120	+	mXLOC_036750	0.337159	0.0594227	-0.277736	-2.50435	1	1	no	mXLOC_036750	0.610577	0.809975	0.199398	0.407706	0.6798	0.87003	no	mXLOC_036750	2.36255	0.00332931	-2.35922	-9.4709	1	1	no	mXLOC_036750	0.00160363	0.00169613	9.25e-05	0.0809424	1	1	no
mXLOC_036770	ENSMUSG00000108935	Antisense-Downstream	chr7:120635175-120677570	+	mXLOC_036770	0.000399867	0.475318	0.474918	10.2152	1	1	no	mXLOC_036770	3.03048	9.09987	6.06939	1.5863	0.1646	0.412766	no	mXLOC_036770	8.30725	0.0679754	-8.23927	-6.93321	0.33235	0.874695	no	mXLOC_036770	1.40385	0.0223667	-1.38148	-5.97189	1	1	no
mXLOC_037151	ENSMUSG00000097246	Antisense-Downstream	chr7:19581015-19629444	-	mXLOC_037151	0.637637	0.53262	-0.105017	-0.25963	0.84105	0.939799	no	mXLOC_037151	1.9542	1.7015	-0.2527	-0.199773	0.76575	0.909464	no	mXLOC_037151	2.06486	0.640766	-1.42409	-1.68818	1	1	no	mXLOC_037151	6.65338	3.20872	-3.44466	-1.05209	1	1	no
mXLOC_037152	ENSMUSG00000097246	Antisense-Downstream	chr7:19581015-19629444	-	mXLOC_037152	0.717053	1.25837	0.541317	0.811401	0.3226	0.659807	no	mXLOC_037152	2.04953	10.1329	8.08337	2.30569	0.0219	0.102569	no	mXLOC_037152	1.78158	6.44989	4.66831	1.85612	0.19885	0.832379	no	mXLOC_037152	61.2024	90.737	29.5346	0.568102	0.72255	0.88548	no
mXLOC_037391	ENSMUSG00000108695	Antisense-Downstream	chr7:43511164-43518970	-	mXLOC_037391	0	2.14495	2.14495	inf	0.1556	0.509274	no	mXLOC_037391	0	0.194804	0.194804	inf	1	1	no	mXLOC_037391	0	10.7219	10.7219	inf	1	1	no	mXLOC_037391	0	0	0	0	1	1	no
mXLOC_037503		Antisense-Downstream	chr7:63444750-63759028	-	mXLOC_037503	0	0	0	0	1	1	no	mXLOC_037503	0	0.010987	0.010987	inf	1	1	no	mXLOC_037503	0	0.316902	0.316902	inf	1	1	no	mXLOC_037503	4.34135	0.0002403	-4.34111	-14.141	1	1	no
mXLOC_037925		Antisense-Downstream	chr7:128062576-128128160	-	mXLOC_037925	0.0274666	0.0676697	0.0402031	1.30083	1	1	no	mXLOC_037925	0.0924511	0.208872	0.116421	1.17586	1	1	no	mXLOC_037925	2.50565	1.19686	-1.30879	-1.06594	1	1	no	mXLOC_037925	0.238503	0	-0.238503	#NAME?	1	1	no
mXLOC_037926	ENSMUSG00000108531	Antisense-Downstream	chr7:128129473-128223816	-	mXLOC_037926	0.135025	0.0290433	-0.105982	-2.21695	1	1	no	mXLOC_037926	0.106129	0.40405	0.297921	1.92872	0.2512	0.527894	no	mXLOC_037926	1.05054	0.358139	-0.692401	-1.55254	1	1	no	mXLOC_037926	0	0	0	0	1	1	no
mXLOC_038910	ENSMUSG00000089956	Antisense-Downstream	chr8:3707063-3740243	+	mXLOC_038910	0	0	0	0	1	1	no	mXLOC_038910	0.00219735	0.00351295	0.0013156	0.676923	1	1	no	mXLOC_038910	0	0	0	0	1	1	no	mXLOC_038910	1.28258	0.297803	-0.984777	-2.10661	1	1	no
mXLOC_038944	ENSMUSG00000085573	Antisense-Downstream	chr8:11187754-11449287	+	mXLOC_038944	0.685118	0.894809	0.209691	0.385228	0.60175	0.848012	no	mXLOC_038944	0.025842	0.0245398	-0.0013022	-0.0745935	1	1	no	mXLOC_038944	2.98332	6.35613	3.37281	1.09123	0.25375	0.832518	no	mXLOC_038944	0.24014	0.275275	0.035135	0.196995	1	1	no
mXLOC_038975		Antisense-Downstream	chr8:15036798-15041136	+	mXLOC_038975	0	0	0	0	1	1	no	mXLOC_038975	8.71943	3.01213	-5.7073	-1.53345	5e-05	0.000580752	yes	mXLOC_038975	0	0	0	0	1	1	no	mXLOC_038975	0	0	0	0	1	1	no
mXLOC_039693	ENSMUSG00000109124	Antisense-Downstream	chr8:9149763-9157221	-	mXLOC_039693	0	0	0	0	1	1	no	mXLOC_039693	0	0	0	0	1	1	no	mXLOC_039693	0	0	0	0	1	1	no	mXLOC_039693	1.02317	0.648662	-0.374508	-0.65751	1	1	no
mXLOC_040244		Antisense-Downstream	chr8:107264350-107270335	-	mXLOC_040244	0.0108782	0.0220032	0.011125	1.01628	1	1	no	mXLOC_040244	1.33219	1.36275	0.03056	0.0327148	0.88565	0.960362	no	mXLOC_040244	0	0.0766221	0.0766221	inf	1	1	no	mXLOC_040244	0	0	0	0	1	1	no
mXLOC_040280		Antisense-Downstream	chr8:111522308-111530839	-	mXLOC_040280	0	0.101968	0.101968	inf	1	1	no	mXLOC_040280	0.0638806	0.505706	0.441825	2.98485	0.0129	0.0678567	no	mXLOC_040280	0	0	0	0	1	1	no	mXLOC_040280	1.16436	0	-1.16436	#NAME?	1	1	no
mXLOC_041436		Antisense-Downstream	chr9:52391948-52395899	+	mXLOC_041436	0	0	0	0	1	1	no	mXLOC_041436	0	0	0	0	1	1	no	mXLOC_041436	0	0	0	0	1	1	no	mXLOC_041436	2.10554	1.56808	-0.53746	-0.425187	1	1	no
mXLOC_041619		Antisense-Downstream	chr9:75369061-75410082	+	mXLOC_041619	0	0	0	0	1	1	no	mXLOC_041619	0.104402	0.245561	0.141159	1.23393	1	1	no	mXLOC_041619	5.90579	6.94542	1.03963	0.233932	0.86495	0.973027	no	mXLOC_041619	3.72941	7.87629	4.14688	1.07857	0.1739	0.523883	no
mXLOC_041944	ENSMUSG00000091172	Antisense-Downstream	chr9:123529715-123864474	+	mXLOC_041944	2.49906	3.00949	0.51043	0.268138	0.8904	0.954065	no	mXLOC_041944	0.736728	0.475113	-0.261615	-0.63286	0.8507	0.945075	no	mXLOC_041944	0.015491	0.0063719	-0.0091191	-1.28163	1	1	no	mXLOC_041944	0.0035877	0.00576181	0.00217411	0.683462	1	1	no
mXLOC_041948	ENSMUSG00000091172	Antisense-Downstream	chr9:123529715-123864474	+	mXLOC_041948	0.462227	3.19412	2.73189	2.78874	0.18475	0.552941	no	mXLOC_041948	0.034007	4.42445	4.39044	7.02352	0.00075	0.0064184	yes	mXLOC_041948	0	0	0	0	1	1	no	mXLOC_041948	2.55564	4.13606	1.58042	0.69457	1	1	no
mXLOC_042001		Antisense-Downstream	chr9:13246933-13292520	-	mXLOC_042001	0	0	0	0	1	1	no	mXLOC_042001	0.697255	0.742022	0.044767	0.0897755	0.9478	0.980674	no	mXLOC_042001	0	0.817086	0.817086	inf	1	1	no	mXLOC_042001	0	1.07954	1.07954	inf	1	1	no
mXLOC_042071		Antisense-Downstream	chr9:21615966-21704230	-	mXLOC_042071	0.0169389	0	-0.0169389	#NAME?	1	1	no	mXLOC_042071	0.192592	0.233474	0.040882	0.277713	1	1	no	mXLOC_042071	0	0	0	0	1	1	no	mXLOC_042071	0.816076	4.81324	3.99716	2.56023	1	1	no
mXLOC_042072		Antisense-Downstream	chr9:21705832-21715550	-	mXLOC_042072	0.0941329	0.0534352	-0.0406977	-0.816908	1	1	no	mXLOC_042072	0.0267309	0.0307316	0.0040007	0.201214	1	1	no	mXLOC_042072	0.091771	0.110058	0.018287	0.262157	1	1	no	mXLOC_042072	1.30428	0.710757	-0.593523	-0.875829	1	1	no
mXLOC_042090	ENSMUSG00000090925	Antisense-Downstream	chr9:22188089-22213860	-	mXLOC_042090	0	0	0	0	1	1	no	mXLOC_042090	0	0	0	0	1	1	no	mXLOC_042090	0	0	0	0	1	1	no	mXLOC_042090	51.5753	77.656	26.0807	0.590418	0.0237	0.179056	no
mXLOC_042178	ENSMUSG00000111291	Antisense-Downstream	chr9:44290009-44305782	-	mXLOC_042178	0.727957	0.503242	-0.224715	-0.532601	0.3417	0.677015	no	mXLOC_042178	1.55766	1.60191	0.04425	0.0404152	0.91725	0.971723	no	mXLOC_042178	0.247885	0.713657	0.465772	1.52556	1	1	no	mXLOC_042178	2.48057	0.461961	-2.01861	-2.42483	1	1	no
mXLOC_042209	ENSMUSG00000089810	Antisense-Downstream	chr9:45838579-45936058	-	mXLOC_042209	2.55156	2.02054	-0.53102	-0.336641	0.4478	0.757878	no	mXLOC_042209	2.61164	2.57375	-0.03789	-0.0210871	0.9587	0.983972	no	mXLOC_042209	2.35493	1.68131	-0.67362	-0.486104	1	1	no	mXLOC_042209	1.88047	0.885931	-0.994539	-1.08583	1	1	no
mXLOC_042408	ENSMUSG00000086399	Antisense-Downstream	chr9:69453574-69492265	-	mXLOC_042408	0	0	0	0	1	1	no	mXLOC_042408	0.830265	1.7191	0.888835	1.05001	0.3895	0.670395	no	mXLOC_042408	0	0	0	0	1	1	no	mXLOC_042408	0	0	0	0	1	1	no
mXLOC_042522		Antisense-Downstream	chr9:89802869-90034002	-	mXLOC_042522	0.257132	0	-0.257132	#NAME?	1	1	no	mXLOC_042522	0.00364849	0	-0.00364849	#NAME?	1	1	no	mXLOC_042522	1.01134	0	-1.01134	#NAME?	1	1	no	mXLOC_042522	21.4479	17.2641	-4.1838	-0.313058	0.6942	0.872878	no
mXLOC_042523		Antisense-Downstream	chr9:89802869-90034002	-	mXLOC_042523	0	0	0	0	1	1	no	mXLOC_042523	0	0	0	0	1	1	no	mXLOC_042523	0	0	0	0	1	1	no	mXLOC_042523	0.766373	2.86685	2.10048	1.90335	1	1	no
mXLOC_042524		Antisense-Downstream	chr9:89802869-90034002	-	mXLOC_042524	0	0	0	0	1	1	no	mXLOC_042524	0	0	0	0	1	1	no	mXLOC_042524	0	1.71104	1.71104	inf	1	1	no	mXLOC_042524	0.188356	2.25869	2.07033	3.58395	1	1	no
mXLOC_042750	ENSMUSG00000110945	Antisense-Downstream	chr9:122951042-123136129	-	mXLOC_042750	1.0169	0.442338	-0.574562	-1.20096	0.1522	0.503841	no	mXLOC_042750	0.591031	0.519641	-0.07139	-0.185719	0.8564	0.947683	no	mXLOC_042750	0.270322	0.904875	0.634553	1.74304	1	1	no	mXLOC_042750	1.88135	0.852413	-1.02894	-1.14214	1	1	no
mXLOC_044104		Antisense-Downstream	chrX:167201647-167203300	+	mXLOC_044104	0	0	0	0	1	1	no	mXLOC_044104	0	0	0	0	1	1	no	mXLOC_044104	0	1.48663	1.48663	inf	1	1	no	mXLOC_044104	4.14873	1.71801	-2.43072	-1.27193	1	1	no
mXLOC_044155		Antisense-Downstream	chrX:9328755-9332652	-	mXLOC_044155	0.19857	0.154791	-0.043779	-0.359327	1	1	no	mXLOC_044155	0.00383775	0.0438107	0.039973	3.51295	1	1	no	mXLOC_044155	1.86749	5.61	3.74251	1.5869	1	1	no	mXLOC_044155	6.58428	11.3392	4.75492	0.78422	0.09575	0.394799	no
mXLOC_044654	ENSMUSG00000084920	Antisense-Downstream	chrX:166857275-166880214	-	mXLOC_044654	0	0	0	0	1	1	no	mXLOC_044654	0	0	0	0	1	1	no	mXLOC_044654	0	0	0	0	1	1	no	mXLOC_044654	3.48923	2.51051	-0.97872	-0.474927	1	1	no
mXLOC_000007		Antisense-Upstream	chr1:4773205-4785740	+	mXLOC_000007	0	0	0	0	1	1	no	mXLOC_000007	0.302311	0.75607	0.453759	1.32249	0.44695	0.717583	no	mXLOC_000007	0	0	0	0	1	1	no	mXLOC_000007	0	1.38776	1.38776	inf	1	1	no
mXLOC_000010	ENSMUSG00000085623	Antisense-Upstream	chr1:4909484-5163200	+	mXLOC_000010	0.226713	0.327471	0.100758	0.530499	1	1	no	mXLOC_000010	0.871913	1.28079	0.408877	0.554781	0.6586	0.859099	no	mXLOC_000010	0	0	0	0	1	1	no	mXLOC_000010	1.76311	2.86708	1.10397	0.701459	1	1	no
mXLOC_000081		Antisense-Upstream	chr1:25014823-25019624	+	mXLOC_000081	0	0	0	0	1	1	no	mXLOC_000081	0	3.77817	3.77817	inf	0.1267	0.352254	no	mXLOC_000081	0	0	0	0	1	1	no	mXLOC_000081	0	0	0	0	1	1	no
mXLOC_000082		Antisense-Upstream	chr1:25014823-25019624	+	mXLOC_000082	0	3.75403	3.75403	inf	0.23685	0.586192	no	mXLOC_000082	0.321748	3.3016	2.97985	3.35916	0.1026	0.309571	no	mXLOC_000082	0	0	0	0	1	1	no	mXLOC_000082	0	0	0	0	1	1	no
mXLOC_000107		Antisense-Upstream	chr1:36335672-36369212	+	mXLOC_000107	0	0	0	0	1	1	no	mXLOC_000107	0	0.223914	0.223914	inf	1	1	no	mXLOC_000107	3.04799	2.6672	-0.38079	-0.192529	1	1	no	mXLOC_000107	0	0	0	0	1	1	no
mXLOC_000202		Antisense-Upstream	chr1:53794408-53803310	+	mXLOC_000202	0	0	0	0	1	1	no	mXLOC_000202	0	0	0	0	1	1	no	mXLOC_000202	0	0	0	0	1	1	no	mXLOC_000202	1.58672	2.05372	0.467	0.372195	1	1	no
mXLOC_000758		Antisense-Upstream	chr1:159379849-159382016	+	mXLOC_000758	0	0	0	0	1	1	no	mXLOC_000758	2.45268	5.38034	2.92766	1.13333	0.00015	0.00157901	yes	mXLOC_000758	0	0	0	0	1	1	no	mXLOC_000758	0	0	0	0	1	1	no
mXLOC_000759		Antisense-Upstream	chr1:159382166-159387477	+	mXLOC_000759	0.0109086	0.00547672	-0.00543188	-0.994081	1	1	no	mXLOC_000759	2.58185	5.85498	3.27313	1.18126	5e-05	0.000580752	yes	mXLOC_000759	0	0	0	0	1	1	no	mXLOC_000759	0	0	0	0	1	1	no
mXLOC_001008	ENSMUSG00000097845	Antisense-Upstream	chr1:191005822-191086474	+	mXLOC_001008	1.29222	0.318245	-0.973975	-2.02164	0.6379	0.863532	no	mXLOC_001008	10.1019	3.19303	-6.90887	-1.66163	5e-05	0.000580752	yes	mXLOC_001008	1.20007	0.407287	-0.792783	-1.559	1	1	no	mXLOC_001008	0.697286	0.433646	-0.26364	-0.685234	1	1	no
mXLOC_001170		Antisense-Upstream	chr1:36465363-36471543	-	mXLOC_001170	0.61664	0.380224	-0.236416	-0.697581	0.4946	0.788291	no	mXLOC_001170	0.356727	0.210234	-0.146493	-0.762829	0.22345	0.496407	no	mXLOC_001170	2.7925	0	-2.7925	#NAME?	1	1	no	mXLOC_001170	3.48887	2.30277	-1.1861	-0.599387	1	1	no
mXLOC_001292	ENSMUSG00000101409	Antisense-Upstream	chr1:59516263-59670836	-	mXLOC_001292	0.881704	1.25707	0.375366	0.511699	0.8277	0.936456	no	mXLOC_001292	20.826	29.6683	8.8423	0.510539	0.13955	0.372976	no	mXLOC_001292	0.00115231	0.00158857	0.00043626	0.463192	1	1	no	mXLOC_001292	0.0013009	0.00160021	0.00029931	0.298756	1	1	no
mXLOC_001303	ENSMUSG00000100811	Antisense-Upstream	chr1:62698888-62818695	-	mXLOC_001303	0.0446584	0.0746176	0.0299592	0.740583	1	1	no	mXLOC_001303	0.201224	0.614039	0.412815	1.60953	0.0342	0.144443	no	mXLOC_001303	0	1.72153	1.72153	inf	1	1	no	mXLOC_001303	0.000273998	0.464483	0.464209	10.7272	1	1	no
mXLOC_001451		Antisense-Upstream	chr1:89001183-89016023	-	mXLOC_001451	0	0	0	0	1	1	no	mXLOC_001451	0	0	0	0	1	1	no	mXLOC_001451	0	0	0	0	1	1	no	mXLOC_001451	11.0378	2.38833	-8.64947	-2.20838	0.08325	0.367153	no
mXLOC_001636		Antisense-Upstream	chr1:136240004-136247323	-	mXLOC_001636	0	0	0	0	1	1	no	mXLOC_001636	0	0	0	0	1	1	no	mXLOC_001636	0	0	0	0	1	1	no	mXLOC_001636	1.088	1.05964	-0.02836	-0.0381092	1	1	no
mXLOC_001686	ENSMUSG00000100594	Antisense-Upstream	chr1:151748945-151755152	-	mXLOC_001686	0.50757	0.171658	-0.335912	-1.56407	1	1	no	mXLOC_001686	0.424982	0.0629666	-0.362015	-2.75474	0.12805	0.354626	no	mXLOC_001686	2.45251	0	-2.45251	#NAME?	1	1	no	mXLOC_001686	9.6561e-05	0.318722	0.318625	11.6886	1	1	no
mXLOC_001713	ENSMUSG00000101880	Antisense-Upstream	chr1:154983308-155059918	-	mXLOC_001713	0.00645811	0.00308713	-0.00337098	-1.06484	1	1	no	mXLOC_001713	0.00078342	0.00424292	0.0034595	2.4372	1	1	no	mXLOC_001713	0	0	0	0	1	1	no	mXLOC_001713	3.17061	2.50199	-0.66862	-0.341685	1	1	no
mXLOC_001714	ENSMUSG00000101880	Antisense-Upstream	chr1:154983308-155059918	-	mXLOC_001714	0.332016	0	-0.332016	#NAME?	1	1	no	mXLOC_001714	0.0253222	0.0673063	0.0419841	1.41034	1	1	no	mXLOC_001714	0	0	0	0	1	1	no	mXLOC_001714	12.1766	4.49131	-7.68529	-1.4389	0.0951	0.393158	no
mXLOC_001750		Antisense-Upstream	chr1:160906372-160976657	-	mXLOC_001750	0	0	0	0	1	1	no	mXLOC_001750	0.112557	0.238128	0.125571	1.08109	1	1	no	mXLOC_001750	0	1.48402	1.48402	inf	1	1	no	mXLOC_001750	0	1.75541	1.75541	inf	1	1	no
mXLOC_001751		Antisense-Upstream	chr1:160906372-160976657	-	mXLOC_001751	0	0	0	0	1	1	no	mXLOC_001751	0.5624	0.856857	0.294457	0.607458	0.7487	0.90163	no	mXLOC_001751	0	6.73135	6.73135	inf	1	1	no	mXLOC_001751	0	6.53503	6.53503	inf	1	1	no
mXLOC_001856	ENSMUSG00000103380	Antisense-Upstream	chr1:172065973-172122345	-	mXLOC_001856	0.196172	0.963195	0.767023	2.29571	0.24045	0.587402	no	mXLOC_001856	3.10503	2.49019	-0.61484	-0.318353	0.80345	0.924829	no	mXLOC_001856	18.3308	17.6217	-0.7091	-0.0569177	0.97735	0.992117	no	mXLOC_001856	8.80938	0.0342244	-8.77516	-8.00787	0.1255	0.458136	no
mXLOC_001954	ENSMUSG00000103613	Antisense-Upstream	chr1:185204093-185331858	-	mXLOC_001954	0	0	0	0	1	1	no	mXLOC_001954	0.121032	0.550347	0.429315	2.18495	0.28665	0.568712	no	mXLOC_001954	0	0	0	0	1	1	no	mXLOC_001954	0.42027	2.10991	1.68964	2.32779	1	1	no
mXLOC_003213	ENSMUSG00000111034	Antisense-Upstream	chr10:44597888-44689389	+	mXLOC_003213	0.103632	0.140473	0.036841	0.438818	1	1	no	mXLOC_003213	0	0.0076662	0.0076662	inf	1	1	no	mXLOC_003213	3.56393	2.89746	-0.66647	-0.298678	1	1	no	mXLOC_003213	0.00150909	2.35011	2.3486	10.6048	1	1	no
mXLOC_003631		Antisense-Upstream	chr10:117226589-117227969	+	mXLOC_003631	0.205599	0.102664	-0.102935	-1.00191	1	1	no	mXLOC_003631	0.181946	0.165885	-0.016061	-0.133334	1	1	no	mXLOC_003631	0	0	0	0	1	1	no	mXLOC_003631	2.33386	0	-2.33386	#NAME?	1	1	no
mXLOC_003756		Antisense-Upstream	chr10:3972456-4167081	-	mXLOC_003756	0	0	0	0	1	1	no	mXLOC_003756	0	0.033255	0.033255	inf	1	1	no	mXLOC_003756	0	0	0	0	1	1	no	mXLOC_003756	3.34799	0.600272	-2.74772	-2.47961	1	1	no
mXLOC_003821		Antisense-Upstream	chr10:17512082-17519115	-	mXLOC_003821	0	0	0	0	1	1	no	mXLOC_003821	0	0	0	0	1	1	no	mXLOC_003821	0	0	0	0	1	1	no	mXLOC_003821	12.6395	0	-12.6395	#NAME?	1	1	no
mXLOC_004270		Antisense-Upstream	chr10:91135918-91147300	-	mXLOC_004270	0.0331074	0.0746345	0.0415271	1.17269	1	1	no	mXLOC_004270	0.0175026	0.0142288	-0.0032738	-0.298753	1	1	no	mXLOC_004270	0	0	0	0	1	1	no	mXLOC_004270	0.943326	3.36643	2.4231	1.83539	1	1	no
mXLOC_004339		Antisense-Upstream	chr10:111473154-111501564	-	mXLOC_004339	0.00828315	0.0110869	0.00280375	0.420612	1	1	no	mXLOC_004339	0.52516	0.563758	0.038598	0.102319	0.93795	0.977879	no	mXLOC_004339	0	0.373551	0.373551	inf	1	1	no	mXLOC_004339	8.57289	3.69656	-4.87633	-1.2136	0.433	0.724531	no
mXLOC_004414		Antisense-Upstream	chr10:126978665-127000083	-	mXLOC_004414	0	0	0	0	1	1	no	mXLOC_004414	0.0126963	0.00597811	-0.00671819	-1.08665	1	1	no	mXLOC_004414	0	3.76352	3.76352	inf	1	1	no	mXLOC_004414	0.00234448	0	-0.00234448	#NAME?	1	1	no
mXLOC_006553		Antisense-Upstream	chr11:48792323-48800248	-	mXLOC_006553	0.216759	0.287498	0.070739	0.407458	1	1	no	mXLOC_006553	0.17287	0.136955	-0.035915	-0.335982	1	1	no	mXLOC_006553	0.524282	0.242487	-0.281795	-1.11243	1	1	no	mXLOC_006553	1.18021	1.16578	-0.01443	-0.0177517	1	1	no
mXLOC_006660	ENSMUSG00000085260	Antisense-Upstream	chr11:59946888-59948142	-	mXLOC_006660	0.0847472	0	-0.0847472	#NAME?	1	1	no	mXLOC_006660	0.107697	0.0677113	-0.0399857	-0.66951	1	1	no	mXLOC_006660	2.47757	0	-2.47757	#NAME?	1	1	no	mXLOC_006660	0	0	0	0	1	1	no
mXLOC_006814		Antisense-Upstream	chr11:73158118-73160207	-	mXLOC_006814	0.0950232	0	-0.0950232	#NAME?	1	1	no	mXLOC_006814	0.168034	0.0839672	-0.0840668	-1.00086	1	1	no	mXLOC_006814	0.421222	0.728668	0.307446	0.79068	1	1	no	mXLOC_006814	3.7506	1.95374	-1.79686	-0.940884	1	1	no
mXLOC_007258	ENSMUSG00000087259	Antisense-Upstream	chr11:113043886-113201838	-	mXLOC_007258	1.38443	0.0421986	-1.34223	-5.03595	0.2338	0.584408	no	mXLOC_007258	0.00205959	0.00844009	0.0063805	2.0349	1	1	no	mXLOC_007258	1.41778	9.26e-06	-1.41777	-17.2236	1	1	no	mXLOC_007258	6.42787	0.950293	-5.47758	-2.7579	1	1	no
mXLOC_009014	ENSMUSG00000097494	Antisense-Upstream	chr12:32919383-32953789	-	mXLOC_009014	0	0	0	0	1	1	no	mXLOC_009014	0.0351072	0	-0.0351072	#NAME?	1	1	no	mXLOC_009014	0	0	0	0	1	1	no	mXLOC_009014	3.78738	0	-3.78738	#NAME?	1	1	no
mXLOC_009199		Antisense-Upstream	chr12:80930729-80938777	-	mXLOC_009199	0.737722	0	-0.737722	#NAME?	0.0012	0.0164019	yes	mXLOC_009199	0.170047	0.0971803	-0.0728667	-0.807199	1	1	no	mXLOC_009199	0	1.46897	1.46897	inf	1	1	no	mXLOC_009199	0	0	0	0	1	1	no
mXLOC_009200		Antisense-Upstream	chr12:80942652-80945451	-	mXLOC_009200	0.0741363	0.127724	0.0535877	0.784777	1	1	no	mXLOC_009200	0.329975	0.285294	-0.044681	-0.209907	0.68595	0.873012	no	mXLOC_009200	1.02741	1.19132	0.16391	0.213546	1	1	no	mXLOC_009200	6.48237	2.5245	-3.95787	-1.36052	1	1	no
mXLOC_009513		Antisense-Upstream	chr12:116398812-116405228	-	mXLOC_009513	0.392804	0.126611	-0.266193	-1.63341	1	1	no	mXLOC_009513	1.58141	0.432334	-1.14908	-1.871	5e-05	0.000580752	yes	mXLOC_009513	0.496622	0.173657	-0.322965	-1.5159	1	1	no	mXLOC_009513	2.32589	2.37857	0.05268	0.0323095	1	1	no
mXLOC_010372		Antisense-Upstream	chr13:61804290-61826465	+	mXLOC_010372	0.708181	1.19696	0.488779	0.757189	0.59215	0.842921	no	mXLOC_010372	0	0	0	0	1	1	no	mXLOC_010372	5.78012	0	-5.78012	#NAME?	1	1	no	mXLOC_010372	6.8848	11.9728	5.088	0.79828	0.5418	0.791101	no
mXLOC_010904		Antisense-Upstream	chr13:47116573-47122279	-	mXLOC_010904	0	0	0	0	1	1	no	mXLOC_010904	0	0	0	0	1	1	no	mXLOC_010904	0	0	0	0	1	1	no	mXLOC_010904	0	1.07748	1.07748	inf	1	1	no
mXLOC_010915		Antisense-Upstream	chr13:49167248-49183938	-	mXLOC_010915	0.00835782	0.18569	0.177332	4.47363	1	1	no	mXLOC_010915	0.0218873	0.197692	0.175805	3.17509	1	1	no	mXLOC_010915	0.958733	4.5019	3.54317	2.23133	1	1	no	mXLOC_010915	0.0932219	0.353346	0.260124	1.92234	1	1	no
mXLOC_011194	ENSMUSG00000054944	Antisense-Upstream	chr13:97733497-97747411	-	mXLOC_011194	0	0	0	0	1	1	no	mXLOC_011194	0	0	0	0	1	1	no	mXLOC_011194	0	0	0	0	1	1	no	mXLOC_011194	4.8204	0	-4.8204	#NAME?	1	1	no
mXLOC_011275		Antisense-Upstream	chr13:108027712-108044346	-	mXLOC_011275	1.13296	0.854853	-0.278107	-0.406346	0.40515	0.727943	no	mXLOC_011275	0.371694	0.366406	-0.005288	-0.0206724	0.97155	0.988219	no	mXLOC_011275	0.300264	1.77511	1.47485	2.5636	1	1	no	mXLOC_011275	0.93634	1.00116	0.06482	0.0965645	1	1	no
mXLOC_012585	ENSMUSG00000097577	Antisense-Upstream	chr14:20674249-20704417	-	mXLOC_012585	0.558098	0.48265	-0.075448	-0.209541	1	1	no	mXLOC_012585	0.512682	0.415344	-0.097338	-0.303757	0.76655	0.909682	no	mXLOC_012585	0.506625	1.12106	0.614435	1.14587	1	1	no	mXLOC_012585	2.20308	0.158719	-2.04436	-3.79497	1	1	no
mXLOC_014309		Antisense-Upstream	chr15:8103579-8108783	-	mXLOC_014309	0	0	0	0	1	1	no	mXLOC_014309	0.0992036	0	-0.0992036	#NAME?	1	1	no	mXLOC_014309	0	0	0	0	1	1	no	mXLOC_014309	4.68052	0	-4.68052	#NAME?	1	1	no
mXLOC_014684		Antisense-Upstream	chr15:82147192-82205406	-	mXLOC_014684	0	0	0	0	1	1	no	mXLOC_014684	0.0832285	0.214237	0.131008	1.36406	1	1	no	mXLOC_014684	9.38542	3.32351	-6.06191	-1.49771	0.6463	0.945521	no	mXLOC_014684	0.799053	4.60636	3.80731	2.52726	1	1	no
mXLOC_014685		Antisense-Upstream	chr15:82147192-82205406	-	mXLOC_014685	0	0	0	0	1	1	no	mXLOC_014685	0.113206	0.0496957	-0.0635103	-1.18775	1	1	no	mXLOC_014685	0	0	0	0	1	1	no	mXLOC_014685	2.28049	6.62163	4.34114	1.53784	1	1	no
mXLOC_014687		Antisense-Upstream	chr15:82147192-82205406	-	mXLOC_014687	0	0	0	0	1	1	no	mXLOC_014687	0.103508	0.149663	0.046155	0.531978	1	1	no	mXLOC_014687	38.1888	32.9041	-5.2847	-0.214883	0.92035	0.981876	no	mXLOC_014687	0	0	0	0	1	1	no
mXLOC_014716		Antisense-Upstream	chr15:84167815-84189512	-	mXLOC_014716	3.8602	2.56787	-1.29233	-0.588102	0.32305	0.660448	no	mXLOC_014716	0.24918	0.17506	-0.07412	-0.509343	1	1	no	mXLOC_014716	0	0	0	0	1	1	no	mXLOC_014716	0	0	0	0	1	1	no
mXLOC_014770		Antisense-Upstream	chr15:91597582-91615329	-	mXLOC_014770	0	0.106997	0.106997	inf	1	1	no	mXLOC_014770	0.65732	1.11166	0.45434	0.758049	0.00915	0.0514415	no	mXLOC_014770	0	0.111645	0.111645	inf	1	1	no	mXLOC_014770	0	0	0	0	1	1	no
mXLOC_014843	ENSMUSG00000097093	Antisense-Upstream	chr15:100613197-100615262	-	mXLOC_014843	0.246531	0.131631	-0.1149	-0.905271	1	1	no	mXLOC_014843	0.142546	0.0589278	-0.0836182	-1.27441	1	1	no	mXLOC_014843	0.0736755	0.18075	0.107075	1.29474	1	1	no	mXLOC_014843	1.16292	0	-1.16292	#NAME?	1	1	no
mXLOC_016420		Antisense-Upstream	chr16:97535307-97560979	-	mXLOC_016420	0	0	0	0	1	1	no	mXLOC_016420	0	0.222674	0.222674	inf	1	1	no	mXLOC_016420	1.84186	0	-1.84186	#NAME?	1	1	no	mXLOC_016420	0.651499	0	-0.651499	#NAME?	1	1	no
mXLOC_017661		Antisense-Upstream	chr17:88347199-88361761	+	mXLOC_017661	0	0	0	0	1	1	no	mXLOC_017661	0	0	0	0	1	1	no	mXLOC_017661	0	0	0	0	1	1	no	mXLOC_017661	9.42749	7.65943	-1.76806	-0.299637	0.2513	0.584173	no
mXLOC_017803		Antisense-Upstream	chr17:22710442-22739905	-	mXLOC_017803	0.440711	0.312487	-0.128224	-0.496036	1	1	no	mXLOC_017803	0.190729	0.16469	-0.026039	-0.211768	1	1	no	mXLOC_017803	0.293476	0.0672906	-0.226185	-2.12477	1	1	no	mXLOC_017803	2.2556	0.939494	-1.31611	-1.26355	1	1	no
mXLOC_017960		Antisense-Upstream	chr17:31285121-31291547	-	mXLOC_017960	0	0.0196769	0.0196769	inf	1	1	no	mXLOC_017960	0.165097	0.10048	-0.064617	-0.716404	1	1	no	mXLOC_017960	0.218356	0.68659	0.468234	1.65277	1	1	no	mXLOC_017960	3.18644	1.99382	-1.19262	-0.676412	1	1	no
mXLOC_018025	ENSMUSG00000092415	Antisense-Upstream	chr17:34292362-34305720	-	mXLOC_018025	0	0	0	0	1	1	no	mXLOC_018025	0	0	0	0	1	1	no	mXLOC_018025	0	0	0	0	1	1	no	mXLOC_018025	1.07333	1.16776	0.09443	0.121642	1	1	no
mXLOC_018280		Antisense-Upstream	chr17:70840001-70841363	-	mXLOC_018280	0.213314	0.499139	0.285825	1.22647	1	1	no	mXLOC_018280	0.0251427	0.0115696	-0.0135731	-1.11981	1	1	no	mXLOC_018280	3.06444	2.32378	-0.74066	-0.399152	1	1	no	mXLOC_018280	1.54994	2.69737	1.14743	0.799343	1	1	no
mXLOC_018311		Antisense-Upstream	chr17:74521029-74523608	-	mXLOC_018311	0.069172	0	-0.069172	#NAME?	1	1	no	mXLOC_018311	0	0.0652976	0.0652976	inf	1	1	no	mXLOC_018311	0	0	0	0	1	1	no	mXLOC_018311	0	1.46983	1.46983	inf	1	1	no
mXLOC_018370		Antisense-Upstream	chr17:83827718-83829844	-	mXLOC_018370	0	0	0	0	1	1	no	mXLOC_018370	0.00428646	0	-0.00428646	#NAME?	1	1	no	mXLOC_018370	0	0	0	0	1	1	no	mXLOC_018370	1.5632	0	-1.5632	#NAME?	1	1	no
mXLOC_018404	ENSMUSG00000085287	Antisense-Upstream	chr17:87274846-87282814	-	mXLOC_018404	0.370121	0.0982091	-0.271912	-1.91407	1	1	no	mXLOC_018404	0.102615	0.0291133	-0.0735017	-1.81749	1	1	no	mXLOC_018404	0.236811	2.24261	2.0058	3.24337	1	1	no	mXLOC_018404	1.40704	0	-1.40704	#NAME?	1	1	no
mXLOC_019346		Antisense-Upstream	chr18:46477691-46486041	+	mXLOC_019346	0	0	0	0	1	1	no	mXLOC_019346	0	0	0	0	1	1	no	mXLOC_019346	0	0	0	0	1	1	no	mXLOC_019346	1.25602	0	-1.25602	#NAME?	1	1	no
mXLOC_019699	ENSMUSG00000103386	Antisense-Upstream	chr18:36930183-37841873	-	mXLOC_019699	2.70827	6.97497	4.2667	1.36482	0.01055	0.0887313	no	mXLOC_019699	2.13174	3.82698	1.69524	0.844173	0.1309	0.359203	no	mXLOC_019699	1.32715	2.54166	1.21451	0.937446	1	1	no	mXLOC_019699	3.96429	10.6608	6.69651	1.42718	0.0149	0.137346	no
mXLOC_019710	ENSMUSG00000097080	Antisense-Upstream	chr18:38238391-38262718	-	mXLOC_019710	0.242704	0.0338031	-0.208901	-2.84397	1	1	no	mXLOC_019710	1.05588	1.01755	-0.03833	-0.053348	0.9575	0.983747	no	mXLOC_019710	0.0524636	0.21215	0.159686	2.01569	1	1	no	mXLOC_019710	0.338268	0.951528	0.61326	1.49208	1	1	no
mXLOC_019725		Antisense-Upstream	chr18:42273982-42275193	-	mXLOC_019725	0.123912	0.389223	0.265311	1.65128	1	1	no	mXLOC_019725	0.707776	0.542626	-0.16515	-0.383336	0.3783	0.66033	no	mXLOC_019725	0.461396	0	-0.461396	#NAME?	1	1	no	mXLOC_019725	1.06923	2.09627	1.02704	0.971253	1	1	no
mXLOC_019883		Antisense-Upstream	chr18:76922886-76929947	-	mXLOC_019883	0.187909	0.35447	0.166561	0.915624	1	1	no	mXLOC_019883	0.372489	0.313907	-0.058582	-0.246859	0.7048	0.882202	no	mXLOC_019883	2.25372	0	-2.25372	#NAME?	1	1	no	mXLOC_019883	0	0	0	0	1	1	no
mXLOC_020430		Antisense-Upstream	chr19:4235542-4237029	+	mXLOC_020430	0	0	0	0	1	1	no	mXLOC_020430	0	0	0	0	1	1	no	mXLOC_020430	0	0	0	0	1	1	no	mXLOC_020430	1.03738	0	-1.03738	#NAME?	1	1	no
mXLOC_020901		Antisense-Upstream	chr19:61178286-61179097	+	mXLOC_020901	0	0	0	0	1	1	no	mXLOC_020901	0	0.149649	0.149649	inf	1	1	no	mXLOC_020901	0	0	0	0	1	1	no	mXLOC_020901	1.01599	0	-1.01599	#NAME?	1	1	no
mXLOC_020913		Antisense-Upstream	chr19:3689686-3708194	-	mXLOC_020913	0.0530689	0.0719813	0.0189124	0.439756	1	1	no	mXLOC_020913	0.587763	0.473451	-0.114312	-0.312019	0.4989	0.758506	no	mXLOC_020913	0	0	0	0	1	1	no	mXLOC_020913	2.18727	0	-2.18727	#NAME?	1	1	no
mXLOC_021080		Antisense-Upstream	chr19:11361839-11372365	-	mXLOC_021080	0.0237543	4.04441	4.02066	7.4116	0.169	0.531146	no	mXLOC_021080	0.002672	0.0165551	0.0138831	2.63128	1	1	no	mXLOC_021080	0	0.869884	0.869884	inf	1	1	no	mXLOC_021080	0.257919	0.28717	0.029251	0.154987	1	1	no
mXLOC_021098		Antisense-Upstream	chr19:12517804-12524014	-	mXLOC_021098	0	0.904806	0.904806	inf	5e-05	0.00103772	yes	mXLOC_021098	0	0	0	0	1	1	no	mXLOC_021098	0	2.03856	2.03856	inf	1	1	no	mXLOC_021098	0	0	0	0	1	1	no
mXLOC_021319		Antisense-Upstream	chr19:53423514-53440425	-	mXLOC_021319	0.00210918	0.00584925	0.00374007	1.47157	1	1	no	mXLOC_021319	0	0.0146497	0.0146497	inf	1	1	no	mXLOC_021319	0	0	0	0	1	1	no	mXLOC_021319	0.82206	2.18412	1.36206	1.40974	1	1	no
mXLOC_021346	ENSMUSG00000097785	Antisense-Upstream	chr19:57323384-57360776	-	mXLOC_021346	0.355808	0.190449	-0.165359	-0.901696	1	1	no	mXLOC_021346	0.424829	0.180092	-0.244737	-1.23815	0.01705	0.0848515	no	mXLOC_021346	1.0473	0	-1.0473	#NAME?	1	1	no	mXLOC_021346	0.979617	0.286123	-0.693494	-1.77558	1	1	no
mXLOC_022015		Antisense-Upstream	chr2:4957926-4959765	+	mXLOC_022015	0	0	0	0	1	1	no	mXLOC_022015	0	0	0	0	1	1	no	mXLOC_022015	0	0.000438712	0.000438712	inf	1	1	no	mXLOC_022015	20.1582	3.55322	-16.605	-2.50417	0.25195	0.584173	no
mXLOC_022142		Antisense-Upstream	chr2:27445488-27507662	+	mXLOC_022142	0	0	0	0	1	1	no	mXLOC_022142	0.834468	0.0965894	-0.737879	-3.11092	0.1412	0.375637	no	mXLOC_022142	8.69996	0	-8.69996	#NAME?	0.24735	0.832379	no	mXLOC_022142	0	0.129455	0.129455	inf	1	1	no
mXLOC_022147	ENSMUSG00000086425	Antisense-Upstream	chr2:28095447-28127731	+	mXLOC_022147	0	0	0	0	1	1	no	mXLOC_022147	0	0	0	0	1	1	no	mXLOC_022147	0	0	0	0	1	1	no	mXLOC_022147	1.8681	0.000499705	-1.8676	-11.8682	1	1	no
mXLOC_022748	ENSMUSG00000074805	Antisense-Upstream	chr2:129364523-129388027	+	mXLOC_022748	0	0.346477	0.346477	inf	1	1	no	mXLOC_022748	0.0301759	5.75136	5.72118	7.57436	0.06735	0.233378	no	mXLOC_022748	0.00125948	0	-0.00125948	#NAME?	1	1	no	mXLOC_022748	0	0	0	0	1	1	no
mXLOC_023054	ENSMUSG00000006462	Antisense-Upstream	chr2:167690731-167729172	+	mXLOC_023054	1.59117	4.7946	3.20343	1.59132	0.0354	0.209254	no	mXLOC_023054	0.213132	0.36243	0.149298	0.765954	0.32275	0.606385	no	mXLOC_023054	2.56723	2.22162	-0.34561	-0.208605	1	1	no	mXLOC_023054	0.770713	0	-0.770713	#NAME?	1	1	no
mXLOC_023185		Antisense-Upstream	chr2:4915000-4917411	-	mXLOC_023185	0.0916496	0.285853	0.194203	1.64107	1	1	no	mXLOC_023185	0.0736832	0.139784	0.0661008	0.923796	1	1	no	mXLOC_023185	0	0.394567	0.394567	inf	1	1	no	mXLOC_023185	1.57138	0	-1.57138	#NAME?	1	1	no
mXLOC_023197	ENSMUSG00000087485	Antisense-Upstream	chr2:6188464-6321611	-	mXLOC_023197	0.0482062	0	-0.0482062	#NAME?	1	1	no	mXLOC_023197	2.02455	0.908412	-1.11614	-1.15619	0.00155	0.0119409	yes	mXLOC_023197	2.79794	0.314943	-2.483	-3.1512	1	1	no	mXLOC_023197	0.431756	0	-0.431756	#NAME?	1	1	no
mXLOC_023206		Antisense-Upstream	chr2:11320389-11332661	-	mXLOC_023206	0.0696981	4.8863	4.8166	6.13148	0.2201	0.578379	no	mXLOC_023206	0.111472	0.0880174	-0.0234546	-0.340825	1	1	no	mXLOC_023206	1.75981	4.15614	2.39633	1.23982	1	1	no	mXLOC_023206	8.93937	3.70915	-5.23022	-1.26908	0.48585	0.762946	no
mXLOC_023251		Antisense-Upstream	chr2:22744017-22762273	-	mXLOC_023251	3577.43	736.595	-2840.84	-2.27998	5e-05	0.00103772	yes	mXLOC_023251	7.45799	9.95201	2.49402	0.416201	0.22595	0.499481	no	mXLOC_023251	208.546	64.3736	-144.172	-1.69582	0.02445	0.488526	no	mXLOC_023251	81.6796	273.067	191.387	1.74121	0.00015	0.00457738	yes
mXLOC_023780		Antisense-Upstream	chr2:119312548-119319890	-	mXLOC_023780	0	0	0	0	1	1	no	mXLOC_023780	0.0491761	0.0723279	0.0231518	0.556594	1	1	no	mXLOC_023780	0	0.0316261	0.0316261	inf	1	1	no	mXLOC_023780	0	8.37154	8.37154	inf	5e-05	0.00176785	yes
mXLOC_023855		Antisense-Upstream	chr2:127321336-127335230	-	mXLOC_023855	0.0017043	0.447893	0.446189	8.03783	1	1	no	mXLOC_023855	0.00403878	0.0515533	0.0475145	3.67407	1	1	no	mXLOC_023855	0.165886	0.0418139	-0.124072	-1.98814	1	1	no	mXLOC_023855	3.07662	7.48692	4.4103	1.28303	0.00685	0.0842314	no
mXLOC_023866	ENSMUSG00000086879	Antisense-Upstream	chr2:128189986-128457378	-	mXLOC_023866	0.0386071	1.50751	1.4689	5.28715	0.0049	0.0493329	yes	mXLOC_023866	0.523669	3.57419	3.05052	2.77089	5e-05	0.000580752	yes	mXLOC_023866	0.829116	14.8637	14.0346	4.16408	0.0086	0.298778	no	mXLOC_023866	0.570864	3.72285	3.15199	2.70519	1	1	no
mXLOC_023869	ENSMUSG00000086879	Antisense-Upstream	chr2:128189986-128457378	-	mXLOC_023869	0.0045476	0.457125	0.452577	6.65134	1	1	no	mXLOC_023869	0.00224564	0.0110678	0.00882216	2.30116	1	1	no	mXLOC_023869	0	1.59358	1.59358	inf	1	1	no	mXLOC_023869	0	0	0	0	1	1	no
mXLOC_024121	ENSMUSG00000078956	Antisense-Upstream	chr2:160568378-160620273	-	mXLOC_024121	0.0957454	0.0250013	-0.0707441	-1.9372	1	1	no	mXLOC_024121	0.623244	0.786021	0.162777	0.334771	0.30435	0.587236	no	mXLOC_024121	3.95672	1.62612	-2.3306	-1.28287	1	1	no	mXLOC_024121	0.263113	0.168991	-0.094122	-0.638737	1	1	no
mXLOC_024196		Antisense-Upstream	chr2:167768882-167776010	-	mXLOC_024196	0.0992	0.757654	0.658454	2.93313	0.0013	0.0175698	yes	mXLOC_024196	0.377502	0.374512	-0.00299	-0.0114736	0.9812	0.991642	no	mXLOC_024196	1.0531	2.70792	1.65482	1.36254	1	1	no	mXLOC_024196	0.687494	0.347076	-0.340418	-0.986097	1	1	no
mXLOC_026055	ENSMUSG00000105339	Antisense-Upstream	chr3:116562972-116712936	+	mXLOC_026055	0.296584	0.797745	0.501161	1.42749	0.3684	0.699927	no	mXLOC_026055	2.25174	6.71027	4.45853	1.57533	0.0063	0.0380958	yes	mXLOC_026055	0.19196	1.34345	1.15149	2.80706	1	1	no	mXLOC_026055	1.32111	1.57906	0.25795	0.257319	1	1	no
mXLOC_026308	ENSMUSG00000103827	Antisense-Upstream	chr3:28802803-28805336	-	mXLOC_026308	0.850048	0.921622	0.071574	0.116631	1	1	no	mXLOC_026308	0	0	0	0	1	1	no	mXLOC_026308	0	0	0	0	1	1	no	mXLOC_026308	10.0478	0	-10.0478	#NAME?	1	1	no
mXLOC_026376		Antisense-Upstream	chr3:51414906-51477392	-	mXLOC_026376	0	0	0	0	1	1	no	mXLOC_026376	0	0.173521	0.173521	inf	1	1	no	mXLOC_026376	0	0	0	0	1	1	no	mXLOC_026376	0	19.1841	19.1841	inf	0.2496	0.584105	no
mXLOC_026441		Antisense-Upstream	chr3:65923735-65931536	-	mXLOC_026441	0.187581	0.430597	0.243016	1.19882	1	1	no	mXLOC_026441	0.273584	3.04795	2.77437	3.47778	5e-05	0.000580752	yes	mXLOC_026441	0.106848	0.322933	0.216085	1.59568	1	1	no	mXLOC_026441	0	0	0	0	1	1	no
mXLOC_026499		Antisense-Upstream	chr3:83811470-83832219	-	mXLOC_026499	0.549833	2.035	1.48517	1.88796	0.10535	0.41307	no	mXLOC_026499	0.119659	0.521882	0.402223	2.12479	0.0769	0.255344	no	mXLOC_026499	2.24041	4.13912	1.89871	0.885566	1	1	no	mXLOC_026499	1.92819	0	-1.92819	#NAME?	1	1	no
mXLOC_026645		Antisense-Upstream	chr3:95519712-95524781	-	mXLOC_026645	0.490817	0.104033	-0.386784	-2.23815	1	1	no	mXLOC_026645	0.00160042	0.00472668	0.00312626	1.56238	1	1	no	mXLOC_026645	2.51885	0	-2.51885	#NAME?	1	1	no	mXLOC_026645	0.410425	0	-0.410425	#NAME?	1	1	no
mXLOC_026646		Antisense-Upstream	chr3:95526667-95556457	-	mXLOC_026646	0.0687055	0.0353304	-0.0333751	-0.959514	1	1	no	mXLOC_026646	0.571389	1.09171	0.520321	0.934045	0.44135	0.713582	no	mXLOC_026646	7.46258	10.0222	2.55962	0.425451	0.8904	0.977496	no	mXLOC_026646	3.08433	3.27562	0.19129	0.0868089	1	1	no
mXLOC_026647		Antisense-Upstream	chr3:95526667-95556457	-	mXLOC_026647	0	0	0	0	1	1	no	mXLOC_026647	0.00746858	0.00870858	0.00124	0.221604	1	1	no	mXLOC_026647	8.13911	11.5123	3.37319	0.500227	0.80885	0.964239	no	mXLOC_026647	5.58655	4.39469	-1.19186	-0.346197	1	1	no
mXLOC_026843		Antisense-Upstream	chr3:123441371-123441811	-	mXLOC_026843	0	0	0	0	1	1	no	mXLOC_026843	0	0	0	0	1	1	no	mXLOC_026843	0	0	0	0	1	1	no	mXLOC_026843	0	5.00436	5.00436	inf	1	1	no
mXLOC_026844	ENSMUSG00000105784	Antisense-Upstream	chr3:123442448-123506597	-	mXLOC_026844	0	0.0968212	0.0968212	inf	1	1	no	mXLOC_026844	0	0	0	0	1	1	no	mXLOC_026844	0	0	0	0	1	1	no	mXLOC_026844	1.10147	0.446419	-0.655051	-1.30296	1	1	no
mXLOC_028425		Antisense-Upstream	chr4:134129787-134187120	+	mXLOC_028425	2.59589	6.22603	3.63014	1.26208	0.0039	0.0414034	yes	mXLOC_028425	0.00357538	0.00245089	-0.00112449	-0.54479	1	1	no	mXLOC_028425	0.550439	0.874259	0.32382	0.667477	1	1	no	mXLOC_028425	29.5976	14.8049	-14.7927	-0.999401	0.00955	0.103109	no
mXLOC_028814		Antisense-Upstream	chr4:40970901-41028613	-	mXLOC_028814	0	0	0	0	1	1	no	mXLOC_028814	0.0770214	0.168581	0.0915596	1.13011	1	1	no	mXLOC_028814	0.0702451	3.26306	3.19281	5.53769	1	1	no	mXLOC_028814	0.230218	0	-0.230218	#NAME?	1	1	no
mXLOC_028903	ENSMUSG00000085763	Antisense-Upstream	chr4:52430284-52438965	-	mXLOC_028903	0.647612	0.277668	-0.369944	-1.22177	0.32855	0.665211	no	mXLOC_028903	0.182025	0.0262938	-0.155731	-2.79134	1	1	no	mXLOC_028903	0	0	0	0	1	1	no	mXLOC_028903	0	2.78243	2.78243	inf	1	1	no
mXLOC_029004		Antisense-Upstream	chr4:83871007-83884701	-	mXLOC_029004	0.0565194	0	-0.0565194	#NAME?	1	1	no	mXLOC_029004	0	0	0	0	1	1	no	mXLOC_029004	0.630457	0	-0.630457	#NAME?	1	1	no	mXLOC_029004	2.41571	0	-2.41571	#NAME?	1	1	no
mXLOC_029021	ENSMUSG00000087659	Antisense-Upstream	chr4:89235686-89273454	-	mXLOC_029021	0	0.0335303	0.0335303	inf	1	1	no	mXLOC_029021	4.87493	16.3309	11.456	1.74415	5e-05	0.000580752	yes	mXLOC_029021	0	0	0	0	1	1	no	mXLOC_029021	0.976897	1.41989	0.442993	0.5395	1	1	no
mXLOC_029096	ENSMUSG00000085873	Antisense-Upstream	chr4:109402272-109406576	-	mXLOC_029096	0.0217296	0.0102865	-0.0114431	-1.07891	1	1	no	mXLOC_029096	2.22635	0.139877	-2.08647	-3.99245	5e-05	0.000580752	yes	mXLOC_029096	0	0	0	0	1	1	no	mXLOC_029096	0.325406	0.158468	-0.166938	-1.03805	1	1	no
mXLOC_029243	ENSMUSG00000085085	Antisense-Upstream	chr4:129050096-129057983	-	mXLOC_029243	0.175833	0.0649173	-0.110916	-1.43753	1	1	no	mXLOC_029243	0.047713	0.0661025	0.0183895	0.470323	1	1	no	mXLOC_029243	0	0	0	0	1	1	no	mXLOC_029243	0.577777	2.04177	1.46399	1.82124	1	1	no
mXLOC_029276	ENSMUSG00000097158	Antisense-Upstream	chr4:130663094-130781590	-	mXLOC_029276	0	0	0	0	1	1	no	mXLOC_029276	0.268809	0.1008	-0.168009	-1.41509	1	1	no	mXLOC_029276	1.46245	0	-1.46245	#NAME?	1	1	no	mXLOC_029276	11.7359	0	-11.7359	#NAME?	0.2248	0.570527	no
mXLOC_029408		Antisense-Upstream	chr4:138215375-138246501	-	mXLOC_029408	0	0	0	0	1	1	no	mXLOC_029408	0.210569	0.140092	-0.070477	-0.587911	1	1	no	mXLOC_029408	0	1.88615	1.88615	inf	1	1	no	mXLOC_029408	0	0.054131	0.054131	inf	1	1	no
mXLOC_029519	ENSMUSG00000086606	Antisense-Upstream	chr4:148804428-149099876	-	mXLOC_029519	5.42678	10.9966	5.56982	1.01888	0.03465	0.206604	no	mXLOC_029519	17.7728	20.6671	2.8943	0.217663	0.22275	0.495436	no	mXLOC_029519	14.6	25.8553	11.2553	0.824486	0.5514	0.928105	no	mXLOC_029519	7.1884	10.5331	3.3447	0.551184	0.3697	0.680449	no
mXLOC_031385		Antisense-Upstream	chr5:142857056-142906850	+	mXLOC_031385	0.0391293	0.178249	0.13912	2.18757	1	1	no	mXLOC_031385	2.5197	8.83674	6.31704	1.81026	0.11925	0.339478	no	mXLOC_031385	1564.26	7166.04	5601.78	2.19569	0.54955	0.927938	no	mXLOC_031385	108.347	209.847	101.5	0.953679	0.4749	0.755236	no
mXLOC_031472		Antisense-Upstream	chr5:3536373-3538943	-	mXLOC_031472	0	0	0	0	1	1	no	mXLOC_031472	0.26084	0.358637	0.097797	0.45936	0.4054	0.6825	no	mXLOC_031472	0	0	0	0	1	1	no	mXLOC_031472	0	1.07575	1.07575	inf	1	1	no
mXLOC_031595	ENSMUSG00000105439	Antisense-Upstream	chr5:29996140-30008798	-	mXLOC_031595	0	0	0	0	1	1	no	mXLOC_031595	0	0	0	0	1	1	no	mXLOC_031595	0	0	0	0	1	1	no	mXLOC_031595	1.22725	17.1475	15.9202	3.8045	0.12255	0.45263	no
mXLOC_031601		Antisense-Upstream	chr5:30226140-30232427	-	mXLOC_031601	0.0826126	0.0814445	-0.0011681	-0.020545	1	1	no	mXLOC_031601	1.75281	1.04884	-0.70397	-0.740879	0.00395	0.0259284	yes	mXLOC_031601	2.47197	2.07521	-0.39676	-0.252404	1	1	no	mXLOC_031601	0.997112	0.920875	-0.076237	-0.114751	1	1	no
mXLOC_031805		Antisense-Upstream	chr5:76178612-76182507	-	mXLOC_031805	0	0	0	0	1	1	no	mXLOC_031805	0	0	0	0	1	1	no	mXLOC_031805	5.65741	1.11032	-4.54709	-2.34917	1	1	no	mXLOC_031805	0	0	0	0	1	1	no
mXLOC_031839		Antisense-Upstream	chr5:86071464-86106391	-	mXLOC_031839	0.0152122	0.0143987	-0.0008135	-0.0792911	1	1	no	mXLOC_031839	0.141901	0.57664	0.434739	2.02279	0.1326	0.361762	no	mXLOC_031839	1.04917	0	-1.04917	#NAME?	1	1	no	mXLOC_031839	0.000169307	3.11657	3.1164	14.168	1	1	no
mXLOC_031941	ENSMUSG00000097772	Antisense-Upstream	chr5:100418499-100429577	-	mXLOC_031941	0.25712	0.315693	0.058573	0.29608	1	1	no	mXLOC_031941	1.50485	2.12022	0.61537	0.494595	0.3114	0.594624	no	mXLOC_031941	3.50901	1.21821	-2.2908	-1.52631	1	1	no	mXLOC_031941	3.97379	2.40395	-1.56984	-0.725112	1	1	no
mXLOC_032083		Antisense-Upstream	chr5:115506656-115555988	-	mXLOC_032083	0.00892088	0	-0.00892088	#NAME?	1	1	no	mXLOC_032083	0.0785357	0.227247	0.148711	1.53284	1	1	no	mXLOC_032083	4.91335	0	-4.91335	#NAME?	1	1	no	mXLOC_032083	4.51095	0	-4.51095	#NAME?	1	1	no
mXLOC_032222	ENSMUSG00000107143	Antisense-Upstream	chr5:130217080-130255574	-	mXLOC_032222	0.925015	3.49291	2.5679	1.91688	0.13815	0.480887	no	mXLOC_032222	1.15831	0.484001	-0.674309	-1.25894	0.47985	0.743414	no	mXLOC_032222	1.31608	5.02471	3.70863	1.9328	1	1	no	mXLOC_032222	6.05421	15.3198	9.26559	1.33939	0.0504	0.284249	no
mXLOC_032381		Antisense-Upstream	chr5:147555712-147559929	-	mXLOC_032381	0	0.0206355	0.0206355	inf	1	1	no	mXLOC_032381	0	0.0015011	0.0015011	inf	1	1	no	mXLOC_032381	0	0.122132	0.122132	inf	1	1	no	mXLOC_032381	0.44776	3.3041	2.85634	2.88346	1	1	no
mXLOC_032404	ENSMUSG00000106927	Antisense-Upstream	chr5:150571640-150599540	-	mXLOC_032404	3.09957	1.34456	-1.75501	-1.20493	0.2081	0.569571	no	mXLOC_032404	1.44978	1.0568	-0.39298	-0.456134	0.69045	0.874859	no	mXLOC_032404	2.05399	0.0576055	-1.99638	-5.15608	1	1	no	mXLOC_032404	37.3327	56.5766	19.2439	0.599766	0.4442	0.73305	no
mXLOC_034235	ENSMUSG00000106874	Antisense-Upstream	chr6:18842747-18848524	-	mXLOC_034235	0.482639	6.68166	6.19902	3.79119	5e-05	0.00103772	yes	mXLOC_034235	0.299215	12.4051	12.1059	5.37361	5e-05	0.000580752	yes	mXLOC_034235	0.730134	2.59651	1.86638	1.83034	1	1	no	mXLOC_034235	0.595891	0.600144	0.004253	0.0102601	1	1	no
mXLOC_034276	ENSMUSG00000107825	Antisense-Upstream	chr6:30723546-30896845	-	mXLOC_034276	9.91759	6.17911	-3.73848	-0.682591	0.8068	0.929704	no	mXLOC_034276	0.152464	0.129005	-0.023459	-0.241043	1	1	no	mXLOC_034276	10.7895	12.895	2.1055	0.257182	0.87465	0.975296	no	mXLOC_034276	3.18089	14.2807	11.0998	2.16656	1	1	no
mXLOC_034321	ENSMUSG00000100121	Antisense-Upstream	chr6:38687491-39084807	-	mXLOC_034321	12.2583	7.90282	-4.35548	-0.633318	0.07265	0.330881	no	mXLOC_034321	7.69213	16.8751	9.18297	1.13344	5e-05	0.000580752	yes	mXLOC_034321	12.4798	17.0937	4.6139	0.453866	0.63765	0.944194	no	mXLOC_034321	5.74051	4.69966	-1.04085	-0.288621	1	1	no
mXLOC_034340		Antisense-Upstream	chr6:41196238-41202045	-	mXLOC_034340	0	0.153158	0.153158	inf	1	1	no	mXLOC_034340	0.0365008	1.84679	1.81029	5.66094	5e-05	0.000580752	yes	mXLOC_034340	0.108899	1.45372	1.34482	3.73868	1	1	no	mXLOC_034340	7.31681	9.38916	2.07235	0.359781	0.258	0.590086	no
mXLOC_034371		Antisense-Upstream	chr6:49036434-49071944	-	mXLOC_034371	0.112687	0.156497	0.04381	0.473821	1	1	no	mXLOC_034371	0.0638083	0.0417167	-0.0220916	-0.613117	1	1	no	mXLOC_034371	3.12489	0	-3.12489	#NAME?	1	1	no	mXLOC_034371	0	0	0	0	1	1	no
mXLOC_034688		Antisense-Upstream	chr6:108212308-108212917	-	mXLOC_034688	0.298718	0.249076	-0.049642	-0.262198	1	1	no	mXLOC_034688	0.23513	0.0724955	-0.162634	-1.6975	1	1	no	mXLOC_034688	0.775439	0	-0.775439	#NAME?	1	1	no	mXLOC_034688	1.01843	0	-1.01843	#NAME?	1	1	no
mXLOC_034722	ENSMUSG00000107723	Antisense-Upstream	chr6:113638421-113740747	-	mXLOC_034722	0.039517	0	-0.039517	#NAME?	1	1	no	mXLOC_034722	0.0202048	0.0953059	0.0751011	2.23786	1	1	no	mXLOC_034722	1.41187	0	-1.41187	#NAME?	1	1	no	mXLOC_034722	7.92216	10.645	2.72284	0.426207	0.7294	0.888924	no
mXLOC_034788		Antisense-Upstream	chr6:122382421-122387223	-	mXLOC_034788	0	0	0	0	1	1	no	mXLOC_034788	0	0	0	0	1	1	no	mXLOC_034788	0	0	0	0	1	1	no	mXLOC_034788	0.908334	1.18869	0.280356	0.388083	1	1	no
mXLOC_034843		Antisense-Upstream	chr6:126818839-126821264	-	mXLOC_034843	0.137558	0.0855169	-0.0520411	-0.68576	1	1	no	mXLOC_034843	0.253005	0.18123	-0.071775	-0.481342	0.23265	0.507116	no	mXLOC_034843	0.559725	0.318658	-0.241067	-0.81271	1	1	no	mXLOC_034843	1.18268	0.182001	-1.00068	-2.70004	1	1	no
mXLOC_036316	ENSMUSG00000085105	Antisense-Upstream	chr7:34234376-34313557	+	mXLOC_036316	0	0.134638	0.134638	inf	1	1	no	mXLOC_036316	0.041017	0.0204737	-0.0205433	-1.00245	1	1	no	mXLOC_036316	0	0	0	0	1	1	no	mXLOC_036316	0	1.03289	1.03289	inf	1	1	no
mXLOC_036379		Antisense-Upstream	chr7:45125557-45136535	+	mXLOC_036379	0	0	0	0	1	1	no	mXLOC_036379	1.42666	2.06113	0.63447	0.530792	0.64985	0.854034	no	mXLOC_036379	0	0	0	0	1	1	no	mXLOC_036379	0	0	0	0	1	1	no
mXLOC_037532	ENSMUSG00000097415	Antisense-Upstream	chr7:75768771-75782203	-	mXLOC_037532	19.9587	1.44718	-18.5115	-3.7857	5e-05	0.00103772	yes	mXLOC_037532	6.89567	3.01904	-3.87663	-1.1916	5e-05	0.000580752	yes	mXLOC_037532	15.3502	6.52838	-8.82182	-1.23346	0.0523	0.621961	no	mXLOC_037532	12.8521	10.8595	-1.9926	-0.243046	0.45255	0.738661	no
mXLOC_037551	ENSMUSG00000108655	Antisense-Upstream	chr7:80024047-80094304	-	mXLOC_037551	0.0881273	0.0479302	-0.0401971	-0.878654	1	1	no	mXLOC_037551	0.13503	0.137222	0.002192	0.023231	1	1	no	mXLOC_037551	1.70124	2.51652	0.81528	0.564845	1	1	no	mXLOC_037551	0.138008	1.00542	0.867412	2.86498	1	1	no
mXLOC_037621	ENSMUSG00000097162	Antisense-Upstream	chr7:90124125-90130133	-	mXLOC_037621	0.569485	0.926528	0.357043	0.702178	0.3997	0.724572	no	mXLOC_037621	0.383493	0.348625	-0.034868	-0.137524	0.79115	0.919369	no	mXLOC_037621	0.730384	0.296281	-0.434103	-1.30169	1	1	no	mXLOC_037621	0.408601	1.35034	0.941739	1.72456	1	1	no
mXLOC_037630	ENSMUSG00000074024	Antisense-Upstream	chr7:92729839-92741468	-	mXLOC_037630	1.30258	2.34006	1.03748	0.845177	0.0326	0.198681	no	mXLOC_037630	0.0870095	0.217081	0.130072	1.31899	1	1	no	mXLOC_037630	0.457844	0.25015	-0.207694	-0.872062	1	1	no	mXLOC_037630	0.34806	1.31026	0.9622	1.91245	1	1	no
mXLOC_037691	ENSMUSG00000110239	Antisense-Upstream	chr7:101317085-101347984	-	mXLOC_037691	0.107481	0.315366	0.207885	1.55294	1	1	no	mXLOC_037691	0.0694218	0.262933	0.193511	1.92123	0.26915	0.549137	no	mXLOC_037691	1.36787	1.54665	0.17878	0.177219	1	1	no	mXLOC_037691	0	0	0	0	1	1	no
mXLOC_037793	ENSMUSG00000087475	Antisense-Upstream	chr7:114315478-114415161	-	mXLOC_037793	0	0	0	0	1	1	no	mXLOC_037793	0	0	0	0	1	1	no	mXLOC_037793	0	0	0	0	1	1	no	mXLOC_037793	26.5039	0	-26.5039	#NAME?	0.1861	0.536692	no
mXLOC_037906	ENSMUSG00000101225	Antisense-Upstream	chr7:127510184-127588595	-	mXLOC_037906	0	0	0	0	1	1	no	mXLOC_037906	0.167053	0.270223	0.10317	0.693844	1	1	no	mXLOC_037906	0	0	0	0	1	1	no	mXLOC_037906	0.795058	3.32097	2.52591	2.06247	1	1	no
mXLOC_037965	ENSMUSG00000097471	Antisense-Upstream	chr7:135537480-135688057	-	mXLOC_037965	5.18779	9.84135	4.65356	0.923737	0.15345	0.505864	no	mXLOC_037965	2.2028	8.86382	6.66102	2.00859	5e-05	0.000580752	yes	mXLOC_037965	7.25282	4.84433	-2.40849	-0.582245	0.70115	0.950988	no	mXLOC_037965	1.49247	1.78887	0.2964	0.261344	1	1	no
mXLOC_038938		Antisense-Upstream	chr8:8665074-8690869	+	mXLOC_038938	0.0491039	0	-0.0491039	#NAME?	1	1	no	mXLOC_038938	0.43484	0.384839	-0.050001	-0.176229	0.90665	0.967286	no	mXLOC_038938	0	7.13534	7.13534	inf	1	1	no	mXLOC_038938	1.87771	0.0206256	-1.85708	-6.50839	1	1	no
mXLOC_039185		Antisense-Upstream	chr8:68954048-68956113	+	mXLOC_039185	0.0916116	0.101163	0.0095514	0.143073	1	1	no	mXLOC_039185	0.0486248	0.0525917	0.0039669	0.113142	1	1	no	mXLOC_039185	0	1.84769	1.84769	inf	1	1	no	mXLOC_039185	0	0	0	0	1	1	no
mXLOC_039746		Antisense-Upstream	chr8:20257570-20260505	-	mXLOC_039746	0.0438694	0.0245698	-0.0192996	-0.83633	1	1	no	mXLOC_039746	0.0914955	0.086828	-0.0046675	-0.07554	1	1	no	mXLOC_039746	0	0	0	0	1	1	no	mXLOC_039746	1.53658	0.53486	-1.00172	-1.52249	1	1	no
mXLOC_039871	ENSMUSG00000097534	Antisense-Upstream	chr8:46668794-46739625	-	mXLOC_039871	0.302607	1.08141	0.778803	1.8374	0.00165	0.0212787	yes	mXLOC_039871	1.43151	1.69594	0.26443	0.244546	0.3976	0.676356	no	mXLOC_039871	0.748103	1.41181	0.663707	0.916242	1	1	no	mXLOC_039871	1.67876	2.26719	0.58843	0.43351	1	1	no
mXLOC_040152		Antisense-Upstream	chr8:94214452-94317227	-	mXLOC_040152	0	0	0	0	1	1	no	mXLOC_040152	0.122121	0.114595	-0.007526	-0.091768	1	1	no	mXLOC_040152	2.24518	1.549	-0.69618	-0.535489	1	1	no	mXLOC_040152	0	0	0	0	1	1	no
mXLOC_041392	ENSMUSG00000111521	Antisense-Upstream	chr9:45838579-45936058	+	mXLOC_041392	0.40031	0.578557	0.178247	0.53134	1	1	no	mXLOC_041392	0.709061	1.54639	0.837329	1.12492	0.09555	0.294974	no	mXLOC_041392	0.207288	0.121176	-0.086112	-0.774535	1	1	no	mXLOC_041392	0.117977	0.411399	0.293422	1.80203	1	1	no
mXLOC_041632	ENSMUSG00000097574	Antisense-Upstream	chr9:78175904-78178879	+	mXLOC_041632	0.208405	3.67e-06	-0.208401	-15.7936	1	1	no	mXLOC_041632	0.0175627	0.00957659	-0.00798611	-0.874933	1	1	no	mXLOC_041632	1.016	0	-1.016	#NAME?	1	1	no	mXLOC_041632	0.959365	0.548368	-0.410997	-0.806934	1	1	no
mXLOC_041718		Antisense-Upstream	chr9:96897011-96899534	+	mXLOC_041718	0	0	0	0	1	1	no	mXLOC_041718	0	0	0	0	1	1	no	mXLOC_041718	0	0	0	0	1	1	no	mXLOC_041718	1.17401	0	-1.17401	#NAME?	1	1	no
mXLOC_041724	ENSMUSG00000102861	Antisense-Upstream	chr9:98563677-98601665	+	mXLOC_041724	32.9248	43.3842	10.4594	0.397993	0.13765	0.47998	no	mXLOC_041724	9.69586	13.4484	3.75254	0.471998	0.2323	0.50689	no	mXLOC_041724	0.00544049	0.00452101	-0.00091948	-0.267092	1	1	no	mXLOC_041724	0.00781627	0.00465297	-0.0031633	-0.748329	1	1	no
mXLOC_042529		Antisense-Upstream	chr9:94469469-94513154	-	mXLOC_042529	0.1024	0.427743	0.325343	2.06253	1	1	no	mXLOC_042529	0.0307155	1.54519	1.51447	5.65267	5e-05	0.000580752	yes	mXLOC_042529	0	1.29193	1.29193	inf	1	1	no	mXLOC_042529	0	0	0	0	1	1	no
mXLOC_042735	ENSMUSG00000086365	Antisense-Upstream	chr9:120924451-121277212	-	mXLOC_042735	0.115266	0.00141916	-0.113847	-6.34379	1	1	no	mXLOC_042735	1.21368	0.941233	-0.272447	-0.366763	0.7643	0.908891	no	mXLOC_042735	0.178032	0	-0.178032	#NAME?	1	1	no	mXLOC_042735	3.77217	9.52584	5.75367	1.33645	0.6245	0.835589	no
mXLOC_000031	ENSMUSG00000097893	Antisense	chr1:9718269-9791924	+	mXLOC_000031	0	0	0	0	1	1	no	mXLOC_000031	0.0293482	0.181658	0.15231	2.62988	1	1	no	mXLOC_000031	3.31293	0	-3.31293	#NAME?	1	1	no	mXLOC_000031	2.12717	2.68486	0.55769	0.335911	1	1	no
mXLOC_000076		Antisense	chr1:23365634-23397772	+	mXLOC_000076	0	0	0	0	1	1	no	mXLOC_000076	0.384193	0	-0.384193	#NAME?	0.12135	0.343125	no	mXLOC_000076	0	0.936056	0.936056	inf	1	1	no	mXLOC_000076	7.3363	35.472	28.1357	2.27356	0.5691	0.806694	no
mXLOC_000296		Antisense	chr1:65100388-65123214	+	mXLOC_000296	0.128834	0.0129188	-0.115915	-3.31797	1	1	no	mXLOC_000296	1.0867	0.267	-0.8197	-2.02504	0.0054	0.0334975	yes	mXLOC_000296	0	0	0	0	1	1	no	mXLOC_000296	0	0	0	0	1	1	no
mXLOC_000445		Antisense	chr1:88499746-88510091	+	mXLOC_000445	0	0	0	0	1	1	no	mXLOC_000445	0.547469	2.81059	2.26312	2.36003	0.11905	0.339275	no	mXLOC_000445	0.499685	14.8421	14.3424	4.89254	0.3672	0.885288	no	mXLOC_000445	2.79198	2.14825	-0.64373	-0.378124	1	1	no
mXLOC_000467		Antisense	chr1:92637108-92641994	+	mXLOC_000467	0	0	0	0	1	1	no	mXLOC_000467	0.430576	0.163586	-0.26699	-1.39622	0.44245	0.714086	no	mXLOC_000467	0	2.28967	2.28967	inf	1	1	no	mXLOC_000467	2.88655	21.6158	18.7293	2.90467	0.4098	0.70694	no
mXLOC_000539		Antisense	chr1:106720458-106796728	+	mXLOC_000539	0	0	0	0	1	1	no	mXLOC_000539	0.0576585	0.116455	0.0587965	1.01417	1	1	no	mXLOC_000539	1.03749	0	-1.03749	#NAME?	1	1	no	mXLOC_000539	0	0	0	0	1	1	no
mXLOC_000570		Antisense	chr1:121553780-121567990	+	mXLOC_000570	0	0	0	0	1	1	no	mXLOC_000570	0.105406	0.208966	0.10356	0.987312	1	1	no	mXLOC_000570	13.8674	11.202	-2.6654	-0.307936	0.7737	0.959627	no	mXLOC_000570	0.494026	1.22673	0.732704	1.31216	1	1	no
mXLOC_000623		Antisense	chr1:134345995-134361982	+	mXLOC_000623	0	0	0	0	1	1	no	mXLOC_000623	0	0.457082	0.457082	inf	1	1	no	mXLOC_000623	144.955	70.741	-74.214	-1.03498	0.6795	0.94738	no	mXLOC_000623	33.7788	8.34485	-25.4339	-2.01716	0.4918	0.765452	no
mXLOC_000640	ENSMUSG00000097680	Antisense	chr1:135248560-135284131	+	mXLOC_000640	0	0	0	0	1	1	no	mXLOC_000640	0.0883092	0.156087	0.0677778	0.821712	1	1	no	mXLOC_000640	0	0	0	0	1	1	no	mXLOC_000640	1.7491	0	-1.7491	#NAME?	1	1	no
mXLOC_000697		Antisense	chr1:151367697-151428476	+	mXLOC_000697	0	0	0	0	1	1	no	mXLOC_000697	0	0.89993	0.89993	inf	1	1	no	mXLOC_000697	0	0	0	0	1	1	no	mXLOC_000697	6.35452	13.1172	6.76268	1.04561	0.58145	0.813574	no
mXLOC_000716		Antisense	chr1:153503014-153550339	+	mXLOC_000716	0	0	0	0	1	1	no	mXLOC_000716	0.02177	0.21492	0.19315	3.30338	1	1	no	mXLOC_000716	0	3.71083	3.71083	inf	1	1	no	mXLOC_000716	0.00542573	0	-0.00542573	#NAME?	1	1	no
mXLOC_000743		Antisense	chr1:156651331-156674373	+	mXLOC_000743	0.114219	0.0594216	-0.0547974	-0.942738	1	1	no	mXLOC_000743	0.0536324	0.413847	0.360215	2.94792	0.04435	0.174681	no	mXLOC_000743	0	0.0102313	0.0102313	inf	1	1	no	mXLOC_000743	1.24881	0	-1.24881	#NAME?	1	1	no
mXLOC_000771	ENSMUSG00000102864	Antisense	chr1:161040366-161086724	+	mXLOC_000771	0.213115	0.140923	-0.072192	-0.596731	1	1	no	mXLOC_000771	2.19399	0.750636	-1.44335	-1.54737	0.35715	0.640957	no	mXLOC_000771	4.90153	0	-4.90153	#NAME?	1	1	no	mXLOC_000771	1.0401	1.71715	0.67705	0.723287	1	1	no
mXLOC_000803		Antisense	chr1:165173838-165194438	+	mXLOC_000803	0	0	0	0	1	1	no	mXLOC_000803	0.0202033	0.0209299	0.0007266	0.0509784	1	1	no	mXLOC_000803	0	0.770276	0.770276	inf	1	1	no	mXLOC_000803	1.65999	0.000875954	-1.65911	-10.888	1	1	no
mXLOC_000823		Antisense	chr1:169497933-169531521	+	mXLOC_000823	0	0	0	0	1	1	no	mXLOC_000823	0.12742	0.0580617	-0.0693583	-1.13393	1	1	no	mXLOC_000823	1.85042	0.182881	-1.66754	-3.33888	1	1	no	mXLOC_000823	0	0	0	0	1	1	no
mXLOC_000836	ENSMUSG00000103676	Antisense	chr1:170958401-170986466	+	mXLOC_000836	0.00629424	2.21373	2.20744	8.45823	0.3122	0.649812	no	mXLOC_000836	0.0136868	0.131921	0.118234	3.26882	1	1	no	mXLOC_000836	0.0632558	0.189583	0.126327	1.58356	1	1	no	mXLOC_000836	0	0	0	0	1	1	no
mXLOC_000842		Antisense	chr1:171229571-171234711	+	mXLOC_000842	0	0	0	0	1	1	no	mXLOC_000842	0.272129	1.08216	0.810031	1.99155	0.2889	0.571158	no	mXLOC_000842	0	0	0	0	1	1	no	mXLOC_000842	0	0	0	0	1	1	no
mXLOC_000895		Antisense	chr1:173962560-174006753	+	mXLOC_000895	0.0279671	0.0152898	-0.0126773	-0.871167	1	1	no	mXLOC_000895	0.0790954	1.48018	1.40108	4.22604	0.00765	0.0446239	yes	mXLOC_000895	0.364731	0	-0.364731	#NAME?	1	1	no	mXLOC_000895	0.0182881	0	-0.0182881	#NAME?	1	1	no
mXLOC_000936	ENSMUSG00000102923	Antisense	chr1:180226928-180274963	+	mXLOC_000936	1.6083	0.857676	-0.750624	-0.907028	0.72555	0.902078	no	mXLOC_000936	0.0784905	0	-0.0784905	#NAME?	1	1	no	mXLOC_000936	2.13222	0	-2.13222	#NAME?	1	1	no	mXLOC_000936	4.10464	0	-4.10464	#NAME?	1	1	no
mXLOC_000948	ENSMUSG00000097347	Antisense	chr1:180800808-180816859	+	mXLOC_000948	0	0	0	0	1	1	no	mXLOC_000948	0.589599	0.708764	0.119165	0.265572	0.8706	0.953683	no	mXLOC_000948	0.00173561	0	-0.00173561	#NAME?	1	1	no	mXLOC_000948	4.39682	2.44237	-1.95445	-0.84818	1	1	no
mXLOC_000957		Antisense	chr1:181173225-181212604	+	mXLOC_000957	0.0507798	0.030715	-0.0200648	-0.725312	1	1	no	mXLOC_000957	0.16348	0.257896	0.094416	0.657679	0.5218	0.774544	no	mXLOC_000957	0	1.63173	1.63173	inf	1	1	no	mXLOC_000957	1.65453	0	-1.65453	#NAME?	1	1	no
mXLOC_000974		Antisense	chr1:182275771-182282838	+	mXLOC_000974	0	0	0	0	1	1	no	mXLOC_000974	0.0802489	0.236568	0.156319	1.5597	1	1	no	mXLOC_000974	0	0	0	0	1	1	no	mXLOC_000974	0.396885	1.7999	1.40301	2.18113	1	1	no
mXLOC_001025	ENSMUSG00000089812	Antisense	chr1:192844487-192856246	+	mXLOC_001025	0	0	0	0	1	1	no	mXLOC_001025	0	0	0	0	1	1	no	mXLOC_001025	0	6.57473	6.57473	inf	1	1	no	mXLOC_001025	0	0	0	0	1	1	no
mXLOC_001099		Antisense	chr1:15805615-15845375	-	mXLOC_001099	0	0	0	0	1	1	no	mXLOC_001099	0.264783	0.0855152	-0.179268	-1.63056	1	1	no	mXLOC_001099	2.25663	19.7664	17.5098	3.13081	0.44115	0.904083	no	mXLOC_001099	0	0	0	0	1	1	no
mXLOC_001110		Antisense	chr1:16665179-16709930	-	mXLOC_001110	0.16928	0.0419298	-0.12735	-2.01336	1	1	no	mXLOC_001110	0.0222338	0.00722705	-0.0150067	-1.62128	1	1	no	mXLOC_001110	1.02842	0.341966	-0.686454	-1.5885	1	1	no	mXLOC_001110	1.66264	2.14757	0.48493	0.369226	1	1	no
mXLOC_001154	ENSMUSG00000101711	Antisense	chr1:34436668-34449383	-	mXLOC_001154	12.8543	21.0927	8.2384	0.714488	0.21475	0.574776	no	mXLOC_001154	38.3178	24.3917	-13.9261	-0.651624	0.12135	0.343125	no	mXLOC_001154	7.43021	0	-7.43021	#NAME?	0.16875	0.832379	no	mXLOC_001154	0.345106	1.77648	1.43137	2.36391	1	1	no
mXLOC_001155	ENSMUSG00000101711	Antisense	chr1:34436668-34449383	-	mXLOC_001155	0	0	0	0	1	1	no	mXLOC_001155	0.0984014	0.162017	0.0636156	0.719394	1	1	no	mXLOC_001155	1.11144	0.920153	-0.191287	-0.272489	1	1	no	mXLOC_001155	2.41521	2.19532	-0.21989	-0.137718	1	1	no
mXLOC_001174		Antisense	chr1:36691483-36693681	-	mXLOC_001174	0.0674137	0	-0.0674137	#NAME?	1	1	no	mXLOC_001174	0.551144	0.72112	0.169976	0.387812	0.7837	0.915791	no	mXLOC_001174	0	0	0	0	1	1	no	mXLOC_001174	1.84223	0	-1.84223	#NAME?	1	1	no
mXLOC_001175	ENSMUSG00000104237	Antisense	chr1:36698112-36757953	-	mXLOC_001175	0.889609	1.27916	0.389551	0.523954	0.7537	0.911236	no	mXLOC_001175	2.03768	1.58367	-0.45401	-0.363653	0.65475	0.856976	no	mXLOC_001175	10.0222	0.050723	-9.97148	-7.62635	0.3582	0.880751	no	mXLOC_001175	0.0411419	0.0413963	0.0002544	0.00889366	1	1	no
mXLOC_001200		Antisense	chr1:39900912-40028293	-	mXLOC_001200	0	0	0	0	1	1	no	mXLOC_001200	1.17035	0.524724	-0.645626	-1.15731	0.4906	0.752561	no	mXLOC_001200	3.29361	0	-3.29361	#NAME?	1	1	no	mXLOC_001200	0	0	0	0	1	1	no
mXLOC_001202		Antisense	chr1:40404832-40500977	-	mXLOC_001202	0	0	0	0	1	1	no	mXLOC_001202	0	0	0	0	1	1	no	mXLOC_001202	0	0	0	0	1	1	no	mXLOC_001202	25.8181	27.3817	1.5636	0.08483	0.90775	0.961486	no
mXLOC_001214		Antisense	chr1:43932249-44003140	-	mXLOC_001214	0.499756	0.603796	0.10404	0.272837	0.8873	0.952743	no	mXLOC_001214	0.408985	0.284872	-0.124113	-0.521736	0.6696	0.865598	no	mXLOC_001214	1.04525	0	-1.04525	#NAME?	1	1	no	mXLOC_001214	2.85597	1.38275	-1.47322	-1.04644	1	1	no
mXLOC_001275		Antisense	chr1:58392897-58407376	-	mXLOC_001275	0.013163	0.0248544	0.0116914	0.917017	1	1	no	mXLOC_001275	0.185098	0.319991	0.134893	0.789747	0.5251	0.776996	no	mXLOC_001275	0	0	0	0	1	1	no	mXLOC_001275	2.55355	0	-2.55355	#NAME?	1	1	no
mXLOC_001280		Antisense	chr1:58586383-58595986	-	mXLOC_001280	0	0	0	0	1	1	no	mXLOC_001280	0.105275	0.198286	0.093011	0.913414	1	1	no	mXLOC_001280	183.517	47.7258	-135.791	-1.94308	0.17675	0.832379	no	mXLOC_001280	0.00353056	10.0331	10.0296	11.4726	0.39685	0.699676	no
mXLOC_001329		Antisense	chr1:71557112-71579673	-	mXLOC_001329	0.0117761	0	-0.0117761	#NAME?	1	1	no	mXLOC_001329	0.226046	0.258411	0.032365	0.193054	0.8821	0.959433	no	mXLOC_001329	0	1.29601	1.29601	inf	1	1	no	mXLOC_001329	0	0	0	0	1	1	no
mXLOC_001337		Antisense	chr1:72711208-72714010	-	mXLOC_001337	0	0	0	0	1	1	no	mXLOC_001337	1.62802	2.46153	0.83351	0.596433	0.63735	0.846455	no	mXLOC_001337	0	0	0	0	1	1	no	mXLOC_001337	0	0	0	0	1	1	no
mXLOC_001339		Antisense	chr1:74236083-74268249	-	mXLOC_001339	0	0.0543878	0.0543878	inf	1	1	no	mXLOC_001339	0.778247	1.12707	0.348823	0.534278	0.5517	0.794059	no	mXLOC_001339	6.5769	47.0728	40.4959	2.83942	0.55245	0.928566	no	mXLOC_001339	7.6445	0	-7.6445	#NAME?	0.1768	0.527423	no
mXLOC_001342		Antisense	chr1:74375122-74386062	-	mXLOC_001342	0.0629505	0.0395185	-0.023432	-0.671691	1	1	no	mXLOC_001342	0.0507578	0.158318	0.10756	1.64112	1	1	no	mXLOC_001342	8.833	6.02901	-2.80399	-0.550982	0.83665	0.968649	no	mXLOC_001342	2.48544	4.8371	2.35166	0.96064	1	1	no
mXLOC_001351		Antisense	chr1:74661634-74703730	-	mXLOC_001351	0	0	0	0	1	1	no	mXLOC_001351	0.16242	0	-0.16242	#NAME?	1	1	no	mXLOC_001351	2.50983	1.09222	-1.41761	-1.20033	1	1	no	mXLOC_001351	2.59405	0	-2.59405	#NAME?	1	1	no
mXLOC_001366		Antisense	chr1:75521526-75537442	-	mXLOC_001366	0	0	0	0	1	1	no	mXLOC_001366	0.199206	0.105362	-0.093844	-0.918905	1	1	no	mXLOC_001366	0	0	0	0	1	1	no	mXLOC_001366	2.19916	0	-2.19916	#NAME?	1	1	no
mXLOC_001409	ENSMUSG00000090246	Antisense	chr1:85488176-85710037	-	mXLOC_001409	0.746919	7.52149	6.77457	3.33199	0.0096	0.082718	no	mXLOC_001409	4.24247	27.4003	23.1578	2.69122	0.00045	0.00413809	yes	mXLOC_001409	8.0827	91.3267	83.244	3.49813	0.0897	0.741751	no	mXLOC_001409	26.057	202.98	176.923	2.96159	0.003	0.0464553	yes
mXLOC_001412	ENSMUSG00000090246	Antisense	chr1:85488176-85710037	-	mXLOC_001412	0.0183943	0	-0.0183943	#NAME?	1	1	no	mXLOC_001412	0.0384653	0.207774	0.169309	2.43338	1	1	no	mXLOC_001412	5.59188	49.7366	44.1447	3.1529	0.4285	0.899852	no	mXLOC_001412	2.34142	39.7705	37.4291	4.08625	0.465	0.747526	no
mXLOC_001416		Antisense	chr1:85894280-85909940	-	mXLOC_001416	0	0	0	0	1	1	no	mXLOC_001416	0.329846	0	-0.329846	#NAME?	1	1	no	mXLOC_001416	2.21002	14.4934	12.2834	2.71327	0.5096	0.919914	no	mXLOC_001416	13.9325	4.43289	-9.49961	-1.65213	0.5198	0.780513	no
mXLOC_001417		Antisense	chr1:85894280-85909940	-	mXLOC_001417	0	0	0	0	1	1	no	mXLOC_001417	0.111204	0.114507	0.003303	0.0422295	1	1	no	mXLOC_001417	0.00137261	0.0374011	0.0360285	4.76809	1	1	no	mXLOC_001417	17.7979	22.9418	5.1439	0.366275	0.778	0.910219	no
mXLOC_001426		Antisense	chr1:86526702-86530712	-	mXLOC_001426	0.0863789	0.024225	-0.0621539	-1.83418	1	1	no	mXLOC_001426	28.5713	26.6341	-1.9372	-0.101294	0.9514	0.981834	no	mXLOC_001426	8.23836	4.87523	-3.36313	-0.756885	0.7661	0.95747	no	mXLOC_001426	95.2093	38.5287	-56.6806	-1.30517	0.04275	0.256891	no
mXLOC_001457		Antisense	chr1:90998736-91130882	-	mXLOC_001457	0	0	0	0	1	1	no	mXLOC_001457	0.14427	0.185998	0.041728	0.366513	1	1	no	mXLOC_001457	0.135435	0	-0.135435	#NAME?	1	1	no	mXLOC_001457	0	4.90128	4.90128	inf	1	1	no
mXLOC_001520		Antisense	chr1:105780306-105856415	-	mXLOC_001520	0	0	0	0	1	1	no	mXLOC_001520	0.0464251	0.00952959	-0.0368955	-2.28442	1	1	no	mXLOC_001520	0	0.135737	0.135737	inf	1	1	no	mXLOC_001520	2.55791	1.31447	-1.24344	-0.960488	1	1	no
mXLOC_001524	ENSMUSG00000099843	Antisense	chr1:105978868-106034187	-	mXLOC_001524	0.506	1.90471	1.39871	1.91236	0.21675	0.576113	no	mXLOC_001524	0.291609	0.39538	0.103771	0.439207	0.6486	0.853156	no	mXLOC_001524	0.72018	2.42378	1.7036	1.75083	1	1	no	mXLOC_001524	0.454322	1.55775	1.10343	1.77768	1	1	no
mXLOC_001565		Antisense	chr1:128243754-128279387	-	mXLOC_001565	0	0	0	0	1	1	no	mXLOC_001565	0.186873	0.0676067	-0.119266	-1.46682	1	1	no	mXLOC_001565	0	0	0	0	1	1	no	mXLOC_001565	5.86805	17.7651	11.8971	1.59809	0.56875	0.806543	no
mXLOC_001577	ENSMUSG00000099556	Antisense	chr1:130731975-130744650	-	mXLOC_001577	0	0	0	0	1	1	no	mXLOC_001577	0	0	0	0	1	1	no	mXLOC_001577	0	0	0	0	1	1	no	mXLOC_001577	0	1.44517	1.44517	inf	1	1	no
mXLOC_001578	ENSMUSG00000086706	Antisense	chr1:130800901-130824084	-	mXLOC_001578	0	0	0	0	1	1	no	mXLOC_001578	0	0	0	0	1	1	no	mXLOC_001578	0	0	0	0	1	1	no	mXLOC_001578	3.20328	3.53e-05	-3.20324	-16.4697	1	1	no
mXLOC_001616		Antisense	chr1:134415360-134433351	-	mXLOC_001616	0	0	0	0	1	1	no	mXLOC_001616	0.0351205	0.185865	0.150745	2.40387	1	1	no	mXLOC_001616	8.38546	0	-8.38546	#NAME?	0.2178	0.832379	no	mXLOC_001616	22.4862	9.18938	-13.2968	-1.291	0.54895	0.795108	no
mXLOC_001633		Antisense	chr1:135779433-135833356	-	mXLOC_001633	0	0	0	0	1	1	no	mXLOC_001633	0	0.0152547	0.0152547	inf	1	1	no	mXLOC_001633	0	0	0	0	1	1	no	mXLOC_001633	0.686072	3.93171	3.24564	2.51872	1	1	no
mXLOC_001685		Antisense	chr1:151571185-151722568	-	mXLOC_001685	0	0	0	0	1	1	no	mXLOC_001685	0.0340674	0.146473	0.112406	2.10417	1	1	no	mXLOC_001685	0.441408	1.07834	0.636932	1.28862	1	1	no	mXLOC_001685	2.15745	28.9645	26.8071	3.74688	0.3419	0.661487	no
mXLOC_001692		Antisense	chr1:152766462-152775597	-	mXLOC_001692	0	0	0	0	1	1	no	mXLOC_001692	0.169597	0.466117	0.29652	1.45858	0.2366	0.511419	no	mXLOC_001692	0.67746	1.05887	0.38141	0.644321	1	1	no	mXLOC_001692	2.13101	3.91509	1.78408	0.877509	1	1	no
mXLOC_001744		Antisense	chr1:160195128-160202288	-	mXLOC_001744	0.0933908	0.367596	0.274205	1.97677	1	1	no	mXLOC_001744	0.123142	0.263386	0.140244	1.09686	0.44055	0.713031	no	mXLOC_001744	7.18337	3.90643	-3.27694	-0.878811	0.71635	0.953598	no	mXLOC_001744	5.5077	0.0199866	-5.48771	-8.10627	1	1	no
mXLOC_001768		Antisense	chr1:163779575-163917122	-	mXLOC_001768	0	0	0	0	1	1	no	mXLOC_001768	0.303145	0	-0.303145	#NAME?	1	1	no	mXLOC_001768	5.0264	0	-5.0264	#NAME?	1	1	no	mXLOC_001768	0	0	0	0	1	1	no
mXLOC_001801	ENSMUSG00000089853	Antisense	chr1:166376022-166409863	-	mXLOC_001801	0.166304	0.0607061	-0.105598	-1.45391	1	1	no	mXLOC_001801	1.02708	1.11245	0.08537	0.115182	0.84945	0.944457	no	mXLOC_001801	0.447772	0.450184	0.002412	0.00775194	1	1	no	mXLOC_001801	0.983412	1.58692	0.603508	0.690363	1	1	no
mXLOC_001807		Antisense	chr1:167308377-167333978	-	mXLOC_001807	0.154488	0.112059	-0.042429	-0.463234	1	1	no	mXLOC_001807	0.298569	0.32612	0.027551	0.127338	0.9049	0.966591	no	mXLOC_001807	1.58958	4.84211	3.25253	1.60699	1	1	no	mXLOC_001807	0.544745	0	-0.544745	#NAME?	1	1	no
mXLOC_001847		Antisense	chr1:171388921-171420352	-	mXLOC_001847	0	0	0	0	1	1	no	mXLOC_001847	0.295801	0.351376	0.055575	0.24839	0.8441	0.942423	no	mXLOC_001847	0	1.70997	1.70997	inf	1	1	no	mXLOC_001847	10.6426	24.019	13.3764	1.17433	0.42185	0.716927	no
mXLOC_001863		Antisense	chr1:172500046-172507699	-	mXLOC_001863	0	0	0	0	1	1	no	mXLOC_001863	0.28288	0.446689	0.163809	0.659081	0.6127	0.83295	no	mXLOC_001863	34.8318	283.121	248.289	3.02294	0.4951	0.917363	no	mXLOC_001863	0.00368127	1.02992	1.02624	8.12811	1	1	no
mXLOC_001904	ENSMUSG00000086350	Antisense	chr1:178313262-178337870	-	mXLOC_001904	5.08321	6.5088	1.42559	0.356651	0.47675	0.778486	no	mXLOC_001904	6.97432	5.81496	-1.15936	-0.262283	0.68215	0.870736	no	mXLOC_001904	6.6583	4.96577	-1.69253	-0.423134	0.856	0.972226	no	mXLOC_001904	13.3908	15.9664	2.5756	0.253795	0.5664	0.805386	no
mXLOC_001918	ENSMUSG00000103649	Antisense	chr1:180726016-180757993	-	mXLOC_001918	0	0	0	0	1	1	no	mXLOC_001918	0.705015	0.8008	0.095785	0.183789	0.89795	0.963719	no	mXLOC_001918	0	0	0	0	1	1	no	mXLOC_001918	23.892	12.5078	-11.3842	-0.933702	0.6359	0.841796	no
mXLOC_001975		Antisense	chr1:191097843-191116630	-	mXLOC_001975	0	0	0	0	1	1	no	mXLOC_001975	0	0	0	0	1	1	no	mXLOC_001975	0	0	0	0	1	1	no	mXLOC_001975	5.81736	5.92795	0.11059	0.0271678	1	1	no
mXLOC_003055	ENSMUSG00000085211	Antisense	chr10:7765523-7792879	+	mXLOC_003055	0	0	0	0	1	1	no	mXLOC_003055	0.399813	0.336499	-0.063314	-0.248726	1	1	no	mXLOC_003055	0	0	0	0	1	1	no	mXLOC_003055	0	12.6815	12.6815	inf	0.2251	0.570527	no
mXLOC_003059		Antisense	chr10:7905631-7957637	+	mXLOC_003059	0	0	0	0	1	1	no	mXLOC_003059	0.0559833	0.132227	0.0762437	1.23995	1	1	no	mXLOC_003059	0.571198	0	-0.571198	#NAME?	1	1	no	mXLOC_003059	1.49788	0.325047	-1.17283	-2.2042	1	1	no
mXLOC_003095		Antisense	chr10:19000908-19015657	+	mXLOC_003095	0	0.0222173	0.0222173	inf	1	1	no	mXLOC_003095	0.00857394	0.171892	0.163318	4.3254	1	1	no	mXLOC_003095	0.695895	6.61015	5.91425	3.24774	1	1	no	mXLOC_003095	7.69486	63.127	55.4321	3.03629	0.005	0.0673193	no
mXLOC_003129		Antisense	chr10:23779386-23787354	+	mXLOC_003129	0	0.108071	0.108071	inf	1	1	no	mXLOC_003129	0.307356	0.672934	0.365578	1.13055	0.3914	0.672088	no	mXLOC_003129	0	0	0	0	1	1	no	mXLOC_003129	1.57899	5.40281	3.82382	1.77471	1	1	no
mXLOC_003138		Antisense	chr10:24915207-24929591	+	mXLOC_003138	0.228793	1.01178	0.782987	2.14478	1	1	no	mXLOC_003138	0	0	0	0	1	1	no	mXLOC_003138	10.2042	0	-10.2042	#NAME?	0.2133	0.832379	no	mXLOC_003138	5.61543	0	-5.61543	#NAME?	1	1	no
mXLOC_003159		Antisense	chr10:33996489-34019636	+	mXLOC_003159	0	0	0	0	1	1	no	mXLOC_003159	0.12741	0.235421	0.108011	0.885762	1	1	no	mXLOC_003159	0	2.12393	2.12393	inf	1	1	no	mXLOC_003159	0.136222	0.00419641	-0.132026	-5.02066	1	1	no
mXLOC_003180		Antisense	chr10:40223034-40258108	+	mXLOC_003180	0	0	0	0	1	1	no	mXLOC_003180	0.108902	0.277706	0.168804	1.35053	0.39	0.670906	no	mXLOC_003180	0	2.29162	2.29162	inf	1	1	no	mXLOC_003180	0	0	0	0	1	1	no
mXLOC_003192	ENSMUSG00000102114	Antisense	chr10:41718801-41908438	+	mXLOC_003192	19.7979	0.744205	-19.0537	-4.7335	0.01515	0.114842	no	mXLOC_003192	2.66424	1.53761	-1.12663	-0.793035	0.38125	0.663156	no	mXLOC_003192	0.0100305	0.00522959	-0.00480091	-0.939628	1	1	no	mXLOC_003192	0.0317364	0.0339417	0.0022053	0.0969214	1	1	no
mXLOC_003234		Antisense	chr10:53904785-54075803	+	mXLOC_003234	0	0	0	0	1	1	no	mXLOC_003234	0	0.0059874	0.0059874	inf	1	1	no	mXLOC_003234	0	0	0	0	1	1	no	mXLOC_003234	4.63427	5.9721	1.33783	0.365895	1	1	no
mXLOC_003273		Antisense	chr10:60181526-60225836	+	mXLOC_003273	0.66108	0.0945876	-0.566492	-2.8051	0.02045	0.143393	no	mXLOC_003273	0.179613	0.190665	0.011052	0.0861454	1	1	no	mXLOC_003273	0.032168	0.135183	0.103015	2.07121	1	1	no	mXLOC_003273	0.19244	2.79691	2.60447	3.86135	1	1	no
mXLOC_003284		Antisense	chr10:61428380-61452998	+	mXLOC_003284	0	0	0	0	1	1	no	mXLOC_003284	0.236376	0.0850601	-0.151316	-1.47453	1	1	no	mXLOC_003284	33.7619	0	-33.7619	#NAME?	0.22975	0.832379	no	mXLOC_003284	0	7.99395	7.99395	inf	0.2442	0.583408	no
mXLOC_003292	ENSMUSG00000085347	Antisense	chr10:62267424-62379908	+	mXLOC_003292	0.1428	0.0333455	-0.109454	-2.09844	1	1	no	mXLOC_003292	0.399397	0.333716	-0.065681	-0.259203	0.8206	0.932696	no	mXLOC_003292	0.420217	0.168113	-0.252104	-1.3217	1	1	no	mXLOC_003292	0.333288	1.10996	0.776672	1.73567	1	1	no
mXLOC_003295		Antisense	chr10:62492610-62533650	+	mXLOC_003295	0.0110036	0.0280431	0.0170395	1.34967	1	1	no	mXLOC_003295	0.0339844	0.257216	0.223232	2.92004	0.02875	0.126294	no	mXLOC_003295	0.0449223	0	-0.0449223	#NAME?	1	1	no	mXLOC_003295	0.642023	3.00558	2.36356	2.22695	1	1	no
mXLOC_003302	ENSMUSG00000084985	Antisense	chr10:62980222-63058814	+	mXLOC_003302	1.11581	1.68823	0.57242	0.597423	0.3022	0.640889	no	mXLOC_003302	2.49535	2.21848	-0.27687	-0.169672	0.706	0.882658	no	mXLOC_003302	2.4993	3.60875	1.10945	0.529974	1	1	no	mXLOC_003302	3.68843	3.6564	-0.03203	-0.012581	1	1	no
mXLOC_003303	ENSMUSG00000084985	Antisense	chr10:62980222-63058814	+	mXLOC_003303	0.0271834	0.0308816	0.0036982	0.184019	1	1	no	mXLOC_003303	0.04446	0.0521274	0.0076674	0.229531	1	1	no	mXLOC_003303	0.275189	0.853399	0.57821	1.6328	1	1	no	mXLOC_003303	4.32747	2.90081	-1.42666	-0.577065	1	1	no
mXLOC_003332		Antisense	chr10:69336634-69352987	+	mXLOC_003332	0	0.0488671	0.0488671	inf	1	1	no	mXLOC_003332	0.272718	0.236075	-0.036643	-0.208166	0.87415	0.955589	no	mXLOC_003332	0	1.33482	1.33482	inf	1	1	no	mXLOC_003332	0	0.994615	0.994615	inf	1	1	no
mXLOC_003360		Antisense	chr10:75859336-75860361	+	mXLOC_003360	0.0609002	0	-0.0609002	#NAME?	1	1	no	mXLOC_003360	1.92806	2.70073	0.77267	0.486198	0.6785	0.869651	no	mXLOC_003360	9.42375	0.255057	-9.16869	-5.20741	0.44315	0.905332	no	mXLOC_003360	1.6607	12.3139	10.6532	2.89042	0.34945	0.666894	no
mXLOC_003405		Antisense	chr10:79758506-79766957	+	mXLOC_003405	0	0	0	0	1	1	no	mXLOC_003405	0.107617	0.0432282	-0.0643888	-1.31586	1	1	no	mXLOC_003405	0	0	0	0	1	1	no	mXLOC_003405	2.45928	1.21459	-1.24469	-1.01776	1	1	no
mXLOC_003425		Antisense	chr10:80032132-80039867	+	mXLOC_003425	0.42786	0.355901	-0.071959	-0.265662	1	1	no	mXLOC_003425	0.010138	0.0332527	0.0231147	1.7137	1	1	no	mXLOC_003425	0	0	0	0	1	1	no	mXLOC_003425	1.67598	0	-1.67598	#NAME?	1	1	no
mXLOC_003444		Antisense	chr10:80402919-80406855	+	mXLOC_003444	0	0	0	0	1	1	no	mXLOC_003444	0.257481	0.246531	-0.01095	-0.0626963	0.94225	0.97896	no	mXLOC_003444	101.244	16.8795	-84.3645	-2.58449	0.4252	0.89952	no	mXLOC_003444	15.5193	0.228296	-15.291	-6.08701	0.2517	0.584173	no
mXLOC_003455		Antisense	chr10:80901202-80918295	+	mXLOC_003455	0	0.0832577	0.0832577	inf	1	1	no	mXLOC_003455	0.161439	0	-0.161439	#NAME?	1	1	no	mXLOC_003455	0.495054	1.16966	0.674606	1.24043	1	1	no	mXLOC_003455	0	0	0	0	1	1	no
mXLOC_003628	ENSMUSG00000031294	Antisense	chr10:116950499-116972609	+	mXLOC_003628	1.3836	7.38694	6.00334	2.41655	0.00045	0.00713608	yes	mXLOC_003628	2.03579	5.33311	3.29732	1.38939	5e-05	0.000580752	yes	mXLOC_003628	1.56707	15.683	14.1159	3.32306	0.0003	0.0350038	yes	mXLOC_003628	4.59246	10.5998	6.00734	1.2067	0.0532	0.289971	no
mXLOC_003630		Antisense	chr10:117215140-117224514	+	mXLOC_003630	0.543972	0.713175	0.169203	0.390725	1	1	no	mXLOC_003630	0.0793359	0.276094	0.196758	1.79911	1	1	no	mXLOC_003630	13.8995	4.15345	-9.74605	-1.74265	0.5766	0.935141	no	mXLOC_003630	0	0	0	0	1	1	no
mXLOC_003632		Antisense	chr10:117277225-117293084	+	mXLOC_003632	0	0.192416	0.192416	0	1	1	no	mXLOC_003632	0	0	0	0	1	1	no	mXLOC_003632	0	4.12814	4.12814	inf	1	1	no	mXLOC_003632	3.32692	0	-3.32692	#NAME?	1	1	no
mXLOC_003639		Antisense	chr10:117688846-117710831	+	mXLOC_003639	0.00944545	0	-0.00944545	#NAME?	1	1	no	mXLOC_003639	0.0421502	0.200344	0.158194	2.24886	1	1	no	mXLOC_003639	4.63296	13.8189	9.18594	1.57664	0.695	0.950367	no	mXLOC_003639	0.0842177	5.16958	5.08536	5.93978	1	1	no
mXLOC_003642		Antisense	chr10:117813842-117846593	+	mXLOC_003642	0.060188	0.0516638	-0.0085242	-0.220324	1	1	no	mXLOC_003642	0.243716	1.40238	1.15866	2.52461	0.06395	0.224903	no	mXLOC_003642	0	0	0	0	1	1	no	mXLOC_003642	0	0	0	0	1	1	no
mXLOC_003703	ENSMUSG00000086499	Antisense	chr10:127538150-127621678	+	mXLOC_003703	0.112588	0.401541	0.288953	1.83449	1	1	no	mXLOC_003703	1.36442	0.62742	-0.737	-1.12078	0.1701	0.421237	no	mXLOC_003703	1.46128	1.05634	-0.40494	-0.468157	1	1	no	mXLOC_003703	0.71376	0.488223	-0.225537	-0.547898	1	1	no
mXLOC_003733	ENSMUSG00000097353	Antisense	chr10:128494008-128549305	+	mXLOC_003733	1.24771	0.200081	-1.04763	-2.64062	0.06835	0.319273	no	mXLOC_003733	0.844738	0.249343	-0.595395	-1.76037	0.016	0.0805676	no	mXLOC_003733	1.47581	0	-1.47581	#NAME?	1	1	no	mXLOC_003733	8.42477	3.15176	-5.27301	-1.41848	0.3157	0.64152	no
mXLOC_003735	ENSMUSG00000097353	Antisense	chr10:128494008-128549305	+	mXLOC_003735	0	0.0836615	0.0836615	inf	1	1	no	mXLOC_003735	1.05582	1.80524	0.74942	0.773834	0.5266	0.777908	no	mXLOC_003735	4.71184	45.373	40.6612	3.26747	0.5321	0.923781	no	mXLOC_003735	6.8304	58.1427	51.3123	3.08956	0.2724	0.603252	no
mXLOC_003738		Antisense	chr10:128624528-128626744	+	mXLOC_003738	0.121224	0	-0.121224	#NAME?	1	1	no	mXLOC_003738	2.15252	2.97322	0.8207	0.466	0.7073	0.883238	no	mXLOC_003738	459.054	132.236	-326.818	-1.79555	0.473	0.913074	no	mXLOC_003738	218.233	169.118	-49.115	-0.367837	0.37355	0.681312	no
mXLOC_003805		Antisense	chr10:13499524-13519035	-	mXLOC_003805	0	0	0	0	1	1	no	mXLOC_003805	0.201929	0.0509718	-0.150957	-1.98608	1	1	no	mXLOC_003805	0.0103298	0	-0.0103298	#NAME?	1	1	no	mXLOC_003805	17.0749	0.5278	-16.5471	-5.01574	0.408	0.705959	no
mXLOC_003810	ENSMUSG00000101014	Antisense	chr10:13966074-14154446	-	mXLOC_003810	0.00959058	0.480154	0.470563	5.64574	1	1	no	mXLOC_003810	4.55152	7.62632	3.0748	0.744639	0.0025	0.0177045	yes	mXLOC_003810	0.149117	0.936732	0.787615	2.65119	1	1	no	mXLOC_003810	0.0360731	0.0761433	0.0400702	1.0778	1	1	no
mXLOC_003823		Antisense	chr10:17720949-17725944	-	mXLOC_003823	0.0119666	0	-0.0119666	#NAME?	1	1	no	mXLOC_003823	0.4826	1.30561	0.82301	1.43582	0.24735	0.523722	no	mXLOC_003823	1.38272	0.432101	-0.950619	-1.67807	1	1	no	mXLOC_003823	5.29859	16.9095	11.6109	1.67416	0.2418	0.583137	no
mXLOC_003836		Antisense	chr10:20312429-20346763	-	mXLOC_003836	0	0	0	0	1	1	no	mXLOC_003836	0.456084	0.480694	0.02461	0.0758202	0.95755	0.983747	no	mXLOC_003836	0	0	0	0	1	1	no	mXLOC_003836	0	9.67748	9.67748	inf	0.18345	0.533715	no
mXLOC_003868		Antisense	chr10:25359797-25523525	-	mXLOC_003868	0	0	0	0	1	1	no	mXLOC_003868	0.331428	0.325681	-0.005747	-0.0252362	1	1	no	mXLOC_003868	5.92195	0	-5.92195	#NAME?	0.2405	0.832379	no	mXLOC_003868	0	0	0	0	1	1	no
mXLOC_003869		Antisense	chr10:25359797-25523525	-	mXLOC_003869	0	0	0	0	1	1	no	mXLOC_003869	0.346163	0	-0.346163	#NAME?	1	1	no	mXLOC_003869	4.74535	0	-4.74535	#NAME?	1	1	no	mXLOC_003869	28.007	19.9181	-8.0889	-0.491713	0.6748	0.862575	no
mXLOC_003894	ENSMUSG00000097274	Antisense	chr10:34282188-34418571	-	mXLOC_003894	3.33047	1.18364	-2.14683	-1.49249	0.40375	0.727542	no	mXLOC_003894	4.62806	2.67194	-1.95612	-0.792522	0.44835	0.718389	no	mXLOC_003894	0.0125756	2.40051	2.38793	7.57657	1	1	no	mXLOC_003894	0.0552481	3.95737	3.90212	6.16247	1	1	no
mXLOC_003922		Antisense	chr10:41519413-41531050	-	mXLOC_003922	0	0	0	0	1	1	no	mXLOC_003922	0	0.364305	0.364305	inf	0.12385	0.347514	no	mXLOC_003922	0	11.8397	11.8397	inf	0.2383	0.832379	no	mXLOC_003922	0.0295698	8.97244	8.94287	8.24523	0.466	0.748057	no
mXLOC_003953		Antisense	chr10:51403247-51547700	-	mXLOC_003953	0.880777	6.26224	5.38146	2.82983	0.11435	0.433131	no	mXLOC_003953	0.837027	1.07243	0.235403	0.357538	0.7721	0.911411	no	mXLOC_003953	0.745549	0.303516	-0.442033	-1.29653	1	1	no	mXLOC_003953	37.858	13.3458	-24.5122	-1.50421	0.61235	0.829876	no
mXLOC_003958		Antisense	chr10:51403247-51547700	-	mXLOC_003958	0.162438	0.10924	-0.053198	-0.572384	1	1	no	mXLOC_003958	0.0844117	1.28136	1.19695	3.92409	0.00635	0.0383192	yes	mXLOC_003958	0	0	0	0	1	1	no	mXLOC_003958	0	0	0	0	1	1	no
mXLOC_003961		Antisense	chr10:52417510-52440192	-	mXLOC_003961	0	0	0	0	1	1	no	mXLOC_003961	0.0941018	0.197811	0.103709	1.07183	1	1	no	mXLOC_003961	0	0	0	0	1	1	no	mXLOC_003961	0.0049702	2.09461	2.08964	8.71916	1	1	no
mXLOC_003976		Antisense	chr10:58446299-58495700	-	mXLOC_003976	0.0119557	0	-0.0119557	#NAME?	1	1	no	mXLOC_003976	0.125708	0.291022	0.165314	1.21105	0.31685	0.6006	no	mXLOC_003976	0	0	0	0	1	1	no	mXLOC_003976	9.43407	11.3746	1.94053	0.269862	0.76425	0.904192	no
mXLOC_003989		Antisense	chr10:60277617-60302694	-	mXLOC_003989	0.0394906	0.0520551	0.0125645	0.398531	1	1	no	mXLOC_003989	0.330681	0.329603	-0.001078	-0.00471108	0.99645	0.997811	no	mXLOC_003989	2.46169	0.350329	-2.11136	-2.81287	1	1	no	mXLOC_003989	1.89719	1.80871	-0.08848	-0.0689056	1	1	no
mXLOC_004050		Antisense	chr10:75314839-75334790	-	mXLOC_004050	0	0	0	0	1	1	no	mXLOC_004050	0	0	0	0	1	1	no	mXLOC_004050	0.00570869	9.4839	9.47819	10.6981	0.4721	0.912618	no	mXLOC_004050	9.7045	32.7043	22.9998	1.75275	0.1195	0.446551	no
mXLOC_004079		Antisense	chr10:77259234-77269586	-	mXLOC_004079	0	0	0	0	1	1	no	mXLOC_004079	0.0537156	0.131466	0.0777504	1.29128	1	1	no	mXLOC_004079	0	0	0	0	1	1	no	mXLOC_004079	1.1809	2.39697	1.21607	1.02132	1	1	no
mXLOC_004101		Antisense	chr10:78425569-78427655	-	mXLOC_004101	0.0390959	0.228773	0.189677	2.54883	1	1	no	mXLOC_004101	0.167799	0.550871	0.383072	1.71498	0.2414	0.516699	no	mXLOC_004101	0	150.13	150.13	inf	0.1429	0.824533	no	mXLOC_004101	0	4.98127	4.98127	inf	1	1	no
mXLOC_004128		Antisense	chr10:79960084-79970301	-	mXLOC_004128	0	0	0	0	1	1	no	mXLOC_004128	0.0321211	0.269281	0.23716	3.06752	0.26425	0.543677	no	mXLOC_004128	0	0	0	0	1	1	no	mXLOC_004128	2.43271	0	-2.43271	#NAME?	1	1	no
mXLOC_004131		Antisense	chr10:80016594-80031505	-	mXLOC_004131	0	0	0	0	1	1	no	mXLOC_004131	0.0957675	0.0673674	-0.0284001	-0.507485	1	1	no	mXLOC_004131	0.423739	0	-0.423739	#NAME?	1	1	no	mXLOC_004131	7.20966	6.47959	-0.73007	-0.154028	0.801	0.919967	no
mXLOC_004140		Antisense	chr10:80292358-80294115	-	mXLOC_004140	0	0	0	0	1	1	no	mXLOC_004140	2.84507	4.21564	1.37057	0.567289	0.6267	0.840837	no	mXLOC_004140	164.727	109.09	-55.637	-0.594553	0.847	0.969695	no	mXLOC_004140	36.5246	15.4888	-21.0358	-1.23764	0.71375	0.881488	no
mXLOC_004156		Antisense	chr10:80622693-80640776	-	mXLOC_004156	0.0551302	0.064624	0.0094938	0.229227	1	1	no	mXLOC_004156	0.153592	0.0500089	-0.103583	-1.61885	1	1	no	mXLOC_004156	3.46163	1.94667	-1.51496	-0.830443	1	1	no	mXLOC_004156	0	0	0	0	1	1	no
mXLOC_004163		Antisense	chr10:80826628-80829294	-	mXLOC_004163	0.0583909	0	-0.0583909	#NAME?	1	1	no	mXLOC_004163	0.550066	0.795986	0.24592	0.533138	0.67	0.865925	no	mXLOC_004163	0	1.22547	1.22547	inf	1	1	no	mXLOC_004163	1.79055	0	-1.79055	#NAME?	1	1	no
mXLOC_004167		Antisense	chr10:80929973-80932250	-	mXLOC_004167	0.0284861	0.125159	0.0966729	2.13544	1	1	no	mXLOC_004167	0.00670066	0.345185	0.338484	5.68692	0.1317	0.360424	no	mXLOC_004167	0	2.77044	2.77044	inf	1	1	no	mXLOC_004167	0	1.77307	1.77307	inf	1	1	no
mXLOC_004174		Antisense	chr10:81134673-81153189	-	mXLOC_004174	0	0	0	0	1	1	no	mXLOC_004174	0.0538509	0.174099	0.120248	1.69287	1	1	no	mXLOC_004174	0.0278058	1.32536	1.29755	5.57485	1	1	no	mXLOC_004174	0	0	0	0	1	1	no
mXLOC_004176		Antisense	chr10:81176564-81182523	-	mXLOC_004176	0.0171383	0	-0.0171383	#NAME?	1	1	no	mXLOC_004176	1.49504	2.47804	0.983	0.729023	0.5334	0.782524	no	mXLOC_004176	0	0	0	0	1	1	no	mXLOC_004176	0	0	0	0	1	1	no
mXLOC_004182	ENSMUSG00000090230	Antisense	chr10:81292902-81319976	-	mXLOC_004182	0	0.362218	0.362218	inf	1	1	no	mXLOC_004182	0.0171915	0.0607209	0.0435294	1.8205	1	1	no	mXLOC_004182	2.47884	1.9144	-0.56444	-0.372771	1	1	no	mXLOC_004182	0.2081	0	-0.2081	#NAME?	1	1	no
mXLOC_004185	ENSMUSG00000090230	Antisense	chr10:81292902-81319976	-	mXLOC_004185	0	0	0	0	1	1	no	mXLOC_004185	0.0575921	0.168088	0.110496	1.54527	1	1	no	mXLOC_004185	0	0	0	0	1	1	no	mXLOC_004185	0	2.28026	2.28026	inf	1	1	no
mXLOC_004186		Antisense	chr10:81320908-81326259	-	mXLOC_004186	0	0	0	0	1	1	no	mXLOC_004186	0.305595	0.0670363	-0.238559	-2.1886	0.23575	0.510987	no	mXLOC_004186	0	0	0	0	1	1	no	mXLOC_004186	0	1.11355	1.11355	inf	1	1	no
mXLOC_004211		Antisense	chr10:82859161-82897745	-	mXLOC_004211	0	0	0	0	1	1	no	mXLOC_004211	0.332363	0.553407	0.221044	0.735582	1	1	no	mXLOC_004211	0	0	0	0	1	1	no	mXLOC_004211	32.9954	174.794	141.799	2.40532	0.5504	0.795703	no
mXLOC_004220		Antisense	chr10:83543936-83596476	-	mXLOC_004220	0	0	0	0	1	1	no	mXLOC_004220	0	0.172489	0.172489	inf	1	1	no	mXLOC_004220	0	2.27255	2.27255	inf	1	1	no	mXLOC_004220	0	0	0	0	1	1	no
mXLOC_004221		Antisense	chr10:83543936-83596476	-	mXLOC_004221	0	0	0	0	1	1	no	mXLOC_004221	0.0949489	0.366088	0.271139	1.94697	0.3289	0.612541	no	mXLOC_004221	0	0.388204	0.388204	inf	1	1	no	mXLOC_004221	0	4.64929	4.64929	inf	1	1	no
mXLOC_004254	ENSMUSG00000096945	Antisense	chr10:88322800-88449887	-	mXLOC_004254	1.09897	5.41242	4.31345	2.30012	0.47095	0.774285	no	mXLOC_004254	6.95304	4.80252	-2.15052	-0.533852	0.404	0.681262	no	mXLOC_004254	0	1.18544	1.18544	inf	1	1	no	mXLOC_004254	2.77106	0	-2.77106	#NAME?	1	1	no
mXLOC_004279		Antisense	chr10:93447237-93484887	-	mXLOC_004279	0.548498	3.27288	2.72438	2.577	0.4185	0.737893	no	mXLOC_004279	0	0	0	0	1	1	no	mXLOC_004279	0	0	0	0	1	1	no	mXLOC_004279	1.79216	0	-1.79216	#NAME?	1	1	no
mXLOC_004291	ENSMUSG00000097164	Antisense	chr10:94672157-94790693	-	mXLOC_004291	0.112456	0.0151913	-0.0972647	-2.88805	1	1	no	mXLOC_004291	0.00273811	0.00144372	-0.00129439	-0.923393	1	1	no	mXLOC_004291	0	0	0	0	1	1	no	mXLOC_004291	0.783236	1.58284	0.799604	1.015	1	1	no
mXLOC_004296		Antisense	chr10:95514861-95545658	-	mXLOC_004296	0.0173468	0	-0.0173468	#NAME?	1	1	no	mXLOC_004296	0.0931709	0.171951	0.0787801	0.884045	1	1	no	mXLOC_004296	4.15771	3.72794	-0.42977	-0.15741	1	1	no	mXLOC_004296	7.05812	7.10135	0.04323	0.0088103	0.95565	0.979508	no
mXLOC_004302		Antisense	chr10:95940658-96046358	-	mXLOC_004302	0	0	0	0	1	1	no	mXLOC_004302	0.0329897	0.349118	0.316128	3.40363	0.18495	0.443816	no	mXLOC_004302	0	0.793537	0.793537	inf	1	1	no	mXLOC_004302	2.23599	2.60672	0.37073	0.221323	1	1	no
mXLOC_004312		Antisense	chr10:98914242-99026708	-	mXLOC_004312	0	0	0	0	1	1	no	mXLOC_004312	0.131562	0.300193	0.168631	1.19015	0.3725	0.654665	no	mXLOC_004312	1.0073	0.651592	-0.355708	-0.628448	1	1	no	mXLOC_004312	0	0	0	0	1	1	no
mXLOC_004314		Antisense	chr10:98914242-99026708	-	mXLOC_004314	0	0	0	0	1	1	no	mXLOC_004314	0	0.253775	0.253775	inf	1	1	no	mXLOC_004314	6.87225	0	-6.87225	#NAME?	1	1	no	mXLOC_004314	0	0	0	0	1	1	no
mXLOC_004328		Antisense	chr10:108161474-108280212	-	mXLOC_004328	0	0	0	0	1	1	no	mXLOC_004328	0.155715	0.114259	-0.041456	-0.446598	1	1	no	mXLOC_004328	10.6999	6.97531	-3.72459	-0.61727	0.7806	0.9616	no	mXLOC_004328	2.15254	4.51476	2.36222	1.06861	1	1	no
mXLOC_004340	ENSMUSG00000100113	Antisense	chr10:111506285-111508645	-	mXLOC_004340	0	0	0	0	1	1	no	mXLOC_004340	0.0105824	0.622133	0.611551	5.87749	0.16955	0.420546	no	mXLOC_004340	0	13.5515	13.5515	inf	0.18565	0.832379	no	mXLOC_004340	3.40615	4.91279	1.50664	0.528401	1	1	no
mXLOC_004387	ENSMUSG00000085592	Antisense	chr10:119429366-120112993	-	mXLOC_004387	3.88178	0.826651	-3.05513	-2.23137	0.17885	0.546337	no	mXLOC_004387	1.78423	1.7394	-0.04483	-0.0367163	0.9521	0.982082	no	mXLOC_004387	0.810538	0.65029	-0.160248	-0.317797	1	1	no	mXLOC_004387	1.62585	1.99588	0.37003	0.295832	1	1	no
mXLOC_004389		Antisense	chr10:120226980-120232581	-	mXLOC_004389	0	0	0	0	1	1	no	mXLOC_004389	0.234978	0.431691	0.196713	0.877471	0.52915	0.779742	no	mXLOC_004389	0.000127201	1.54583	1.5457	13.569	1	1	no	mXLOC_004389	0	0.598209	0.598209	inf	1	1	no
mXLOC_004435		Antisense	chr10:128035345-128048660	-	mXLOC_004435	0	0	0	0	1	1	no	mXLOC_004435	1.36972	2.06881	0.69909	0.59492	0.6547	0.856976	no	mXLOC_004435	0	0	0	0	1	1	no	mXLOC_004435	0	0	0	0	1	1	no
mXLOC_004464		Antisense	chr10:128747526-128766568	-	mXLOC_004464	0	0	0	0	1	1	no	mXLOC_004464	0.174847	0.887264	0.712417	2.34327	1	1	no	mXLOC_004464	18.8105	137.576	118.766	2.87062	0.43935	0.903365	no	mXLOC_004464	35.9661	7.85939	-28.1067	-2.19415	0.4265	0.718917	no
mXLOC_005282		Antisense	chr11:5969586-6066362	+	mXLOC_005282	1.08619	0.349251	-0.736939	-1.63694	0.0354	0.209254	no	mXLOC_005282	0.0366542	0.0254506	-0.0112036	-0.526279	1	1	no	mXLOC_005282	0.679118	1.74309	1.06397	1.35992	1	1	no	mXLOC_005282	25.0496	33.528	8.4784	0.420577	0.1253	0.457673	no
mXLOC_005291		Antisense	chr11:6506455-6521059	+	mXLOC_005291	0	0	0	0	1	1	no	mXLOC_005291	0	0.158161	0.158161	inf	1	1	no	mXLOC_005291	5.53258	13.7711	8.23852	1.31561	0.71075	0.952786	no	mXLOC_005291	0	14.2162	14.2162	inf	0.2069	0.555725	no
mXLOC_005292		Antisense	chr11:6506455-6521059	+	mXLOC_005292	0	0	0	0	1	1	no	mXLOC_005292	0	0	0	0	1	1	no	mXLOC_005292	5.25876	0	-5.25876	#NAME?	1	1	no	mXLOC_005292	39.1496	16.7651	-22.3845	-1.22354	0.5865	0.816114	no
mXLOC_005301		Antisense	chr11:8431316-8665025	+	mXLOC_005301	0	0	0	0	1	1	no	mXLOC_005301	0.0560783	0.197173	0.141095	1.81395	1	1	no	mXLOC_005301	0	0	0	0	1	1	no	mXLOC_005301	2.0417	1.18476	-0.85694	-0.785178	1	1	no
mXLOC_005327		Antisense	chr11:16500513-16508526	+	mXLOC_005327	3.18671	0.661648	-2.52506	-2.26793	0.2613	0.598813	no	mXLOC_005327	0.191118	0.388617	0.197499	1.02389	0.50635	0.763589	no	mXLOC_005327	0.536331	0	-0.536331	#NAME?	1	1	no	mXLOC_005327	0	0	0	0	1	1	no
mXLOC_005391	ENSMUSG00000085165	Antisense	chr11:29372016-29519888	+	mXLOC_005391	0.567984	0.278807	-0.289177	-1.02658	1	1	no	mXLOC_005391	0.6422	0.610135	-0.032065	-0.0738938	0.842	0.941455	no	mXLOC_005391	0.446551	0.206042	-0.240509	-1.11589	1	1	no	mXLOC_005391	4.34328	3.4455	-0.89778	-0.334074	1	1	no
mXLOC_005421		Antisense	chr11:33151932-33163206	+	mXLOC_005421	0.0419253	0	-0.0419253	#NAME?	1	1	no	mXLOC_005421	3.68994	5.29746	1.60752	0.521704	0.5686	0.804783	no	mXLOC_005421	0.743727	0.253349	-0.490378	-1.55365	1	1	no	mXLOC_005421	0.860449	3.00385	2.1434	1.80365	1	1	no
mXLOC_005425	ENSMUSG00000085240	Antisense	chr11:33629338-34101151	+	mXLOC_005425	0.584275	3.00921	2.42494	2.36467	0.00395	0.0417941	yes	mXLOC_005425	0.232246	1.83527	1.60302	2.98227	0.0152	0.0772464	no	mXLOC_005425	0.286979	2.01223	1.72525	2.80977	1	1	no	mXLOC_005425	0.449015	0.61912	0.170105	0.463455	1	1	no
mXLOC_005426	ENSMUSG00000087122	Antisense	chr11:34226814-34797598	+	mXLOC_005426	0.17408	0.230613	0.056533	0.405728	1	1	no	mXLOC_005426	0.491778	0.488173	-0.003605	-0.0106141	0.99155	0.995559	no	mXLOC_005426	2.74006	0	-2.74006	#NAME?	1	1	no	mXLOC_005426	14.7056	6.40129	-8.30431	-1.19993	0.69905	0.874058	no
mXLOC_005439		Antisense	chr11:40748551-40755311	+	mXLOC_005439	0	0.0561643	0.0561643	inf	1	1	no	mXLOC_005439	0.11544	0.0687774	-0.0466626	-0.747136	1	1	no	mXLOC_005439	0	0	0	0	1	1	no	mXLOC_005439	0	5.34968	5.34968	inf	1	1	no
mXLOC_005448		Antisense	chr11:43728912-43748008	+	mXLOC_005448	0.106785	0.0604879	-0.0462971	-0.819993	1	1	no	mXLOC_005448	0.13359	0.193048	0.059458	0.53115	1	1	no	mXLOC_005448	0.586502	3.72025	3.13375	2.66519	1	1	no	mXLOC_005448	1.73046	0	-1.73046	#NAME?	1	1	no
mXLOC_005477		Antisense	chr11:48861967-48875275	+	mXLOC_005477	0.443747	0.547778	0.104031	0.303856	1	1	no	mXLOC_005477	0.159568	0.69755	0.537982	2.12813	0.0609	0.217626	no	mXLOC_005477	5.9877e-05	0.138124	0.138064	11.1717	1	1	no	mXLOC_005477	1.79521	1.38938	-0.40583	-0.369707	1	1	no
mXLOC_005532		Antisense	chr11:53427921-53430900	+	mXLOC_005532	0.0988562	0.281192	0.182336	1.50815	1	1	no	mXLOC_005532	0.0937221	0.413255	0.319533	2.14057	0.23625	0.511081	no	mXLOC_005532	36.8823	26.0308	-10.8515	-0.50271	0.8203	0.967892	no	mXLOC_005532	17.7888	27.8467	10.0579	0.646537	0.5525	0.796368	no
mXLOC_005540	ENSMUSG00000085585	Antisense	chr11:54247269-54254495	+	mXLOC_005540	0	0	0	0	1	1	no	mXLOC_005540	0.0138535	0.763373	0.74952	5.78407	0.1993	0.464359	no	mXLOC_005540	0	1.19087	1.19087	inf	1	1	no	mXLOC_005540	1.54279	2.3855	0.84271	0.628752	1	1	no
mXLOC_005551	ENSMUSG00000085531	Antisense	chr11:55124814-55151708	+	mXLOC_005551	0.0313038	0.000148756	-0.031155	-7.71724	1	1	no	mXLOC_005551	0.087057	0.0669893	-0.0200677	-0.378031	1	1	no	mXLOC_005551	0	0	0	0	1	1	no	mXLOC_005551	1.15073	0	-1.15073	#NAME?	1	1	no
mXLOC_005553		Antisense	chr11:55446565-55461239	+	mXLOC_005553	0	0	0	0	1	1	no	mXLOC_005553	0.265445	0.366581	0.101136	0.465721	0.74845	0.901452	no	mXLOC_005553	0	28.4656	28.4656	inf	0.175	0.832379	no	mXLOC_005553	0	0	0	0	1	1	no
mXLOC_005563	ENSMUSG00000087629	Antisense	chr11:58103936-58168539	+	mXLOC_005563	12.5309	16.7667	4.2358	0.420114	0.32135	0.658579	no	mXLOC_005563	16.1505	15.3144	-0.8361	-0.0766865	0.8096	0.92784	no	mXLOC_005563	13.67	5.8328	-7.8372	-1.22875	0.35885	0.880751	no	mXLOC_005563	5.72088	8.09351	2.37263	0.500529	0.40485	0.704929	no
mXLOC_005659	ENSMUSG00000085178	Antisense	chr11:69398493-69420367	+	mXLOC_005659	0	0	0	0	1	1	no	mXLOC_005659	0	0.937978	0.937978	inf	0.1132	0.329104	no	mXLOC_005659	0	0	0	0	1	1	no	mXLOC_005659	0	2.69226	2.69226	inf	1	1	no
mXLOC_005667		Antisense	chr11:69664182-69666228	+	mXLOC_005667	0.357193	0.233909	-0.123284	-0.610756	1	1	no	mXLOC_005667	0.605206	1.06234	0.457134	0.811744	0.50575	0.763152	no	mXLOC_005667	0	0	0	0	1	1	no	mXLOC_005667	0	0	0	0	1	1	no
mXLOC_005668		Antisense	chr11:69666488-69672444	+	mXLOC_005668	0.220377	0.0892417	-0.131135	-1.30418	1	1	no	mXLOC_005668	0.4868	1.24522	0.75842	1.355	0.27655	0.557599	no	mXLOC_005668	0	0.858861	0.858861	inf	1	1	no	mXLOC_005668	0	0.857453	0.857453	inf	1	1	no
mXLOC_005669	ENSMUSG00000085890	Antisense	chr11:69673107-69696098	+	mXLOC_005669	0.121613	0	-0.121613	#NAME?	1	1	no	mXLOC_005669	0.0108836	0.00667451	-0.00420909	-0.705422	1	1	no	mXLOC_005669	3.11622	1.03932	-2.0769	-1.58416	1	1	no	mXLOC_005669	0.120789	0	-0.120789	#NAME?	1	1	no
mXLOC_005671		Antisense	chr11:69733955-69758700	+	mXLOC_005671	0	0	0	0	1	1	no	mXLOC_005671	0.0713918	0.126739	0.0553472	0.828034	1	1	no	mXLOC_005671	122.309	58.9076	-63.4014	-1.05401	0.5861	0.935653	no	mXLOC_005671	60.1617	61.392	1.2303	0.029207	0.9476	0.976227	no
mXLOC_005723		Antisense	chr11:74673946-74724708	+	mXLOC_005723	0	0	0	0	1	1	no	mXLOC_005723	0.129858	0.166579	0.036721	0.359272	1	1	no	mXLOC_005723	14.9879	15.6479	0.66	0.0621748	0.9732	0.992006	no	mXLOC_005723	15.5271	14.759	-0.7681	-0.0731957	0.94835	0.976557	no
mXLOC_005785		Antisense	chr11:79239356-79254700	+	mXLOC_005785	0	0	0	0	1	1	no	mXLOC_005785	0.189614	0.422933	0.233319	1.15737	0.38535	0.666861	no	mXLOC_005785	0.577277	2.04492	1.46764	1.82471	1	1	no	mXLOC_005785	9.51295	31.7166	22.2036	1.73727	0.17255	0.52348	no
mXLOC_005837		Antisense	chr11:83572872-83578638	+	mXLOC_005837	0.00867315	0.105104	0.0964308	3.59911	1	1	no	mXLOC_005837	0.120122	2.80518	2.68506	4.54551	0.0022	0.015926	yes	mXLOC_005837	0	0	0	0	1	1	no	mXLOC_005837	0	0	0	0	1	1	no
mXLOC_005852		Antisense	chr11:84422854-84513560	+	mXLOC_005852	0	0	0	0	1	1	no	mXLOC_005852	0.194882	0.295208	0.100326	0.599135	0.62665	0.840837	no	mXLOC_005852	0	0	0	0	1	1	no	mXLOC_005852	0	25.4149	25.4149	inf	0.0881	0.380345	no
mXLOC_005853		Antisense	chr11:84813060-84820475	+	mXLOC_005853	0.351495	0.0634321	-0.288063	-2.47022	1	1	no	mXLOC_005853	0.623598	0.271469	-0.352129	-1.19983	0.19065	0.451867	no	mXLOC_005853	1.23792	0.240063	-0.997857	-2.36644	1	1	no	mXLOC_005853	0.28558	0.292191	0.006611	0.0330128	1	1	no
mXLOC_005873		Antisense	chr11:86694077-86757737	+	mXLOC_005873	0.00388011	0.00389362	1.351e-05	0.0050172	1	1	no	mXLOC_005873	0.121779	0.219022	0.097243	0.84681	1	1	no	mXLOC_005873	0.250135	1.90603	1.65589	2.92979	1	1	no	mXLOC_005873	0	0	0	0	1	1	no
mXLOC_005874		Antisense	chr11:86768838-86816395	+	mXLOC_005874	0	0.00730257	0.00730257	inf	1	1	no	mXLOC_005874	0.0450251	0.619101	0.574076	3.78137	0.00225	0.0162036	yes	mXLOC_005874	1.52814	2.34053	0.81239	0.615064	1	1	no	mXLOC_005874	15.7494	29.0785	13.3291	0.884653	0.00625	0.0793553	no
mXLOC_005909	ENSMUSG00000063109	Antisense	chr11:89024200-89069098	+	mXLOC_005909	0.332196	0.292557	-0.039639	-0.183315	1	1	no	mXLOC_005909	0.00392057	0.0542135	0.0502929	3.78952	1	1	no	mXLOC_005909	0.202081	0.954989	0.752908	2.24055	1	1	no	mXLOC_005909	4.74485	0.730188	-4.01466	-2.70002	1	1	no
mXLOC_005917		Antisense	chr11:93949772-93968521	+	mXLOC_005917	0.138272	0.338382	0.20011	1.29114	1	1	no	mXLOC_005917	0.681183	0.676128	-0.005055	-0.0107442	0.98805	0.994302	no	mXLOC_005917	0	0	0	0	1	1	no	mXLOC_005917	7.92662	10.8009	2.87428	0.44638	0.74615	0.895882	no
mXLOC_005921		Antisense	chr11:94286907-94322031	+	mXLOC_005921	0	0	0	0	1	1	no	mXLOC_005921	0.652588	1.06475	0.412162	0.706264	0.6598	0.859834	no	mXLOC_005921	0	0	0	0	1	1	no	mXLOC_005921	0.660905	0	-0.660905	#NAME?	1	1	no
mXLOC_005946		Antisense	chr11:96068851-96075945	+	mXLOC_005946	0.068122	0	-0.068122	#NAME?	1	1	no	mXLOC_005946	0.135625	0.179885	0.04426	0.407447	1	1	no	mXLOC_005946	0	0	0	0	1	1	no	mXLOC_005946	33.032	74.6032	41.5712	1.17537	0.20765	0.555974	no
mXLOC_006010		Antisense	chr11:99144194-99162306	+	mXLOC_006010	0	0	0	0	1	1	no	mXLOC_006010	0	0	0	0	1	1	no	mXLOC_006010	0	0.100314	0.100314	inf	1	1	no	mXLOC_006010	28.0343	27.9512	-0.0831	-0.00428351	0.9954	0.997718	no
mXLOC_006062		Antisense	chr11:102304559-102319742	+	mXLOC_006062	0	0	0	0	1	1	no	mXLOC_006062	1.04776	0.477028	-0.570732	-1.13516	0.39475	0.674593	no	mXLOC_006062	0	0.84829	0.84829	inf	1	1	no	mXLOC_006062	89.2617	89.256	-0.0057	-9.24e-05	0.9905	0.995365	no
mXLOC_006082	ENSMUSG00000085887	Antisense	chr11:103330993-103412700	+	mXLOC_006082	0.0199725	0.0061076	-0.0138649	-1.70934	1	1	no	mXLOC_006082	0.13909	0.199497	0.060407	0.520351	1	1	no	mXLOC_006082	0.0474565	0	-0.0474565	#NAME?	1	1	no	mXLOC_006082	1.53216	0.317898	-1.21426	-2.26893	1	1	no
mXLOC_006123		Antisense	chr11:107032808-107132207	+	mXLOC_006123	0.241318	0	-0.241318	#NAME?	1	1	no	mXLOC_006123	0.214357	0.0642625	-0.150094	-1.73796	1	1	no	mXLOC_006123	5.94579	27.2418	21.296	2.19588	0.57365	0.934462	no	mXLOC_006123	8.28569	4.30744	-3.97825	-0.943791	1	1	no
mXLOC_006173		Antisense	chr11:115497313-115514474	+	mXLOC_006173	0.0213343	0	-0.0213343	#NAME?	1	1	no	mXLOC_006173	0.226223	0.321587	0.095364	0.507463	0.69795	0.878879	no	mXLOC_006173	4.91122	8.58594	3.67472	0.805895	0.7847	0.962064	no	mXLOC_006173	0	0.134866	0.134866	inf	1	1	no
mXLOC_006174		Antisense	chr11:115522943-115536333	+	mXLOC_006174	0.0329642	0.0444785	0.0115143	0.432209	1	1	no	mXLOC_006174	0.0293723	0.0291184	-0.0002539	-0.0125253	1	1	no	mXLOC_006174	0	0.964733	0.964733	inf	1	1	no	mXLOC_006174	1.41361	1.76923	0.35562	0.323733	1	1	no
mXLOC_006185		Antisense	chr11:116008417-116012772	+	mXLOC_006185	0	0	0	0	1	1	no	mXLOC_006185	0.104509	0.111894	0.007385	0.0985146	1	1	no	mXLOC_006185	1.74945	4.69262	2.94317	1.42349	1	1	no	mXLOC_006185	0.430492	0.402069	-0.028423	-0.0985437	1	1	no
mXLOC_006186		Antisense	chr11:116021911-116027998	+	mXLOC_006186	0.0103662	0	-0.0103662	#NAME?	1	1	no	mXLOC_006186	0.457597	1.13553	0.677933	1.31122	0.30225	0.585194	no	mXLOC_006186	0	1.70765	1.70765	inf	1	1	no	mXLOC_006186	0	0	0	0	1	1	no
mXLOC_006189		Antisense	chr11:116105751-116138877	+	mXLOC_006189	0.132419	0	-0.132419	#NAME?	1	1	no	mXLOC_006189	0.00236193	0	-0.00236193	#NAME?	1	1	no	mXLOC_006189	1.51722	0	-1.51722	#NAME?	1	1	no	mXLOC_006189	2.42463	1.03569	-1.38894	-1.22718	1	1	no
mXLOC_006194		Antisense	chr11:116245130-116274493	+	mXLOC_006194	0	0	0	0	1	1	no	mXLOC_006194	0.17367	0.317767	0.144097	0.871624	1	1	no	mXLOC_006194	2.56461	0	-2.56461	#NAME?	1	1	no	mXLOC_006194	0	0	0	0	1	1	no
mXLOC_006213		Antisense	chr11:117966078-117970543	+	mXLOC_006213	0	0.131126	0.131126	inf	1	1	no	mXLOC_006213	0.0172636	0.918906	0.901642	5.73411	0.0929	0.28933	no	mXLOC_006213	0	0	0	0	1	1	no	mXLOC_006213	0.565816	1.65506	1.08924	1.54848	1	1	no
mXLOC_006254		Antisense	chr11:120560297-120574123	+	mXLOC_006254	0.0299645	0.0184763	-0.0114882	-0.697581	1	1	no	mXLOC_006254	0.686209	1.05716	0.370951	0.623478	0.6024	0.826377	no	mXLOC_006254	0	2.32589	2.32589	inf	1	1	no	mXLOC_006254	0	0	0	0	1	1	no
mXLOC_006255		Antisense	chr11:120560297-120574123	+	mXLOC_006255	1.55105	1.90856	0.35751	0.299243	0.87385	0.948646	no	mXLOC_006255	0.529581	0.295076	-0.234505	-0.843764	0.49195	0.753581	no	mXLOC_006255	0	0	0	0	1	1	no	mXLOC_006255	0	0.660324	0.660324	inf	1	1	no
mXLOC_006256		Antisense	chr11:120578088-120581650	+	mXLOC_006256	0	0.0202437	0.0202437	inf	1	1	no	mXLOC_006256	0.755724	1.0358	0.280076	0.454807	0.71325	0.886267	no	mXLOC_006256	1.09898	13.5134	12.4144	3.62016	0.3406	0.877241	no	mXLOC_006256	0	3.69392	3.69392	inf	1	1	no
mXLOC_006266		Antisense	chr11:120805845-120824547	+	mXLOC_006266	0	0	0	0	1	1	no	mXLOC_006266	0.105655	0.0591031	-0.0465519	-0.83805	1	1	no	mXLOC_006266	0.952809	0.715723	-0.237086	-0.412785	1	1	no	mXLOC_006266	0	5.32888	5.32888	inf	1	1	no
mXLOC_006309		Antisense	chr11:4160341-4183554	-	mXLOC_006309	0	0	0	0	1	1	no	mXLOC_006309	0.141215	0.115952	-0.025263	-0.284369	1	1	no	mXLOC_006309	10.2324	2.06967	-8.16273	-2.30566	0.55555	0.928644	no	mXLOC_006309	0.000373612	0	-0.000373612	#NAME?	1	1	no
mXLOC_006312		Antisense	chr11:4257556-4272528	-	mXLOC_006312	0	0	0	0	1	1	no	mXLOC_006312	0.00520969	1.94982	1.94461	8.54793	0.1139	0.330339	no	mXLOC_006312	0.0565929	0.683267	0.626674	3.59376	1	1	no	mXLOC_006312	0.977496	1.21264	0.235144	0.310984	1	1	no
mXLOC_006328		Antisense	chr11:5520658-5525981	-	mXLOC_006328	0	0.0687488	0.0687488	inf	1	1	no	mXLOC_006328	0.196981	0.18846	-0.008521	-0.0637942	1	1	no	mXLOC_006328	8.90328	2.06288	-6.8404	-2.10968	0.47135	0.912227	no	mXLOC_006328	1.3809	0.00224586	-1.37865	-9.26413	1	1	no
mXLOC_006491		Antisense	chr11:32283510-32297306	-	mXLOC_006491	0	0	0	0	1	1	no	mXLOC_006491	0	0	0	0	1	1	no	mXLOC_006491	0	7.49607	7.49607	inf	1	1	no	mXLOC_006491	0.124155	27.7556	27.6314	7.80449	0.29035	0.618518	no
mXLOC_006520		Antisense	chr11:40733574-40740048	-	mXLOC_006520	0	0	0	0	1	1	no	mXLOC_006520	0.0879945	0.142967	0.0549725	0.700194	1	1	no	mXLOC_006520	0	1.71473	1.71473	inf	1	1	no	mXLOC_006520	3.14725	7.56516	4.41791	1.26528	0.2882	0.617303	no
mXLOC_006532		Antisense	chr11:44518961-44565532	-	mXLOC_006532	0	0	0	0	1	1	no	mXLOC_006532	0.126352	0	-0.126352	#NAME?	1	1	no	mXLOC_006532	3.74967	4.36273	0.61306	0.218469	1	1	no	mXLOC_006532	0	0	0	0	1	1	no
mXLOC_006533		Antisense	chr11:44518961-44565532	-	mXLOC_006533	0	0	0	0	1	1	no	mXLOC_006533	0.0897119	0	-0.0897119	#NAME?	1	1	no	mXLOC_006533	0	0	0	0	1	1	no	mXLOC_006533	20.9208	0	-20.9208	#NAME?	0.2508	0.584173	no
mXLOC_006535	ENSMUSG00000085784	Antisense	chr11:44617316-45155925	-	mXLOC_006535	0	0	0	0	1	1	no	mXLOC_006535	0	0	0	0	1	1	no	mXLOC_006535	0	0	0	0	1	1	no	mXLOC_006535	23.2681	7.45045	-15.8177	-1.64296	0.00045	0.0112554	yes
mXLOC_006539		Antisense	chr11:45851915-45910691	-	mXLOC_006539	0	0	0	0	1	1	no	mXLOC_006539	0.0326216	0.154971	0.122349	2.2481	1	1	no	mXLOC_006539	55.6394	23.847	-31.7924	-1.2223	0.6641	0.946876	no	mXLOC_006539	7.10319	0	-7.10319	#NAME?	0.2377	0.581941	no
mXLOC_006547	ENSMUSG00000097457	Antisense	chr11:46436924-46447248	-	mXLOC_006547	0	0.0911293	0.0911293	inf	1	1	no	mXLOC_006547	0.0172887	0.211362	0.194073	3.61181	1	1	no	mXLOC_006547	0	2.71363	2.71363	inf	1	1	no	mXLOC_006547	0	3.08858	3.08858	inf	1	1	no
mXLOC_006561		Antisense	chr11:49202116-49218880	-	mXLOC_006561	0.0102282	0	-0.0102282	#NAME?	1	1	no	mXLOC_006561	0.0221831	0.0480209	0.0258378	1.1142	1	1	no	mXLOC_006561	0	0.287426	0.287426	inf	1	1	no	mXLOC_006561	4.8847	0.933235	-3.95146	-2.38796	1	1	no
mXLOC_006595		Antisense	chr11:52396331-52408743	-	mXLOC_006595	0	0.0205096	0.0205096	inf	1	1	no	mXLOC_006595	0.0884364	0.135976	0.0475396	0.620637	1	1	no	mXLOC_006595	0	3.4561	3.4561	inf	1	1	no	mXLOC_006595	6.14372	2.57293	-3.57079	-1.2557	1	1	no
mXLOC_006612		Antisense	chr11:54866358-54870525	-	mXLOC_006612	0	0.189598	0.189598	inf	1	1	no	mXLOC_006612	0.55616	0.623837	0.067677	0.16567	0.8987	0.963946	no	mXLOC_006612	27.9292	29.6951	1.7659	0.0884482	0.94995	0.987745	no	mXLOC_006612	0	0	0	0	1	1	no
mXLOC_006617		Antisense	chr11:55097974-55113029	-	mXLOC_006617	0	0	0	0	1	1	no	mXLOC_006617	0.0201439	0.0412727	0.0211288	1.03484	1	1	no	mXLOC_006617	50.9155	73.6776	22.7621	0.533119	0.74195	0.955645	no	mXLOC_006617	47.2074	7.9868	-39.2206	-2.56332	0.00285	0.0447996	yes
mXLOC_006631		Antisense	chr11:58008891-58062050	-	mXLOC_006631	0.0483574	0.101959	0.0536016	1.07618	1	1	no	mXLOC_006631	0.693627	1.28059	0.586963	0.884576	0.477	0.740815	no	mXLOC_006631	0	0	0	0	1	1	no	mXLOC_006631	0	0	0	0	1	1	no
mXLOC_006636		Antisense	chr11:58199555-58222823	-	mXLOC_006636	0	0.00818785	0.00818785	inf	1	1	no	mXLOC_006636	0.0076947	0.11608	0.108385	3.91511	1	1	no	mXLOC_006636	0.0634711	1.97664	1.91317	4.96081	1	1	no	mXLOC_006636	0.608398	9.1532	8.5448	3.91119	0.054	0.292016	no
mXLOC_006667		Antisense	chr11:60535799-60558512	-	mXLOC_006667	0	0	0	0	1	1	no	mXLOC_006667	0.215365	0.292048	0.076683	0.439422	1	1	no	mXLOC_006667	0	8.44054	8.44054	inf	1	1	no	mXLOC_006667	0	12.7956	12.7956	inf	1	1	no
mXLOC_006677	ENSMUSG00000042549	Antisense	chr11:60920916-60953018	-	mXLOC_006677	0.440454	0.205294	-0.23516	-1.1013	1	1	no	mXLOC_006677	0.192963	0.492964	0.300001	1.35316	0.21395	0.484558	no	mXLOC_006677	0.302832	0.499015	0.196183	0.720565	1	1	no	mXLOC_006677	0	1.1823	1.1823	inf	1	1	no
mXLOC_006695	ENSMUSG00000087120	Antisense	chr11:62524943-62553214	-	mXLOC_006695	0.264342	0.180417	-0.083925	-0.551071	1	1	no	mXLOC_006695	0.846851	0.423336	-0.423515	-1.0003	0.1704	0.421624	no	mXLOC_006695	0.168716	0	-0.168716	#NAME?	1	1	no	mXLOC_006695	2.14888	4.01409	1.86521	0.901486	1	1	no
mXLOC_006696		Antisense	chr11:62574485-62600515	-	mXLOC_006696	0	0.386076	0.386076	inf	1	1	no	mXLOC_006696	0.0779905	0.29533	0.217339	1.92096	0.26825	0.547978	no	mXLOC_006696	11.7883	0	-11.7883	#NAME?	0.2287	0.832379	no	mXLOC_006696	0	1.15206	1.15206	inf	1	1	no
mXLOC_006728		Antisense	chr11:68901501-68906989	-	mXLOC_006728	0	0	0	0	1	1	no	mXLOC_006728	0.505709	0.918604	0.412895	0.861137	0.5214	0.774342	no	mXLOC_006728	13.8532	18.9259	5.0727	0.450135	0.80185	0.963678	no	mXLOC_006728	7.99844	6.46835	-1.53009	-0.306322	0.86185	0.943547	no
mXLOC_006733		Antisense	chr11:69045537-69051678	-	mXLOC_006733	0	0.0418583	0.0418583	inf	1	1	no	mXLOC_006733	0.120636	0.0209387	-0.0996973	-2.52642	1	1	no	mXLOC_006733	0.777578	1.0321	0.254522	0.408518	1	1	no	mXLOC_006733	0.895915	3.01447	2.11856	1.75047	1	1	no
mXLOC_006783		Antisense	chr11:70475565-70511207	-	mXLOC_006783	0.196364	0.079245	-0.117119	-1.30914	1	1	no	mXLOC_006783	0.213089	0.331731	0.118642	0.638555	0.07595	0.252985	no	mXLOC_006783	0.132439	0.28355	0.151111	1.09828	1	1	no	mXLOC_006783	1.94628	0.473652	-1.47263	-2.03882	1	1	no
mXLOC_006818		Antisense	chr11:74649320-74670854	-	mXLOC_006818	0	0	0	0	1	1	no	mXLOC_006818	0.0971798	0	-0.0971798	#NAME?	1	1	no	mXLOC_006818	0	4.89597	4.89597	inf	1	1	no	mXLOC_006818	0.0664994	0	-0.0664994	#NAME?	1	1	no
mXLOC_006834		Antisense	chr11:75486731-75509525	-	mXLOC_006834	0	0	0	0	1	1	no	mXLOC_006834	0	0.145238	0.145238	inf	1	1	no	mXLOC_006834	0	2.77927	2.77927	inf	1	1	no	mXLOC_006834	0	1.88606	1.88606	inf	1	1	no
mXLOC_006835		Antisense	chr11:75486731-75509525	-	mXLOC_006835	0	0	0	0	1	1	no	mXLOC_006835	0.220773	0.0862633	-0.13451	-1.35574	1	1	no	mXLOC_006835	0	0	0	0	1	1	no	mXLOC_006835	18.6855	8.56145	-10.1241	-1.12599	0.6382	0.84254	no
mXLOC_006836		Antisense	chr11:75486731-75509525	-	mXLOC_006836	0.00889451	0.012788	0.00389349	0.523807	1	1	no	mXLOC_006836	0.120683	0.157732	0.037049	0.386258	1	1	no	mXLOC_006836	0	0.926587	0.926587	inf	1	1	no	mXLOC_006836	2.27234	0	-2.27234	#NAME?	1	1	no
mXLOC_006844		Antisense	chr11:75650503-75674642	-	mXLOC_006844	0	0	0	0	1	1	no	mXLOC_006844	0.293381	0	-0.293381	#NAME?	1	1	no	mXLOC_006844	42.4707	6.75152	-35.7192	-2.65318	0.4746	0.914023	no	mXLOC_006844	29.6247	8.6368	-20.9879	-1.77823	0.56105	0.802748	no
mXLOC_006913	ENSMUSG00000085175	Antisense	chr11:82779366-82871228	-	mXLOC_006913	0.333295	0.834468	0.501173	1.32406	0.1639	0.522702	no	mXLOC_006913	0.0427716	0.208705	0.165933	2.28674	1	1	no	mXLOC_006913	0.446031	1.00699	0.560959	1.17483	1	1	no	mXLOC_006913	0.130003	2.81634	2.68634	4.43721	1	1	no
mXLOC_006921	ENSMUSG00000111713	Antisense	chr11:83063440-83071246	-	mXLOC_006921	0	0.056466	0.056466	inf	1	1	no	mXLOC_006921	0.0495911	1.17718	1.12759	4.56911	0.0187	0.0909708	no	mXLOC_006921	32.6	716.943	684.343	4.45891	0.1238	0.794994	no	mXLOC_006921	12.9678	70.2782	57.3104	2.43814	0.00025	0.00684265	yes
mXLOC_006922		Antisense	chr11:83111491-83124496	-	mXLOC_006922	0.00494791	0.435818	0.43087	6.46076	1	1	no	mXLOC_006922	0.0154318	0.10401	0.0885782	2.75274	1	1	no	mXLOC_006922	0.0325321	3.76724	3.73471	6.8555	1	1	no	mXLOC_006922	0	0.154379	0.154379	inf	1	1	no
mXLOC_006968		Antisense	chr11:87737471-87743624	-	mXLOC_006968	0	0	0	0	1	1	no	mXLOC_006968	0.139893	0.104633	-0.03526	-0.41899	1	1	no	mXLOC_006968	1.09336	0.415977	-0.677383	-1.39419	1	1	no	mXLOC_006968	11.1757	9.30431	-1.87139	-0.264397	0.8061	0.922514	no
mXLOC_006978		Antisense	chr11:88204297-88211515	-	mXLOC_006978	0	0	0	0	1	1	no	mXLOC_006978	0.110149	0.163657	0.053508	0.571219	1	1	no	mXLOC_006978	1.3894	0	-1.3894	#NAME?	1	1	no	mXLOC_006978	0	0	0	0	1	1	no
mXLOC_007001		Antisense	chr11:94328000-94341854	-	mXLOC_007001	0	0	0	0	1	1	no	mXLOC_007001	0.155111	0.065706	-0.089405	-1.2392	1	1	no	mXLOC_007001	11.1492	11.1296	-0.0196	-0.00254483	0.8952	0.978177	no	mXLOC_007001	2.53873	1.0163	-1.52243	-1.32077	1	1	no
mXLOC_007011		Antisense	chr11:94990535-95006924	-	mXLOC_007011	0.0280733	0.525086	0.497013	4.22528	1	1	no	mXLOC_007011	0.15235	0.275107	0.122757	0.852601	0.5337	0.78279	no	mXLOC_007011	1.28478	0.0481684	-1.23661	-4.73729	1	1	no	mXLOC_007011	0	0.732741	0.732741	inf	1	1	no
mXLOC_007012		Antisense	chr11:94990535-95006924	-	mXLOC_007012	0	0	0	0	1	1	no	mXLOC_007012	0.415269	0	-0.415269	#NAME?	0.1359	0.367123	no	mXLOC_007012	0	1.288	1.288	inf	1	1	no	mXLOC_007012	3.49852	3.23316	-0.26536	-0.1138	1	1	no
mXLOC_007013		Antisense	chr11:94990535-95006924	-	mXLOC_007013	0	0	0	0	1	1	no	mXLOC_007013	0.416037	0.0623412	-0.353696	-2.73845	0.2856	0.567567	no	mXLOC_007013	0	0	0	0	1	1	no	mXLOC_007013	0	3.07121	3.07121	inf	1	1	no
mXLOC_007021	ENSMUSG00000085509	Antisense	chr11:95336010-95384507	-	mXLOC_007021	0	0	0	0	1	1	no	mXLOC_007021	0.100682	0.0148894	-0.0857926	-2.75745	1	1	no	mXLOC_007021	0	0	0	0	1	1	no	mXLOC_007021	0.714908	1.32654	0.611632	0.891836	1	1	no
mXLOC_007026	ENSMUSG00000086191	Antisense	chr11:95696575-95845764	-	mXLOC_007026	0.417429	0.073501	-0.343928	-2.5057	1	1	no	mXLOC_007026	0.502615	0.453164	-0.049451	-0.149418	0.86055	0.949489	no	mXLOC_007026	1.90827	0.445928	-1.46234	-2.09739	1	1	no	mXLOC_007026	0.477787	1.00577	0.527983	1.07386	1	1	no
mXLOC_007027	ENSMUSG00000086191	Antisense	chr11:95696575-95845764	-	mXLOC_007027	0.782168	1.09643	0.314262	0.487258	0.57335	0.833961	no	mXLOC_007027	0.0942552	0.0469591	-0.0472961	-1.00517	1	1	no	mXLOC_007027	1.96073	0.315701	-1.64503	-2.63476	1	1	no	mXLOC_007027	1.68863	0.486926	-1.2017	-1.79408	1	1	no
mXLOC_007049	ENSMUSG00000085307	Antisense	chr11:96907401-96982959	-	mXLOC_007049	1.08304	0.286002	-0.797038	-1.921	0.27005	0.608364	no	mXLOC_007049	4.08417	2.52355	-1.56062	-0.694589	0.36435	0.647758	no	mXLOC_007049	5.26707	0	-5.26707	#NAME?	1	1	no	mXLOC_007049	1.49853	0	-1.49853	#NAME?	1	1	no
mXLOC_007050	ENSMUSG00000085307	Antisense	chr11:96907401-96982959	-	mXLOC_007050	0	0	0	0	1	1	no	mXLOC_007050	0	0	0	0	1	1	no	mXLOC_007050	0	0	0	0	1	1	no	mXLOC_007050	22.3527	0	-22.3527	#NAME?	0.20345	0.552269	no
mXLOC_007051	ENSMUSG00000085307	Antisense	chr11:96907401-96982959	-	mXLOC_007051	3.9155	2.681	-1.2345	-0.546424	0.3194	0.656483	no	mXLOC_007051	4.0141	2.08006	-1.93404	-0.948449	0.1625	0.409445	no	mXLOC_007051	3.95836	1.2203	-2.73806	-1.69767	1	1	no	mXLOC_007051	0	0	0	0	1	1	no
mXLOC_007052	ENSMUSG00000085307	Antisense	chr11:96907401-96982959	-	mXLOC_007052	0.148697	0	-0.148697	#NAME?	1	1	no	mXLOC_007052	1.67105	1.97862	0.30757	0.243741	0.6747	0.868048	no	mXLOC_007052	2.94633	1.64983	-1.2965	-0.836601	1	1	no	mXLOC_007052	1.63785	6.34376	4.70591	1.95354	1	1	no
mXLOC_007071		Antisense	chr11:97703381-97713568	-	mXLOC_007071	0	0.0493332	0.0493332	inf	1	1	no	mXLOC_007071	0.254324	0.348583	0.094259	0.454836	0.71335	0.886308	no	mXLOC_007071	0.111833	0.000147056	-0.111686	-9.57076	1	1	no	mXLOC_007071	1.12348	5.38481	4.26133	2.26092	1	1	no
mXLOC_007077		Antisense	chr11:97798999-97838771	-	mXLOC_007077	0	0.203922	0.203922	inf	1	1	no	mXLOC_007077	0.143725	0.905416	0.761691	2.65527	0.21645	0.48746	no	mXLOC_007077	7.87246	6.4044	-1.46806	-0.297751	0.84145	0.969264	no	mXLOC_007077	0	1.2972	1.2972	inf	1	1	no
mXLOC_007078		Antisense	chr11:97798999-97838771	-	mXLOC_007078	0	0	0	0	1	1	no	mXLOC_007078	0.0967664	0.487359	0.390593	2.33241	0.0717	0.243323	no	mXLOC_007078	0	0	0	0	1	1	no	mXLOC_007078	1.34	1.2666	-0.0734	-0.0812718	1	1	no
mXLOC_007107		Antisense	chr11:99040069-99054392	-	mXLOC_007107	0	0	0	0	1	1	no	mXLOC_007107	0.117299	0.0486648	-0.0686342	-1.26924	1	1	no	mXLOC_007107	0	0	0	0	1	1	no	mXLOC_007107	0	1.07995	1.07995	inf	1	1	no
mXLOC_007118		Antisense	chr11:100319884-100322166	-	mXLOC_007118	0.0260317	0	-0.0260317	#NAME?	1	1	no	mXLOC_007118	0.187349	0.836182	0.648833	2.15809	0.106	0.31593	no	mXLOC_007118	0.618119	6.09362	5.4755	3.30134	0.5331	0.924349	no	mXLOC_007118	10.7917	21.8658	11.0741	1.01875	0.47785	0.757752	no
mXLOC_007144		Antisense	chr11:101316209-101329938	-	mXLOC_007144	0	0	0	0	1	1	no	mXLOC_007144	0.155584	0.247939	0.092355	0.672295	1	1	no	mXLOC_007144	0	1.87193	1.87193	inf	1	1	no	mXLOC_007144	0	0	0	0	1	1	no
mXLOC_007157		Antisense	chr11:101732918-101769120	-	mXLOC_007157	0	0	0	0	1	1	no	mXLOC_007157	0.24618	0	-0.24618	#NAME?	1	1	no	mXLOC_007157	1.44625	0	-1.44625	#NAME?	1	1	no	mXLOC_007157	1.51041	0.663856	-0.846554	-1.186	1	1	no
mXLOC_007178	ENSMUSG00000085338	Antisense	chr11:102838424-103112914	-	mXLOC_007178	2.8292	4.47154	1.64234	0.660376	0.53855	0.814235	no	mXLOC_007178	0.194407	0	-0.194407	#NAME?	1	1	no	mXLOC_007178	0.00195497	0	-0.00195497	#NAME?	1	1	no	mXLOC_007178	0	0.00575183	0.00575183	inf	1	1	no
mXLOC_007179	ENSMUSG00000085338	Antisense	chr11:102838424-103112914	-	mXLOC_007179	0	0	0	0	1	1	no	mXLOC_007179	1.38181	1.11858	-0.26323	-0.304891	0.89235	0.962182	no	mXLOC_007179	0	0	0	0	1	1	no	mXLOC_007179	0.74278	0	-0.74278	#NAME?	1	1	no
mXLOC_007181	ENSMUSG00000085338	Antisense	chr11:102838424-103112914	-	mXLOC_007181	0.597618	0.356797	-0.240821	-0.74412	0.69055	0.888331	no	mXLOC_007181	0.510085	0.851219	0.341134	0.738794	0.6378	0.846754	no	mXLOC_007181	2.81956	1.77164	-1.04792	-0.67038	1	1	no	mXLOC_007181	0.508026	1.89964	1.39161	1.90275	1	1	no
mXLOC_007182	ENSMUSG00000085338	Antisense	chr11:102838424-103112914	-	mXLOC_007182	2.58761	1.68714	-0.90047	-0.617037	0.6794	0.883904	no	mXLOC_007182	0.589402	0.439195	-0.150207	-0.424392	0.6238	0.839292	no	mXLOC_007182	6.2947	1.54378	-4.75092	-2.02767	0.1894	0.832379	no	mXLOC_007182	9.63217	3.13534	-6.49683	-1.61924	0.31925	0.64504	no
mXLOC_007183	ENSMUSG00000085338	Antisense	chr11:102838424-103112914	-	mXLOC_007183	0.213735	0.0592241	-0.154511	-1.85157	1	1	no	mXLOC_007183	0.44914	0.255956	-0.193184	-0.811273	0.28455	0.566375	no	mXLOC_007183	0	0	0	0	1	1	no	mXLOC_007183	1.71674	0.786093	-0.930647	-1.1269	1	1	no
mXLOC_007184		Antisense	chr11:103113133-103139913	-	mXLOC_007184	2.86661	3.02578	0.15917	0.0779607	0.8864	0.95249	no	mXLOC_007184	0.355036	0.337463	-0.017573	-0.0732344	0.96175	0.985261	no	mXLOC_007184	0.761413	0.467373	-0.29404	-0.704106	1	1	no	mXLOC_007184	0.977492	1.48131	0.503818	0.599717	1	1	no
mXLOC_007211	ENSMUSG00000085229	Antisense	chr11:106084423-106161158	-	mXLOC_007211	0.464197	0.98252	0.518323	1.08175	0.5668	0.831236	no	mXLOC_007211	0.0679014	0.0730571	0.0051557	0.105584	1	1	no	mXLOC_007211	5.46415	3.71783	-1.74632	-0.555536	1	1	no	mXLOC_007211	19.1805	15.004	-4.1765	-0.354292	0.38295	0.68791	no
mXLOC_007244	ENSMUSG00000085326	Antisense	chr11:109425901-109611967	-	mXLOC_007244	1.55978	1.53193	-0.02785	-0.0259839	0.96995	0.984874	no	mXLOC_007244	3.01676	2.83726	-0.1795	-0.0885019	0.85215	0.945826	no	mXLOC_007244	2.26043	0.984189	-1.27624	-1.19959	1	1	no	mXLOC_007244	1.99498	0.238036	-1.75694	-3.06712	1	1	no
mXLOC_007246	ENSMUSG00000085326	Antisense	chr11:109425901-109611967	-	mXLOC_007246	1.96812	0.597375	-1.37075	-1.72011	0.5248	0.805997	no	mXLOC_007246	0.391543	0.25626	-0.135283	-0.611563	0.70045	0.880222	no	mXLOC_007246	1.25762	1.49526	0.23764	0.249702	1	1	no	mXLOC_007246	0	2.77319	2.77319	inf	1	1	no
mXLOC_007265		Antisense	chr11:114668492-114672364	-	mXLOC_007265	0	0	0	0	1	1	no	mXLOC_007265	1.06371	1.32105	0.25734	0.312574	0.80925	0.927784	no	mXLOC_007265	0	0	0	0	1	1	no	mXLOC_007265	0	0	0	0	1	1	no
mXLOC_007267		Antisense	chr11:114888698-114906504	-	mXLOC_007267	0	0	0	0	1	1	no	mXLOC_007267	0.0907489	0.0160983	-0.0746506	-2.49497	1	1	no	mXLOC_007267	2.04102	2.49399	0.45297	0.289167	1	1	no	mXLOC_007267	0	1.79457	1.79457	inf	1	1	no
mXLOC_007309		Antisense	chr11:116434048-116439098	-	mXLOC_007309	0	0	0	0	1	1	no	mXLOC_007309	0.162454	0.321324	0.15887	0.983999	0.52625	0.777652	no	mXLOC_007309	2.99475	0	-2.99475	#NAME?	1	1	no	mXLOC_007309	2.85029	0.594912	-2.25538	-2.26036	1	1	no
mXLOC_007324	ENSMUSG00000086050	Antisense	chr11:117199660-117362325	-	mXLOC_007324	0.0927467	0.191978	0.0992313	1.04957	1	1	no	mXLOC_007324	0.0877818	0.159425	0.0716432	0.860886	1	1	no	mXLOC_007324	0	0	0	0	1	1	no	mXLOC_007324	1.82253	2.009	0.18647	0.140532	1	1	no
mXLOC_007328	ENSMUSG00000087669	Antisense	chr11:117765964-117793792	-	mXLOC_007328	0.795455	0.24072	-0.554735	-1.72443	0.15885	0.514957	no	mXLOC_007328	0.825826	0.444307	-0.381519	-0.894281	0.2644	0.543774	no	mXLOC_007328	0.748013	0.360249	-0.387764	-1.05407	1	1	no	mXLOC_007328	2.15644	1.30924	-0.8472	-0.719918	1	1	no
mXLOC_007378	ENSMUSG00000097658	Antisense	chr11:120484571-120489160	-	mXLOC_007378	0	0	0	0	1	1	no	mXLOC_007378	0.245077	0.181167	-0.06391	-0.435915	1	1	no	mXLOC_007378	6.44128	0	-6.44128	#NAME?	0.2069	0.832379	no	mXLOC_007378	0.907988	1.35661	0.448622	0.57926	1	1	no
mXLOC_007395		Antisense	chr11:120762752-120764419	-	mXLOC_007395	0	0	0	0	1	1	no	mXLOC_007395	0.769622	1.38567	0.616048	0.848361	0.52435	0.776365	no	mXLOC_007395	0	0	0	0	1	1	no	mXLOC_007395	0	0	0	0	1	1	no
mXLOC_007414		Antisense	chr11:121701134-121716306	-	mXLOC_007414	0	0	0	0	1	1	no	mXLOC_007414	0.0152761	0.232836	0.21756	3.92997	1	1	no	mXLOC_007414	4.04257	0	-4.04257	#NAME?	1	1	no	mXLOC_007414	0	0	0	0	1	1	no
mXLOC_008338	ENSMUSG00000079179	Antisense	chr12:3233034-3310038	+	mXLOC_008338	0.503467	0.753632	0.250165	0.581962	0.62655	0.859958	no	mXLOC_008338	1.02032	1.61664	0.59632	0.663979	0.4849	0.748033	no	mXLOC_008338	0.840541	0.616411	-0.22413	-0.447425	1	1	no	mXLOC_008338	1.38653	1.30524	-0.08129	-0.0871588	1	1	no
mXLOC_008384		Antisense	chr12:13219285-13249362	+	mXLOC_008384	0	0	0	0	1	1	no	mXLOC_008384	0.153189	0.131487	-0.021702	-0.220395	1	1	no	mXLOC_008384	4.36189	0.0129143	-4.34898	-8.39984	1	1	no	mXLOC_008384	0	0.40811	0.40811	inf	1	1	no
mXLOC_008419		Antisense	chr12:21390046-21417637	+	mXLOC_008419	0.0166547	0	-0.0166547	#NAME?	1	1	no	mXLOC_008419	0.13205	0.164919	0.032869	0.320678	1	1	no	mXLOC_008419	0.761705	0	-0.761705	#NAME?	1	1	no	mXLOC_008419	7.89852	11.2332	3.33468	0.508117	0.391	0.695365	no
mXLOC_008440		Antisense	chr12:25093790-25096094	+	mXLOC_008440	0	0	0	0	1	1	no	mXLOC_008440	0.162348	0.294072	0.131724	0.857077	1	1	no	mXLOC_008440	111.327	108.032	-3.295	-0.0433508	0.96545	0.990341	no	mXLOC_008440	0	0	0	0	1	1	no
mXLOC_008448		Antisense	chr12:26442720-26456503	+	mXLOC_008448	0	0.019672	0.019672	inf	1	1	no	mXLOC_008448	0.00542689	0.861918	0.856491	7.31128	0.1282	0.354818	no	mXLOC_008448	0.0199789	11.487	11.467	9.16731	0.43165	0.90021	no	mXLOC_008448	1.8363	23.012	21.1757	3.64751	0.17055	0.521314	no
mXLOC_008453		Antisense	chr12:28630846-28635955	+	mXLOC_008453	0.0436221	0	-0.0436221	#NAME?	1	1	no	mXLOC_008453	1.18094	1.98032	0.79938	0.745802	0.54635	0.790641	no	mXLOC_008453	0	0	0	0	1	1	no	mXLOC_008453	0	0	0	0	1	1	no
mXLOC_008466		Antisense	chr12:31594765-31634736	+	mXLOC_008466	0	0	0	0	1	1	no	mXLOC_008466	0.072292	0.194081	0.121789	1.42475	1	1	no	mXLOC_008466	8.4774	1.48808	-6.98932	-2.51017	1	1	no	mXLOC_008466	0.0859918	0	-0.0859918	#NAME?	1	1	no
mXLOC_008523		Antisense	chr12:51743697-51836594	+	mXLOC_008523	0.177579	0.099317	-0.078262	-0.838345	1	1	no	mXLOC_008523	0.0404483	0.429465	0.389017	3.40839	0.21505	0.485924	no	mXLOC_008523	0.941993	0	-0.941993	#NAME?	1	1	no	mXLOC_008523	5.40026	20.4347	15.0344	1.91992	0.4939	0.76595	no
mXLOC_008524		Antisense	chr12:51743697-51836594	+	mXLOC_008524	0	0	0	0	1	1	no	mXLOC_008524	0.0477299	0.145606	0.0978761	1.6091	1	1	no	mXLOC_008524	0	11.8728	11.8728	inf	0.24085	0.832379	no	mXLOC_008524	12.7528	18.0325	5.2797	0.499789	0.6705	0.860201	no
mXLOC_008545		Antisense	chr12:55489365-55492647	+	mXLOC_008545	0.0190754	0.0202262	0.0011508	0.0845128	1	1	no	mXLOC_008545	0.0846651	1.11621	1.03154	3.7207	0.01445	0.0743075	no	mXLOC_008545	6.05532	70.9719	64.9166	3.55097	0.30345	0.859023	no	mXLOC_008545	2.9889	19.1575	16.1686	2.68022	0.37735	0.683557	no
mXLOC_008569		Antisense	chr12:69157625-69159215	+	mXLOC_008569	0	0	0	0	1	1	no	mXLOC_008569	1.44308	3.67312	2.23004	1.34786	0.30875	0.591661	no	mXLOC_008569	41.6813	13.7282	-27.9531	-1.60226	0.4873	0.916083	no	mXLOC_008569	3.20891	0	-3.20891	#NAME?	1	1	no
mXLOC_008574		Antisense	chr12:69201772-69231865	+	mXLOC_008574	0	0	0	0	1	1	no	mXLOC_008574	0.417189	0.61428	0.197091	0.558196	0.7727	0.911671	no	mXLOC_008574	3.75643	0	-3.75643	#NAME?	1	1	no	mXLOC_008574	0	0	0	0	1	1	no
mXLOC_008648		Antisense	chr12:76937268-76962482	+	mXLOC_008648	0	0	0	0	1	1	no	mXLOC_008648	0.0586759	0.29001	0.231334	2.30526	0.14195	0.376911	no	mXLOC_008648	0	0	0	0	1	1	no	mXLOC_008648	2.12215	2.72519	0.60304	0.360826	1	1	no
mXLOC_008667	ENSMUSG00000097417	Antisense	chr12:80107702-80113084	+	mXLOC_008667	0	0	0	0	1	1	no	mXLOC_008667	0.00194684	0.00344883	0.00150199	0.824973	1	1	no	mXLOC_008667	1.51966	0	-1.51966	#NAME?	1	1	no	mXLOC_008667	0.333671	2.23021	1.89654	2.74068	1	1	no
mXLOC_008700		Antisense	chr12:84754550-84773112	+	mXLOC_008700	0.0426458	0	-0.0426458	#NAME?	1	1	no	mXLOC_008700	0.943132	2.56232	1.61919	1.44192	0.3346	0.618265	no	mXLOC_008700	136.707	104.353	-32.354	-0.389606	0.8372	0.968649	no	mXLOC_008700	179.713	209.302	29.589	0.219891	0.51235	0.776237	no
mXLOC_008708		Antisense	chr12:85340598-85394013	+	mXLOC_008708	0.0836181	0.128238	0.0446199	0.616937	1	1	no	mXLOC_008708	0.150122	0.175322	0.0252	0.223876	1	1	no	mXLOC_008708	0	1.41334	1.41334	inf	1	1	no	mXLOC_008708	1.03537	0.615417	-0.419953	-0.750514	1	1	no
mXLOC_008754		Antisense	chr12:91806014-91849193	+	mXLOC_008754	0	0.158971	0.158971	inf	1	1	no	mXLOC_008754	0.239705	0.358078	0.118373	0.579011	1	1	no	mXLOC_008754	0	18.7151	18.7151	inf	0.1555	0.832379	no	mXLOC_008754	3.93019	0	-3.93019	#NAME?	1	1	no
mXLOC_008775		Antisense	chr12:100277778-100520822	+	mXLOC_008775	0	0.0191724	0.0191724	inf	1	1	no	mXLOC_008775	0.0199637	0.121492	0.101528	2.60541	1	1	no	mXLOC_008775	0.368839	0.00011832	-0.368721	-11.6061	1	1	no	mXLOC_008775	8.52455	21.0435	12.519	1.30368	0.00635	0.0798935	no
mXLOC_008787	ENSMUSG00000090185	Antisense	chr12:103321141-103406350	+	mXLOC_008787	0.0478334	0.445005	0.397172	3.21773	1	1	no	mXLOC_008787	1.30734	1.97677	0.66943	0.596513	0.06105	0.217985	no	mXLOC_008787	0.0242544	0.000145217	-0.0241092	-7.38389	1	1	no	mXLOC_008787	1.29184	0.462788	-0.829052	-1.481	1	1	no
mXLOC_008807		Antisense	chr12:108106430-108179331	+	mXLOC_008807	0	0	0	0	1	1	no	mXLOC_008807	0.103438	0.672805	0.569367	2.70143	0.2791	0.560557	no	mXLOC_008807	3.319	0	-3.319	#NAME?	1	1	no	mXLOC_008807	0	23.3212	23.3212	inf	1	1	no
mXLOC_008828		Antisense	chr12:110690604-110702728	+	mXLOC_008828	0	0	0	0	1	1	no	mXLOC_008828	1.53427	2.29582	0.76155	0.581452	0.68705	0.873339	no	mXLOC_008828	1.08344	0	-1.08344	#NAME?	1	1	no	mXLOC_008828	1.15905	0	-1.15905	#NAME?	1	1	no
mXLOC_008852		Antisense	chr12:111961359-111967056	+	mXLOC_008852	0	0	0	0	1	1	no	mXLOC_008852	0.422349	0.701872	0.279523	0.73277	0.6362	0.846247	no	mXLOC_008852	13.8965	9.23746	-4.65904	-0.589156	0.7829	0.961751	no	mXLOC_008852	0	0	0	0	1	1	no
mXLOC_008863		Antisense	chr12:112850852-112868442	+	mXLOC_008863	0.0503776	0.0336822	-0.0166954	-0.580797	1	1	no	mXLOC_008863	0.0352269	0.0247601	-0.0104668	-0.508664	1	1	no	mXLOC_008863	0.0398003	0.412688	0.372888	3.3742	1	1	no	mXLOC_008863	9.45587	6.88667	-2.5692	-0.457403	0.6076	0.827166	no
mXLOC_008916	ENSMUSG00000073242	Antisense	chr12:3806006-3914443	-	mXLOC_008916	0.600372	0.0197551	-0.580617	-4.92556	0.0535	0.270284	no	mXLOC_008916	0.284892	0.0221998	-0.262692	-3.6818	0.00765	0.0446239	yes	mXLOC_008916	2.25079	0.790593	-1.4602	-1.50943	1	1	no	mXLOC_008916	1.10253	0.891718	-0.210812	-0.306153	1	1	no
mXLOC_008917	ENSMUSG00000073242	Antisense	chr12:3806006-3914443	-	mXLOC_008917	0	0	0	0	1	1	no	mXLOC_008917	0.317752	0.112892	-0.20486	-1.49296	0.463	0.729545	no	mXLOC_008917	22.1873	4.77403	-17.4133	-2.21645	0.4794	0.915343	no	mXLOC_008917	0	3.44486	3.44486	inf	1	1	no
mXLOC_008923		Antisense	chr12:4817509-4827658	-	mXLOC_008923	0.123144	0	-0.123144	#NAME?	1	1	no	mXLOC_008923	0.160286	0.274669	0.114383	0.777044	0.6124	0.832757	no	mXLOC_008923	7.53234	6.46995	-1.06239	-0.219343	0.8928	0.978012	no	mXLOC_008923	5.99936	5.58504	-0.41432	-0.103242	1	1	no
mXLOC_008924		Antisense	chr12:4817509-4827658	-	mXLOC_008924	0.0565519	0	-0.0565519	#NAME?	1	1	no	mXLOC_008924	0	0.0562228	0.0562228	inf	1	1	no	mXLOC_008924	1.70079	5.36441	3.66362	1.65721	1	1	no	mXLOC_008924	0	0	0	0	1	1	no
mXLOC_008938		Antisense	chr12:8674133-8752581	-	mXLOC_008938	0	0	0	0	1	1	no	mXLOC_008938	0.271028	0	-0.271028	#NAME?	1	1	no	mXLOC_008938	12.0729	54.2162	42.1433	2.16695	0.47995	0.915442	no	mXLOC_008938	0	12.8236	12.8236	inf	1	1	no
mXLOC_008939		Antisense	chr12:8674133-8752581	-	mXLOC_008939	0	0	0	0	1	1	no	mXLOC_008939	0.0366023	0.190339	0.153737	2.37856	1	1	no	mXLOC_008939	0.399731	3.06486	2.66513	2.93872	1	1	no	mXLOC_008939	5.96285	0	-5.96285	#NAME?	1	1	no
mXLOC_009015		Antisense	chr12:32953890-32979548	-	mXLOC_009015	0	0	0	0	1	1	no	mXLOC_009015	0.277438	0.0834088	-0.194029	-1.7339	0.3195	0.603543	no	mXLOC_009015	0	2.86641	2.86641	inf	1	1	no	mXLOC_009015	0	0	0	0	1	1	no
mXLOC_009034	ENSMUSG00000090582	Antisense	chr12:40201202-40248504	-	mXLOC_009034	4.79846	39.0793	34.2808	3.02576	5e-05	0.00103772	yes	mXLOC_009034	53.5012	95.2713	41.7701	0.83247	5e-05	0.000580752	yes	mXLOC_009034	31.9532	44.6356	12.6824	0.482235	0.39875	0.892661	no	mXLOC_009034	45.785	60.8365	15.0515	0.410063	0.2466	0.583408	no
mXLOC_009068		Antisense	chr12:52503779-52572130	-	mXLOC_009068	0	0	0	0	1	1	no	mXLOC_009068	0.319129	0	-0.319129	#NAME?	1	1	no	mXLOC_009068	0	0	0	0	1	1	no	mXLOC_009068	4.02027	9.93159	5.91132	1.30473	1	1	no
mXLOC_009140	ENSMUSG00000085622	Antisense	chr12:70967622-71099355	-	mXLOC_009140	1.01433	1.62864	0.61431	0.68314	0.73805	0.905263	no	mXLOC_009140	0.568676	0.610066	0.04139	0.101358	0.96375	0.985768	no	mXLOC_009140	2.02014	2.88174	0.8616	0.512485	1	1	no	mXLOC_009140	7.55673	5.0305	-2.52623	-0.587061	0.46255	0.745973	no
mXLOC_009162		Antisense	chr12:76255210-76319820	-	mXLOC_009162	0	0	0	0	1	1	no	mXLOC_009162	0.198956	0	-0.198956	#NAME?	1	1	no	mXLOC_009162	0	2.93569	2.93569	inf	1	1	no	mXLOC_009162	0	0	0	0	1	1	no
mXLOC_009201		Antisense	chr12:80945474-80950508	-	mXLOC_009201	0.0187393	0	-0.0187393	#NAME?	1	1	no	mXLOC_009201	0.228979	0.426362	0.197383	0.896866	0.4796	0.743245	no	mXLOC_009201	4.68438	8.69414	4.00976	0.892184	0.7612	0.956046	no	mXLOC_009201	0	0	0	0	1	1	no
mXLOC_009214	ENSMUSG00000099708	Antisense	chr12:83631235-83685265	-	mXLOC_009214	0	0	0	0	1	1	no	mXLOC_009214	1.30962	1.53575	0.22613	0.229791	0.62295	0.838637	no	mXLOC_009214	0	0	0	0	1	1	no	mXLOC_009214	0	0	0	0	1	1	no
mXLOC_009215		Antisense	chr12:83688090-83738644	-	mXLOC_009215	0	0	0	0	1	1	no	mXLOC_009215	0.0933697	0.24834	0.15497	1.41129	1	1	no	mXLOC_009215	0	5.29061	5.29061	inf	1	1	no	mXLOC_009215	0	0	0	0	1	1	no
mXLOC_009216		Antisense	chr12:83688090-83738644	-	mXLOC_009216	0	0	0	0	1	1	no	mXLOC_009216	0.103728	0.147791	0.044063	0.510749	1	1	no	mXLOC_009216	0.0110601	11.3525	11.3414	10.0034	0.42815	0.899852	no	mXLOC_009216	9.16028	6.7984	-2.36188	-0.430195	0.6223	0.834725	no
mXLOC_009252		Antisense	chr12:85473841-85477278	-	mXLOC_009252	0	0	0	0	1	1	no	mXLOC_009252	0.0763353	0.396158	0.319823	2.37565	1	1	no	mXLOC_009252	0	0	0	0	1	1	no	mXLOC_009252	5.12251	0	-5.12251	#NAME?	1	1	no
mXLOC_009302	ENSMUSG00000096947	Antisense	chr12:100199434-100209814	-	mXLOC_009302	0	0.0193812	0.0193812	inf	1	1	no	mXLOC_009302	0.830891	1.68216	0.851269	1.01759	0.4144	0.689909	no	mXLOC_009302	0	0	0	0	1	1	no	mXLOC_009302	0	0	0	0	1	1	no
mXLOC_009314		Antisense	chr12:101968089-102006569	-	mXLOC_009314	68.2395	145.648	77.4085	1.09381	0.05005	0.259954	no	mXLOC_009314	66.9948	80.6595	13.6647	0.267794	0.4836	0.746726	no	mXLOC_009314	46.9852	76.2512	29.266	0.698554	0.6643	0.946876	no	mXLOC_009314	91.2569	83.9885	-7.2684	-0.119742	0.822	0.927868	no
mXLOC_009343		Antisense	chr12:108179438-108203406	-	mXLOC_009343	0	0	0	0	1	1	no	mXLOC_009343	0.0567653	0.384707	0.327942	2.76068	0.1679	0.417945	no	mXLOC_009343	22.251	20.8838	-1.3672	-0.0914859	0.88825	0.977067	no	mXLOC_009343	22.7095	15.352	-7.3575	-0.564866	0.67535	0.862748	no
mXLOC_009358		Antisense	chr12:110447165-110583233	-	mXLOC_009358	0.427134	0.487628	0.060494	0.191092	1	1	no	mXLOC_009358	1.06959	0.49674	-0.57285	-1.10649	0.13765	0.370033	no	mXLOC_009358	0.462759	1.07163	0.608871	1.21148	1	1	no	mXLOC_009358	2.5161	0.695728	-1.82037	-1.8546	1	1	no
mXLOC_009361	ENSMUSG00000090327	Antisense	chr12:110601247-110666945	-	mXLOC_009361	0	0	0	0	1	1	no	mXLOC_009361	0	0.156893	0.156893	inf	1	1	no	mXLOC_009361	0	0	0	0	1	1	no	mXLOC_009361	7.2464	2.39733	-4.84907	-1.59584	0.57325	0.809129	no
mXLOC_009373		Antisense	chr12:111442455-111455040	-	mXLOC_009373	0	0	0	0	1	1	no	mXLOC_009373	0.0151709	0.519806	0.504635	5.09859	0.0376	0.155057	no	mXLOC_009373	4.44261	40.004	35.5614	3.17067	0.4623	0.909313	no	mXLOC_009373	24.6004	76.812	52.2116	1.64265	0.41185	0.708788	no
mXLOC_009386		Antisense	chr12:112588688-112615647	-	mXLOC_009386	0	0	0	0	1	1	no	mXLOC_009386	0	0	0	0	1	1	no	mXLOC_009386	2.59047	0.173625	-2.41684	-3.89917	1	1	no	mXLOC_009386	0	0	0	0	1	1	no
mXLOC_009388		Antisense	chr12:112588688-112615647	-	mXLOC_009388	0	0	0	0	1	1	no	mXLOC_009388	0.420491	0	-0.420491	#NAME?	0.1159	0.33372	no	mXLOC_009388	2.52336	0	-2.52336	#NAME?	1	1	no	mXLOC_009388	0	1.76721	1.76721	inf	1	1	no
mXLOC_009389		Antisense	chr12:112619901-112642392	-	mXLOC_009389	0.0320039	0	-0.0320039	#NAME?	1	1	no	mXLOC_009389	0.370654	0.233779	-0.136875	-0.664929	0.7668	0.909688	no	mXLOC_009389	5.72563	2.19639	-3.52924	-1.3823	1	1	no	mXLOC_009389	0	0.498466	0.498466	inf	1	1	no
mXLOC_009405	ENSMUSG00000097476	Antisense	chr12:112934026-113001926	-	mXLOC_009405	2.35308	1.02289	-1.33019	-1.2019	0.07555	0.339032	no	mXLOC_009405	3.0629	2.05956	-1.00334	-0.572566	0.19615	0.460193	no	mXLOC_009405	2.42126	2.70063	0.27937	0.157539	1	1	no	mXLOC_009405	5.53633	3.22892	-2.30741	-0.777879	1	1	no
mXLOC_010141		Antisense	chr13:17880574-17944251	+	mXLOC_010141	0	0	0	0	1	1	no	mXLOC_010141	0.0367012	0.309675	0.272974	3.07685	1	1	no	mXLOC_010141	25.051	41.7563	16.7053	0.737128	0.74195	0.955645	no	mXLOC_010141	2.00663	25.8898	23.8832	3.68954	0.42325	0.717535	no
mXLOC_010209		Antisense	chr13:30539506-30545362	+	mXLOC_010209	0	0	0	0	1	1	no	mXLOC_010209	0.10326	0.0693596	-0.0339004	-0.574114	1	1	no	mXLOC_010209	0	0	0	0	1	1	no	mXLOC_010209	9.125	15.2051	6.0801	0.736659	0.4864	0.763163	no
mXLOC_010239		Antisense	chr13:37971369-37994230	+	mXLOC_010239	0	0	0	0	1	1	no	mXLOC_010239	0.184296	0.208142	0.023846	0.175547	1	1	no	mXLOC_010239	6.42801	5.64693	-0.78108	-0.186904	0.9028	0.979581	no	mXLOC_010239	11.3622	11.5784	0.2162	0.0271965	0.94865	0.976557	no
mXLOC_010244		Antisense	chr13:38500218-38532786	+	mXLOC_010244	0	0	0	0	1	1	no	mXLOC_010244	0.171024	0.0644073	-0.106617	-1.4089	1	1	no	mXLOC_010244	0	0	0	0	1	1	no	mXLOC_010244	2.99249	1.70512	-1.28737	-0.81147	1	1	no
mXLOC_010247		Antisense	chr13:38645688-38659101	+	mXLOC_010247	0	0	0	0	1	1	no	mXLOC_010247	0.0548935	0.176062	0.121168	1.68138	1	1	no	mXLOC_010247	0	1.34309	1.34309	inf	1	1	no	mXLOC_010247	0	0	0	0	1	1	no
mXLOC_010256	ENSMUSG00000097373	Antisense	chr13:41309915-41492006	+	mXLOC_010256	0	0	0	0	1	1	no	mXLOC_010256	0.0687476	0.0269359	-0.0418117	-1.35178	1	1	no	mXLOC_010256	0.890234	0	-0.890234	#NAME?	1	1	no	mXLOC_010256	1.16298	1.40274	0.23976	0.270414	1	1	no
mXLOC_010274	ENSMUSG00000038152	Antisense	chr13:45549757-45966508	+	mXLOC_010274	0.194292	0	-0.194292	#NAME?	1	1	no	mXLOC_010274	0.207971	0.0846747	-0.123296	-1.29638	1	1	no	mXLOC_010274	0.314574	0	-0.314574	#NAME?	1	1	no	mXLOC_010274	0	1.04069	1.04069	inf	1	1	no
mXLOC_010286	ENSMUSG00000086889	Antisense	chr13:48801749-48876408	+	mXLOC_010286	0.0603368	0.0478941	-0.0124427	-0.333189	1	1	no	mXLOC_010286	0.110149	0.0228879	-0.0872611	-2.2668	1	1	no	mXLOC_010286	0.300846	0.427518	0.126672	0.506961	1	1	no	mXLOC_010286	1.48727	0.613134	-0.874136	-1.27839	1	1	no
mXLOC_010287		Antisense	chr13:48879215-48968017	+	mXLOC_010287	0	0	0	0	1	1	no	mXLOC_010287	0.0961093	0.081483	-0.0146263	-0.238178	1	1	no	mXLOC_010287	0.770835	1.9882	1.21737	1.36697	1	1	no	mXLOC_010287	0.486938	14.2835	13.7966	4.87446	0.24965	0.584105	no
mXLOC_010331		Antisense	chr13:55343658-55362870	+	mXLOC_010331	0	0	0	0	1	1	no	mXLOC_010331	0.185767	0.150795	-0.034972	-0.300909	1	1	no	mXLOC_010331	0.426401	6.88319	6.45679	4.01279	0.4183	0.898275	no	mXLOC_010331	2.52947	4.76678	2.23731	0.914178	1	1	no
mXLOC_010336		Antisense	chr13:55523139-55536946	+	mXLOC_010336	0	0	0	0	1	1	no	mXLOC_010336	0.0962387	0.113607	0.0173683	0.239364	1	1	no	mXLOC_010336	1.30841	0	-1.30841	#NAME?	1	1	no	mXLOC_010336	0	0	0	0	1	1	no
mXLOC_010348		Antisense	chr13:56073569-56136361	+	mXLOC_010348	0	0	0	0	1	1	no	mXLOC_010348	0.135454	0.233331	0.097877	0.784577	1	1	no	mXLOC_010348	0	2.19969	2.19969	inf	1	1	no	mXLOC_010348	0	0	0	0	1	1	no
mXLOC_010358		Antisense	chr13:58176155-58215673	+	mXLOC_010358	0	0	0	0	1	1	no	mXLOC_010358	0.367171	0.446751	0.07958	0.283017	0.85875	0.948852	no	mXLOC_010358	3.1921	14.5567	11.3646	2.1891	0.56095	0.929796	no	mXLOC_010358	1.0978	0	-1.0978	#NAME?	1	1	no
mXLOC_010359		Antisense	chr13:58377235-58385236	+	mXLOC_010359	0	0.0614327	0.0614327	inf	1	1	no	mXLOC_010359	0.108112	0.0491651	-0.0589469	-1.13683	1	1	no	mXLOC_010359	1.92932	0.00877517	-1.92054	-7.78045	1	1	no	mXLOC_010359	6.55135	1.71157	-4.83978	-1.93647	1	1	no
mXLOC_010362		Antisense	chr13:59634983-59675818	+	mXLOC_010362	0	0	0	0	1	1	no	mXLOC_010362	0.351086	0.257662	-0.093424	-0.446347	1	1	no	mXLOC_010362	0	0	0	0	1	1	no	mXLOC_010362	12.2643	0	-12.2643	#NAME?	1	1	no
mXLOC_010363		Antisense	chr13:59634983-59675818	+	mXLOC_010363	0	0	0	0	1	1	no	mXLOC_010363	0.41885	0.411194	-0.007656	-0.0266121	1	1	no	mXLOC_010363	6.7318	0	-6.7318	#NAME?	0.2411	0.832379	no	mXLOC_010363	8.05353	0	-8.05353	#NAME?	1	1	no
mXLOC_010393		Antisense	chr13:64363213-64370350	+	mXLOC_010393	0	0.0937124	0.0937124	inf	1	1	no	mXLOC_010393	0.636763	1.36376	0.726997	1.09876	0.37875	0.66081	no	mXLOC_010393	0	0	0	0	1	1	no	mXLOC_010393	0	0	0	0	1	1	no
mXLOC_010469		Antisense	chr13:74431756-74617975	+	mXLOC_010469	0	0	0	0	1	1	no	mXLOC_010469	0.00537817	0.00231366	-0.00306451	-1.21694	1	1	no	mXLOC_010469	0.166804	1.02007	0.853266	2.61245	1	1	no	mXLOC_010469	2.48214	0.807832	-1.67431	-1.61946	1	1	no
mXLOC_010509		Antisense	chr13:86044748-86046904	+	mXLOC_010509	0.589765	0.231412	-0.358353	-1.34968	0.61125	0.852954	no	mXLOC_010509	0.451388	0.347087	-0.104301	-0.379068	0.8286	0.935426	no	mXLOC_010509	53.5812	14.9145	-38.6667	-1.84501	0.314	0.865705	no	mXLOC_010509	4.28863	0.000680956	-4.28795	-12.6207	1	1	no
mXLOC_010522		Antisense	chr13:92485937-92530868	+	mXLOC_010522	0	0	0	0	1	1	no	mXLOC_010522	0.327961	0.210064	-0.117897	-0.642694	1	1	no	mXLOC_010522	2.55024	0	-2.55024	#NAME?	1	1	no	mXLOC_010522	0	2.64238	2.64238	inf	1	1	no
mXLOC_010537	ENSMUSG00000090033	Antisense	chr13:94976343-95250336	+	mXLOC_010537	1.22388	0.951431	-0.272449	-0.363286	0.6722	0.880731	no	mXLOC_010537	0.442594	0.561197	0.118603	0.342525	0.68935	0.874389	no	mXLOC_010537	0.854917	0.495208	-0.359709	-0.787749	1	1	no	mXLOC_010537	0.25513	0.205365	-0.049765	-0.313046	1	1	no
mXLOC_010540		Antisense	chr13:95511723-95528275	+	mXLOC_010540	0	0	0	0	1	1	no	mXLOC_010540	0	0	0	0	1	1	no	mXLOC_010540	0	0	0	0	1	1	no	mXLOC_010540	0.955673	1.22106	0.265387	0.353547	1	1	no
mXLOC_010547		Antisense	chr13:96642418-96670994	+	mXLOC_010547	0	0.0540109	0.0540109	inf	1	1	no	mXLOC_010547	0.102871	0.162265	0.059394	0.657522	1	1	no	mXLOC_010547	0	1.28245	1.28245	inf	1	1	no	mXLOC_010547	0	0	0	0	1	1	no
mXLOC_010563		Antisense	chr13:98246766-98263041	+	mXLOC_010563	0	0	0	0	1	1	no	mXLOC_010563	0.0339557	0.331067	0.297111	3.2854	1	1	no	mXLOC_010563	0	0	0	0	1	1	no	mXLOC_010563	0	2.91171	2.91171	inf	1	1	no
mXLOC_010565	ENSMUSG00000048603	Antisense	chr13:98309891-98324415	+	mXLOC_010565	0	0.0394666	0.0394666	inf	1	1	no	mXLOC_010565	0.794197	1.09965	0.305453	0.469473	0.716	0.88772	no	mXLOC_010565	0	0	0	0	1	1	no	mXLOC_010565	0	0	0	0	1	1	no
mXLOC_010587		Antisense	chr13:100017993-100104075	+	mXLOC_010587	0	0	0	0	1	1	no	mXLOC_010587	0.0603549	0.311242	0.250887	2.36649	1	1	no	mXLOC_010587	0	15.779	15.779	inf	0.2515	0.832379	no	mXLOC_010587	0.232401	0	-0.232401	#NAME?	1	1	no
mXLOC_010597		Antisense	chr13:100802585-100833462	+	mXLOC_010597	0	0	0	0	1	1	no	mXLOC_010597	0.0363479	0.283465	0.247117	2.96323	1	1	no	mXLOC_010597	0.0469039	0	-0.0469039	#NAME?	1	1	no	mXLOC_010597	3.3292	2.06459	-1.26461	-0.689318	1	1	no
mXLOC_010621	ENSMUSG00000084860	Antisense	chr13:104630745-104839448	+	mXLOC_010621	0.107878	0.000385476	-0.107493	-8.12854	1	1	no	mXLOC_010621	0.726667	1.33236	0.605693	0.874617	0.4104	0.68671	no	mXLOC_010621	6.42899	1.2527	-5.17629	-2.35955	1	1	no	mXLOC_010621	0.000222041	0.631483	0.631261	11.4737	1	1	no
mXLOC_010643		Antisense	chr13:111425585-111490525	+	mXLOC_010643	0	0	0	0	1	1	no	mXLOC_010643	0.212759	0.309609	0.09685	0.541229	0.6521	0.855373	no	mXLOC_010643	1.97536	0	-1.97536	#NAME?	1	1	no	mXLOC_010643	0	0	0	0	1	1	no
mXLOC_010709		Antisense	chr13:8885500-8892451	-	mXLOC_010709	0	0	0	0	1	1	no	mXLOC_010709	0.0478815	0.116628	0.0687465	1.28438	1	1	no	mXLOC_010709	0	0	0	0	1	1	no	mXLOC_010709	3.08313	1.97678	-1.10635	-0.641243	1	1	no
mXLOC_010724		Antisense	chr13:12395326-12439127	-	mXLOC_010724	0	0.195528	0.195528	inf	1	1	no	mXLOC_010724	0.0957006	0.044034	-0.0516666	-1.11991	1	1	no	mXLOC_010724	4.96035	1.39122	-3.56913	-1.83409	1	1	no	mXLOC_010724	0	1.66977	1.66977	inf	1	1	no
mXLOC_010758		Antisense	chr13:21179381-21194724	-	mXLOC_010758	0	0	0	0	1	1	no	mXLOC_010758	0.215421	0.172399	-0.043022	-0.321405	1	1	no	mXLOC_010758	0	0.0126129	0.0126129	inf	1	1	no	mXLOC_010758	1.68303	5.03518	3.35215	1.58098	1	1	no
mXLOC_010763		Antisense	chr13:21493960-21497146	-	mXLOC_010763	0	0	0	0	1	1	no	mXLOC_010763	0	0	0	0	1	1	no	mXLOC_010763	93.9687	98.1411	4.1724	0.0626769	0.91385	0.980803	no	mXLOC_010763	61.5553	39.8652	-21.6901	-0.626752	0.1321	0.468658	no
mXLOC_010845		Antisense	chr13:37345200-37419044	-	mXLOC_010845	0	0.0409085	0.0409085	inf	1	1	no	mXLOC_010845	0.128817	0.20098	0.072163	0.641729	1	1	no	mXLOC_010845	0	1.2122	1.2122	inf	1	1	no	mXLOC_010845	0	0	0	0	1	1	no
mXLOC_010871		Antisense	chr13:42262465-42308207	-	mXLOC_010871	0	0	0	0	1	1	no	mXLOC_010871	0	0.0191058	0.0191058	inf	1	1	no	mXLOC_010871	0	218.587	218.587	inf	0.1004	0.749152	no	mXLOC_010871	0	0	0	0	1	1	no
mXLOC_010878		Antisense	chr13:43785065-43803144	-	mXLOC_010878	0	0.0249809	0.0249809	inf	1	1	no	mXLOC_010878	0.0157842	0.170397	0.154613	3.43235	1	1	no	mXLOC_010878	0	2.1747	2.1747	inf	1	1	no	mXLOC_010878	0	0	0	0	1	1	no
mXLOC_010928		Antisense	chr13:49653043-49679741	-	mXLOC_010928	0	0	0	0	1	1	no	mXLOC_010928	0.122898	0.348038	0.22514	1.50178	1	1	no	mXLOC_010928	0	3.04218	3.04218	inf	1	1	no	mXLOC_010928	0	0	0	0	1	1	no
mXLOC_010929		Antisense	chr13:49653043-49679741	-	mXLOC_010929	0	0.0899815	0.0899815	inf	1	1	no	mXLOC_010929	0.18409	0.328513	0.144423	0.835542	0.5816	0.81307	no	mXLOC_010929	1.56475	2.45346	0.88871	0.648886	1	1	no	mXLOC_010929	3.08654	0	-3.08654	#NAME?	1	1	no
mXLOC_010939		Antisense	chr13:51633787-51650704	-	mXLOC_010939	0.343194	0.784422	0.441228	1.1926	0.28795	0.627316	no	mXLOC_010939	0.0668922	3.56081	3.49392	5.73422	0.0227	0.10527	no	mXLOC_010939	0	0.618242	0.618242	inf	1	1	no	mXLOC_010939	0.261827	0.112107	-0.14972	-1.22373	1	1	no
mXLOC_010973		Antisense	chr13:55634922-55681269	-	mXLOC_010973	0	0	0	0	1	1	no	mXLOC_010973	0.212023	0.11615	-0.095873	-0.868236	1	1	no	mXLOC_010973	80.7026	106.581	25.8784	0.401267	0.83145	0.968264	no	mXLOC_010973	20.589	52.8921	32.3031	1.36118	0.54655	0.793566	no
mXLOC_011030		Antisense	chr13:64161856-64186537	-	mXLOC_011030	0.479542	0	-0.479542	#NAME?	1	1	no	mXLOC_011030	0.534192	0	-0.534192	#NAME?	0.11815	0.338023	no	mXLOC_011030	0.530856	0	-0.530856	#NAME?	1	1	no	mXLOC_011030	10.756	0	-10.756	#NAME?	1	1	no
mXLOC_011074	ENSMUSG00000051805	Antisense	chr13:69497943-69635780	-	mXLOC_011074	2.8103	8.34071	5.53041	1.56945	0.0115	0.0941892	no	mXLOC_011074	4.74776	15.4072	10.6594	1.69828	0.013	0.0682196	no	mXLOC_011074	0.524472	5.43396	4.90949	3.37307	1	1	no	mXLOC_011074	0.551534	4.02219	3.47066	2.86646	1	1	no
mXLOC_011104		Antisense	chr13:74397370-74407359	-	mXLOC_011104	0	0	0	0	1	1	no	mXLOC_011104	0.175901	0.131672	-0.044229	-0.417816	1	1	no	mXLOC_011104	18.4615	14.0293	-4.4322	-0.396083	0.71295	0.95323	no	mXLOC_011104	0	0.00298808	0.00298808	inf	1	1	no
mXLOC_011116		Antisense	chr13:75839854-75851084	-	mXLOC_011116	0	0.0435228	0.0435228	inf	1	1	no	mXLOC_011116	0.0979749	0.458108	0.360133	2.22521	0.1163	0.334434	no	mXLOC_011116	0	0.306434	0.306434	inf	1	1	no	mXLOC_011116	0	1.57458	1.57458	inf	1	1	no
mXLOC_011151		Antisense	chr13:90923094-90924942	-	mXLOC_011151	0	0	0	0	1	1	no	mXLOC_011151	1.62205	2.93858	1.31653	0.857296	0.4814	0.744636	no	mXLOC_011151	0	0	0	0	1	1	no	mXLOC_011151	1.14794	0	-1.14794	#NAME?	1	1	no
mXLOC_011177		Antisense	chr13:94788887-94842978	-	mXLOC_011177	0	0	0	0	1	1	no	mXLOC_011177	0.543919	0.806245	0.262326	0.567827	0.71615	0.887781	no	mXLOC_011177	32.9585	17.0748	-15.8837	-0.948784	0.5154	0.919914	no	mXLOC_011177	33.5794	22.206	-11.3734	-0.596627	0.60925	0.828147	no
mXLOC_011215		Antisense	chr13:99184312-99250672	-	mXLOC_011215	0	0	0	0	1	1	no	mXLOC_011215	0	0	0	0	1	1	no	mXLOC_011215	3.36e-06	0	-3.36e-06	#NAME?	1	1	no	mXLOC_011215	5.21472	5.18744	-0.02728	-0.00756823	1	1	no
mXLOC_011221	ENSMUSG00000097022	Antisense	chr13:100106794-100114571	-	mXLOC_011221	0	0	0	0	1	1	no	mXLOC_011221	0.528605	0	-0.528605	#NAME?	1	1	no	mXLOC_011221	0	0	0	0	1	1	no	mXLOC_011221	0	23.4261	23.4261	inf	1	1	no
mXLOC_011302		Antisense	chr13:112927458-112969434	-	mXLOC_011302	0	0	0	0	1	1	no	mXLOC_011302	0	0.439176	0.439176	inf	0.1196	0.340103	no	mXLOC_011302	0	0	0	0	1	1	no	mXLOC_011302	2.35303	0	-2.35303	#NAME?	1	1	no
mXLOC_011303		Antisense	chr13:112927458-112969434	-	mXLOC_011303	0	0	0	0	1	1	no	mXLOC_011303	0.360136	0.10965	-0.250486	-1.71563	1	1	no	mXLOC_011303	5.6234	0	-5.6234	#NAME?	1	1	no	mXLOC_011303	0	6.07819	6.07819	inf	1	1	no
mXLOC_011314		Antisense	chr13:114818198-114832275	-	mXLOC_011314	0	0	0	0	1	1	no	mXLOC_011314	0.150477	0.0931146	-0.0573624	-0.692466	1	1	no	mXLOC_011314	3.93934	0.818515	-3.12082	-2.26687	1	1	no	mXLOC_011314	0	2.85295	2.85295	inf	1	1	no
mXLOC_012074	ENSMUSG00000079357	Antisense	chr14:13918443-14107727	+	mXLOC_012074	0	0	0	0	1	1	no	mXLOC_012074	0.159058	0.143307	-0.015751	-0.150451	1	1	no	mXLOC_012074	0	1.50368	1.50368	inf	1	1	no	mXLOC_012074	0	0	0	0	1	1	no
mXLOC_012075	ENSMUSG00000079357	Antisense	chr14:13918443-14107727	+	mXLOC_012075	1.4035	1.40647	0.00297	0.00305326	0.99595	0.997603	no	mXLOC_012075	0.750979	0.808386	0.057407	0.106271	0.90755	0.967973	no	mXLOC_012075	2.68878	5.16049	2.47171	0.940559	1	1	no	mXLOC_012075	8.82533	4.42275	-4.40258	-0.996708	0.03805	0.24329	no
mXLOC_012093		Antisense	chr14:19415698-19419702	+	mXLOC_012093	0.966038	0.598698	-0.36734	-0.690253	0.6348	0.862866	no	mXLOC_012093	0	0	0	0	1	1	no	mXLOC_012093	0	0	0	0	1	1	no	mXLOC_012093	7.98578	75.3671	67.3813	3.23843	0.45305	0.738661	no
mXLOC_012099	ENSMUSG00000084925	Antisense	chr14:20482744-20644048	+	mXLOC_012099	0	0	0	0	1	1	no	mXLOC_012099	0.172023	0.155893	-0.01613	-0.142048	1	1	no	mXLOC_012099	0	1.15594	1.15594	inf	1	1	no	mXLOC_012099	0	0	0	0	1	1	no
mXLOC_012103		Antisense	chr14:20734873-20796542	+	mXLOC_012103	0	0.42826	0.42826	inf	1	1	no	mXLOC_012103	0.718125	0.0558849	-0.66224	-3.6837	0.02995	0.130523	no	mXLOC_012103	0	0	0	0	1	1	no	mXLOC_012103	2.656	0	-2.656	#NAME?	1	1	no
mXLOC_012108	ENSMUSG00000084940	Antisense	chr14:21733393-21798725	+	mXLOC_012108	4.18589	3.15628	-1.02961	-0.407311	0.18935	0.55722	no	mXLOC_012108	5.16238	5.57044	0.40806	0.109754	0.56825	0.804503	no	mXLOC_012108	6.27307	6.92941	0.65634	0.14356	0.85105	0.971014	no	mXLOC_012108	2.011	3.10511	1.09411	0.626735	1	1	no
mXLOC_012189		Antisense	chr14:37118158-37135387	+	mXLOC_012189	0	0	0	0	1	1	no	mXLOC_012189	0.150684	0.284428	0.133744	0.916535	0.4514	0.720434	no	mXLOC_012189	0	10.7459	10.7459	inf	0.23985	0.832379	no	mXLOC_012189	0	0	0	0	1	1	no
mXLOC_012221		Antisense	chr14:47153887-47189458	+	mXLOC_012221	0	0.0548538	0.0548538	inf	1	1	no	mXLOC_012221	11.4125	13.407	1.9945	0.232372	0.68945	0.874453	no	mXLOC_012221	0	0	0	0	1	1	no	mXLOC_012221	0	0	0	0	1	1	no
mXLOC_012241	ENSMUSG00000097431	Antisense	chr14:50822981-50880627	+	mXLOC_012241	1.6263	1.02424	-0.60206	-0.667033	0.4933	0.787309	no	mXLOC_012241	0.62859	0.485863	-0.142727	-0.371568	0.82605	0.934642	no	mXLOC_012241	5.60051	4.35749	-1.24302	-0.362062	1	1	no	mXLOC_012241	2.19162	1.13223	-1.05939	-0.952835	1	1	no
mXLOC_012281		Antisense	chr14:54235390-54254104	+	mXLOC_012281	0	0	0	0	1	1	no	mXLOC_012281	0.179547	0.244794	0.065247	0.447201	1	1	no	mXLOC_012281	15.8197	2.74545	-13.0742	-2.52661	0.58465	0.935352	no	mXLOC_012281	1.0839	1.12829	0.04439	0.0579098	1	1	no
mXLOC_012299		Antisense	chr14:54722207-54781958	+	mXLOC_012299	0.0173765	0	-0.0173765	#NAME?	1	1	no	mXLOC_012299	0.0032998	0	-0.0032998	#NAME?	1	1	no	mXLOC_012299	13.1987	18.5545	5.3558	0.491372	0.82885	0.968264	no	mXLOC_012299	0.628712	3.85708	3.22837	2.61704	1	1	no
mXLOC_012300		Antisense	chr14:54722207-54781958	+	mXLOC_012300	0	0.151467	0.151467	inf	1	1	no	mXLOC_012300	0	0	0	0	1	1	no	mXLOC_012300	1.95684	8.15704	6.2002	2.05952	0.54835	0.927516	no	mXLOC_012300	4.565	0.256606	-4.30839	-4.15299	1	1	no
mXLOC_012340		Antisense	chr14:57832610-57890444	+	mXLOC_012340	0	0	0	0	1	1	no	mXLOC_012340	0.121878	0.0388096	-0.0830684	-1.65095	1	1	no	mXLOC_012340	0	2.36145	2.36145	inf	1	1	no	mXLOC_012340	0	7.48723	7.48723	inf	1	1	no
mXLOC_012358		Antisense	chr14:61530263-61556886	+	mXLOC_012358	0	0	0	0	1	1	no	mXLOC_012358	0.0411363	0.249167	0.208031	2.59863	1	1	no	mXLOC_012358	0	0	0	0	1	1	no	mXLOC_012358	2.5046	2.0505	-0.4541	-0.288602	1	1	no
mXLOC_012387		Antisense	chr14:67014056-67072475	+	mXLOC_012387	0.207077	0	-0.207077	#NAME?	1	1	no	mXLOC_012387	0.0903368	0.207837	0.1175	1.20207	1	1	no	mXLOC_012387	0.715028	4.47804	3.76301	2.6468	1	1	no	mXLOC_012387	1.81138	4.30168	2.4903	1.24781	1	1	no
mXLOC_012395		Antisense	chr14:69697266-69707650	+	mXLOC_012395	0	0	0	0	1	1	no	mXLOC_012395	0.27412	0.157428	-0.116692	-0.800115	0.65865	0.859099	no	mXLOC_012395	4.64718	8.65082	4.00364	0.89648	1	1	no	mXLOC_012395	5.01068	4.25561	-0.75507	-0.235641	1	1	no
mXLOC_012403	ENSMUSG00000097243	Antisense	chr14:70180467-70217659	+	mXLOC_012403	0.664677	0	-0.664677	#NAME?	0.11525	0.434865	no	mXLOC_012403	0.0468321	0.00267102	-0.0441611	-4.13203	1	1	no	mXLOC_012403	2.84553	5.95541	3.10988	1.0655	1	1	no	mXLOC_012403	0.49746	0	-0.49746	#NAME?	1	1	no
mXLOC_012405		Antisense	chr14:70300054-70351452	+	mXLOC_012405	0	0.0172079	0.0172079	inf	1	1	no	mXLOC_012405	0.0287586	0.128733	0.0999744	2.16232	1	1	no	mXLOC_012405	0.401186	7.01932	6.61813	4.12899	0.4807	0.915788	no	mXLOC_012405	1.00701	0	-1.00701	#NAME?	1	1	no
mXLOC_012412		Antisense	chr14:70583294-70599865	+	mXLOC_012412	0	0	0	0	1	1	no	mXLOC_012412	0.00571155	0.00927906	0.00356751	0.700097	1	1	no	mXLOC_012412	1.05671	0.586273	-0.470437	-0.84993	1	1	no	mXLOC_012412	9.74534	6.4934	-3.25194	-0.585738	0.29065	0.618518	no
mXLOC_012417	ENSMUSG00000090216	Antisense	chr14:72537926-72710783	+	mXLOC_012417	0	0	0	0	1	1	no	mXLOC_012417	0.016417	0.203897	0.18748	3.63458	1	1	no	mXLOC_012417	0.198523	0	-0.198523	#NAME?	1	1	no	mXLOC_012417	0.964787	2.2622	1.29741	1.22945	1	1	no
mXLOC_012422		Antisense	chr14:73362181-73385329	+	mXLOC_012422	0.0691981	0.0457677	-0.0234304	-0.596403	1	1	no	mXLOC_012422	0.177562	0.204823	0.027261	0.206055	1	1	no	mXLOC_012422	135.642	17.2332	-118.409	-2.97654	0.40495	0.896376	no	mXLOC_012422	4.45271	31.0337	26.581	2.80108	0.40085	0.702966	no
mXLOC_012463		Antisense	chr14:101442282-101609237	+	mXLOC_012463	0	0	0	0	1	1	no	mXLOC_012463	0	0	0	0	1	1	no	mXLOC_012463	0.00138753	0	-0.00138753	#NAME?	1	1	no	mXLOC_012463	14.8551	16.2647	1.4096	0.130783	0.9424	0.974329	no
mXLOC_012464		Antisense	chr14:101442282-101609237	+	mXLOC_012464	0.0146837	0	-0.0146837	#NAME?	1	1	no	mXLOC_012464	0	0	0	0	1	1	no	mXLOC_012464	0	0	0	0	1	1	no	mXLOC_012464	2.36684	1.21032	-1.15652	-0.967571	1	1	no
mXLOC_012477		Antisense	chr14:103079166-103346823	+	mXLOC_012477	0	0.0678571	0.0678571	inf	1	1	no	mXLOC_012477	0.00107659	0	-0.00107659	#NAME?	1	1	no	mXLOC_012477	0.28284	1.64333	1.36049	2.53857	1	1	no	mXLOC_012477	1.26864	6.62615	5.35751	2.38488	1	1	no
mXLOC_012528	ENSMUSG00000085423	Antisense	chr14:122534312-122984035	+	mXLOC_012528	1.35288	0.829157	-0.523723	-0.706312	0.4914	0.786494	no	mXLOC_012528	3.51629	3.38549	-0.1308	-0.054687	0.90605	0.967076	no	mXLOC_012528	10.0288	0.607436	-9.42136	-4.04527	0.23745	0.832379	no	mXLOC_012528	5.04145	3.89494	-1.14651	-0.372238	1	1	no
mXLOC_012539		Antisense	chr14:7817956-7951588	-	mXLOC_012539	0	0.0410936	0.0410936	inf	1	1	no	mXLOC_012539	0.291874	0.413814	0.12194	0.503636	0.62775	0.841433	no	mXLOC_012539	0	2.21378	2.21378	inf	1	1	no	mXLOC_012539	0	0	0	0	1	1	no
mXLOC_012554		Antisense	chr14:14703018-14799945	-	mXLOC_012554	0	0	0	0	1	1	no	mXLOC_012554	0	0.369234	0.369234	inf	1	1	no	mXLOC_012554	0.841494	0	-0.841494	#NAME?	1	1	no	mXLOC_012554	7.83562	0	-7.83562	#NAME?	1	1	no
mXLOC_012610		Antisense	chr14:24490636-24496146	-	mXLOC_012610	0.0664819	0.0699411	0.0034592	0.0731776	1	1	no	mXLOC_012610	2.663	3.78386	1.12086	0.506807	0.67425	0.867895	no	mXLOC_012610	7.8095	4.17352	-3.63598	-0.903966	0.75185	0.95579	no	mXLOC_012610	20.4037	0	-20.4037	#NAME?	0.20885	0.557216	no
mXLOC_012612		Antisense	chr14:25694110-25700469	-	mXLOC_012612	0.0309882	0	-0.0309882	#NAME?	1	1	no	mXLOC_012612	0.00705346	0.0288997	0.0218462	2.03465	1	1	no	mXLOC_012612	0	9.54302	9.54302	inf	0.1801	0.832379	no	mXLOC_012612	2.64632	6.97	4.32368	1.39717	0.35815	0.67287	no
mXLOC_012631		Antisense	chr14:29968299-29975075	-	mXLOC_012631	0	0	0	0	1	1	no	mXLOC_012631	0.266554	0.136173	-0.130381	-0.968985	1	1	no	mXLOC_012631	34.0138	3.53457	-30.4792	-3.26651	0.4861	0.916083	no	mXLOC_012631	0	0	0	0	1	1	no
mXLOC_012638		Antisense	chr14:30950758-30990396	-	mXLOC_012638	0.532414	0.275668	-0.256746	-0.949615	1	1	no	mXLOC_012638	0.211462	0.0864497	-0.125012	-1.29047	1	1	no	mXLOC_012638	0	0	0	0	1	1	no	mXLOC_012638	1.84915	0	-1.84915	#NAME?	1	1	no
mXLOC_012645		Antisense	chr14:31251420-31259958	-	mXLOC_012645	0	0	0	0	1	1	no	mXLOC_012645	0.144293	0.0623869	-0.0819061	-1.20969	1	1	no	mXLOC_012645	1.26884	0	-1.26884	#NAME?	1	1	no	mXLOC_012645	0	0	0	0	1	1	no
mXLOC_012647		Antisense	chr14:31251420-31259958	-	mXLOC_012647	0	0	0	0	1	1	no	mXLOC_012647	0.155546	0.24534	0.089794	0.657437	1	1	no	mXLOC_012647	3.76228	2.90279	-0.85949	-0.374167	1	1	no	mXLOC_012647	2.99732	3.91099	0.91367	0.38386	1	1	no
mXLOC_012659	ENSMUSG00000087639	Antisense	chr14:33212938-33370143	-	mXLOC_012659	0.902359	0.407352	-0.495007	-1.14742	0.6083	0.85214	no	mXLOC_012659	0.009281	0.596654	0.587373	6.00647	0.0873	0.277956	no	mXLOC_012659	0	1.37618	1.37618	inf	1	1	no	mXLOC_012659	0	0	0	0	1	1	no
mXLOC_012665		Antisense	chr14:34672250-34748037	-	mXLOC_012665	0.300668	0.420707	0.120039	0.484642	1	1	no	mXLOC_012665	0.827717	1.36238	0.534663	0.718916	0.7018	0.880661	no	mXLOC_012665	0.52454	0.709356	0.184816	0.435457	1	1	no	mXLOC_012665	0.21806	0	-0.21806	#NAME?	1	1	no
mXLOC_012708		Antisense	chr14:47298238-47323461	-	mXLOC_012708	0	0	0	0	1	1	no	mXLOC_012708	0.0534422	0.192502	0.13906	1.84882	1	1	no	mXLOC_012708	30.7957	28.0902	-2.7055	-0.132664	0.9086	0.980635	no	mXLOC_012708	0	4.49609	4.49609	inf	1	1	no
mXLOC_012712		Antisense	chr14:47367750-47386160	-	mXLOC_012712	0.0752935	0	-0.0752935	#NAME?	1	1	no	mXLOC_012712	1.20273	1.44304	0.24031	0.262798	0.7907	0.919291	no	mXLOC_012712	0	0	0	0	1	1	no	mXLOC_012712	0	0	0	0	1	1	no
mXLOC_012809	ENSMUSG00000090038	Antisense	chr14:56575522-56659799	-	mXLOC_012809	0	0	0	0	1	1	no	mXLOC_012809	0	0	0	0	1	1	no	mXLOC_012809	8.33172	11.4026	3.07088	0.452677	0.7506	0.95579	no	mXLOC_012809	8.36207	15.5593	7.19723	0.895849	0.22235	0.569028	no
mXLOC_012811	ENSMUSG00000097743	Antisense	chr14:56668213-56778499	-	mXLOC_012811	0	0	0	0	1	1	no	mXLOC_012811	0.296433	0.379807	0.083374	0.357558	0.8372	0.93892	no	mXLOC_012811	1.58927	0	-1.58927	#NAME?	1	1	no	mXLOC_012811	0	0	0	0	1	1	no
mXLOC_012812	ENSMUSG00000097743	Antisense	chr14:56668213-56778499	-	mXLOC_012812	1.65312	1.24075	-0.41237	-0.413976	0.51065	0.798235	no	mXLOC_012812	1.82043	1.77794	-0.04249	-0.0340698	0.9541	0.982993	no	mXLOC_012812	1.05711	0.781965	-0.275145	-0.434945	1	1	no	mXLOC_012812	2.13905	2.33468	0.19563	0.126259	1	1	no
mXLOC_012869		Antisense	chr14:65805800-65817823	-	mXLOC_012869	0	0	0	0	1	1	no	mXLOC_012869	0.105537	0.194873	0.089336	0.884778	1	1	no	mXLOC_012869	0	1.47066	1.47066	inf	1	1	no	mXLOC_012869	4.47841	2.98623	-1.49218	-0.584661	1	1	no
mXLOC_012910		Antisense	chr14:70545225-70548935	-	mXLOC_012910	0.469436	0	-0.469436	#NAME?	1	1	no	mXLOC_012910	0	0.46532	0.46532	inf	1	1	no	mXLOC_012910	4.43665	5.99906	1.56241	0.435265	1	1	no	mXLOC_012910	20.0006	0.942296	-19.0583	-4.40772	1	1	no
mXLOC_012947	ENSMUSG00000089733	Antisense	chr14:75084294-75230927	-	mXLOC_012947	0.176846	1.88463	1.70778	3.41372	0.02225	0.151937	no	mXLOC_012947	1.04647	2.0444	0.99793	0.966149	0.2973	0.579691	no	mXLOC_012947	0.119616	1.67151	1.55189	3.80467	1	1	no	mXLOC_012947	2.24521	4.71344	2.46823	1.06993	1	1	no
mXLOC_012949		Antisense	chr14:75284268-75344675	-	mXLOC_012949	0	0	0	0	1	1	no	mXLOC_012949	1.58376	1.39869	-0.18507	-0.179275	0.909	0.968385	no	mXLOC_012949	29.3621	33.646	4.2839	0.19648	0.9031	0.979581	no	mXLOC_012949	11.4508	7.75108	-3.69972	-0.562979	0.79225	0.916071	no
mXLOC_012951	ENSMUSG00000085829	Antisense	chr14:75756462-75848525	-	mXLOC_012951	3.01431	0.844801	-2.16951	-1.83514	0.24545	0.588013	no	mXLOC_012951	0.813891	1.25735	0.443459	0.627482	0.61075	0.831755	no	mXLOC_012951	3.80551	8.12192	4.31641	1.09373	0.5776	0.935352	no	mXLOC_012951	2.2167	0.738396	-1.4783	-1.58595	1	1	no
mXLOC_012952	ENSMUSG00000085829	Antisense	chr14:75756462-75848525	-	mXLOC_012952	11.7844	4.37937	-7.40503	-1.42808	0.36125	0.693728	no	mXLOC_012952	10.3457	8.51384	-1.83186	-0.281147	0.8283	0.93532	no	mXLOC_012952	7.33986	9.48626	2.1464	0.370086	0.8399	0.969264	no	mXLOC_012952	5.04954	3.72994	-1.3196	-0.437	1	1	no
mXLOC_012968		Antisense	chr14:77899993-78002758	-	mXLOC_012968	0.147739	0	-0.147739	#NAME?	1	1	no	mXLOC_012968	0.0442935	0.283691	0.239398	2.67915	0.128	0.354525	no	mXLOC_012968	0.411647	0	-0.411647	#NAME?	1	1	no	mXLOC_012968	0.76492	1.61161	0.84669	1.07513	1	1	no
mXLOC_013006		Antisense	chr14:101653946-101696125	-	mXLOC_013006	0.250299	0	-0.250299	#NAME?	1	1	no	mXLOC_013006	0.151574	0.182247	0.030673	0.265873	1	1	no	mXLOC_013006	1.76411	0	-1.76411	#NAME?	1	1	no	mXLOC_013006	0	0	0	0	1	1	no
mXLOC_013007		Antisense	chr14:101653946-101696125	-	mXLOC_013007	0	0.599359	0.599359	inf	1	1	no	mXLOC_013007	0.224451	0.233785	0.009334	0.0587847	1	1	no	mXLOC_013007	7.03507	0	-7.03507	#NAME?	0.23315	0.832379	no	mXLOC_013007	0	0	0	0	1	1	no
mXLOC_013015		Antisense	chr14:103041138-103058580	-	mXLOC_013015	0.0307845	2.84506	2.81428	6.53011	0.0916	0.380468	no	mXLOC_013015	0.280207	7.8494	7.56919	4.80802	0.0005	0.00453158	yes	mXLOC_013015	0.703246	11.3495	10.6463	4.01246	0.0691	0.686449	no	mXLOC_013015	0.0845122	1.06585	0.981338	3.65671	1	1	no
mXLOC_013045		Antisense	chr14:118937914-118981702	-	mXLOC_013045	0	0	0	0	1	1	no	mXLOC_013045	0.139131	0.124906	-0.014225	-0.155599	1	1	no	mXLOC_013045	0	0	0	0	1	1	no	mXLOC_013045	13.0208	21.3249	8.3041	0.711728	0.5831	0.814422	no
mXLOC_013054	ENSMUSG00000102112	Antisense	chr14:121876707-122021102	-	mXLOC_013054	0	0	0	0	1	1	no	mXLOC_013054	0.0287913	0.0143673	-0.014424	-1.00285	1	1	no	mXLOC_013054	0	0	0	0	1	1	no	mXLOC_013054	2.33468	0	-2.33468	#NAME?	1	1	no
mXLOC_013055	ENSMUSG00000102112	Antisense	chr14:121876707-122021102	-	mXLOC_013055	0.305781	0.00744407	-0.298337	-5.36026	1	1	no	mXLOC_013055	1.24404	0.102892	-1.14115	-3.59584	0.04645	0.180581	no	mXLOC_013055	0.151672	0	-0.151672	#NAME?	1	1	no	mXLOC_013055	1.84966	3.96562	2.11596	1.10029	1	1	no
mXLOC_013753		Antisense	chr15:10446743-10470516	+	mXLOC_013753	0	0	0	0	1	1	no	mXLOC_013753	0.188477	0.188545	6.8e-05	0.000525525	1	1	no	mXLOC_013753	2.80458	0	-2.80458	#NAME?	1	1	no	mXLOC_013753	0	0	0	0	1	1	no
mXLOC_013760		Antisense	chr15:11981335-11996983	+	mXLOC_013760	0	0.0783547	0.0783547	inf	1	1	no	mXLOC_013760	0.157399	0.410577	0.253178	1.38323	0.34625	0.630355	no	mXLOC_013760	1.52074	1.34516	-0.17558	-0.176992	1	1	no	mXLOC_013760	0	0	0	0	1	1	no
mXLOC_013776		Antisense	chr15:25357325-25413806	+	mXLOC_013776	0	0	0	0	1	1	no	mXLOC_013776	2.76545	11.2687	8.50325	2.02673	0.00225	0.0162036	yes	mXLOC_013776	3.46728	0.889775	-2.5775	-1.96229	1	1	no	mXLOC_013776	36.5611	36.812	0.2509	0.00986538	0.99095	0.995707	no
mXLOC_013809		Antisense	chr15:34440504-34443740	+	mXLOC_013809	0	0	0	0	1	1	no	mXLOC_013809	0.316326	0.647206	0.33088	1.03281	0.46175	0.728584	no	mXLOC_013809	0	0	0	0	1	1	no	mXLOC_013809	16.5862	4.68885	-11.8973	-1.82268	0.505	0.772888	no
mXLOC_013814		Antisense	chr15:36595656-36609040	+	mXLOC_013814	0.0254077	0.0651574	0.0397497	1.35866	1	1	no	mXLOC_013814	1.17987	1.93084	0.75097	0.710601	0.54295	0.788299	no	mXLOC_013814	0	0	0	0	1	1	no	mXLOC_013814	0	0	0	0	1	1	no
mXLOC_013815		Antisense	chr15:36770209-36795661	+	mXLOC_013815	0.0142964	0.00813652	-0.00615988	-0.813171	1	1	no	mXLOC_013815	0.23099	0.468397	0.237407	1.0199	0.4081	0.684641	no	mXLOC_013815	6.28331	12.9736	6.69029	1.04598	0.6731	0.94738	no	mXLOC_013815	30.767	27.1083	-3.6587	-0.18265	0.7195	0.883938	no
mXLOC_013817		Antisense	chr15:36996278-37007402	+	mXLOC_013817	0	0	0	0	1	1	no	mXLOC_013817	0.18487	0.0778434	-0.107027	-1.24787	1	1	no	mXLOC_013817	5.38514	0	-5.38514	#NAME?	1	1	no	mXLOC_013817	22.5869	33.7462	11.1593	0.579241	0.38385	0.688437	no
mXLOC_013876		Antisense	chr15:58094010-58135145	+	mXLOC_013876	0	0	0	0	1	1	no	mXLOC_013876	0.282229	0	-0.282229	#NAME?	1	1	no	mXLOC_013876	0	0	0	0	1	1	no	mXLOC_013876	1.52238	0.367751	-1.15463	-2.04953	1	1	no
mXLOC_013877		Antisense	chr15:58094010-58135145	+	mXLOC_013877	0	0	0	0	1	1	no	mXLOC_013877	0.688797	0.178584	-0.510213	-1.94747	0.33225	0.615949	no	mXLOC_013877	0	0	0	0	1	1	no	mXLOC_013877	1.49009	0	-1.49009	#NAME?	1	1	no
mXLOC_013963		Antisense	chr15:76070150-76081046	+	mXLOC_013963	0	0	0	0	1	1	no	mXLOC_013963	0.130867	0.0433288	-0.0875382	-1.5947	1	1	no	mXLOC_013963	0	0	0	0	1	1	no	mXLOC_013963	0	1.24824	1.24824	inf	1	1	no
mXLOC_013978		Antisense	chr15:76622040-76639972	+	mXLOC_013978	0.292546	0.25152	-0.041026	-0.217986	1	1	no	mXLOC_013978	0.0286263	0.193347	0.164721	2.75578	1	1	no	mXLOC_013978	90.6717	64.9896	-25.6821	-0.480444	0.84205	0.969264	no	mXLOC_013978	0	0	0	0	1	1	no
mXLOC_014006		Antisense	chr15:77915037-77929070	+	mXLOC_014006	0	0.0475142	0.0475142	inf	1	1	no	mXLOC_014006	0.118531	0.172987	0.054456	0.545395	1	1	no	mXLOC_014006	3.93826	0.845962	-3.0923	-2.2189	1	1	no	mXLOC_014006	0	0.00341806	0.00341806	inf	1	1	no
mXLOC_014013		Antisense	chr15:78479217-78495454	+	mXLOC_014013	0	0	0	0	1	1	no	mXLOC_014013	0	0	0	0	1	1	no	mXLOC_014013	0	0	0	0	1	1	no	mXLOC_014013	1.66758	0.212101	-1.45548	-2.97493	1	1	no
mXLOC_014014		Antisense	chr15:78559166-78573615	+	mXLOC_014014	0	0	0	0	1	1	no	mXLOC_014014	0.411558	0.92562	0.514062	1.16932	0.19235	0.45418	no	mXLOC_014014	7.90369	15.7472	7.84351	0.994495	0.63955	0.944194	no	mXLOC_014014	10.8036	8.15359	-2.65001	-0.406003	0.5323	0.785578	no
mXLOC_014047	ENSMUSG00000087543	Antisense	chr15:79723997-79759919	+	mXLOC_014047	0.154601	0.0112357	-0.143365	-3.78239	1	1	no	mXLOC_014047	0.243298	0.0700689	-0.173229	-1.79588	1	1	no	mXLOC_014047	0.197735	0.145201	-0.052534	-0.445517	1	1	no	mXLOC_014047	1.10359	1.08769	-0.0159	-0.0209387	1	1	no
mXLOC_014070		Antisense	chr15:81363570-81400077	+	mXLOC_014070	0	0	0	0	1	1	no	mXLOC_014070	0.286755	0.434417	0.147662	0.59926	0.62205	0.838366	no	mXLOC_014070	1.75296	0	-1.75296	#NAME?	1	1	no	mXLOC_014070	0	0	0	0	1	1	no
mXLOC_014079		Antisense	chr15:81848059-81859123	+	mXLOC_014079	0	0	0	0	1	1	no	mXLOC_014079	0.0786783	0.173601	0.0949227	1.14174	1	1	no	mXLOC_014079	2.73466	1.73318	-1.00148	-0.657943	1	1	no	mXLOC_014079	0	0.00993866	0.00993866	inf	1	1	no
mXLOC_014080		Antisense	chr15:81865251-81871950	+	mXLOC_014080	0	0	0	0	1	1	no	mXLOC_014080	0.148852	0	-0.148852	#NAME?	1	1	no	mXLOC_014080	143.955	266.522	122.567	0.888633	0.42905	0.899852	no	mXLOC_014080	29.4614	4.24098	-25.2204	-2.79636	0.458	0.741317	no
mXLOC_014100	ENSMUSG00000100199	Antisense	chr15:82805733-82912134	+	mXLOC_014100	0.00592165	0.128135	0.122213	4.43552	1	1	no	mXLOC_014100	1.0858	0.826667	-0.259133	-0.393374	0.67885	0.869762	no	mXLOC_014100	1.2682	0.0773761	-1.19082	-4.03475	1	1	no	mXLOC_014100	5.24925	3.68255	-1.5667	-0.511407	1	1	no
mXLOC_014103		Antisense	chr15:82991197-83041719	+	mXLOC_014103	3.83247	4.42946	0.59699	0.208856	0.9069	0.959959	no	mXLOC_014103	0.290289	0.38998	0.099691	0.425908	0.7763	0.912841	no	mXLOC_014103	0.859822	0.815558	-0.044264	-0.0762499	1	1	no	mXLOC_014103	1.15539	0.256586	-0.898804	-2.17087	1	1	no
mXLOC_014105		Antisense	chr15:83125968-83149440	+	mXLOC_014105	0	0	0	0	1	1	no	mXLOC_014105	0.0406222	0.0675831	0.0269609	0.734395	1	1	no	mXLOC_014105	2.13376	0.0922611	-2.0415	-4.53153	1	1	no	mXLOC_014105	4.43574	4.45098	0.01524	0.00494597	1	1	no
mXLOC_014167	ENSMUSG00000084915	Antisense	chr15:89472475-89487766	+	mXLOC_014167	0.373372	0.0389907	-0.334381	-3.25941	1	1	no	mXLOC_014167	0.120295	0.0670763	-0.0532187	-0.842706	1	1	no	mXLOC_014167	0.708966	0.616599	-0.092367	-0.201384	1	1	no	mXLOC_014167	4.96503	2.11848	-2.84655	-1.22877	1	1	no
mXLOC_014206	ENSMUSG00000091050	Antisense	chr15:98538688-98570923	+	mXLOC_014206	0.110496	0.0197677	-0.0907283	-2.48278	1	1	no	mXLOC_014206	0.441411	0.0653399	-0.376071	-2.75609	0.0421	0.168101	no	mXLOC_014206	0.0551945	0.675372	0.620178	3.61309	1	1	no	mXLOC_014206	3.02883	2.21813	-0.8107	-0.449413	1	1	no
mXLOC_014208		Antisense	chr15:98663420-98677483	+	mXLOC_014208	0	0	0	0	1	1	no	mXLOC_014208	0	0.212469	0.212469	inf	1	1	no	mXLOC_014208	0.27305	0.281009	0.007959	0.0414499	1	1	no	mXLOC_014208	1.26904	2.94336	1.67432	1.21372	1	1	no
mXLOC_014209		Antisense	chr15:98736278-98763216	+	mXLOC_014209	0	0	0	0	1	1	no	mXLOC_014209	0.105394	0.167798	0.062404	0.67094	1	1	no	mXLOC_014209	0.00816055	0	-0.00816055	#NAME?	1	1	no	mXLOC_014209	4.05072	5.01549	0.96477	0.308213	1	1	no
mXLOC_014213		Antisense	chr15:98931424-98953698	+	mXLOC_014213	0.0426802	0.532029	0.489349	3.63987	1	1	no	mXLOC_014213	0.924479	0.790774	-0.133705	-0.225375	0.7921	0.919906	no	mXLOC_014213	14.9407	7.3991	-7.5416	-1.01383	0.4795	0.915343	no	mXLOC_014213	8.24397	2.7479	-5.49607	-1.58501	0.21175	0.558888	no
mXLOC_014214		Antisense	chr15:98931424-98953698	+	mXLOC_014214	0.374729	0.117145	-0.257584	-1.67755	1	1	no	mXLOC_014214	0.131176	0	-0.131176	#NAME?	1	1	no	mXLOC_014214	0	0	0	0	1	1	no	mXLOC_014214	3.00335	0	-3.00335	#NAME?	1	1	no
mXLOC_014279		Antisense	chr15:103308168-103310739	+	mXLOC_014279	0	0	0	0	1	1	no	mXLOC_014279	0.0547358	0.449411	0.394675	3.03748	0.05355	0.199376	no	mXLOC_014279	0.375648	14.5909	14.2153	5.27954	0.46835	0.910749	no	mXLOC_014279	0	0.653167	0.653167	inf	1	1	no
mXLOC_014293		Antisense	chr15:5116547-5119140	-	mXLOC_014293	0.125178	0	-0.125178	#NAME?	1	1	no	mXLOC_014293	1.71976	2.55745	0.83769	0.572502	0.6582	0.858979	no	mXLOC_014293	0	0	0	0	1	1	no	mXLOC_014293	0	0	0	0	1	1	no
mXLOC_014295	ENSMUSG00000087532	Antisense	chr15:5143823-5336613	-	mXLOC_014295	0	0	0	0	1	1	no	mXLOC_014295	0.159392	0	-0.159392	#NAME?	1	1	no	mXLOC_014295	1.93084	0	-1.93084	#NAME?	1	1	no	mXLOC_014295	0	1.53209	1.53209	inf	1	1	no
mXLOC_014315		Antisense	chr15:8967952-9110487	-	mXLOC_014315	0.119454	0.206387	0.086933	0.788896	1	1	no	mXLOC_014315	0	0	0	0	1	1	no	mXLOC_014315	0	0	0	0	1	1	no	mXLOC_014315	2.5727	1.2177	-1.355	-1.07912	1	1	no
mXLOC_014338		Antisense	chr15:12205017-12274657	-	mXLOC_014338	0	0	0	0	1	1	no	mXLOC_014338	0	0	0	0	1	1	no	mXLOC_014338	0	0.0999424	0.0999424	inf	1	1	no	mXLOC_014338	0	37.1883	37.1883	inf	0.0081	0.0933482	no
mXLOC_014360		Antisense	chr15:25984323-25998482	-	mXLOC_014360	0	0.0909812	0.0909812	inf	1	1	no	mXLOC_014360	0.335949	0.447515	0.111566	0.413693	0.77655	0.91285	no	mXLOC_014360	14.4674	13.8519	-0.6155	-0.0627213	0.9631	0.99016	no	mXLOC_014360	31.481	82.3088	50.8278	1.38657	0.04185	0.254547	no
mXLOC_014374		Antisense	chr15:31224283-31274353	-	mXLOC_014374	0.0874038	0.0842528	-0.003151	-0.0529708	1	1	no	mXLOC_014374	0.293042	0.27725	-0.015792	-0.0799194	0.95225	0.98216	no	mXLOC_014374	13.4802	5.86616	-7.61404	-1.20035	0.64155	0.944194	no	mXLOC_014374	0.202515	0	-0.202515	#NAME?	1	1	no
mXLOC_014478		Antisense	chr15:61985363-61990374	-	mXLOC_014478	0	0	0	0	1	1	no	mXLOC_014478	0	0.190087	0.190087	inf	1	1	no	mXLOC_014478	0	0	0	0	1	1	no	mXLOC_014478	0	1.55148	1.55148	inf	1	1	no
mXLOC_014487	ENSMUSG00000090464	Antisense	chr15:66670752-66850721	-	mXLOC_014487	2.41784	24.6747	22.2569	3.35124	5e-05	0.00103772	yes	mXLOC_014487	1.93956	0.78358	-1.15598	-1.30758	0.0103	0.0567586	no	mXLOC_014487	2.3039	10.1676	7.8637	2.14183	0.2541	0.832518	no	mXLOC_014487	6.25426	2.6259	-3.62836	-1.25203	1	1	no
mXLOC_014528		Antisense	chr15:74954411-74959905	-	mXLOC_014528	0	0	0	0	1	1	no	mXLOC_014528	1.11059	1.86108	0.75049	0.744812	0.39205	0.672417	no	mXLOC_014528	0	0	0	0	1	1	no	mXLOC_014528	2.49496	0	-2.49496	#NAME?	1	1	no
mXLOC_014541		Antisense	chr15:75862144-75867420	-	mXLOC_014541	0	0	0	0	1	1	no	mXLOC_014541	0.099965	0.374719	0.274754	1.90631	1	1	no	mXLOC_014541	8.10754	0	-8.10754	#NAME?	0.24565	0.832379	no	mXLOC_014541	58.3103	44.923	-13.3873	-0.376296	0.7423	0.893848	no
mXLOC_014584		Antisense	chr15:76903749-76906324	-	mXLOC_014584	0.0358803	0	-0.0358803	#NAME?	1	1	no	mXLOC_014584	2.1343	3.25391	1.11961	0.608406	0.6096	0.831004	no	mXLOC_014584	0	0	0	0	1	1	no	mXLOC_014584	0	0	0	0	1	1	no
mXLOC_014605		Antisense	chr15:78428523-78439307	-	mXLOC_014605	0	0	0	0	1	1	no	mXLOC_014605	0.0127187	0.0161679	0.0034492	0.34618	1	1	no	mXLOC_014605	0.463431	0	-0.463431	#NAME?	1	1	no	mXLOC_014605	9.9916e-05	2.03772	2.03762	14.3159	1	1	no
mXLOC_014622		Antisense	chr15:79030846-79043558	-	mXLOC_014622	0	0	0	0	1	1	no	mXLOC_014622	0.208695	0	-0.208695	#NAME?	1	1	no	mXLOC_014622	0	0	0	0	1	1	no	mXLOC_014622	0	23.6514	23.6514	inf	0.1717	0.522298	no
mXLOC_014666		Antisense	chr15:81466271-81476369	-	mXLOC_014666	0	0	0	0	1	1	no	mXLOC_014666	0.224617	0.177616	-0.047001	-0.338705	1	1	no	mXLOC_014666	371.557	403.262	31.705	0.118134	0.84465	0.969695	no	mXLOC_014666	26.2347	15.5965	-10.6382	-0.750261	0.49585	0.766973	no
mXLOC_014692		Antisense	chr15:82338941-82349135	-	mXLOC_014692	0.108782	0	-0.108782	#NAME?	1	1	no	mXLOC_014692	0.144162	0.19175	0.047588	0.411528	1	1	no	mXLOC_014692	0	16.541	16.541	inf	0.21445	0.832379	no	mXLOC_014692	4.98378	0	-4.98378	#NAME?	1	1	no
mXLOC_014704	ENSMUSG00000090964	Antisense	chr15:83089505-83122914	-	mXLOC_014704	9.1253	16.7702	7.6449	0.877955	0.00775	0.0701904	no	mXLOC_014704	29.7836	38.256	8.4724	0.361166	0.02625	0.117761	no	mXLOC_014704	3.90861	5.99727	2.08866	0.617652	1	1	no	mXLOC_014704	4.33698	3.70417	-0.63281	-0.227538	1	1	no
mXLOC_014727		Antisense	chr15:84920485-84942964	-	mXLOC_014727	0	0	0	0	1	1	no	mXLOC_014727	0.116966	0.233998	0.117032	1.00041	1	1	no	mXLOC_014727	0.656837	2.14497	1.48813	1.70735	1	1	no	mXLOC_014727	3.02244	0.00406479	-3.01838	-9.53832	1	1	no
mXLOC_014753	ENSMUSG00000097578	Antisense	chr15:89211552-89315311	-	mXLOC_014753	0.481011	0.443391	-0.03762	-0.117489	1	1	no	mXLOC_014753	0.374303	0.251135	-0.123168	-0.575741	0.4609	0.72793	no	mXLOC_014753	0.954499	0.728238	-0.226261	-0.390335	1	1	no	mXLOC_014753	1.63147	1.0117	-0.61977	-0.68939	1	1	no
mXLOC_014817		Antisense	chr15:99029890-99038191	-	mXLOC_014817	0	0	0	0	1	1	no	mXLOC_014817	0.355882	0.655411	0.299529	0.881	0.48755	0.750205	no	mXLOC_014817	3.86083	3.08498	-0.77585	-0.323649	1	1	no	mXLOC_014817	1.35016	1.86276	0.5126	0.464315	1	1	no
mXLOC_014835		Antisense	chr15:100227818-100261314	-	mXLOC_014835	0	0	0	0	1	1	no	mXLOC_014835	0.189991	0.0424735	-0.147517	-2.1613	1	1	no	mXLOC_014835	8.92608	7.49168	-1.4344	-0.252738	0.7329	0.954948	no	mXLOC_014835	0	0	0	0	1	1	no
mXLOC_014854	ENSMUSG00000097915	Antisense	chr15:101221195-101235991	-	mXLOC_014854	0.0293145	0.0509598	0.0216453	0.797748	1	1	no	mXLOC_014854	0.139816	0.0862114	-0.0536046	-0.697582	1	1	no	mXLOC_014854	0	0	0	0	1	1	no	mXLOC_014854	4.66611	7.84131	3.1752	0.748876	0.6328	0.8403	no
mXLOC_014878		Antisense	chr15:103239929-103246776	-	mXLOC_014878	0	0	0	0	1	1	no	mXLOC_014878	0.689306	0.906427	0.217121	0.395047	0.66645	0.863937	no	mXLOC_014878	0.131034	6.49046	6.35943	5.63031	1	1	no	mXLOC_014878	0	0	0	0	1	1	no
mXLOC_015519		Antisense	chr16:4941240-4964297	+	mXLOC_015519	0.189019	0.143756	-0.045263	-0.394906	1	1	no	mXLOC_015519	0.103747	0.118054	0.014307	0.186376	1	1	no	mXLOC_015519	0.222325	0.101992	-0.120333	-1.12421	1	1	no	mXLOC_015519	2.67895	1.54812	-1.13083	-0.791152	1	1	no
mXLOC_015582		Antisense	chr16:15623896-15637462	+	mXLOC_015582	0	0	0	0	1	1	no	mXLOC_015582	0.224453	0.105117	-0.119336	-1.09442	1	1	no	mXLOC_015582	0	0.20869	0.20869	inf	1	1	no	mXLOC_015582	1.73272	0.583824	-1.1489	-1.56944	1	1	no
mXLOC_015583		Antisense	chr16:15623896-15637462	+	mXLOC_015583	0	0	0	0	1	1	no	mXLOC_015583	0.110206	0.0350586	-0.0751474	-1.65236	1	1	no	mXLOC_015583	0	1.31897	1.31897	inf	1	1	no	mXLOC_015583	0	0	0	0	1	1	no
mXLOC_015584		Antisense	chr16:15623896-15637462	+	mXLOC_015584	0	0	0	0	1	1	no	mXLOC_015584	0.11721	0.114624	-0.002586	-0.0321916	1	1	no	mXLOC_015584	1.96501	4.29098	2.32597	1.12677	1	1	no	mXLOC_015584	0	0.71664	0.71664	inf	1	1	no
mXLOC_015600		Antisense	chr16:17130131-17132383	+	mXLOC_015600	0	0	0	0	1	1	no	mXLOC_015600	0.193501	0	-0.193501	#NAME?	1	1	no	mXLOC_015600	145.692	63.5625	-82.1295	-1.19667	0.6517	0.946142	no	mXLOC_015600	6.7212	18.1805	11.4593	1.4356	0.41755	0.713505	no
mXLOC_015602	ENSMUSG00000085425	Antisense	chr16:17139063-17202649	+	mXLOC_015602	0.0597466	0.0424621	-0.0172845	-0.492681	1	1	no	mXLOC_015602	4.01471	1.56111	-2.4536	-1.36272	0.3307	0.614327	no	mXLOC_015602	0.956759	0	-0.956759	#NAME?	1	1	no	mXLOC_015602	0	0	0	0	1	1	no
mXLOC_015604	ENSMUSG00000085425	Antisense	chr16:17139063-17202649	+	mXLOC_015604	0	0	0	0	1	1	no	mXLOC_015604	0.117732	0.179257	0.061525	0.606522	1	1	no	mXLOC_015604	0	0	0	0	1	1	no	mXLOC_015604	0.908917	3.91246	3.00354	2.10586	1	1	no
mXLOC_015624		Antisense	chr16:17835083-17894145	+	mXLOC_015624	0	0	0	0	1	1	no	mXLOC_015624	0.0336907	0	-0.0336907	#NAME?	1	1	no	mXLOC_015624	4.73049	5.80359	1.0731	0.294955	1	1	no	mXLOC_015624	1.83543	5.25698	3.42155	1.51811	1	1	no
mXLOC_015672		Antisense	chr16:22059008-22163299	+	mXLOC_015672	0.550069	0.123576	-0.426493	-2.15421	1	1	no	mXLOC_015672	0.0437776	0.134399	0.0906214	1.61826	1	1	no	mXLOC_015672	6.29081	4.19012	-2.10069	-0.586255	1	1	no	mXLOC_015672	0	0	0	0	1	1	no
mXLOC_015675		Antisense	chr16:22242618-22266005	+	mXLOC_015675	0	0	0	0	1	1	no	mXLOC_015675	0.137183	0.207817	0.070634	0.599216	1	1	no	mXLOC_015675	1.5741	0	-1.5741	#NAME?	1	1	no	mXLOC_015675	0.0813485	3.2849	3.20355	5.33559	1	1	no
mXLOC_015700		Antisense	chr16:30312422-30388921	+	mXLOC_015700	0	0	0	0	1	1	no	mXLOC_015700	0.330078	0	-0.330078	#NAME?	1	1	no	mXLOC_015700	0	4.63024	4.63024	inf	1	1	no	mXLOC_015700	0	0	0	0	1	1	no
mXLOC_015702		Antisense	chr16:31092306-31202375	+	mXLOC_015702	0	0	0	0	1	1	no	mXLOC_015702	0.15648	0.273445	0.116965	0.805268	1	1	no	mXLOC_015702	0	0	0	0	1	1	no	mXLOC_015702	6.25735	28.3917	22.1344	2.18184	1	1	no
mXLOC_015711		Antisense	chr16:32142780-32165594	+	mXLOC_015711	0	0.0230782	0.0230782	inf	1	1	no	mXLOC_015711	0.107275	0.155865	0.04859	0.538979	1	1	no	mXLOC_015711	11.6854	2.72658	-8.95882	-2.09954	0.46275	0.909608	no	mXLOC_015711	0	0	0	0	1	1	no
mXLOC_015737	ENSMUSG00000086083	Antisense	chr16:33951559-33967312	+	mXLOC_015737	0.0535184	0	-0.0535184	#NAME?	1	1	no	mXLOC_015737	0.135778	0	-0.135778	#NAME?	1	1	no	mXLOC_015737	8.27723	3.02215	-5.25508	-1.45357	0.6305	0.944194	no	mXLOC_015737	0	2.63089	2.63089	inf	1	1	no
mXLOC_015772		Antisense	chr16:37647169-37654463	+	mXLOC_015772	0	0	0	0	1	1	no	mXLOC_015772	0.155332	0.16169	0.006358	0.0578803	1	1	no	mXLOC_015772	0.00171226	0	-0.00171226	#NAME?	1	1	no	mXLOC_015772	0.000179415	1.57648	1.5763	13.1011	1	1	no
mXLOC_015776	ENSMUSG00000087568	Antisense	chr16:38297753-38342143	+	mXLOC_015776	0	0	0	0	1	1	no	mXLOC_015776	0.310713	1.29805	0.987337	2.06269	0.00055	0.00490891	yes	mXLOC_015776	0	0	0	0	1	1	no	mXLOC_015776	0	0	0	0	1	1	no
mXLOC_015825		Antisense	chr16:50191737-50432403	+	mXLOC_015825	0	0	0	0	1	1	no	mXLOC_015825	0.226168	0	-0.226168	#NAME?	1	1	no	mXLOC_015825	0	3.90881	3.90881	inf	1	1	no	mXLOC_015825	4.92917	4.32523	-0.60394	-0.188569	1	1	no
mXLOC_015826	ENSMUSG00000097694	Antisense	chr16:50526200-50593892	+	mXLOC_015826	0.00493631	0	-0.00493631	#NAME?	1	1	no	mXLOC_015826	10.3901	10.8757	0.4856	0.0658899	0.7883	0.917916	no	mXLOC_015826	0.0278171	0	-0.0278171	#NAME?	1	1	no	mXLOC_015826	8.6e-07	0.0868715	0.0868706	16.6239	1	1	no
mXLOC_015851	ENSMUSG00000097876	Antisense	chr16:57121666-57231628	+	mXLOC_015851	1.16987	1.92642	0.75655	0.719581	0.4296	0.74565	no	mXLOC_015851	3.7883	4.13726	0.34896	0.127126	0.8245	0.934228	no	mXLOC_015851	0.439694	1.2961	0.856406	1.5596	1	1	no	mXLOC_015851	1.34666	0.81751	-0.52915	-0.720075	1	1	no
mXLOC_015863		Antisense	chr16:58791479-58800268	+	mXLOC_015863	0.244683	0.0567739	-0.187909	-2.10762	1	1	no	mXLOC_015863	0.246261	0.0602043	-0.186057	-2.03225	1	1	no	mXLOC_015863	0.230005	0	-0.230005	#NAME?	1	1	no	mXLOC_015863	7.46707	6.78865	-0.67842	-0.137419	0.86945	0.947736	no
mXLOC_015875		Antisense	chr16:64924728-65105784	+	mXLOC_015875	0	0	0	0	1	1	no	mXLOC_015875	0	0	0	0	1	1	no	mXLOC_015875	0	0	0	0	1	1	no	mXLOC_015875	2.57954	1.59782	-0.98172	-0.691012	1	1	no
mXLOC_015965		Antisense	chr16:96587483-97171061	+	mXLOC_015965	0	0	0	0	1	1	no	mXLOC_015965	0	0	0	0	1	1	no	mXLOC_015965	0	0	0	0	1	1	no	mXLOC_015965	1.55836	1.15704	-0.40132	-0.429586	1	1	no
mXLOC_015983	ENSMUSG00000084790	Antisense	chr16:4032838-4077840	-	mXLOC_015983	0.717202	0.311971	-0.405231	-1.20097	0.2612	0.59874	no	mXLOC_015983	1.05585	0.557885	-0.497965	-0.920358	0.34575	0.63014	no	mXLOC_015983	0.470452	0	-0.470452	#NAME?	1	1	no	mXLOC_015983	0.390368	0	-0.390368	#NAME?	1	1	no
mXLOC_016000	ENSMUSG00000097397	Antisense	chr16:4886099-4941030	-	mXLOC_016000	0.0962143	0.115616	0.0194017	0.265018	1	1	no	mXLOC_016000	0.314449	0.136403	-0.178046	-1.20495	0.35465	0.638467	no	mXLOC_016000	1.59459	0.0426383	-1.55195	-5.22489	1	1	no	mXLOC_016000	1.9412	3.0019	1.0607	0.628922	1	1	no
mXLOC_016014		Antisense	chr16:8829946-8863308	-	mXLOC_016014	0	0	0	0	1	1	no	mXLOC_016014	0.071622	0.234233	0.162611	1.70947	1	1	no	mXLOC_016014	0.869295	1.63431	0.765015	0.910762	1	1	no	mXLOC_016014	0	0	0	0	1	1	no
mXLOC_016020	ENSMUSG00000087384	Antisense	chr16:10545338-10744900	-	mXLOC_016020	0	0	0	0	1	1	no	mXLOC_016020	0	0	0	0	1	1	no	mXLOC_016020	0	0	0	0	1	1	no	mXLOC_016020	0.641136	1.93201	1.29087	1.5914	1	1	no
mXLOC_016022		Antisense	chr16:10835058-10892966	-	mXLOC_016022	0	0	0	0	1	1	no	mXLOC_016022	0	0	0	0	1	1	no	mXLOC_016022	0	0	0	0	1	1	no	mXLOC_016022	10.8958	0	-10.8958	#NAME?	1	1	no
mXLOC_016064	ENSMUSG00000097764	Antisense	chr16:17233571-17430846	-	mXLOC_016064	2.20595	4.05799	1.85204	0.879369	0.3436	0.678921	no	mXLOC_016064	10.5718	15.8474	5.2756	0.584017	0.0268	0.119599	no	mXLOC_016064	1.1479	0.000160946	-1.14774	-12.8001	1	1	no	mXLOC_016064	1.17798	6.46e-05	-1.17792	-14.1537	1	1	no
mXLOC_016094		Antisense	chr16:20097459-20129476	-	mXLOC_016094	0	0.00342813	0.00342813	inf	1	1	no	mXLOC_016094	0.000832829	0	-0.000832829	#NAME?	1	1	no	mXLOC_016094	0	0.206314	0.206314	inf	1	1	no	mXLOC_016094	1.48018	0.149477	-1.3307	-3.30777	1	1	no
mXLOC_016174		Antisense	chr16:32419665-32429099	-	mXLOC_016174	0	0	0	0	1	1	no	mXLOC_016174	0.231906	0	-0.231906	#NAME?	1	1	no	mXLOC_016174	2.7139	0	-2.7139	#NAME?	1	1	no	mXLOC_016174	0	0	0	0	1	1	no
mXLOC_016182	ENSMUSG00000097318	Antisense	chr16:33373266-33503903	-	mXLOC_016182	1.37473	1.16437	-0.21036	-0.239608	0.89255	0.95521	no	mXLOC_016182	1.69097	1.22256	-0.46841	-0.467943	0.7229	0.890537	no	mXLOC_016182	0	1.07696	1.07696	inf	1	1	no	mXLOC_016182	1.17137	0	-1.17137	#NAME?	1	1	no
mXLOC_016211	ENSMUSG00000084834	Antisense	chr16:36792883-36933085	-	mXLOC_016211	0	0	0	0	1	1	no	mXLOC_016211	0.0465124	0.0372663	-0.0092461	-0.319743	1	1	no	mXLOC_016211	1.04145	0	-1.04145	#NAME?	1	1	no	mXLOC_016211	2.19493	1.48047	-0.71446	-0.568115	1	1	no
mXLOC_016213		Antisense	chr16:36934913-36963311	-	mXLOC_016213	0	0	0	0	1	1	no	mXLOC_016213	0.309765	1.58717	1.2774	2.35721	0.0906	0.284652	no	mXLOC_016213	0	0	0	0	1	1	no	mXLOC_016213	0	3.61296	3.61296	inf	1	1	no
mXLOC_016214		Antisense	chr16:36934913-36963311	-	mXLOC_016214	0	0.039603	0.039603	inf	1	1	no	mXLOC_016214	0.230177	1.0587	0.828523	2.20147	0.09235	0.288468	no	mXLOC_016214	0	0	0	0	1	1	no	mXLOC_016214	0	0	0	0	1	1	no
mXLOC_016221		Antisense	chr16:38346954-38378216	-	mXLOC_016221	0	0	0	0	1	1	no	mXLOC_016221	0.147994	0.653567	0.505573	2.1428	0.1996	0.464613	no	mXLOC_016221	0.157367	57.0139	56.8565	8.50104	0.4515	0.906518	no	mXLOC_016221	0	0	0	0	1	1	no
mXLOC_016225	ENSMUSG00000091238	Antisense	chr16:38558697-38595544	-	mXLOC_016225	0	0	0	0	1	1	no	mXLOC_016225	0.017519	0.174061	0.156542	3.3126	1	1	no	mXLOC_016225	0	0.73727	0.73727	inf	1	1	no	mXLOC_016225	16.7591	19.8839	3.1248	0.246656	0.8994	0.958176	no
mXLOC_016253		Antisense	chr16:45158734-45188551	-	mXLOC_016253	0	0	0	0	1	1	no	mXLOC_016253	0.929856	1.18119	0.251334	0.345168	0.8416	0.941167	no	mXLOC_016253	0	0	0	0	1	1	no	mXLOC_016253	0	0	0	0	1	1	no
mXLOC_016254		Antisense	chr16:45222498-45258094	-	mXLOC_016254	0	0	0	0	1	1	no	mXLOC_016254	0.17396	0	-0.17396	#NAME?	1	1	no	mXLOC_016254	0	0	0	0	1	1	no	mXLOC_016254	0	1.04667	1.04667	inf	1	1	no
mXLOC_016292	ENSMUSG00000102101	Antisense	chr16:55966274-56030030	-	mXLOC_016292	0	0.1135	0.1135	inf	1	1	no	mXLOC_016292	1.07522	1.61399	0.53877	0.585998	0.6195	0.836851	no	mXLOC_016292	0.74403	0	-0.74403	#NAME?	1	1	no	mXLOC_016292	0	0	0	0	1	1	no
mXLOC_016296	ENSMUSG00000102101	Antisense	chr16:55966274-56030030	-	mXLOC_016296	4.91531	4.39734	-0.51797	-0.16065	0.8375	0.938908	no	mXLOC_016296	1.97146	1.76023	-0.21123	-0.1635	0.85985	0.949312	no	mXLOC_016296	0.883525	1.98405	1.10052	1.16711	1	1	no	mXLOC_016296	6.72704	5.15648	-1.57056	-0.383586	1	1	no
mXLOC_016336		Antisense	chr16:77013685-77116783	-	mXLOC_016336	0	0	0	0	1	1	no	mXLOC_016336	0.313005	0	-0.313005	#NAME?	1	1	no	mXLOC_016336	0	0	0	0	1	1	no	mXLOC_016336	7.10166	14.6387	7.53704	1.04355	0.59115	0.81852	no
mXLOC_016400	ENSMUSG00000097768	Antisense	chr16:93711906-93876480	-	mXLOC_016400	0.711577	2.74289	2.03131	1.9466	0.1668	0.527239	no	mXLOC_016400	0.562558	0.581708	0.01915	0.0482946	0.9621	0.985314	no	mXLOC_016400	1.92769	0.685491	-1.2422	-1.49166	1	1	no	mXLOC_016400	0.659508	4.27856	3.61905	2.69766	1	1	no
mXLOC_016411		Antisense	chr16:95702074-95721055	-	mXLOC_016411	0	0	0	0	1	1	no	mXLOC_016411	0.0719203	0.369104	0.297184	2.35956	0.0734	0.247141	no	mXLOC_016411	0.223572	4.73451	4.51094	4.4044	1	1	no	mXLOC_016411	0.118883	0	-0.118883	#NAME?	1	1	no
mXLOC_017008		Antisense	chr17:15474777-15498330	+	mXLOC_017008	0	0	0	0	1	1	no	mXLOC_017008	0.344671	0.347051	0.00238	0.00992931	0.98115	0.991642	no	mXLOC_017008	2.85596	4.21605	1.36009	0.561915	1	1	no	mXLOC_017008	9.18384	13.3557	4.17186	0.540289	0.72555	0.887342	no
mXLOC_017010		Antisense	chr17:15543071-15564396	+	mXLOC_017010	0	0	0	0	1	1	no	mXLOC_017010	0	0	0	0	1	1	no	mXLOC_017010	0	0.0230375	0.0230375	inf	1	1	no	mXLOC_017010	2.41001	2.18556	-0.22445	-0.141037	1	1	no
mXLOC_017022		Antisense	chr17:17521391-17625737	+	mXLOC_017022	0	0	0	0	1	1	no	mXLOC_017022	0.0487277	0.239819	0.191091	2.29913	1	1	no	mXLOC_017022	0	10.5827	10.5827	inf	0.24935	0.832379	no	mXLOC_017022	0	0	0	0	1	1	no
mXLOC_017023		Antisense	chr17:17521391-17625737	+	mXLOC_017023	0	0	0	0	1	1	no	mXLOC_017023	0.519668	0	-0.519668	#NAME?	1	1	no	mXLOC_017023	0	1.3818	1.3818	inf	1	1	no	mXLOC_017023	16.6417	0	-16.6417	#NAME?	1	1	no
mXLOC_017084	ENSMUSG00000097006	Antisense	chr17:23741199-23771708	+	mXLOC_017084	0.0513951	0.53896	0.487565	3.39048	1	1	no	mXLOC_017084	0.485459	1.54448	1.05902	1.6697	0.0195	0.0938595	no	mXLOC_017084	0.112136	0.757032	0.644896	2.75511	1	1	no	mXLOC_017084	0	0	0	0	1	1	no
mXLOC_017086	ENSMUSG00000097732	Antisense	chr17:23790473-23829171	+	mXLOC_017086	0.351199	0.227501	-0.123698	-0.626417	1	1	no	mXLOC_017086	1.27449	1.57208	0.29759	0.302748	0.74095	0.899601	no	mXLOC_017086	0.706922	1.05338	0.346458	0.5754	1	1	no	mXLOC_017086	1.89321	2.13752	0.24431	0.175099	1	1	no
mXLOC_017149		Antisense	chr17:27122594-27133936	+	mXLOC_017149	0.138138	0	-0.138138	#NAME?	1	1	no	mXLOC_017149	0.163419	0.438626	0.275207	1.42441	0.45215	0.720933	no	mXLOC_017149	2.36678	0.0010078	-2.36577	-11.1975	1	1	no	mXLOC_017149	0	0	0	0	1	1	no
mXLOC_017158	ENSMUSG00000087387	Antisense	chr17:27630390-27636862	+	mXLOC_017158	0	0	0	0	1	1	no	mXLOC_017158	1.16968	2.00055	0.83087	0.774275	0.548	0.791755	no	mXLOC_017158	0	0	0	0	1	1	no	mXLOC_017158	0	0	0	0	1	1	no
mXLOC_017224	ENSMUSG00000097305	Antisense	chr17:32113428-32166880	+	mXLOC_017224	0.00233462	0.003636	0.00130138	0.639164	1	1	no	mXLOC_017224	0	0	0	0	1	1	no	mXLOC_017224	0	0	0	0	1	1	no	mXLOC_017224	3.48829	2.11896	-1.36933	-0.71916	1	1	no
mXLOC_017225	ENSMUSG00000097305	Antisense	chr17:32113428-32166880	+	mXLOC_017225	0	0	0	0	1	1	no	mXLOC_017225	0	0	0	0	1	1	no	mXLOC_017225	0	0	0	0	1	1	no	mXLOC_017225	2.56847	3.21804	0.64957	0.325272	1	1	no
mXLOC_017226	ENSMUSG00000097217	Antisense	chr17:32195115-32298689	+	mXLOC_017226	0	0	0	0	1	1	no	mXLOC_017226	0.260723	0.14112	-0.119603	-0.8856	1	1	no	mXLOC_017226	0	0	0	0	1	1	no	mXLOC_017226	1.67458	1.83908	0.1645	0.135178	1	1	no
mXLOC_017231		Antisense	chr17:32303576-32321257	+	mXLOC_017231	0	0	0	0	1	1	no	mXLOC_017231	0.237634	0.244753	0.007119	0.0425881	1	1	no	mXLOC_017231	0	1.3017	1.3017	inf	1	1	no	mXLOC_017231	0	0	0	0	1	1	no
mXLOC_017235		Antisense	chr17:32408144-32425302	+	mXLOC_017235	0.0526793	0.0332738	-0.0194055	-0.662849	1	1	no	mXLOC_017235	0.0106343	0.0122122	0.0015779	0.199598	1	1	no	mXLOC_017235	0.202916	0.113751	-0.089165	-0.835007	1	1	no	mXLOC_017235	1.01991	0.130684	-0.889226	-2.96428	1	1	no
mXLOC_017283		Antisense	chr17:34282743-34287842	+	mXLOC_017283	0	0	0	0	1	1	no	mXLOC_017283	0	0	0	0	1	1	no	mXLOC_017283	0	0	0	0	1	1	no	mXLOC_017283	43.3015	22.3399	-20.9616	-0.954793	0.7228	0.88548	no
mXLOC_017319		Antisense	chr17:35199351-35202035	+	mXLOC_017319	0	0.0200481	0.0200481	inf	1	1	no	mXLOC_017319	0.0943286	7.89189	7.79756	6.38653	0.0023	0.0165141	yes	mXLOC_017319	0	0	0	0	1	1	no	mXLOC_017319	0	0	0	0	1	1	no
mXLOC_017336		Antisense	chr17:35833909-35838330	+	mXLOC_017336	0.063857	0.107801	0.043944	0.755455	1	1	no	mXLOC_017336	0.924801	0.87917	-0.045631	-0.0730017	0.94905	0.980981	no	mXLOC_017336	0	0	0	0	1	1	no	mXLOC_017336	9.74419	6.95649	-2.7877	-0.486182	0.797	0.917602	no
mXLOC_017379		Antisense	chr17:42792949-42876680	+	mXLOC_017379	0	0	0	0	1	1	no	mXLOC_017379	0.500706	0.557944	0.057238	0.156157	0.91935	0.972184	no	mXLOC_017379	7.34917	71.3267	63.9775	3.27879	0.3159	0.86595	no	mXLOC_017379	112.084	77.5096	-34.5744	-0.532134	0.6266	0.836696	no
mXLOC_017380		Antisense	chr17:42792949-42876680	+	mXLOC_017380	0	0	0	0	1	1	no	mXLOC_017380	0.19094	0.445904	0.254964	1.22361	1	1	no	mXLOC_017380	4.92789	110.925	105.997	4.49247	0.3191	0.866059	no	mXLOC_017380	125.049	109.915	-15.134	-0.186101	0.9153	0.963006	no
mXLOC_017388		Antisense	chr17:44096307-44124327	+	mXLOC_017388	0.011836	0.317159	0.305323	4.74395	1	1	no	mXLOC_017388	0.160147	0.56514	0.404993	1.81921	0.05765	0.21002	no	mXLOC_017388	0	3.85608	3.85608	inf	1	1	no	mXLOC_017388	1.87263	1.25948	-0.61315	-0.572243	1	1	no
mXLOC_017394	ENSMUSG00000097119	Antisense	chr17:45391827-45443401	+	mXLOC_017394	1.64344	0.325201	-1.31824	-2.33732	0.03095	0.191949	no	mXLOC_017394	1.27368	0.67751	-0.59617	-0.910683	0.08025	0.262668	no	mXLOC_017394	2.83277	2.3131	-0.51967	-0.292382	1	1	no	mXLOC_017394	4.54812	0.720119	-3.828	-2.65896	1	1	no
mXLOC_017400	ENSMUSG00000086472	Antisense	chr17:45660170-45698903	+	mXLOC_017400	0.170112	0.389112	0.219	1.1937	1	1	no	mXLOC_017400	0.925057	0.499498	-0.425559	-0.889064	0.66675	0.864156	no	mXLOC_017400	1.28486	1.33276	0.0479	0.0528068	1	1	no	mXLOC_017400	0	0	0	0	1	1	no
mXLOC_017428	ENSMUSG00000084880	Antisense	chr17:47505050-47704286	+	mXLOC_017428	0.0795552	0	-0.0795552	#NAME?	1	1	no	mXLOC_017428	2.9974	6.24377	3.24637	1.05871	0.36125	0.64446	no	mXLOC_017428	3.2234	0.00841091	-3.21499	-8.58211	1	1	no	mXLOC_017428	0.245566	0.51095	0.265384	1.05707	1	1	no
mXLOC_017429	ENSMUSG00000084880	Antisense	chr17:47505050-47704286	+	mXLOC_017429	0.691256	1.45778	0.766524	1.07648	0.71305	0.897323	no	mXLOC_017429	3.69068	5.11516	1.42448	0.470893	0.70915	0.884022	no	mXLOC_017429	4.67106	3.86014	-0.81092	-0.275098	1	1	no	mXLOC_017429	0.552211	2.6189	2.06669	2.24567	1	1	no
mXLOC_017466		Antisense	chr17:55930814-55949500	+	mXLOC_017466	0.0335616	0.0370246	0.003463	0.141674	1	1	no	mXLOC_017466	0.0960113	0.291723	0.195712	1.60332	0.02865	0.126023	no	mXLOC_017466	0.108064	0.244554	0.13649	1.17826	1	1	no	mXLOC_017466	1.10729	4.71268	3.60539	2.08951	1	1	no
mXLOC_017569		Antisense	chr17:74200534-74295558	+	mXLOC_017569	0	0	0	0	1	1	no	mXLOC_017569	0.21749	0.11332	-0.10417	-0.940544	1	1	no	mXLOC_017569	0	0	0	0	1	1	no	mXLOC_017569	0	3.12486	3.12486	inf	1	1	no
mXLOC_017583		Antisense	chr17:75535615-75551946	+	mXLOC_017583	0	0	0	0	1	1	no	mXLOC_017583	0.175051	0.290265	0.115214	0.729592	0.6806	0.870126	no	mXLOC_017583	5.38554	0.785983	-4.59956	-2.77652	1	1	no	mXLOC_017583	2.01675	6.06844	4.05169	1.58929	1	1	no
mXLOC_017604		Antisense	chr17:80200034-80207355	+	mXLOC_017604	0	0.0328622	0.0328622	inf	1	1	no	mXLOC_017604	0.382364	0.504318	0.121954	0.399387	0.70755	0.883321	no	mXLOC_017604	0.636376	4.58167	3.94529	2.84792	1	1	no	mXLOC_017604	0	0	0	0	1	1	no
mXLOC_017620		Antisense	chr17:83501849-83514373	+	mXLOC_017620	0	0	0	0	1	1	no	mXLOC_017620	0.161437	0.242419	0.080982	0.586534	1	1	no	mXLOC_017620	0	0.186359	0.186359	inf	1	1	no	mXLOC_017620	6.66967	9.50078	2.83111	0.510431	0.7455	0.895593	no
mXLOC_017684		Antisense	chr17:3111866-3259039	-	mXLOC_017684	1.01948	0.751052	-0.268428	-0.440848	0.7923	0.925238	no	mXLOC_017684	7.21038	3.13123	-4.07915	-1.20335	0.0363	0.151136	no	mXLOC_017684	4.88174	0.547513	-4.33423	-3.15643	1	1	no	mXLOC_017684	14.873	7.35735	-7.51565	-1.01544	0.05115	0.286408	no
mXLOC_017699		Antisense	chr17:5841290-5931985	-	mXLOC_017699	0.0751919	0	-0.0751919	#NAME?	1	1	no	mXLOC_017699	0.337635	0.208083	-0.129552	-0.69831	0.6308	0.842758	no	mXLOC_017699	19.0926	12.7324	-6.3602	-0.584517	0.8343	0.968448	no	mXLOC_017699	0	0	0	0	1	1	no
mXLOC_017703		Antisense	chr17:6079785-6087075	-	mXLOC_017703	0	0	0	0	1	1	no	mXLOC_017703	0.176108	0.0610802	-0.115028	-1.52768	1	1	no	mXLOC_017703	6.09288	2.56982	-3.52306	-1.24546	1	1	no	mXLOC_017703	18.9681	0.0161518	-18.9519	-10.1977	0.24815	0.583819	no
mXLOC_017792	ENSMUSG00000097759	Antisense	chr17:21479689-21845759	-	mXLOC_017792	0.237362	0.345902	0.10854	0.543272	1	1	no	mXLOC_017792	0.0228287	0.0154695	-0.0073592	-0.561421	1	1	no	mXLOC_017792	3.81562	0	-3.81562	#NAME?	1	1	no	mXLOC_017792	17.3653	6.64151	-10.7238	-1.38663	0.41805	0.713883	no
mXLOC_017834		Antisense	chr17:24459575-24473106	-	mXLOC_017834	0.57152	0.439174	-0.132346	-0.38001	1	1	no	mXLOC_017834	0.240812	0.0483088	-0.192503	-2.31755	1	1	no	mXLOC_017834	6.1302	0.596484	-5.53372	-3.36138	1	1	no	mXLOC_017834	3.06453	1.85878	-1.20575	-0.721306	1	1	no
mXLOC_017875		Antisense	chr17:26123501-26126620	-	mXLOC_017875	0	0	0	0	1	1	no	mXLOC_017875	0.0720802	0.177379	0.105299	1.29916	1	1	no	mXLOC_017875	16.6273	21.4065	4.7792	0.3645	0.80585	0.964239	no	mXLOC_017875	0	5.23615	5.23615	inf	1	1	no
mXLOC_017876		Antisense	chr17:26138663-26195815	-	mXLOC_017876	0	0	0	0	1	1	no	mXLOC_017876	0.0918446	0	-0.0918446	#NAME?	1	1	no	mXLOC_017876	4.05246	0	-4.05246	#NAME?	1	1	no	mXLOC_017876	0	0	0	0	1	1	no
mXLOC_017881		Antisense	chr17:26676376-26699653	-	mXLOC_017881	0	0	0	0	1	1	no	mXLOC_017881	0.247403	0.33044	0.083037	0.417524	0.76625	0.909612	no	mXLOC_017881	9.56195	35.9121	26.3501	1.90909	0.5163	0.919914	no	mXLOC_017881	0	0	0	0	1	1	no
mXLOC_017903		Antisense	chr17:27823441-27852003	-	mXLOC_017903	0.0358972	0	-0.0358972	#NAME?	1	1	no	mXLOC_017903	0.152986	0.306807	0.153821	1.00393	0.45535	0.723232	no	mXLOC_017903	4.59793	0.0296036	-4.56833	-7.27907	1	1	no	mXLOC_017903	1.39173	0.00358179	-1.38815	-8.60198	1	1	no
mXLOC_017904	ENSMUSG00000085846	Antisense	chr17:27901045-28115595	-	mXLOC_017904	0.427022	0.797176	0.370154	0.900588	0.71765	0.898664	no	mXLOC_017904	4.01175	2.89529	-1.11646	-0.470522	0.3858	0.667333	no	mXLOC_017904	0.593571	0	-0.593571	#NAME?	1	1	no	mXLOC_017904	0.00627737	0	-0.00627737	#NAME?	1	1	no
mXLOC_017905	ENSMUSG00000085846	Antisense	chr17:27901045-28115595	-	mXLOC_017905	0	0.00315534	0.00315534	inf	1	1	no	mXLOC_017905	0.0027828	0.00141459	-0.00136821	-0.976152	1	1	no	mXLOC_017905	0.0393577	0.160263	0.120905	2.02572	1	1	no	mXLOC_017905	1.70731	2.86166	1.15435	0.74513	1	1	no
mXLOC_017908		Antisense	chr17:28328438-28331035	-	mXLOC_017908	0	0	0	0	1	1	no	mXLOC_017908	1.15037	1.64838	0.49801	0.518947	0.67205	0.866645	no	mXLOC_017908	0	0	0	0	1	1	no	mXLOC_017908	0	0	0	0	1	1	no
mXLOC_017923		Antisense	chr17:29090962-29100727	-	mXLOC_017923	0	0	0	0	1	1	no	mXLOC_017923	0.221239	1.35862	1.13738	2.61846	0.04985	0.189666	no	mXLOC_017923	0	4.54019	4.54019	inf	1	1	no	mXLOC_017923	0.737823	0	-0.737823	#NAME?	1	1	no
mXLOC_017930		Antisense	chr17:29360870-29383146	-	mXLOC_017930	0	0.28828	0.28828	inf	1	1	no	mXLOC_017930	0.0576598	0.931797	0.874137	4.01438	0.0186	0.0905845	no	mXLOC_017930	0	0	0	0	1	1	no	mXLOC_017930	1.53144	2.89236	1.36092	0.917359	1	1	no
mXLOC_017947	ENSMUSG00000097125	Antisense	chr17:29461895-29496379	-	mXLOC_017947	0	0.122587	0.122587	inf	1	1	no	mXLOC_017947	0.0045708	0.32336	0.318789	6.14455	0.1465	0.38443	no	mXLOC_017947	0.65727	1.86403	1.20676	1.50387	1	1	no	mXLOC_017947	9.14859	42.0604	32.9118	2.20084	0.4183	0.713883	no
mXLOC_018006	ENSMUSG00000092564	Antisense	chr17:33907741-33915590	-	mXLOC_018006	0.334947	0.528065	0.193118	0.656784	1	1	no	mXLOC_018006	0.4706	1.40696	0.93636	1.58	0.06565	0.229202	no	mXLOC_018006	0	0.972969	0.972969	inf	1	1	no	mXLOC_018006	0.493319	1.04555	0.552231	1.08367	1	1	no
mXLOC_018016		Antisense	chr17:34143191-34160232	-	mXLOC_018016	0	0	0	0	1	1	no	mXLOC_018016	0	0	0	0	1	1	no	mXLOC_018016	0	0	0	0	1	1	no	mXLOC_018016	4.22157	1.43382	-2.78775	-1.55792	1	1	no
mXLOC_018020	ENSMUSG00000092550	Antisense	chr17:34197342-34216332	-	mXLOC_018020	0	0	0	0	1	1	no	mXLOC_018020	0.142586	0.237975	0.095389	0.738982	1	1	no	mXLOC_018020	0.0856733	5.46036	5.37469	5.99401	1	1	no	mXLOC_018020	3.28525	0.034732	-3.25052	-6.5636	1	1	no
mXLOC_018021	ENSMUSG00000092550	Antisense	chr17:34197342-34216332	-	mXLOC_018021	0	0	0	0	1	1	no	mXLOC_018021	0	0.112916	0.112916	inf	1	1	no	mXLOC_018021	0	3.22975	3.22975	inf	1	1	no	mXLOC_018021	0	43.7483	43.7483	inf	0.2187	0.566447	no
mXLOC_018026		Antisense	chr17:34305863-34316199	-	mXLOC_018026	0	0	0	0	1	1	no	mXLOC_018026	0	0	0	0	1	1	no	mXLOC_018026	15.8983	14.569	-1.3293	-0.125975	0.7869	0.96239	no	mXLOC_018026	44.7935	0	-44.7935	#NAME?	0.1749	0.524956	no
mXLOC_018055		Antisense	chr17:34996409-35016401	-	mXLOC_018055	10.1973	12.1383	1.941	0.251377	0.3992	0.724301	no	mXLOC_018055	90.492	93.5047	3.0127	0.0472486	0.82305	0.933632	no	mXLOC_018055	1.55086	4.07685	2.52599	1.39439	1	1	no	mXLOC_018055	10.0253	15.3429	5.3176	0.613926	0.15545	0.502896	no
mXLOC_018058		Antisense	chr17:35049965-35058755	-	mXLOC_018058	0.0948581	0.173822	0.0789639	0.873767	1	1	no	mXLOC_018058	0.530147	1.35822	0.828073	1.35725	0.28135	0.563177	no	mXLOC_018058	0.00932625	5.49755	5.48822	9.20328	1	1	no	mXLOC_018058	0	0	0	0	1	1	no
mXLOC_018175		Antisense	chr17:47736978-47792445	-	mXLOC_018175	0.851501	0.0371547	-0.814346	-4.51839	0.21025	0.571484	no	mXLOC_018175	0.130512	0.00364038	-0.126872	-5.16395	1	1	no	mXLOC_018175	1.2405	0	-1.2405	#NAME?	1	1	no	mXLOC_018175	0.517836	0.42598	-0.091856	-0.28171	1	1	no
mXLOC_018176		Antisense	chr17:47736978-47792445	-	mXLOC_018176	0.992532	0.135499	-0.857033	-2.87283	0.2612	0.59874	no	mXLOC_018176	0.0997807	0.0112353	-0.0885454	-3.15072	1	1	no	mXLOC_018176	0.344865	0	-0.344865	#NAME?	1	1	no	mXLOC_018176	1.18235	0	-1.18235	#NAME?	1	1	no
mXLOC_018214	ENSMUSG00000097077	Antisense	chr17:55952556-55968336	-	mXLOC_018214	0	0.783869	0.783869	inf	0.0755	0.338927	no	mXLOC_018214	0.211578	0.78136	0.569782	1.8848	0.1165	0.334754	no	mXLOC_018214	0	1.04669	1.04669	inf	1	1	no	mXLOC_018214	0.839026	0	-0.839026	#NAME?	1	1	no
mXLOC_018232		Antisense	chr17:56673202-56711769	-	mXLOC_018232	0	0	0	0	1	1	no	mXLOC_018232	0.100404	0.0922532	-0.0081508	-0.122144	1	1	no	mXLOC_018232	0	0	0	0	1	1	no	mXLOC_018232	4.0623	0	-4.0623	#NAME?	1	1	no
mXLOC_018312	ENSMUSG00000097546	Antisense	chr17:74528294-74703622	-	mXLOC_018312	0	0	0	0	1	1	no	mXLOC_018312	0.436343	0.449099	0.012756	0.0415691	0.90975	0.968554	no	mXLOC_018312	0	1.97839	1.97839	inf	1	1	no	mXLOC_018312	0	0	0	0	1	1	no
mXLOC_018314		Antisense	chr17:75435827-75529054	-	mXLOC_018314	0	0	0	0	1	1	no	mXLOC_018314	0.157841	0.0450983	-0.112743	-1.80732	1	1	no	mXLOC_018314	0.336361	0	-0.336361	#NAME?	1	1	no	mXLOC_018314	0	1.37458	1.37458	inf	1	1	no
mXLOC_018389		Antisense	chr17:86753609-86833410	-	mXLOC_018389	0	0	0	0	1	1	no	mXLOC_018389	0	0	0	0	1	1	no	mXLOC_018389	7.65512	3.563	-4.09212	-1.10333	0.6944	0.950367	no	mXLOC_018389	0	0.19881	0.19881	inf	1	1	no
mXLOC_019129	ENSMUSG00000097746	Antisense	chr18:3265510-3366863	+	mXLOC_019129	0.0529499	0	-0.0529499	#NAME?	1	1	no	mXLOC_019129	0	0	0	0	1	1	no	mXLOC_019129	0	0.509074	0.509074	inf	1	1	no	mXLOC_019129	1.02681	0	-1.02681	#NAME?	1	1	no
mXLOC_019135		Antisense	chr18:4331326-4368924	+	mXLOC_019135	0.99734	2.81238	1.81504	1.49564	0.54585	0.818467	no	mXLOC_019135	0.312286	0.878974	0.566688	1.49295	0.33495	0.618739	no	mXLOC_019135	4.50309	4.80717	0.30408	0.0942728	1	1	no	mXLOC_019135	1.8559	7.74939	5.89349	2.06196	0.35835	0.67287	no
mXLOC_019146	ENSMUSG00000091165	Antisense	chr18:6200739-6242174	+	mXLOC_019146	0	0	0	0	1	1	no	mXLOC_019146	0.113465	0.219377	0.105912	0.951163	1	1	no	mXLOC_019146	0	18.8512	18.8512	inf	0.2345	0.832379	no	mXLOC_019146	0.112701	3.9052	3.7925	5.11483	1	1	no
mXLOC_019175		Antisense	chr18:10566494-10610901	+	mXLOC_019175	0	0	0	0	1	1	no	mXLOC_019175	0	0.221683	0.221683	inf	1	1	no	mXLOC_019175	0	0	0	0	1	1	no	mXLOC_019175	2.70805	0	-2.70805	#NAME?	1	1	no
mXLOC_019191	ENSMUSG00000086935	Antisense	chr18:12168576-12236421	+	mXLOC_019191	0.236407	0.312948	0.076541	0.404649	1	1	no	mXLOC_019191	0.0922789	0.123534	0.0312551	0.420836	1	1	no	mXLOC_019191	0	0	0	0	1	1	no	mXLOC_019191	0.314976	1.14808	0.833104	1.86591	1	1	no
mXLOC_019260		Antisense	chr18:34344835-34373494	+	mXLOC_019260	0	0	0	0	1	1	no	mXLOC_019260	0.205278	0.23857	0.033292	0.216832	1	1	no	mXLOC_019260	5.89042	0.680419	-5.21	-3.11388	1	1	no	mXLOC_019260	3.42757	6.96154	3.53397	1.02222	0.54425	0.792327	no
mXLOC_019272		Antisense	chr18:35266328-35499046	+	mXLOC_019272	0	0	0	0	1	1	no	mXLOC_019272	0.268769	0.113401	-0.155368	-1.24494	1	1	no	mXLOC_019272	0	13.3746	13.3746	inf	0.23725	0.832379	no	mXLOC_019272	0	2.94272	2.94272	inf	1	1	no
mXLOC_019288		Antisense	chr18:36403678-36454533	+	mXLOC_019288	0	0	0	0	1	1	no	mXLOC_019288	0	0.0902216	0.0902216	inf	1	1	no	mXLOC_019288	0	0	0	0	1	1	no	mXLOC_019288	0.165414	17.2788	17.1134	6.70677	0.3741	0.681809	no
mXLOC_019295		Antisense	chr18:36725063-36727722	+	mXLOC_019295	0	0.149066	0.149066	inf	1	1	no	mXLOC_019295	0.987847	3.469	2.48115	1.81216	0.1425	0.377839	no	mXLOC_019295	0	0.964862	0.964862	inf	1	1	no	mXLOC_019295	0	0	0	0	1	1	no
mXLOC_019372		Antisense	chr18:53406330-53418081	+	mXLOC_019372	0.0668536	0	-0.0668536	#NAME?	1	1	no	mXLOC_019372	0.10571	0.25782	0.15211	1.28625	0.4214	0.696119	no	mXLOC_019372	0	0	0	0	1	1	no	mXLOC_019372	1.54197	0.522523	-1.01945	-1.56121	1	1	no
mXLOC_019399		Antisense	chr18:60813659-60849004	+	mXLOC_019399	0.058754	0	-0.058754	#NAME?	1	1	no	mXLOC_019399	0.192336	0.249992	0.057656	0.378253	1	1	no	mXLOC_019399	0	1.48254	1.48254	inf	1	1	no	mXLOC_019399	0.032695	0	-0.032695	#NAME?	1	1	no
mXLOC_019420		Antisense	chr18:63661093-63692459	+	mXLOC_019420	0	0	0	0	1	1	no	mXLOC_019420	0.150283	0.295352	0.145069	0.974758	0.4777	0.741466	no	mXLOC_019420	0.145293	0	-0.145293	#NAME?	1	1	no	mXLOC_019420	0.103684	1.33192	1.22824	3.68324	1	1	no
mXLOC_019428		Antisense	chr18:65265525-65393888	+	mXLOC_019428	0	0.0869681	0.0869681	inf	1	1	no	mXLOC_019428	0.00145166	0.00874869	0.00729703	2.59136	1	1	no	mXLOC_019428	0	1.33437	1.33437	inf	1	1	no	mXLOC_019428	1.60194	3.89587	2.29393	1.28212	1	1	no
mXLOC_019446		Antisense	chr18:67665500-67724699	+	mXLOC_019446	0	0	0	0	1	1	no	mXLOC_019446	0.32214	0.245858	-0.076282	-0.389859	0.79995	0.923383	no	mXLOC_019446	0	8.45471	8.45471	inf	0.2523	0.832379	no	mXLOC_019446	0	0	0	0	1	1	no
mXLOC_019503		Antisense	chr18:80407860-80474810	+	mXLOC_019503	0	0	0	0	1	1	no	mXLOC_019503	0.202589	0.148572	-0.054017	-0.447401	1	1	no	mXLOC_019503	1.02208	1.88242	0.86034	0.88108	1	1	no	mXLOC_019503	0	0	0	0	1	1	no
mXLOC_019524		Antisense	chr18:84667439-84685725	+	mXLOC_019524	0	0	0	0	1	1	no	mXLOC_019524	0	0.00442617	0.00442617	inf	1	1	no	mXLOC_019524	1.63258	3.16305	1.53047	0.954166	1	1	no	mXLOC_019524	0.657799	0	-0.657799	#NAME?	1	1	no
mXLOC_019525		Antisense	chr18:84667439-84685725	+	mXLOC_019525	0	0	0	0	1	1	no	mXLOC_019525	0.0532558	0.221805	0.168549	2.05828	1	1	no	mXLOC_019525	2.36501	2.60973	0.24472	0.142055	1	1	no	mXLOC_019525	0	0	0	0	1	1	no
mXLOC_019539	ENSMUSG00000097641	Antisense	chr18:4373668-4397339	-	mXLOC_019539	0	0	0	0	1	1	no	mXLOC_019539	0.0413753	0.252433	0.211058	2.60906	1	1	no	mXLOC_019539	0	0	0	0	1	1	no	mXLOC_019539	6.21256	7.48556	1.273	0.268923	0.8149	0.925878	no
mXLOC_019571		Antisense	chr18:10617756-10629519	-	mXLOC_019571	0	0.0452386	0.0452386	inf	1	1	no	mXLOC_019571	0.533847	0.488051	-0.045796	-0.129393	0.92905	0.975107	no	mXLOC_019571	2.99461	0.000460612	-2.99415	-12.6665	1	1	no	mXLOC_019571	3.49828	2.16321	-1.33507	-0.69347	1	1	no
mXLOC_019575		Antisense	chr18:11633275-11743409	-	mXLOC_019575	0	0	0	0	1	1	no	mXLOC_019575	0	0	0	0	1	1	no	mXLOC_019575	0	0	0	0	1	1	no	mXLOC_019575	10.8133	5.15413	-5.65917	-1.06901	0.4238	0.717696	no
mXLOC_019581		Antisense	chr18:12128694-12157391	-	mXLOC_019581	0	0	0	0	1	1	no	mXLOC_019581	0.141392	0.323562	0.18217	1.19434	0.39945	0.677886	no	mXLOC_019581	0.0444833	0	-0.0444833	#NAME?	1	1	no	mXLOC_019581	4.4135	2.13359	-2.27991	-1.04864	1	1	no
mXLOC_019582		Antisense	chr18:12128694-12157391	-	mXLOC_019582	0	0	0	0	1	1	no	mXLOC_019582	0	0.666952	0.666952	inf	1	1	no	mXLOC_019582	7.78472	0	-7.78472	#NAME?	1	1	no	mXLOC_019582	67.4086	51.0314	-16.3772	-0.401547	0.73245	0.890571	no
mXLOC_019604		Antisense	chr18:23954595-23970951	-	mXLOC_019604	0.384826	0.168956	-0.21587	-1.18756	1	1	no	mXLOC_019604	0.0212309	0.0350467	0.0138158	0.723115	1	1	no	mXLOC_019604	0.0984686	1.30241	1.20394	3.72537	1	1	no	mXLOC_019604	0.514516	3.00904	2.49452	2.54801	1	1	no
mXLOC_019632	ENSMUSG00000097748	Antisense	chr18:31759789-31789045	-	mXLOC_019632	0	0	0	0	1	1	no	mXLOC_019632	0.128443	0.0170245	-0.111419	-2.91544	1	1	no	mXLOC_019632	0	0	0	0	1	1	no	mXLOC_019632	3.30816	0	-3.30816	#NAME?	1	1	no
mXLOC_019698		Antisense	chr18:36793803-36799750	-	mXLOC_019698	0	0	0	0	1	1	no	mXLOC_019698	0.220214	0.249063	0.028849	0.1776	1	1	no	mXLOC_019698	0.736584	0.0139299	-0.722654	-5.7246	1	1	no	mXLOC_019698	5.74826	0	-5.74826	#NAME?	1	1	no
mXLOC_019789		Antisense	chr18:56707561-56753424	-	mXLOC_019789	0	0	0	0	1	1	no	mXLOC_019789	0.129116	0.0445759	-0.0845401	-1.53434	1	1	no	mXLOC_019789	0.00124278	0.883106	0.881863	9.47287	1	1	no	mXLOC_019789	2.80021	2.20283	-0.59738	-0.346176	1	1	no
mXLOC_019800		Antisense	chr18:60774509-60778626	-	mXLOC_019800	0.0647344	0	-0.0647344	#NAME?	1	1	no	mXLOC_019800	1.43413	2.7303	1.29617	0.928881	0.44785	0.71811	no	mXLOC_019800	0	0	0	0	1	1	no	mXLOC_019800	0	0	0	0	1	1	no
mXLOC_019840		Antisense	chr18:65430639-65483464	-	mXLOC_019840	0	0	0	0	1	1	no	mXLOC_019840	0.0142928	0.420509	0.406216	4.87878	0.00695	0.0412608	yes	mXLOC_019840	0	10.296	10.296	inf	0.14225	0.824437	no	mXLOC_019840	4.64242	1.82369	-2.81873	-1.34802	1	1	no
mXLOC_019882		Antisense	chr18:76240721-76312359	-	mXLOC_019882	0	0	0	0	1	1	no	mXLOC_019882	0.334127	0.259294	-0.074833	-0.365808	0.8319	0.936708	no	mXLOC_019882	0	0	0	0	1	1	no	mXLOC_019882	16.8496	13.0293	-3.8203	-0.370958	0.84745	0.937679	no
mXLOC_019885		Antisense	chr18:76929998-76975177	-	mXLOC_019885	0	0	0	0	1	1	no	mXLOC_019885	0.654085	0.256961	-0.397124	-1.34793	0.5015	0.759822	no	mXLOC_019885	1.95788	0	-1.95788	#NAME?	1	1	no	mXLOC_019885	5.88898	14.2004	8.31142	1.26984	1	1	no
mXLOC_019901		Antisense	chr18:80206764-80223699	-	mXLOC_019901	0.0577542	0	-0.0577542	#NAME?	1	1	no	mXLOC_019901	0.191334	0.305704	0.11437	0.676037	0.5319	0.781482	no	mXLOC_019901	0.383337	6.82464	6.4413	4.15407	0.4724	0.912724	no	mXLOC_019901	5.96746	0	-5.96746	#NAME?	1	1	no
mXLOC_020415		Antisense	chr19:3908776-3912854	+	mXLOC_020415	4.36672	4.54201	0.17529	0.0567809	0.93775	0.971208	no	mXLOC_020415	0.0957475	0.301719	0.205972	1.6559	0.27915	0.560615	no	mXLOC_020415	0	1.8976	1.8976	inf	1	1	no	mXLOC_020415	0	0	0	0	1	1	no
mXLOC_020421		Antisense	chr19:4057146-4069201	+	mXLOC_020421	0.00415977	0	-0.00415977	#NAME?	1	1	no	mXLOC_020421	0.00103577	0.201278	0.200242	7.60234	1	1	no	mXLOC_020421	0	2.35961	2.35961	inf	1	1	no	mXLOC_020421	4.11378	9.10471	4.99093	1.14615	0.06535	0.322512	no
mXLOC_020448		Antisense	chr19:5099136-5107110	+	mXLOC_020448	0	0	0	0	1	1	no	mXLOC_020448	0.102315	0.178866	0.076551	0.805859	1	1	no	mXLOC_020448	5.71633	3.64387	-2.07246	-0.64962	1	1	no	mXLOC_020448	0.752033	0.548135	-0.203898	-0.456265	1	1	no
mXLOC_020453		Antisense	chr19:5377344-5389776	+	mXLOC_020453	0.315596	0.0886197	-0.226976	-1.83238	1	1	no	mXLOC_020453	0.962864	0.600534	-0.36233	-0.681086	0.71325	0.886267	no	mXLOC_020453	5.99166	2.68704	-3.30462	-1.15694	0.6906	0.95002	no	mXLOC_020453	0	0	0	0	1	1	no
mXLOC_020468		Antisense	chr19:5651179-5664407	+	mXLOC_020468	0	0	0	0	1	1	no	mXLOC_020468	0.119046	0	-0.119046	#NAME?	1	1	no	mXLOC_020468	2.71445	9.40325	6.6888	1.7925	0.6005	0.939637	no	mXLOC_020468	7.49325	0	-7.49325	#NAME?	0.17525	0.524956	no
mXLOC_020478	ENSMUSG00000043488	Antisense	chr19:5845622-5875274	+	mXLOC_020478	0.398562	0.119	-0.279562	-1.74385	1	1	no	mXLOC_020478	0.136379	0.0705849	-0.0657941	-0.950186	1	1	no	mXLOC_020478	7.89623	6.32428	-1.57195	-0.320263	0.89375	0.978012	no	mXLOC_020478	5.85548	1.82992	-4.02556	-1.678	1	1	no
mXLOC_020480	ENSMUSG00000110156	Antisense	chr19:5896449-5914826	+	mXLOC_020480	0	0	0	0	1	1	no	mXLOC_020480	0.226165	0.067852	-0.158313	-1.73691	1	1	no	mXLOC_020480	54.0794	0	-54.0794	#NAME?	0.1755	0.832379	no	mXLOC_020480	26.9037	17.275	-9.6287	-0.639116	0.7274	0.888196	no
mXLOC_020527		Antisense	chr19:7215152-7217626	+	mXLOC_020527	0	0	0	0	1	1	no	mXLOC_020527	0.369298	0.376981	0.007683	0.0297081	0.97415	0.98925	no	mXLOC_020527	45.1804	86.7348	41.5544	0.940916	0.75155	0.95579	no	mXLOC_020527	0	1.1483	1.1483	inf	1	1	no
mXLOC_020565		Antisense	chr19:10245264-10304921	+	mXLOC_020565	0.602646	0.226948	-0.375698	-1.40895	0.16325	0.522009	no	mXLOC_020565	2.90714	1.98147	-0.92567	-0.55303	0.04915	0.188196	no	mXLOC_020565	0.51983	0.379516	-0.140314	-0.45388	1	1	no	mXLOC_020565	0	0	0	0	1	1	no
mXLOC_020607		Antisense	chr19:12763191-12796828	+	mXLOC_020607	0	0	0	0	1	1	no	mXLOC_020607	0	0.0885896	0.0885896	inf	1	1	no	mXLOC_020607	1.05391	0	-1.05391	#NAME?	1	1	no	mXLOC_020607	0	10.917	10.917	inf	0.2523	0.584173	no
mXLOC_020608		Antisense	chr19:12763191-12796828	+	mXLOC_020608	0.045783	0	-0.045783	#NAME?	1	1	no	mXLOC_020608	0.968933	0.907095	-0.061838	-0.0951442	0.93975	0.97831	no	mXLOC_020608	8.73743	8.01443	-0.723	-0.12461	0.828	0.968264	no	mXLOC_020608	0	7.64364	7.64364	inf	0.1818	0.532265	no
mXLOC_020639		Antisense	chr19:21391306-21473445	+	mXLOC_020639	0	0.0074961	0.0074961	inf	1	1	no	mXLOC_020639	0.00712226	0.00559782	-0.00152444	-0.347469	1	1	no	mXLOC_020639	0	0	0	0	1	1	no	mXLOC_020639	1.89994	0.200712	-1.69923	-3.24276	1	1	no
mXLOC_020646		Antisense	chr19:23206375-23273912	+	mXLOC_020646	0	0	0	0	1	1	no	mXLOC_020646	0	0.427509	0.427509	inf	0.10065	0.305784	no	mXLOC_020646	2.6729	0	-2.6729	#NAME?	1	1	no	mXLOC_020646	5.20413	6.99954	1.79541	0.427604	0.7486	0.897476	no
mXLOC_020647		Antisense	chr19:23206375-23273912	+	mXLOC_020647	0	0	0	0	1	1	no	mXLOC_020647	0.316143	0.189301	-0.126842	-0.739894	0.60875	0.830504	no	mXLOC_020647	0.659524	0	-0.659524	#NAME?	1	1	no	mXLOC_020647	2.53554	0	-2.53554	#NAME?	1	1	no
mXLOC_020669		Antisense	chr19:27388420-27429868	+	mXLOC_020669	0	0	0	0	1	1	no	mXLOC_020669	0.114162	0.528484	0.414322	2.21077	1	1	no	mXLOC_020669	0	0	0	0	1	1	no	mXLOC_020669	26.5586	0	-26.5586	#NAME?	0.2078	0.555974	no
mXLOC_020693		Antisense	chr19:32671651-32712365	+	mXLOC_020693	0	0	0	0	1	1	no	mXLOC_020693	0.0858367	0.215422	0.129585	1.3275	1	1	no	mXLOC_020693	0.35906	1.28722	0.92816	1.84196	1	1	no	mXLOC_020693	0.00122171	5.10041	5.09919	12.0275	1	1	no
mXLOC_020708		Antisense	chr19:34490473-34527512	+	mXLOC_020708	0.00469974	0.0128415	0.00814176	1.45016	1	1	no	mXLOC_020708	0.143484	0.459298	0.315814	1.67853	0.09815	0.300401	no	mXLOC_020708	43.2979	4.87916	-38.4187	-3.14959	0.48945	0.916083	no	mXLOC_020708	0.614154	1.1691	0.554946	0.928721	1	1	no
mXLOC_020735		Antisense	chr19:37899035-38043782	+	mXLOC_020735	0	0	0	0	1	1	no	mXLOC_020735	0	0.0994343	0.0994343	inf	1	1	no	mXLOC_020735	3.6983	14.3366	10.6383	1.95477	0.5776	0.935352	no	mXLOC_020735	3.81466	0.142003	-3.67266	-4.74756	1	1	no
mXLOC_020746		Antisense	chr19:38788127-38819241	+	mXLOC_020746	0	0	0	0	1	1	no	mXLOC_020746	0.176905	0.636277	0.459372	1.84668	0.3534	0.637172	no	mXLOC_020746	0	0	0	0	1	1	no	mXLOC_020746	0	7.242	7.242	inf	1	1	no
mXLOC_020761		Antisense	chr19:41269209-41385125	+	mXLOC_020761	0	0	0	0	1	1	no	mXLOC_020761	0.0550478	0.222717	0.167669	2.01645	1	1	no	mXLOC_020761	13.7834	46.6942	32.9108	1.76031	0.64235	0.944194	no	mXLOC_020761	6.04476	10.1472	4.10244	0.747321	0.18605	0.536692	no
mXLOC_020768		Antisense	chr19:41766587-41802084	+	mXLOC_020768	0	0	0	0	1	1	no	mXLOC_020768	0.000870277	0	-0.000870277	#NAME?	1	1	no	mXLOC_020768	1.22722	0	-1.22722	#NAME?	1	1	no	mXLOC_020768	0.130937	0	-0.130937	#NAME?	1	1	no
mXLOC_020770		Antisense	chr19:41859389-41896469	+	mXLOC_020770	0	0	0	0	1	1	no	mXLOC_020770	0.289894	0.872857	0.582963	1.59022	0.2787	0.56018	no	mXLOC_020770	0	2.6254	2.6254	inf	1	1	no	mXLOC_020770	0	0	0	0	1	1	no
mXLOC_020787		Antisense	chr19:43499751-43524620	+	mXLOC_020787	0	0	0	0	1	1	no	mXLOC_020787	0.136635	0.0476442	-0.0889908	-1.51996	1	1	no	mXLOC_020787	4.9807	0.967154	-4.01355	-2.36453	1	1	no	mXLOC_020787	0	0	0	0	1	1	no
mXLOC_020815	ENSMUSG00000087367	Antisense	chr19:45747733-45785024	+	mXLOC_020815	0	0	0	0	1	1	no	mXLOC_020815	0.257756	0.284182	0.026426	0.140812	0.89445	0.962742	no	mXLOC_020815	0	0	0	0	1	1	no	mXLOC_020815	4.86529	7.82161	2.95632	0.684941	0.59195	0.818992	no
mXLOC_020855		Antisense	chr19:53379180-53391914	+	mXLOC_020855	0	0.0385387	0.0385387	inf	1	1	no	mXLOC_020855	0.0707011	0.256688	0.185987	1.86021	0.2568	0.534894	no	mXLOC_020855	0	3.54677	3.54677	inf	1	1	no	mXLOC_020855	1.38781	4.29091	2.9031	1.62848	1	1	no
mXLOC_020883		Antisense	chr19:58973348-59080561	+	mXLOC_020883	0.700107	3.69416	2.99405	2.3996	0.2041	0.567754	no	mXLOC_020883	0.273379	0.00922892	-0.26415	-4.8886	0.01325	0.0693386	no	mXLOC_020883	0.844297	1.77743	0.933133	1.07397	1	1	no	mXLOC_020883	1.58066	1.56763	-0.01303	-0.0119454	1	1	no
mXLOC_020910		Antisense	chr19:3321879-3407823	-	mXLOC_020910	0.71615	0.121137	-0.595013	-2.56362	0.10855	0.420413	no	mXLOC_020910	0.326455	0.145755	-0.1807	-1.16334	0.27355	0.554174	no	mXLOC_020910	0.814787	1.13306	0.318273	0.475728	1	1	no	mXLOC_020910	0.848876	0.148716	-0.70016	-2.51299	1	1	no
mXLOC_020987		Antisense	chr19:6057841-6059543	-	mXLOC_020987	0	0.108617	0.108617	inf	1	1	no	mXLOC_020987	1.86553	3.86983	2.0043	1.05268	0.33605	0.619947	no	mXLOC_020987	0	0	0	0	1	1	no	mXLOC_020987	0	0	0	0	1	1	no
mXLOC_021000	ENSMUSG00000079467	Antisense	chr19:6341134-6378092	-	mXLOC_021000	0.49984	0.325878	-0.173962	-0.617137	1	1	no	mXLOC_021000	0.211004	0.194527	-0.016477	-0.117302	1	1	no	mXLOC_021000	1.16783	0.416237	-0.751593	-1.48836	1	1	no	mXLOC_021000	0.208815	6.04477	5.83596	4.85539	1	1	no
mXLOC_021041		Antisense	chr19:8871496-8875667	-	mXLOC_021041	0.0287734	0	-0.0287734	#NAME?	1	1	no	mXLOC_021041	0.162747	0.160399	-0.002348	-0.0209591	1	1	no	mXLOC_021041	0	0	0	0	1	1	no	mXLOC_021041	1.25821	1.57871	0.3205	0.32737	1	1	no
mXLOC_021045		Antisense	chr19:8967029-8978479	-	mXLOC_021045	0	0	0	0	1	1	no	mXLOC_021045	0.913301	1.27715	0.363849	0.483764	0.6801	0.870055	no	mXLOC_021045	0.000688433	0	-0.000688433	#NAME?	1	1	no	mXLOC_021045	0	0	0	0	1	1	no
mXLOC_021046		Antisense	chr19:8989256-9077746	-	mXLOC_021046	0.017077	0	-0.017077	#NAME?	1	1	no	mXLOC_021046	0.0799847	0.0502455	-0.0297392	-0.670731	1	1	no	mXLOC_021046	9.52545	12.206	2.68055	0.357727	0.8462	0.969695	no	mXLOC_021046	14.9891	24.3355	9.3464	0.699149	0.03195	0.219224	no
mXLOC_021052		Antisense	chr19:9975933-9985162	-	mXLOC_021052	0	0.102139	0.102139	inf	1	1	no	mXLOC_021052	5.79974	10.3306	4.53086	0.832866	0.47795	0.741558	no	mXLOC_021052	4268.93	18966.8	14697.9	2.15153	0.59755	0.938238	no	mXLOC_021052	21.3084	33.4974	12.189	0.652629	0.7695	0.906473	no
mXLOC_021174		Antisense	chr19:29410879-29479063	-	mXLOC_021174	0	0.144485	0.144485	inf	1	1	no	mXLOC_021174	0	0	0	0	1	1	no	mXLOC_021174	5.31174	1.31349	-3.99825	-2.01578	1	1	no	mXLOC_021174	0.547777	0.212162	-0.335615	-1.36842	1	1	no
mXLOC_021175	ENSMUSG00000097855	Antisense	chr19:29486219-29606998	-	mXLOC_021175	0.127601	1.32806	1.20046	3.3796	0.04655	0.247612	no	mXLOC_021175	0.0272492	0.0123783	-0.0148709	-1.13841	1	1	no	mXLOC_021175	1.73643	1.99746	0.26103	0.20204	1	1	no	mXLOC_021175	1.42597	0.813959	-0.612011	-0.80892	1	1	no
mXLOC_021204		Antisense	chr19:34550496-34578610	-	mXLOC_021204	0	0	0	0	1	1	no	mXLOC_021204	0.0482523	2.79049	2.74224	5.85378	0.00055	0.00490891	yes	mXLOC_021204	0.299032	37.3094	37.0104	6.9631	0.1139	0.778207	no	mXLOC_021204	0.62374	47.4444	46.8207	6.24915	0.03015	0.211763	no
mXLOC_021215		Antisense	chr19:36926078-37014099	-	mXLOC_021215	0	0	0	0	1	1	no	mXLOC_021215	0	0.480881	0.480881	inf	1	1	no	mXLOC_021215	7.7374	1.54547	-6.19193	-2.32381	0.4907	0.916083	no	mXLOC_021215	5.6678	0	-5.6678	#NAME?	1	1	no
mXLOC_021219		Antisense	chr19:37376357-37421859	-	mXLOC_021219	0	0	0	0	1	1	no	mXLOC_021219	0.125176	0.0207205	-0.104456	-2.59483	1	1	no	mXLOC_021219	1.79543	0	-1.79543	#NAME?	1	1	no	mXLOC_021219	0	0	0	0	1	1	no
mXLOC_021229		Antisense	chr19:38930881-38971525	-	mXLOC_021229	0	0	0	0	1	1	no	mXLOC_021229	0.0990577	0.0499351	-0.0491226	-0.988215	1	1	no	mXLOC_021229	1.88996	0	-1.88996	#NAME?	1	1	no	mXLOC_021229	1.28589	0.168909	-1.11698	-2.92845	1	1	no
mXLOC_021230		Antisense	chr19:38930881-38971525	-	mXLOC_021230	0	0	0	0	1	1	no	mXLOC_021230	0.187295	0.0393205	-0.147975	-2.25196	1	1	no	mXLOC_021230	3.29261	0	-3.29261	#NAME?	1	1	no	mXLOC_021230	0.246353	0	-0.246353	#NAME?	1	1	no
mXLOC_021306	ENSMUSG00000086121	Antisense	chr19:47579610-47645246	-	mXLOC_021306	0	0	0	0	1	1	no	mXLOC_021306	0.148938	0.0478942	-0.101044	-1.63679	1	1	no	mXLOC_021306	22.4085	28.0738	5.6653	0.325181	0.78785	0.962859	no	mXLOC_021306	0.806011	8.01875	7.21274	3.31451	0.40305	0.704381	no
mXLOC_021321		Antisense	chr19:53529046-53542431	-	mXLOC_021321	0	0	0	0	1	1	no	mXLOC_021321	0.011032	0.415195	0.404163	5.23402	0.11295	0.328739	no	mXLOC_021321	0.55932	1.77289	1.21357	1.66436	1	1	no	mXLOC_021321	122.473	76.3686	-46.1044	-0.681417	0.24505	0.583408	no
mXLOC_021326		Antisense	chr19:53600382-53650236	-	mXLOC_021326	0	0	0	0	1	1	no	mXLOC_021326	0.186397	0.0628463	-0.123551	-1.56848	1	1	no	mXLOC_021326	0	2.00274	2.00274	inf	1	1	no	mXLOC_021326	0	0	0	0	1	1	no
mXLOC_021339		Antisense	chr19:56395635-56455084	-	mXLOC_021339	0	0	0	0	1	1	no	mXLOC_021339	0	0	0	0	1	1	no	mXLOC_021339	0.369818	0	-0.369818	#NAME?	1	1	no	mXLOC_021339	1.25842	1.06404	-0.19438	-0.24206	1	1	no
mXLOC_021340		Antisense	chr19:56395635-56455084	-	mXLOC_021340	0	0	0	0	1	1	no	mXLOC_021340	0.00243027	0.00318205	0.00075178	0.388838	1	1	no	mXLOC_021340	0	0	0	0	1	1	no	mXLOC_021340	1.46643	0.132395	-1.33404	-3.46938	1	1	no
mXLOC_022002		Antisense	chr2:3488843-3512906	+	mXLOC_022002	0	0	0	0	1	1	no	mXLOC_022002	0.108851	0.0529653	-0.0558857	-1.03923	1	1	no	mXLOC_022002	2.34764	0.486471	-1.86117	-2.27079	1	1	no	mXLOC_022002	0	0	0	0	1	1	no
mXLOC_022009		Antisense	chr2:4622051-4652181	+	mXLOC_022009	0	0	0	0	1	1	no	mXLOC_022009	0.328351	0.251174	-0.077177	-0.386553	1	1	no	mXLOC_022009	0	0	0	0	1	1	no	mXLOC_022009	6.7154	0	-6.7154	#NAME?	1	1	no
mXLOC_022030	ENSMUSG00000102329	Antisense	chr2:11469969-11554077	+	mXLOC_022030	0.0201839	0.107683	0.0874991	2.41552	1	1	no	mXLOC_022030	0.0101631	0.00876674	-0.00139636	-0.213224	1	1	no	mXLOC_022030	0.0371795	0.155029	0.117849	2.05996	1	1	no	mXLOC_022030	1.73862	1.05324	-0.68538	-0.723108	1	1	no
mXLOC_022031	ENSMUSG00000102329	Antisense	chr2:11469969-11554077	+	mXLOC_022031	0.0169667	0.0940824	0.0771157	2.47122	1	1	no	mXLOC_022031	0.00116594	0.000648172	-0.000517768	-0.847045	1	1	no	mXLOC_022031	0.0581405	0.0512813	-0.0068592	-0.181108	1	1	no	mXLOC_022031	8.43266	11.0032	2.57054	0.383867	0.68975	0.870239	no
mXLOC_022085		Antisense	chr2:23960978-24096595	+	mXLOC_022085	0	0	0	0	1	1	no	mXLOC_022085	0	0	0	0	1	1	no	mXLOC_022085	0	0	0	0	1	1	no	mXLOC_022085	13.6495	8.12759	-5.52191	-0.747949	0.45465	0.739043	no
mXLOC_022116		Antisense	chr2:25563087-25575330	+	mXLOC_022116	0.605153	0	-0.605153	#NAME?	1	1	no	mXLOC_022116	0.407045	0	-0.407045	#NAME?	1	1	no	mXLOC_022116	411.409	9.88565	-401.523	-5.37909	0.28795	0.848882	no	mXLOC_022116	0.812915	11.0352	10.2223	3.76286	1	1	no
mXLOC_022117	ENSMUSG00000052403	Antisense	chr2:25582970-25631761	+	mXLOC_022117	0.0413737	0	-0.0413737	#NAME?	1	1	no	mXLOC_022117	0.245908	0.160199	-0.085709	-0.618256	1	1	no	mXLOC_022117	4.35094	0.91244	-3.4385	-2.25353	1	1	no	mXLOC_022117	0	1.21562	1.21562	inf	1	1	no
mXLOC_022118	ENSMUSG00000052403	Antisense	chr2:25582970-25631761	+	mXLOC_022118	0	0	0	0	1	1	no	mXLOC_022118	0.078581	0.033019	-0.045562	-1.25088	1	1	no	mXLOC_022118	4.46734	0.523032	-3.94431	-3.09445	1	1	no	mXLOC_022118	0	0.695442	0.695442	inf	1	1	no
mXLOC_022123	ENSMUSG00000085767	Antisense	chr2:26381525-26409222	+	mXLOC_022123	1.56225	1.70499	0.14274	0.126132	0.9305	0.96833	no	mXLOC_022123	0.552527	0.589133	0.036606	0.0925485	0.93015	0.9755	no	mXLOC_022123	0.634016	0.218179	-0.415837	-1.53901	1	1	no	mXLOC_022123	0.886787	0.601949	-0.284838	-0.558948	1	1	no
mXLOC_022210		Antisense	chr2:31026107-31142020	+	mXLOC_022210	0.00306206	0	-0.00306206	#NAME?	1	1	no	mXLOC_022210	1.15754	1.54524	0.3877	0.41676	0.6871	0.873339	no	mXLOC_022210	0	0	0	0	1	1	no	mXLOC_022210	0.262238	0.918685	0.656447	1.80869	1	1	no
mXLOC_022265		Antisense	chr2:35313983-35337035	+	mXLOC_022265	0.0440154	0.0101429	-0.0338725	-2.11754	1	1	no	mXLOC_022265	0.318607	0.21844	-0.100167	-0.544543	0.6448	0.851041	no	mXLOC_022265	1.50191	0	-1.50191	#NAME?	1	1	no	mXLOC_022265	0	0	0	0	1	1	no
mXLOC_022330	ENSMUSG00000086862	Antisense	chr2:58129136-58195532	+	mXLOC_022330	0	0	0	0	1	1	no	mXLOC_022330	0	0	0	0	1	1	no	mXLOC_022330	0	0	0	0	1	1	no	mXLOC_022330	5.11113	6.06975	0.95862	0.247993	1	1	no
mXLOC_022331	ENSMUSG00000086862	Antisense	chr2:58129136-58195532	+	mXLOC_022331	0.00363921	0.00276762	-0.00087159	-0.394978	1	1	no	mXLOC_022331	0	0	0	0	1	1	no	mXLOC_022331	0	0	0	0	1	1	no	mXLOC_022331	1.32211	0.901274	-0.420836	-0.552801	1	1	no
mXLOC_022342	ENSMUSG00000086196	Antisense	chr2:60292062-60383345	+	mXLOC_022342	0.036565	0.0880978	0.0515328	1.26864	1	1	no	mXLOC_022342	0	0	0	0	1	1	no	mXLOC_022342	0.444452	4.57833	4.13388	3.36472	1	1	no	mXLOC_022342	0	1.44567	1.44567	inf	1	1	no
mXLOC_022426	ENSMUSG00000086354	Antisense	chr2:76703979-76982547	+	mXLOC_022426	0	0	0	0	1	1	no	mXLOC_022426	0	0	0	0	1	1	no	mXLOC_022426	0	0	0	0	1	1	no	mXLOC_022426	0	3.15431	3.15431	inf	1	1	no
mXLOC_022427	ENSMUSG00000086354	Antisense	chr2:76703979-76982547	+	mXLOC_022427	0	0	0	0	1	1	no	mXLOC_022427	0	0	0	0	1	1	no	mXLOC_022427	0	0	0	0	1	1	no	mXLOC_022427	2.28717	0.517216	-1.76995	-2.14472	1	1	no
mXLOC_022470		Antisense	chr2:84330574-84425698	+	mXLOC_022470	0	0	0	0	1	1	no	mXLOC_022470	0	0.183938	0.183938	inf	1	1	no	mXLOC_022470	5.17438	12.233	7.05862	1.24132	0.55915	0.929176	no	mXLOC_022470	0	4.36842	4.36842	inf	1	1	no
mXLOC_022544	ENSMUSG00000087465	Antisense	chr2:101709326-101883256	+	mXLOC_022544	0	0.255541	0.255541	inf	1	1	no	mXLOC_022544	0	0	0	0	1	1	no	mXLOC_022544	0.424836	0	-0.424836	#NAME?	1	1	no	mXLOC_022544	1.32753	1.4308	0.10327	0.108073	1	1	no
mXLOC_022545	ENSMUSG00000087465	Antisense	chr2:101709326-101883256	+	mXLOC_022545	0	0	0	0	1	1	no	mXLOC_022545	0	0	0	0	1	1	no	mXLOC_022545	0	0	0	0	1	1	no	mXLOC_022545	4.32163	0	-4.32163	#NAME?	1	1	no
mXLOC_022570		Antisense	chr2:105385950-105399662	+	mXLOC_022570	0	0	0	0	1	1	no	mXLOC_022570	0.259167	0.652444	0.393277	1.33197	0.45435	0.722621	no	mXLOC_022570	0.372584	20.9874	20.6148	5.81581	0.47565	0.914905	no	mXLOC_022570	0	0	0	0	1	1	no
mXLOC_022595		Antisense	chr2:113829875-113849003	+	mXLOC_022595	0	0	0	0	1	1	no	mXLOC_022595	0.270358	0.243964	-0.026394	-0.148205	0.9143	0.970389	no	mXLOC_022595	0.0947386	0	-0.0947386	#NAME?	1	1	no	mXLOC_022595	2.15884	0	-2.15884	#NAME?	1	1	no
mXLOC_022656		Antisense	chr2:120088456-120154606	+	mXLOC_022656	0	0	0	0	1	1	no	mXLOC_022656	0.0639371	0.180752	0.116815	1.49929	1	1	no	mXLOC_022656	0	0	0	0	1	1	no	mXLOC_022656	0.000110625	1.47753	1.47742	13.7052	1	1	no
mXLOC_022661	ENSMUSG00000097799	Antisense	chr2:120506785-120563882	+	mXLOC_022661	0	0	0	0	1	1	no	mXLOC_022661	0.0416068	0.0883978	0.046791	1.08719	1	1	no	mXLOC_022661	1.56132	3.20698	1.64566	1.03845	1	1	no	mXLOC_022661	0.229902	1.25764	1.02774	2.45162	1	1	no
mXLOC_022710		Antisense	chr2:126320175-126500674	+	mXLOC_022710	0	0	0	0	1	1	no	mXLOC_022710	0	0.455676	0.455676	inf	1	1	no	mXLOC_022710	1.21146	7.9684	6.75694	2.71754	1	1	no	mXLOC_022710	0	0	0	0	1	1	no
mXLOC_022712		Antisense	chr2:126593658-126619299	+	mXLOC_022712	0.117529	2.69637	2.57884	4.51993	0.00375	0.0401813	yes	mXLOC_022712	0.127401	6.41809	6.29069	5.65469	5e-05	0.000580752	yes	mXLOC_022712	1.45954	12.9561	11.4966	3.15004	0.01735	0.419931	no	mXLOC_022712	0	7.54946	7.54946	inf	5e-05	0.00176785	yes
mXLOC_022732		Antisense	chr2:128609822-128687392	+	mXLOC_022732	0	0	0	0	1	1	no	mXLOC_022732	0.12823	0.147502	0.019272	0.202002	1	1	no	mXLOC_022732	1.19179	0	-1.19179	#NAME?	1	1	no	mXLOC_022732	2.20683	0	-2.20683	#NAME?	1	1	no
mXLOC_022743	ENSMUSG00000085485	Antisense	chr2:129246375-129297310	+	mXLOC_022743	0	0	0	0	1	1	no	mXLOC_022743	0.0295547	0.216995	0.18744	2.87621	1	1	no	mXLOC_022743	0	0	0	0	1	1	no	mXLOC_022743	4.24073	0.273976	-3.96675	-3.95219	1	1	no
mXLOC_022791	ENSMUSG00000087377	Antisense	chr2:132249147-132261333	+	mXLOC_022791	0.22226	0.178691	-0.043569	-0.314781	1	1	no	mXLOC_022791	0.539511	0.294696	-0.244815	-0.872425	0.43235	0.70598	no	mXLOC_022791	0	2.17677	2.17677	inf	1	1	no	mXLOC_022791	0	0.267786	0.267786	inf	1	1	no
mXLOC_022825		Antisense	chr2:143947312-144011290	+	mXLOC_022825	0.0707879	0.0376372	-0.0331507	-0.911343	1	1	no	mXLOC_022825	1.38055	1.72358	0.34303	0.320166	0.8541	0.946526	no	mXLOC_022825	0	0	0	0	1	1	no	mXLOC_022825	0	0	0	0	1	1	no
mXLOC_022847		Antisense	chr2:148868856-148875692	+	mXLOC_022847	0	0	0	0	1	1	no	mXLOC_022847	2.73794	4.0747	1.33676	0.573605	0.6206	0.837223	no	mXLOC_022847	0	32.0941	32.0941	inf	0.14835	0.824811	no	mXLOC_022847	0	0	0	0	1	1	no
mXLOC_022887		Antisense	chr2:152780634-152834802	+	mXLOC_022887	0.0574076	0.129844	0.0724364	1.17747	1	1	no	mXLOC_022887	0.0323377	0.372354	0.340016	3.52539	0.0127	0.0670049	no	mXLOC_022887	0	0	0	0	1	1	no	mXLOC_022887	0	1.49548	1.49548	inf	1	1	no
mXLOC_022987	ENSMUSG00000099632	Antisense	chr2:163405820-163424697	+	mXLOC_022987	0	0	0	0	1	1	no	mXLOC_022987	0.615146	1.03071	0.415564	0.744633	1	1	no	mXLOC_022987	0	0	0	0	1	1	no	mXLOC_022987	0	0	0	0	1	1	no
mXLOC_022990	ENSMUSG00000058812	Antisense	chr2:163602312-163645801	+	mXLOC_022990	0.00678144	0.0155482	0.00876676	1.19709	1	1	no	mXLOC_022990	0.422551	0.336837	-0.085714	-0.327074	0.7718	0.911365	no	mXLOC_022990	3.35237	7.74881	4.39644	1.20879	0.62215	0.944194	no	mXLOC_022990	2.74824	0.0865208	-2.66172	-4.98932	1	1	no
mXLOC_022995	ENSMUSG00000085538	Antisense	chr2:164053503-164155560	+	mXLOC_022995	0	0	0	0	1	1	no	mXLOC_022995	0.159354	0.0480602	-0.111294	-1.72932	1	1	no	mXLOC_022995	0.578176	0	-0.578176	#NAME?	1	1	no	mXLOC_022995	5.19694	2.65389	-2.54305	-0.969555	1	1	no
mXLOC_022996	ENSMUSG00000085538	Antisense	chr2:164053503-164155560	+	mXLOC_022996	0.00118633	1.26628	1.26509	10.0599	0.31585	0.653221	no	mXLOC_022996	1.29445	1.90415	0.6097	0.556809	0.5039	0.761721	no	mXLOC_022996	0.0078026	2.32017	2.31237	8.21606	1	1	no	mXLOC_022996	0.499431	24.813	24.3136	5.63466	0.44195	0.731422	no
mXLOC_022997		Antisense	chr2:164424246-164443887	+	mXLOC_022997	0	0.150343	0.150343	inf	1	1	no	mXLOC_022997	0.082177	1.30961	1.22743	3.99426	0.01005	0.0556247	no	mXLOC_022997	0	34.4605	34.4605	inf	0.1482	0.824811	no	mXLOC_022997	0	0	0	0	1	1	no
mXLOC_023033	ENSMUSG00000090397	Antisense	chr2:166906017-166996305	+	mXLOC_023033	0.596008	0.220104	-0.375904	-1.43715	0.48805	0.784315	no	mXLOC_023033	9.04652	10.114	1.06748	0.16092	0.7176	0.888577	no	mXLOC_023033	0	1.79234	1.79234	inf	1	1	no	mXLOC_023033	0.00169651	0	-0.00169651	#NAME?	1	1	no
mXLOC_023147		Antisense	chr2:180904319-180921475	+	mXLOC_023147	0	0	0	0	1	1	no	mXLOC_023147	0.266305	0.0760608	-0.190244	-1.80786	1	1	no	mXLOC_023147	0	0	0	0	1	1	no	mXLOC_023147	0	14.8534	14.8534	inf	1	1	no
mXLOC_023156		Antisense	chr2:181227539-181242039	+	mXLOC_023156	0	0	0	0	1	1	no	mXLOC_023156	0.0151657	0.170389	0.155223	3.48994	1	1	no	mXLOC_023156	0.239022	7.82267	7.58365	5.03245	0.48095	0.915982	no	mXLOC_023156	8.9781	66.097	57.1189	2.8801	0.0012	0.0234752	yes
mXLOC_023182		Antisense	chr2:4881563-4910777	-	mXLOC_023182	0	0	0	0	1	1	no	mXLOC_023182	0.125892	0.041144	-0.084748	-1.61343	1	1	no	mXLOC_023182	0.879803	6.44614	5.56634	2.87318	0.4889	0.916083	no	mXLOC_023182	4.17928	0	-4.17928	#NAME?	1	1	no
mXLOC_023186		Antisense	chr2:4918971-4938743	-	mXLOC_023186	0	0	0	0	1	1	no	mXLOC_023186	0.110831	0.121483	0.010652	0.132389	1	1	no	mXLOC_023186	0	0	0	0	1	1	no	mXLOC_023186	0	9.99865	9.99865	inf	0.2153	0.563464	no
mXLOC_023218		Antisense	chr2:13555760-13582828	-	mXLOC_023218	0.493811	0.176638	-0.317173	-1.48316	1	1	no	mXLOC_023218	0.906104	1.52761	0.621506	0.753531	0.3534	0.637172	no	mXLOC_023218	0.203001	0.237413	0.034412	0.225916	1	1	no	mXLOC_023218	1.81065	1.54279	-0.26786	-0.230969	1	1	no
mXLOC_023237		Antisense	chr2:18676972-18686631	-	mXLOC_023237	0	0	0	0	1	1	no	mXLOC_023237	0.118434	0.202412	0.083978	0.773214	1	1	no	mXLOC_023237	0	0	0	0	1	1	no	mXLOC_023237	0	4.74544	4.74544	inf	1	1	no
mXLOC_023260		Antisense	chr2:24336764-24351508	-	mXLOC_023260	0	0.0452389	0.0452389	inf	1	1	no	mXLOC_023260	0.0164638	1.42425	1.40779	6.43476	0.0445	0.175036	no	mXLOC_023260	0.357646	0	-0.357646	#NAME?	1	1	no	mXLOC_023260	0	0	0	0	1	1	no
mXLOC_023266		Antisense	chr2:24949791-24972163	-	mXLOC_023266	0	0	0	0	1	1	no	mXLOC_023266	0.133455	0.0617816	-0.0716734	-1.11111	1	1	no	mXLOC_023266	5.78477	2.11255	-3.67222	-1.45328	1	1	no	mXLOC_023266	1.00909	2.11797	1.10888	1.06963	1	1	no
mXLOC_023317		Antisense	chr2:26968845-27009628	-	mXLOC_023317	0.0709722	0.0801633	0.0091911	0.175688	1	1	no	mXLOC_023317	0.0702304	0.0368794	-0.033351	-0.929279	1	1	no	mXLOC_023317	0.0937925	0	-0.0937925	#NAME?	1	1	no	mXLOC_023317	4.14353	2.15471	-1.98882	-0.943366	1	1	no
mXLOC_023329		Antisense	chr2:28192959-28230742	-	mXLOC_023329	0	0	0	0	1	1	no	mXLOC_023329	0.343633	0.333015	-0.010618	-0.0452793	0.97085	0.987951	no	mXLOC_023329	0	0.015894	0.015894	inf	1	1	no	mXLOC_023329	1.38909	0	-1.38909	#NAME?	1	1	no
mXLOC_023351		Antisense	chr2:30057377-30072600	-	mXLOC_023351	0.0182105	0.0487161	0.0305056	1.41963	1	1	no	mXLOC_023351	1.46827	1.42618	-0.04209	-0.04196	0.96335	0.985714	no	mXLOC_023351	0.270778	0	-0.270778	#NAME?	1	1	no	mXLOC_023351	1.30529	3.11941	1.81412	1.25691	1	1	no
mXLOC_023360		Antisense	chr2:30416010-30448056	-	mXLOC_023360	0	0	0	0	1	1	no	mXLOC_023360	0.367339	0.166125	-0.201214	-1.14484	1	1	no	mXLOC_023360	21.0304	17.6643	-3.3661	-0.251642	0.7971	0.963134	no	mXLOC_023360	0	0	0	0	1	1	no
mXLOC_023436	ENSMUSG00000098383	Antisense	chr2:38336104-38369734	-	mXLOC_023436	0	0.5493	0.5493	inf	1	1	no	mXLOC_023436	0	0.0210754	0.0210754	inf	1	1	no	mXLOC_023436	0	5.93807	5.93807	inf	1	1	no	mXLOC_023436	0	1.01096	1.01096	inf	1	1	no
mXLOC_023500		Antisense	chr2:61578494-61654495	-	mXLOC_023500	0	0	0	0	1	1	no	mXLOC_023500	0.34107	0	-0.34107	#NAME?	1	1	no	mXLOC_023500	0	21.9232	21.9232	inf	0.2171	0.832379	no	mXLOC_023500	37.9369	0	-37.9369	#NAME?	0.2481	0.583819	no
mXLOC_023502	ENSMUSG00000087422	Antisense	chr2:62046461-62470921	-	mXLOC_023502	0	0	0	0	1	1	no	mXLOC_023502	0	0	0	0	1	1	no	mXLOC_023502	0	0	0	0	1	1	no	mXLOC_023502	1.27109	0.308866	-0.962224	-2.04101	1	1	no
mXLOC_023529		Antisense	chr2:69380398-69409516	-	mXLOC_023529	0	0.00954233	0.00954233	inf	1	1	no	mXLOC_023529	0.0212333	0.106839	0.0856057	2.33104	1	1	no	mXLOC_023529	2.28674	1.26218	-1.02456	-0.857369	1	1	no	mXLOC_023529	0	1.76e-06	1.76e-06	inf	1	1	no
mXLOC_023548		Antisense	chr2:72475943-72486893	-	mXLOC_023548	0	0	0	0	1	1	no	mXLOC_023548	0.209841	0	-0.209841	#NAME?	1	1	no	mXLOC_023548	1.35772	1.62437	0.26665	0.258697	1	1	no	mXLOC_023548	0.900385	4.18331	3.28293	2.21603	1	1	no
mXLOC_023574		Antisense	chr2:75831983-75931382	-	mXLOC_023574	0	0	0	0	1	1	no	mXLOC_023574	0	0.236199	0.236199	inf	1	1	no	mXLOC_023574	0	40.3496	40.3496	inf	0.2506	0.832379	no	mXLOC_023574	0	8.49658	8.49658	inf	1	1	no
mXLOC_023581		Antisense	chr2:76675264-76697329	-	mXLOC_023581	0	0	0	0	1	1	no	mXLOC_023581	0.0998356	0.194693	0.0948574	0.963571	1	1	no	mXLOC_023581	14.8941	10.8509	-4.0432	-0.456933	0.70465	0.951696	no	mXLOC_023581	0	9.3285	9.3285	inf	0.237	0.581367	no
mXLOC_023598		Antisense	chr2:79621600-79672966	-	mXLOC_023598	0.272739	0.347724	0.074985	0.350422	1	1	no	mXLOC_023598	0.228112	0.316347	0.088235	0.471768	1	1	no	mXLOC_023598	6.65228	2.22228	-4.43	-1.58181	0.6135	0.943752	no	mXLOC_023598	0	0.679511	0.679511	inf	1	1	no
mXLOC_023599		Antisense	chr2:79621600-79672966	-	mXLOC_023599	0	0	0	0	1	1	no	mXLOC_023599	0.0546756	0.157867	0.103191	1.52974	1	1	no	mXLOC_023599	0	0	0	0	1	1	no	mXLOC_023599	8.93977	0	-8.93977	#NAME?	0.19315	0.544546	no
mXLOC_023601		Antisense	chr2:80283352-80306808	-	mXLOC_023601	0	0.0193759	0.0193759	inf	1	1	no	mXLOC_023601	0	0	0	0	1	1	no	mXLOC_023601	0	0.380862	0.380862	inf	1	1	no	mXLOC_023601	3.43814	2.67092	-0.76722	-0.364289	1	1	no
mXLOC_023602		Antisense	chr2:80315465-80354064	-	mXLOC_023602	0	0	0	0	1	1	no	mXLOC_023602	0.143673	0.0740056	-0.0696674	-0.957083	1	1	no	mXLOC_023602	0	0	0	0	1	1	no	mXLOC_023602	0	2.38447	2.38447	inf	1	1	no
mXLOC_023624		Antisense	chr2:84798289-84810441	-	mXLOC_023624	0	0	0	0	1	1	no	mXLOC_023624	0.0575414	0.252726	0.195185	2.1349	0.18535	0.444453	no	mXLOC_023624	0	0	0	0	1	1	no	mXLOC_023624	7.36165	61.1536	53.7919	3.05434	0.00355	0.0526218	no
mXLOC_023632		Antisense	chr2:90677214-90739891	-	mXLOC_023632	0	0	0	0	1	1	no	mXLOC_023632	0.204631	0.199786	-0.004845	-0.0345673	1	1	no	mXLOC_023632	1.94431	0	-1.94431	#NAME?	1	1	no	mXLOC_023632	3.65225	0	-3.65225	#NAME?	1	1	no
mXLOC_023758		Antisense	chr2:117119390-117182288	-	mXLOC_023758	0.00431579	0.00698371	0.00266792	0.69437	1	1	no	mXLOC_023758	0.16082	0.268739	0.107919	0.740762	0.54065	0.787153	no	mXLOC_023758	0	0	0	0	1	1	no	mXLOC_023758	1.82216	2.65778	0.83562	0.544576	1	1	no
mXLOC_023806	ENSMUSG00000087704	Antisense	chr2:121289599-121355396	-	mXLOC_023806	1.15658	0.0594066	-1.09717	-4.2831	0.01395	0.108872	no	mXLOC_023806	5.1942	1.78854	-3.40566	-1.53812	5e-05	0.000580752	yes	mXLOC_023806	2.75604	0.642989	-2.11305	-2.09973	1	1	no	mXLOC_023806	1.78038	0.9185	-0.86188	-0.954836	1	1	no
mXLOC_023825		Antisense	chr2:122738458-122750748	-	mXLOC_023825	0	0	0	0	1	1	no	mXLOC_023825	0.451671	0	-0.451671	#NAME?	0.15665	0.400565	no	mXLOC_023825	0	0	0	0	1	1	no	mXLOC_023825	61.8778	64.8899	3.0121	0.0685708	0.9533	0.978143	no
mXLOC_023856		Antisense	chr2:127336067-127338400	-	mXLOC_023856	0	0.0375021	0.0375021	inf	1	1	no	mXLOC_023856	0	0.193675	0.193675	inf	1	1	no	mXLOC_023856	0.313569	2.95785	2.64428	3.23769	1	1	no	mXLOC_023856	7.30272	11.7907	4.48798	0.691148	0.62185	0.834639	no
mXLOC_023860		Antisense	chr2:127587201-127606829	-	mXLOC_023860	0	0	0	0	1	1	no	mXLOC_023860	0.375476	0.289768	-0.085708	-0.373823	0.8214	0.933244	no	mXLOC_023860	0	4.39639	4.39639	inf	1	1	no	mXLOC_023860	2.23584	16.615	14.3792	2.89359	0.2584	0.590784	no
mXLOC_023875		Antisense	chr2:129065941-129100949	-	mXLOC_023875	0.366535	0.223261	-0.143274	-0.715219	1	1	no	mXLOC_023875	0.450581	0.3027	-0.147881	-0.573896	0.6516	0.85493	no	mXLOC_023875	0.34234	0.822155	0.479815	1.26398	1	1	no	mXLOC_023875	2.36798	1.44303	-0.92495	-0.714558	1	1	no
mXLOC_023965		Antisense	chr2:144555673-144590749	-	mXLOC_023965	0	0	0	0	1	1	no	mXLOC_023965	0.0374321	0.176792	0.13936	2.2397	1	1	no	mXLOC_023965	2.31951	3.64469	1.32518	0.651974	1	1	no	mXLOC_023965	4.67468	6.11697	1.44229	0.387948	1	1	no
mXLOC_023999		Antisense	chr2:151494181-151511414	-	mXLOC_023999	0	0	0	0	1	1	no	mXLOC_023999	0.0637276	0.236682	0.172954	1.89296	1	1	no	mXLOC_023999	0.159696	0	-0.159696	#NAME?	1	1	no	mXLOC_023999	0	5.77674	5.77674	inf	1	1	no
mXLOC_024000	ENSMUSG00000087433	Antisense	chr2:151540597-151561696	-	mXLOC_024000	0.232119	1.11834	0.886221	2.26842	0.47925	0.780205	no	mXLOC_024000	0.16385	0.152329	-0.011521	-0.105182	1	1	no	mXLOC_024000	0.670865	0	-0.670865	#NAME?	1	1	no	mXLOC_024000	0	0	0	0	1	1	no
mXLOC_024001	ENSMUSG00000087433	Antisense	chr2:151540597-151561696	-	mXLOC_024001	0	0	0	0	1	1	no	mXLOC_024001	0.331577	0.444359	0.112782	0.422382	0.74925	0.902045	no	mXLOC_024001	0	1.18988	1.18988	inf	1	1	no	mXLOC_024001	0.392465	0.154153	-0.238312	-1.3482	1	1	no
mXLOC_024006		Antisense	chr2:152105365-152111402	-	mXLOC_024006	0	0	0	0	1	1	no	mXLOC_024006	0.0420648	0.18435	0.142285	2.13176	1	1	no	mXLOC_024006	0	1.51227	1.51227	inf	1	1	no	mXLOC_024006	0	0	0	0	1	1	no
mXLOC_024009		Antisense	chr2:152226082-152281857	-	mXLOC_024009	0	0	0	0	1	1	no	mXLOC_024009	0.478685	0.633117	0.154432	0.403396	0.7498	0.902397	no	mXLOC_024009	3.76695	2.86387	-0.90308	-0.395434	1	1	no	mXLOC_024009	0	0	0	0	1	1	no
mXLOC_024023		Antisense	chr2:152735358-152737485	-	mXLOC_024023	0	0	0	0	1	1	no	mXLOC_024023	0.0190563	0.0413961	0.0223398	1.11923	1	1	no	mXLOC_024023	0.999528	0.421234	-0.578294	-1.24662	1	1	no	mXLOC_024023	1.28144	0	-1.28144	#NAME?	1	1	no
mXLOC_024033	ENSMUSG00000089898	Antisense	chr2:152962484-153008482	-	mXLOC_024033	0	0.109154	0.109154	inf	1	1	no	mXLOC_024033	0.00241073	0.0785675	0.0761568	5.02639	1	1	no	mXLOC_024033	0	0.415755	0.415755	inf	1	1	no	mXLOC_024033	0	1.39333	1.39333	inf	1	1	no
mXLOC_024036		Antisense	chr2:153065954-153084450	-	mXLOC_024036	0.0281088	0.406265	0.378156	3.85333	1	1	no	mXLOC_024036	0.469211	1.23021	0.760999	1.39059	0.0004	0.00373291	yes	mXLOC_024036	0	0	0	0	1	1	no	mXLOC_024036	0	0	0	0	1	1	no
mXLOC_024038		Antisense	chr2:153161285-153210467	-	mXLOC_024038	0	0.0366843	0.0366843	inf	1	1	no	mXLOC_024038	0.0122609	0.149702	0.137441	3.60995	1	1	no	mXLOC_024038	0	0.183434	0.183434	inf	1	1	no	mXLOC_024038	1.51114	0	-1.51114	#NAME?	1	1	no
mXLOC_024046		Antisense	chr2:153741230-153773317	-	mXLOC_024046	0	0	0	0	1	1	no	mXLOC_024046	0.0970845	0.15785	0.0607655	0.701238	1	1	no	mXLOC_024046	9.92021	11.5588	1.63859	0.220544	0.89225	0.977964	no	mXLOC_024046	13.5387	43.7907	30.252	1.69353	0.0084	0.0948782	no
mXLOC_024048		Antisense	chr2:153938211-154000495	-	mXLOC_024048	0	0	0	0	1	1	no	mXLOC_024048	0	0	0	0	1	1	no	mXLOC_024048	0	0	0	0	1	1	no	mXLOC_024048	1.7573	0.436864	-1.32044	-2.0081	1	1	no
mXLOC_024094	ENSMUSG00000087179	Antisense	chr2:156830719-156887217	-	mXLOC_024094	0	0	0	0	1	1	no	mXLOC_024094	0.160291	0.116637	-0.043654	-0.458668	1	1	no	mXLOC_024094	0	0.592517	0.592517	inf	1	1	no	mXLOC_024094	1.17118	0.379871	-0.791309	-1.62438	1	1	no
mXLOC_024095	ENSMUSG00000087179	Antisense	chr2:156830719-156887217	-	mXLOC_024095	0.53702	1.00957	0.47255	0.910689	0.43115	0.746602	no	mXLOC_024095	0.49251	0.687957	0.195447	0.482165	0.52295	0.775466	no	mXLOC_024095	0.605438	0.910103	0.304665	0.588051	1	1	no	mXLOC_024095	3.27075	4.02218	0.75143	0.298356	1	1	no
mXLOC_024096	ENSMUSG00000087179	Antisense	chr2:156830719-156887217	-	mXLOC_024096	0.00692266	0	-0.00692266	#NAME?	1	1	no	mXLOC_024096	0.0436552	0.040055	-0.0036002	-0.124174	1	1	no	mXLOC_024096	0.162683	0.220123	0.05744	0.436248	1	1	no	mXLOC_024096	2.02295	1.81196	-0.21099	-0.158911	1	1	no
mXLOC_024109	ENSMUSG00000087445	Antisense	chr2:157540166-157571274	-	mXLOC_024109	0.534403	1.04155	0.507147	0.962729	0.2356	0.585213	no	mXLOC_024109	0.445365	6.78282	6.33746	3.92883	5e-05	0.000580752	yes	mXLOC_024109	0.500357	0.764888	0.264531	0.612292	1	1	no	mXLOC_024109	2.15189	1.40101	-0.75088	-0.619142	1	1	no
mXLOC_024111		Antisense	chr2:157737376-157891614	-	mXLOC_024111	0	0	0	0	1	1	no	mXLOC_024111	0.258849	0.224487	-0.034362	-0.205475	1	1	no	mXLOC_024111	0	0	0	0	1	1	no	mXLOC_024111	9.55392	7.17796	-2.37596	-0.412519	0.8242	0.928388	no
mXLOC_024142		Antisense	chr2:163994959-164018601	-	mXLOC_024142	0	0.03565	0.03565	inf	1	1	no	mXLOC_024142	0.169581	0.261119	0.091538	0.622733	0.6226	0.838465	no	mXLOC_024142	5.3199	0	-5.3199	#NAME?	1	1	no	mXLOC_024142	0	0	0	0	1	1	no
mXLOC_024153		Antisense	chr2:164940779-164955850	-	mXLOC_024153	0	0	0	0	1	1	no	mXLOC_024153	0	0	0	0	1	1	no	mXLOC_024153	43.7097	65.7128	22.0031	0.588222	0.75025	0.95579	no	mXLOC_024153	23.551	7.32073	-16.2303	-1.68573	0.36175	0.67509	no
mXLOC_024167	ENSMUSG00000084816	Antisense	chr2:165976756-166155663	-	mXLOC_024167	0.188719	0.0328765	-0.155842	-2.52111	1	1	no	mXLOC_024167	0.0238271	0.00500076	-0.0188263	-2.25238	1	1	no	mXLOC_024167	0.0953943	0.558601	0.463207	2.54984	1	1	no	mXLOC_024167	0.500683	1.0357	0.535017	1.04864	1	1	no
mXLOC_024296		Antisense	chr2:180586965-180595836	-	mXLOC_024296	0	0	0	0	1	1	no	mXLOC_024296	0.201097	0.419266	0.218169	1.05997	0.43825	0.710572	no	mXLOC_024296	0.953439	1.58523	0.631791	0.733478	1	1	no	mXLOC_024296	4.43952	9.64379	5.20427	1.1192	0.45585	0.739327	no
mXLOC_024298		Antisense	chr2:180720199-180742472	-	mXLOC_024298	0.188214	0.0191838	-0.16903	-3.29442	1	1	no	mXLOC_024298	0.801572	0.304386	-0.497186	-1.39693	0.0632	0.223216	no	mXLOC_024298	0.913998	3.68121	2.76721	2.00992	1	1	no	mXLOC_024298	4.62866	4.55977	-0.06889	-0.0216365	1	1	no
mXLOC_024312		Antisense	chr2:181468620-181518448	-	mXLOC_024312	0	0	0	0	1	1	no	mXLOC_024312	0.0174289	0.0515379	0.034109	1.56415	1	1	no	mXLOC_024312	0	0	0	0	1	1	no	mXLOC_024312	2.77296	4.34975	1.57679	0.649507	1	1	no
mXLOC_025443	ENSMUSG00000097804	Antisense	chr3:7569993-7703461	+	mXLOC_025443	0.0997667	9.11887	9.0191	6.51415	0.0141	0.109402	no	mXLOC_025443	0	0.106357	0.106357	inf	1	1	no	mXLOC_025443	0.0588318	2.16065	2.10182	5.19873	1	1	no	mXLOC_025443	3.01444	7.30352	4.28908	1.2767	0.0489	0.278177	no
mXLOC_025473	ENSMUSG00000102155	Antisense	chr3:15371107-15848538	+	mXLOC_025473	0	0	0	0	1	1	no	mXLOC_025473	0	0	0	0	1	1	no	mXLOC_025473	11.7175	24.9865	13.269	1.09248	0.6778	0.94738	no	mXLOC_025473	13.0976	7.88204	-5.21556	-0.732659	0.71655	0.883276	no
mXLOC_025536	ENSMUSG00000085953	Antisense	chr3:31202857-31316891	+	mXLOC_025536	0.0567564	0.00614773	-0.0506087	-3.20666	1	1	no	mXLOC_025536	2.03424	0.294439	-1.7398	-2.78845	5e-05	0.000580752	yes	mXLOC_025536	0	0	0	0	1	1	no	mXLOC_025536	0	0	0	0	1	1	no
mXLOC_025543	ENSMUSG00000102862	Antisense	chr3:32529452-32617921	+	mXLOC_025543	0.244156	0.167574	-0.076582	-0.543001	1	1	no	mXLOC_025543	0.127807	0.100257	-0.02755	-0.350256	1	1	no	mXLOC_025543	0.106337	0.0950124	-0.0113246	-0.162461	1	1	no	mXLOC_025543	1.39955	0.29363	-1.10592	-2.25289	1	1	no
mXLOC_025548	ENSMUSG00000105286	Antisense	chr3:33799831-33844310	+	mXLOC_025548	1.05169	0.688325	-0.363365	-0.611553	0.31625	0.653305	no	mXLOC_025548	1.04357	0.914088	-0.129482	-0.191123	0.6377	0.846754	no	mXLOC_025548	1.22415	1.00984	-0.21431	-0.277659	1	1	no	mXLOC_025548	5.20748	2.54425	-2.66323	-1.03334	1	1	no
mXLOC_025653		Antisense	chr3:65379654-65392624	+	mXLOC_025653	0	0.0217297	0.0217297	inf	1	1	no	mXLOC_025653	0.154544	0.191685	0.037141	0.310722	1	1	no	mXLOC_025653	0	0	0	0	1	1	no	mXLOC_025653	2.39268	0	-2.39268	#NAME?	1	1	no
mXLOC_025713		Antisense	chr3:83836258-83841770	+	mXLOC_025713	0.0164773	0.0228341	0.0063568	0.470707	1	1	no	mXLOC_025713	0.0567088	0.283233	0.226524	2.32034	0.09075	0.285022	no	mXLOC_025713	0.0660193	2.81149	2.74547	5.41231	1	1	no	mXLOC_025713	0.362611	0.960162	0.597551	1.40485	1	1	no
mXLOC_025721	ENSMUSG00000103408	Antisense	chr3:86137911-86146018	+	mXLOC_025721	0	0	0	0	1	1	no	mXLOC_025721	0.881027	2.28655	1.40552	1.37592	0.32145	0.605623	no	mXLOC_025721	32.5323	60.9382	28.4059	0.905473	0.71075	0.952786	no	mXLOC_025721	219.909	145.941	-73.968	-0.591527	0.55695	0.799735	no
mXLOC_025728		Antisense	chr3:86995806-86999650	+	mXLOC_025728	0	0.0118383	0.0118383	inf	1	1	no	mXLOC_025728	0	0	0	0	1	1	no	mXLOC_025728	0	0	0	0	1	1	no	mXLOC_025728	1.43094	6.37556	4.94462	2.15559	1	1	no
mXLOC_025743		Antisense	chr3:87858902-87885887	+	mXLOC_025743	0	0	0	0	1	1	no	mXLOC_025743	0.283711	0.160221	-0.12349	-0.824353	1	1	no	mXLOC_025743	0	0	0	0	1	1	no	mXLOC_025743	0	1.42596	1.42596	inf	1	1	no
mXLOC_025758		Antisense	chr3:88394115-88410414	+	mXLOC_025758	0	0	0	0	1	1	no	mXLOC_025758	0.267345	0.149857	-0.117488	-0.835116	0.57385	0.808184	no	mXLOC_025758	1.52561	0.851865	-0.673745	-0.84069	1	1	no	mXLOC_025758	0	0	0	0	1	1	no
mXLOC_025776		Antisense	chr3:89081938-89102038	+	mXLOC_025776	0	0	0	0	1	1	no	mXLOC_025776	0.186701	0.256939	0.070238	0.460692	0.68785	0.873788	no	mXLOC_025776	0.189538	0	-0.189538	#NAME?	1	1	no	mXLOC_025776	0.521479	16.5032	15.9817	4.984	0.19355	0.545058	no
mXLOC_025789	ENSMUSG00000074466	Antisense	chr3:89377626-89398779	+	mXLOC_025789	0	1.15084	1.15084	inf	0.05055	0.261747	no	mXLOC_025789	0.445116	1.23097	0.785854	1.46754	0.224	0.497169	no	mXLOC_025789	1.20307	0.525405	-0.677665	-1.19522	1	1	no	mXLOC_025789	0	0	0	0	1	1	no
mXLOC_025812		Antisense	chr3:90494156-90510155	+	mXLOC_025812	0.118216	0.250825	0.132609	1.08526	1	1	no	mXLOC_025812	0.346188	0.451743	0.105555	0.383946	0.69745	0.878543	no	mXLOC_025812	41.3662	39.8719	-1.4943	-0.0530827	0.97825	0.992117	no	mXLOC_025812	7.33386	10.3218	2.98794	0.493043	0.8691	0.94766	no
mXLOC_025909		Antisense	chr3:96282876-96294097	+	mXLOC_025909	0.0342779	0.0985738	0.0642959	1.52392	1	1	no	mXLOC_025909	0.0384014	0.188991	0.15059	2.29909	1	1	no	mXLOC_025909	1.26989	0	-1.26989	#NAME?	1	1	no	mXLOC_025909	2.72354	1.20537	-1.51817	-1.176	1	1	no
mXLOC_025938		Antisense	chr3:98313168-98339990	+	mXLOC_025938	0	0	0	0	1	1	no	mXLOC_025938	0.150434	0.116844	-0.03359	-0.364549	1	1	no	mXLOC_025938	0	1.59007	1.59007	inf	1	1	no	mXLOC_025938	0.513324	2.58565	2.07233	2.33258	1	1	no
mXLOC_025987		Antisense	chr3:105678269-105687744	+	mXLOC_025987	0	0	0	0	1	1	no	mXLOC_025987	0.46989	0.13509	-0.3348	-1.79841	0.3831	0.664622	no	mXLOC_025987	11.9647	9.68128	-2.28342	-0.305513	0.6297	0.944194	no	mXLOC_025987	9.20899	0	-9.20899	#NAME?	0.25105	0.584173	no
mXLOC_026013		Antisense	chr3:107663044-107696635	+	mXLOC_026013	0	0	0	0	1	1	no	mXLOC_026013	0.124541	0	-0.124541	#NAME?	1	1	no	mXLOC_026013	4.87508	0	-4.87508	#NAME?	1	1	no	mXLOC_026013	0.47973	0	-0.47973	#NAME?	1	1	no
mXLOC_026020		Antisense	chr3:108105934-108146174	+	mXLOC_026020	0	0	0	0	1	1	no	mXLOC_026020	0.0891591	0.116281	0.0271219	0.383162	1	1	no	mXLOC_026020	0	2.38346	2.38346	inf	1	1	no	mXLOC_026020	24.6053	99.2603	74.655	2.01225	0.51365	0.776718	no
mXLOC_026030	ENSMUSG00000098800	Antisense	chr3:108653904-108722325	+	mXLOC_026030	0.192588	0.238741	0.046153	0.309925	1	1	no	mXLOC_026030	2.75887	1.66103	-1.09784	-0.731997	0.2642	0.543677	no	mXLOC_026030	0.890102	1.00993	0.119828	0.182206	1	1	no	mXLOC_026030	0	0.58575	0.58575	inf	1	1	no
mXLOC_026033		Antisense	chr3:108897453-108911735	+	mXLOC_026033	0	0	0	0	1	1	no	mXLOC_026033	2.86761	3.00939	0.14178	0.0696218	0.97715	0.990202	no	mXLOC_026033	2.73825	2.48314	-0.25511	-0.14109	1	1	no	mXLOC_026033	2.45731	2.05788	-0.39943	-0.255926	1	1	no
mXLOC_026057		Antisense	chr3:116739989-116817174	+	mXLOC_026057	2.85315	1.56864	-1.28451	-0.863045	0.4501	0.760078	no	mXLOC_026057	1.03795	0.35886	-0.67909	-1.53224	0.23945	0.514547	no	mXLOC_026057	0.271657	0	-0.271657	#NAME?	1	1	no	mXLOC_026057	0.168679	0.394683	0.226004	1.22641	1	1	no
mXLOC_026109		Antisense	chr3:129982702-130061553	+	mXLOC_026109	0	0	0	0	1	1	no	mXLOC_026109	0	0.396763	0.396763	inf	1	1	no	mXLOC_026109	0	7.46799	7.46799	inf	1	1	no	mXLOC_026109	0	0	0	0	1	1	no
mXLOC_026173		Antisense	chr3:144683666-144720572	+	mXLOC_026173	0	0	0	0	1	1	no	mXLOC_026173	0.141993	0.290112	0.148119	1.03079	0.40165	0.679436	no	mXLOC_026173	5.05	22.4174	17.3674	2.15027	0.63745	0.944194	no	mXLOC_026173	3.89531	4.94441	1.0491	0.344062	1	1	no
mXLOC_026174		Antisense	chr3:144683666-144720572	+	mXLOC_026174	0	0	0	0	1	1	no	mXLOC_026174	0	0	0	0	1	1	no	mXLOC_026174	2.03302	0.656397	-1.37662	-1.63098	1	1	no	mXLOC_026174	0.618282	1.43281	0.814528	1.21251	1	1	no
mXLOC_026258		Antisense	chr3:10012547-10016607	-	mXLOC_026258	0.0666467	0	-0.0666467	#NAME?	1	1	no	mXLOC_026258	0.160838	0.465272	0.304434	1.53247	0.33875	0.622839	no	mXLOC_026258	118.91	117.523	-1.387	-0.0169326	0.92095	0.981923	no	mXLOC_026258	0	0	0	0	1	1	no
mXLOC_026275		Antisense	chr3:14886109-14900770	-	mXLOC_026275	0	0	0	0	1	1	no	mXLOC_026275	0.110143	0	-0.110143	#NAME?	1	1	no	mXLOC_026275	0	0	0	0	1	1	no	mXLOC_026275	0	10.5097	10.5097	inf	1	1	no
mXLOC_026309	ENSMUSG00000104444	Antisense	chr3:28805435-28813985	-	mXLOC_026309	0	0	0	0	1	1	no	mXLOC_026309	0.396005	0.631671	0.235666	0.673656	0.627	0.840922	no	mXLOC_026309	5.59476	5.67259	0.07783	0.0199321	0.85415	0.971796	no	mXLOC_026309	0	0	0	0	1	1	no
mXLOC_026311	ENSMUSG00000097786	Antisense	chr3:30792569-30821345	-	mXLOC_026311	0	0	0	0	1	1	no	mXLOC_026311	0.165933	0.193737	0.027804	0.223506	1	1	no	mXLOC_026311	4.14713	0.0350725	-4.11206	-6.88563	1	1	no	mXLOC_026311	4.02001	0.44337	-3.57664	-3.18062	1	1	no
mXLOC_026351		Antisense	chr3:40799996-40817049	-	mXLOC_026351	0	0.191601	0.191601	inf	1	1	no	mXLOC_026351	0.151153	0.101505	-0.049648	-0.574462	1	1	no	mXLOC_026351	0.481082	0	-0.481082	#NAME?	1	1	no	mXLOC_026351	2.47855	0	-2.47855	#NAME?	1	1	no
mXLOC_026409		Antisense	chr3:58576355-58594152	-	mXLOC_026409	0.0124521	0.0140216	0.0015695	0.171265	1	1	no	mXLOC_026409	0.106165	0.123113	0.016948	0.213664	1	1	no	mXLOC_026409	0	2.91159	2.91159	inf	1	1	no	mXLOC_026409	0	0	0	0	1	1	no
mXLOC_026432		Antisense	chr3:63976098-64022579	-	mXLOC_026432	0	0	0	0	1	1	no	mXLOC_026432	0.128427	0.163984	0.035557	0.352602	1	1	no	mXLOC_026432	12.0645	23.2822	11.2177	0.948468	0.56855	0.933346	no	mXLOC_026432	20.2066	13.4441	-6.7625	-0.587852	0.5847	0.814924	no
mXLOC_026433		Antisense	chr3:63976098-64022579	-	mXLOC_026433	0	0	0	0	1	1	no	mXLOC_026433	0.16138	0	-0.16138	#NAME?	1	1	no	mXLOC_026433	0	0	0	0	1	1	no	mXLOC_026433	19.9393	8.09717	-11.8421	-1.30012	0.59725	0.821839	no
mXLOC_026467		Antisense	chr3:69176206-69223878	-	mXLOC_026467	0	0.00415537	0.00415537	inf	1	1	no	mXLOC_026467	0	0.000983785	0.000983785	inf	1	1	no	mXLOC_026467	0	0	0	0	1	1	no	mXLOC_026467	8.79713	7.47603	-1.3211	-0.234761	0.39025	0.694882	no
mXLOC_026475		Antisense	chr3:69721968-69756373	-	mXLOC_026475	0	0	0	0	1	1	no	mXLOC_026475	0	0.305759	0.305759	inf	1	1	no	mXLOC_026475	2.09689	7.33976	5.24287	1.80748	0.5384	0.92528	no	mXLOC_026475	0	0	0	0	1	1	no
mXLOC_026476		Antisense	chr3:69721968-69756373	-	mXLOC_026476	0	0	0	0	1	1	no	mXLOC_026476	0.0193937	0.173286	0.153892	3.1595	1	1	no	mXLOC_026476	1.16765	0	-1.16765	#NAME?	1	1	no	mXLOC_026476	0	0	0	0	1	1	no
mXLOC_026526		Antisense	chr3:87435772-87517183	-	mXLOC_026526	0.42308	0.444621	0.021541	0.0716474	1	1	no	mXLOC_026526	0.0330187	0.16238	0.129361	2.29802	1	1	no	mXLOC_026526	0.170313	0.155407	-0.014906	-0.132135	1	1	no	mXLOC_026526	9.86251	5.70974	-4.15277	-0.78853	0.01525	0.139644	no
mXLOC_026527		Antisense	chr3:87435772-87517183	-	mXLOC_026527	0.201079	0.217773	0.016694	0.115061	1	1	no	mXLOC_026527	0.179788	0.149073	-0.030715	-0.270278	1	1	no	mXLOC_026527	0	0	0	0	1	1	no	mXLOC_026527	4.68665	0	-4.68665	#NAME?	1	1	no
mXLOC_026533		Antisense	chr3:87906085-87916132	-	mXLOC_026533	0	0	0	0	1	1	no	mXLOC_026533	0.581738	0.604179	0.022441	0.0546081	0.9645	0.986066	no	mXLOC_026533	6.11304	11.3913	5.27826	0.897971	0.67495	0.94738	no	mXLOC_026533	1.17161	5.83839	4.66678	2.31708	1	1	no
mXLOC_026538		Antisense	chr3:88081970-88121048	-	mXLOC_026538	0	0	0	0	1	1	no	mXLOC_026538	0.268389	0	-0.268389	#NAME?	1	1	no	mXLOC_026538	0	1.72304	1.72304	inf	1	1	no	mXLOC_026538	3.83398	2.42073	-1.41325	-0.663403	1	1	no
mXLOC_026563	ENSMUSG00000093390	Antisense	chr3:88605965-88651023	-	mXLOC_026563	0	0	0	0	1	1	no	mXLOC_026563	0.126248	0.327052	0.200804	1.37326	0.2781	0.559485	no	mXLOC_026563	1.85186	1.55049	-0.30137	-0.256255	1	1	no	mXLOC_026563	0.06248	5.07547	5.01299	6.344	1	1	no
mXLOC_026606		Antisense	chr3:90612853-90624483	-	mXLOC_026606	0.0785424	0	-0.0785424	#NAME?	1	1	no	mXLOC_026606	1.3377	2.61659	1.27889	0.967933	0.4488	0.71863	no	mXLOC_026606	13.356	19.1751	5.8191	0.521751	0.82725	0.968264	no	mXLOC_026606	71.4515	85.2821	13.8306	0.255279	0.74225	0.893848	no
mXLOC_026612		Antisense	chr3:93520390-93526303	-	mXLOC_026612	0	0	0	0	1	1	no	mXLOC_026612	0.712454	1.32469	0.612236	0.894786	0.49915	0.75858	no	mXLOC_026612	887.069	85.3688	-801.7	-3.37726	0.49685	0.917969	no	mXLOC_026612	718.398	620.076	-98.322	-0.212339	0.5344	0.787095	no
mXLOC_026613		Antisense	chr3:93555025-93564643	-	mXLOC_026613	0	0	0	0	1	1	no	mXLOC_026613	0.732925	1.27649	0.543565	0.800442	0.5322	0.781632	no	mXLOC_026613	44.9486	3.08274	-41.8659	-3.86599	0.3885	0.892483	no	mXLOC_026613	25.1465	2.39257	-22.7539	-3.39373	0.23605	0.580864	no
mXLOC_026623	ENSMUSG00000105391	Antisense	chr3:94368611-94451130	-	mXLOC_026623	0.0333912	0.0939989	0.0606077	1.49318	1	1	no	mXLOC_026623	0.132421	0.110127	-0.022294	-0.26597	1	1	no	mXLOC_026623	0	0	0	0	1	1	no	mXLOC_026623	1.05233	0	-1.05233	#NAME?	1	1	no
mXLOC_026633	ENSMUSG00000086288	Antisense	chr3:94952879-95015484	-	mXLOC_026633	0.44255	0.643659	0.201109	0.540457	0.65255	0.871293	no	mXLOC_026633	0.943654	0.881045	-0.062609	-0.0990413	0.89145	0.961915	no	mXLOC_026633	1.5593	1.04553	-0.51377	-0.576658	1	1	no	mXLOC_026633	3.96345	3.86431	-0.09914	-0.0365455	1	1	no
mXLOC_026649		Antisense	chr3:95624950-95632115	-	mXLOC_026649	0.0243339	0.240718	0.216384	3.3063	1	1	no	mXLOC_026649	0.0556793	0.123156	0.0674767	1.14527	1	1	no	mXLOC_026649	5.04212	6.29545	1.25333	0.320279	0.86475	0.973027	no	mXLOC_026649	18.9038	16.9951	-1.9087	-0.153559	0.8026	0.920957	no
mXLOC_026666	ENSMUSG00000097204	Antisense	chr3:96161935-96177964	-	mXLOC_026666	1.06735	1.31979	0.25244	0.306279	0.79925	0.927769	no	mXLOC_026666	0.692057	0.425349	-0.266708	-0.702244	0.5118	0.767904	no	mXLOC_026666	0.028959	0	-0.028959	#NAME?	1	1	no	mXLOC_026666	0.0659687	0	-0.0659687	#NAME?	1	1	no
mXLOC_026681	ENSMUSG00000074398	Antisense	chr3:96555764-96566801	-	mXLOC_026681	1.24863	0.590623	-0.658007	-1.08003	0.63435	0.862813	no	mXLOC_026681	0.291709	0.0571081	-0.234601	-2.35276	0.37515	0.656917	no	mXLOC_026681	0	0	0	0	1	1	no	mXLOC_026681	0	0	0	0	1	1	no
mXLOC_026689	ENSMUSG00000087223	Antisense	chr3:96793865-97092785	-	mXLOC_026689	0	0	0	0	1	1	no	mXLOC_026689	0	0	0	0	1	1	no	mXLOC_026689	0	0.193169	0.193169	inf	1	1	no	mXLOC_026689	0.652694	2.11499	1.4623	1.69617	1	1	no
mXLOC_026695		Antisense	chr3:97901159-97924207	-	mXLOC_026695	0.1487	0.361646	0.212946	1.28217	1	1	no	mXLOC_026695	0.0620412	0.176026	0.113985	1.50449	1	1	no	mXLOC_026695	0	1.83406	1.83406	inf	1	1	no	mXLOC_026695	0	4.44046	4.44046	inf	1	1	no
mXLOC_026718		Antisense	chr3:103058267-103067914	-	mXLOC_026718	0	0	0	0	1	1	no	mXLOC_026718	0.257941	0.163747	-0.094194	-0.655574	0.5927	0.819303	no	mXLOC_026718	5.5098	0	-5.5098	#NAME?	1	1	no	mXLOC_026718	0	0	0	0	1	1	no
mXLOC_026763		Antisense	chr3:107278857-107284150	-	mXLOC_026763	0.106981	0.224056	0.117075	1.0665	1	1	no	mXLOC_026763	0.147787	0.160732	0.012945	0.12114	1	1	no	mXLOC_026763	0	0.839355	0.839355	inf	1	1	no	mXLOC_026763	0.462527	6.60387	6.14134	3.8357	1	1	no
mXLOC_026781	ENSMUSG00000085102	Antisense	chr3:108248908-108279975	-	mXLOC_026781	0	0	0	0	1	1	no	mXLOC_026781	0.22331	0.484829	0.261519	1.11843	0.3887	0.669586	no	mXLOC_026781	0.637083	8.65053	8.01345	3.76323	0.2925	0.852614	no	mXLOC_026781	0	0.000157283	0.000157283	inf	1	1	no
mXLOC_026818		Antisense	chr3:116859463-116909229	-	mXLOC_026818	0	0	0	0	1	1	no	mXLOC_026818	0.119704	0.180623	0.060919	0.593509	1	1	no	mXLOC_026818	0	0	0	0	1	1	no	mXLOC_026818	0.713426	1.16448	0.451054	0.706845	1	1	no
mXLOC_026836		Antisense	chr3:122924202-122926184	-	mXLOC_026836	0.0521581	0	-0.0521581	#NAME?	1	1	no	mXLOC_026836	0.0825557	0.187303	0.104747	1.18193	1	1	no	mXLOC_026836	23.7248	24.9081	1.1833	0.0702197	0.9492	0.987745	no	mXLOC_026836	20.461	36.963	16.502	0.853201	0.3765	0.682909	no
mXLOC_026883		Antisense	chr3:135212528-135273718	-	mXLOC_026883	0	0	0	0	1	1	no	mXLOC_026883	0.198993	0.217673	0.01868	0.129441	1	1	no	mXLOC_026883	6.10537	0	-6.10537	#NAME?	1	1	no	mXLOC_026883	1.58129	0	-1.58129	#NAME?	1	1	no
mXLOC_026884		Antisense	chr3:135212528-135273718	-	mXLOC_026884	0	0	0	0	1	1	no	mXLOC_026884	0.295017	0.109875	-0.185142	-1.42494	1	1	no	mXLOC_026884	0	1.20987	1.20987	inf	1	1	no	mXLOC_026884	2.22548	0	-2.22548	#NAME?	1	1	no
mXLOC_026901		Antisense	chr3:137864486-137866968	-	mXLOC_026901	0.111031	0.116172	0.005141	0.0653051	1	1	no	mXLOC_026901	0.558879	0.556496	-0.002383	-0.00616452	0.9913	0.995448	no	mXLOC_026901	0	1.93137	1.93137	inf	1	1	no	mXLOC_026901	2.37617	5.98256	3.60639	1.33212	1	1	no
mXLOC_026902	ENSMUSG00000104675	Antisense	chr3:137918018-137981575	-	mXLOC_026902	0.892415	1.11067	0.218255	0.315648	0.85645	0.943622	no	mXLOC_026902	0.0372103	0.564575	0.527365	3.92339	0.0777	0.257191	no	mXLOC_026902	0.00239666	0.00311805	0.00072139	0.379617	1	1	no	mXLOC_026902	0.0109025	0.0103645	-0.000538	-0.0729993	1	1	no
mXLOC_026931		Antisense	chr3:145576142-145605295	-	mXLOC_026931	0	0	0	0	1	1	no	mXLOC_026931	0.184829	0.184894	6.5e-05	0.000501172	1	1	no	mXLOC_026931	3.22148	1.57484	-1.64664	-1.03252	1	1	no	mXLOC_026931	0	0	0	0	1	1	no
mXLOC_026933		Antisense	chr3:145922771-145935393	-	mXLOC_026933	0.01305	0.0291482	0.0160982	1.15935	1	1	no	mXLOC_026933	0.037757	0.165995	0.128238	2.13632	1	1	no	mXLOC_026933	0	0.000214755	0.000214755	inf	1	1	no	mXLOC_026933	2.76906	2.43162	-0.33744	-0.187478	1	1	no
mXLOC_027774	ENSMUSG00000085467	Antisense	chr4:12027504-12111544	+	mXLOC_027774	0.972398	1.06041	0.088012	0.125	0.75705	0.913065	no	mXLOC_027774	0.165896	0.206092	0.040196	0.31301	1	1	no	mXLOC_027774	0.400348	1.3772	0.976852	1.78241	1	1	no	mXLOC_027774	0.387322	0.235865	-0.151457	-0.715571	1	1	no
mXLOC_027886	ENSMUSG00000097681	Antisense	chr4:43027689-43053254	+	mXLOC_027886	0.621109	0.91887	0.297761	0.565013	0.7718	0.918543	no	mXLOC_027886	0.43228	0.183135	-0.249145	-1.23906	0.357	0.640906	no	mXLOC_027886	2.59638	0.886548	-1.70983	-1.55023	1	1	no	mXLOC_027886	2.96598	3.93845	0.97247	0.409119	1	1	no
mXLOC_027910		Antisense	chr4:43820131-43830497	+	mXLOC_027910	0	0	0	0	1	1	no	mXLOC_027910	0	0	0	0	1	1	no	mXLOC_027910	0	0	0	0	1	1	no	mXLOC_027910	0	6.19164	6.19164	inf	1	1	no
mXLOC_027922		Antisense	chr4:45105204-45108161	+	mXLOC_027922	0	0	0	0	1	1	no	mXLOC_027922	0.146333	0.191341	0.045008	0.386894	1	1	no	mXLOC_027922	0	0	0	0	1	1	no	mXLOC_027922	6.77871	0.0325432	-6.74617	-7.70251	1	1	no
mXLOC_027977		Antisense	chr4:57943372-57956411	+	mXLOC_027977	0	0	0	0	1	1	no	mXLOC_027977	0.832238	1.44873	0.616492	0.799718	0.5175	0.771197	no	mXLOC_027977	0	0	0	0	1	1	no	mXLOC_027977	0	0	0	0	1	1	no
mXLOC_027979		Antisense	chr4:58797150-58912795	+	mXLOC_027979	0	0	0	0	1	1	no	mXLOC_027979	0	0.301609	0.301609	inf	1	1	no	mXLOC_027979	10.738	0	-10.738	#NAME?	0.2511	0.832379	no	mXLOC_027979	0	0	0	0	1	1	no
mXLOC_028030	ENSMUSG00000086755	Antisense	chr4:63959784-64150604	+	mXLOC_028030	0.211011	0.0376409	-0.17337	-2.48694	1	1	no	mXLOC_028030	0.0196466	1.62625	1.6066	6.37113	0.01085	0.0591352	no	mXLOC_028030	0	0	0	0	1	1	no	mXLOC_028030	0	0	0	0	1	1	no
mXLOC_028065		Antisense	chr4:86647521-86670086	+	mXLOC_028065	0	0	0	0	1	1	no	mXLOC_028065	0.0798943	0.263504	0.18361	1.72166	0.3584	0.641717	no	mXLOC_028065	12.0398	6.1156	-5.9242	-0.977247	0.74305	0.955732	no	mXLOC_028065	0	0	0	0	1	1	no
mXLOC_028069		Antisense	chr4:86853956-86857423	+	mXLOC_028069	0.142535	0.0233225	-0.119212	-2.61152	1	1	no	mXLOC_028069	1.07169	1.73409	0.6624	0.694296	0.5711	0.806505	no	mXLOC_028069	0.292102	0	-0.292102	#NAME?	1	1	no	mXLOC_028069	2.87839	0.490371	-2.38802	-2.55332	1	1	no
mXLOC_028146		Antisense	chr4:106661826-106678973	+	mXLOC_028146	0	0	0	0	1	1	no	mXLOC_028146	0.113936	0.0265661	-0.0873699	-2.10057	1	1	no	mXLOC_028146	0	1.30213	1.30213	inf	1	1	no	mXLOC_028146	1.31128	1.20083	-0.11045	-0.126951	1	1	no
mXLOC_028223	ENSMUSG00000085749	Antisense	chr4:117271458-117500602	+	mXLOC_028223	0	0	0	0	1	1	no	mXLOC_028223	0.129856	0.129872	1.6e-05	0.000183278	1	1	no	mXLOC_028223	0	1.7571	1.7571	inf	1	1	no	mXLOC_028223	0.495947	0.464854	-0.031093	-0.0934062	1	1	no
mXLOC_028242		Antisense	chr4:119277980-119295018	+	mXLOC_028242	0	0	0	0	1	1	no	mXLOC_028242	2.89837	3.41833	0.51996	0.238054	0.8539	0.946463	no	mXLOC_028242	0	0	0	0	1	1	no	mXLOC_028242	0	0	0	0	1	1	no
mXLOC_028268		Antisense	chr4:123712691-123718212	+	mXLOC_028268	0	0	0	0	1	1	no	mXLOC_028268	0.316826	0.386248	0.069422	0.285833	0.86985	0.953516	no	mXLOC_028268	0.848928	0.47391	-0.375018	-0.84103	1	1	no	mXLOC_028268	1.02369	0.979744	-0.043946	-0.0632998	1	1	no
mXLOC_028271		Antisense	chr4:123734217-123750433	+	mXLOC_028271	0.288202	0.0578671	-0.230335	-2.31627	1	1	no	mXLOC_028271	0.0262641	0.265789	0.239525	3.33912	0.1577	0.402303	no	mXLOC_028271	1.74562	0	-1.74562	#NAME?	1	1	no	mXLOC_028271	0.689911	0	-0.689911	#NAME?	1	1	no
mXLOC_028290		Antisense	chr4:125118422-125127978	+	mXLOC_028290	0.0210409	0.0245395	0.0034986	0.221908	1	1	no	mXLOC_028290	0.00439886	0.186287	0.181888	5.40425	1	1	no	mXLOC_028290	0.826469	1.24032	0.413851	0.585681	1	1	no	mXLOC_028290	0.000463296	9.15826	9.1578	14.2709	0.25105	0.584173	no
mXLOC_028305		Antisense	chr4:126232159-126256537	+	mXLOC_028305	0	0	0	0	1	1	no	mXLOC_028305	0.225804	0.180223	-0.045581	-0.325283	1	1	no	mXLOC_028305	313.542	223.118	-90.424	-0.490851	0.8838	0.975959	no	mXLOC_028305	13.2817	8.92279	-4.35891	-0.573872	0.8202	0.927677	no
mXLOC_028334	ENSMUSG00000096944	Antisense	chr4:129287616-129378147	+	mXLOC_028334	0	0	0	0	1	1	no	mXLOC_028334	0.194079	0.145109	-0.04897	-0.419502	1	1	no	mXLOC_028334	0.615347	0.496711	-0.118636	-0.308992	1	1	no	mXLOC_028334	6.929	21.8127	14.8837	1.65445	0.2709	0.601941	no
mXLOC_028350		Antisense	chr4:129625958-129641124	+	mXLOC_028350	0	0	0	0	1	1	no	mXLOC_028350	0.146397	0.197901	0.051504	0.434894	1	1	no	mXLOC_028350	0	1.19436	1.19436	inf	1	1	no	mXLOC_028350	0	0.904364	0.904364	inf	1	1	no
mXLOC_028394		Antisense	chr4:132732790-132757741	+	mXLOC_028394	0	0	0	0	1	1	no	mXLOC_028394	0.128043	0.0417953	-0.0862477	-1.61522	1	1	no	mXLOC_028394	0	0.0284228	0.0284228	inf	1	1	no	mXLOC_028394	1.58412	4.23137	2.64725	1.41744	1	1	no
mXLOC_028395		Antisense	chr4:132732790-132757741	+	mXLOC_028395	0	0	0	0	1	1	no	mXLOC_028395	0.111463	0.0121958	-0.0992672	-3.19211	1	1	no	mXLOC_028395	0	0	0	0	1	1	no	mXLOC_028395	0.369812	1.34067	0.970858	1.85809	1	1	no
mXLOC_028406		Antisense	chr4:133532539-133546045	+	mXLOC_028406	0	0	0	0	1	1	no	mXLOC_028406	0.69108	0.772678	0.081598	0.161015	0.90735	0.967798	no	mXLOC_028406	0	0	0	0	1	1	no	mXLOC_028406	1.11898	0	-1.11898	#NAME?	1	1	no
mXLOC_028418		Antisense	chr4:133964708-133968659	+	mXLOC_028418	0.73245	0.943074	0.210624	0.364641	0.8474	0.940649	no	mXLOC_028418	0.0463778	0	-0.0463778	#NAME?	1	1	no	mXLOC_028418	1.05649	0	-1.05649	#NAME?	1	1	no	mXLOC_028418	0.0859064	0	-0.0859064	#NAME?	1	1	no
mXLOC_028439		Antisense	chr4:135213907-135289971	+	mXLOC_028439	0	0.0109195	0.0109195	inf	1	1	no	mXLOC_028439	0.419945	1.75967	1.33973	2.06703	0.129	0.356397	no	mXLOC_028439	0	0	0	0	1	1	no	mXLOC_028439	0	0	0	0	1	1	no
mXLOC_028440		Antisense	chr4:135213907-135289971	+	mXLOC_028440	0.0119389	0.0287238	0.0167849	1.26657	1	1	no	mXLOC_028440	0	0.0481893	0.0481893	inf	1	1	no	mXLOC_028440	0.326716	2.7145	2.38778	3.05458	1	1	no	mXLOC_028440	0.790391	2.18144	1.39105	1.46464	1	1	no
mXLOC_028441		Antisense	chr4:135320439-135353321	+	mXLOC_028441	0	0	0	0	1	1	no	mXLOC_028441	0.14053	0.21613	0.0756	0.621025	1	1	no	mXLOC_028441	3.77984	0.765167	-3.01467	-2.30448	1	1	no	mXLOC_028441	6.20507	8.34169	2.13662	0.426892	0.8001	0.91961	no
mXLOC_028442		Antisense	chr4:135320439-135353321	+	mXLOC_028442	0	0	0	0	1	1	no	mXLOC_028442	0.0725424	0.203196	0.130654	1.48598	1	1	no	mXLOC_028442	11.1333	4.20735	-6.92595	-1.4039	0.684	0.947761	no	mXLOC_028442	6.47678	4.37105	-2.10573	-0.567299	1	1	no
mXLOC_028454		Antisense	chr4:136028264-136053478	+	mXLOC_028454	0	0	0	0	1	1	no	mXLOC_028454	2.58757	3.46653	0.87896	0.421897	0.7233	0.890537	no	mXLOC_028454	0	0	0	0	1	1	no	mXLOC_028454	0	0	0	0	1	1	no
mXLOC_028510		Antisense	chr4:140785364-140810648	+	mXLOC_028510	0	0	0	0	1	1	no	mXLOC_028510	0	0	0	0	1	1	no	mXLOC_028510	26.1029	9.06295	-17.04	-1.52616	0.3817	0.889839	no	mXLOC_028510	0	0	0	0	1	1	no
mXLOC_028528	ENSMUSG00000086818	Antisense	chr4:141793602-141877412	+	mXLOC_028528	4.22266	3.05892	-1.16374	-0.46513	0.8271	0.936195	no	mXLOC_028528	2.71116	1.07633	-1.63483	-1.33279	0.33015	0.61365	no	mXLOC_028528	9.85707	1.77798	-8.07909	-2.47092	0.2352	0.832379	no	mXLOC_028528	8.88	4.53258	-4.34742	-0.970226	0.5411	0.791072	no
mXLOC_028541		Antisense	chr4:145208651-145246893	+	mXLOC_028541	0.225952	1.28115	1.0552	2.50335	0.19035	0.558294	no	mXLOC_028541	0.0055465	0.71117	0.705623	7.00247	0.0129	0.0678567	no	mXLOC_028541	1.80479	18.9252	17.1204	3.3904	0.217	0.832379	no	mXLOC_028541	5.79558	2.41836	-3.37722	-1.26093	1	1	no
mXLOC_028543		Antisense	chr4:145267131-145315164	+	mXLOC_028543	0.0333105	6.96033	6.92702	7.70703	0.0037	0.0397801	yes	mXLOC_028543	0.00235584	2.51504	2.51268	10.0601	0.0008	0.006776	yes	mXLOC_028543	0.289115	37.2983	37.0092	7.01132	0.0295	0.517315	no	mXLOC_028543	0.0704648	0.586078	0.515613	3.05612	1	1	no
mXLOC_028585		Antisense	chr4:147907141-147936767	+	mXLOC_028585	0	0	0	0	1	1	no	mXLOC_028585	0.144896	0.081258	-0.063638	-0.834433	1	1	no	mXLOC_028585	0.80376	0.334521	-0.469239	-1.26467	1	1	no	mXLOC_028585	0	1.25062	1.25062	inf	1	1	no
mXLOC_028586		Antisense	chr4:147907141-147936767	+	mXLOC_028586	0	0	0	0	1	1	no	mXLOC_028586	0.123136	0.104089	-0.019047	-0.242433	1	1	no	mXLOC_028586	0	0	0	0	1	1	no	mXLOC_028586	2.80955	0	-2.80955	#NAME?	1	1	no
mXLOC_028603		Antisense	chr4:149149966-149166771	+	mXLOC_028603	0	0	0	0	1	1	no	mXLOC_028603	0.357002	0.199177	-0.157825	-0.841881	0.5481	0.791857	no	mXLOC_028603	15.0061	4.82691	-10.1792	-1.63638	0.65615	0.946195	no	mXLOC_028603	0	0	0	0	1	1	no
mXLOC_028605		Antisense	chr4:149176216-149307796	+	mXLOC_028605	0	0.0106632	0.0106632	inf	1	1	no	mXLOC_028605	0	0	0	0	1	1	no	mXLOC_028605	0	0	0	0	1	1	no	mXLOC_028605	2.59775	5.43514	2.83739	1.06505	1	1	no
mXLOC_028664	ENSMUSG00000085063	Antisense	chr4:155601377-155649983	+	mXLOC_028664	3.15638	4.47725	1.32087	0.504341	0.292	0.631201	no	mXLOC_028664	8.13999	9.43501	1.29502	0.212998	0.44295	0.714463	no	mXLOC_028664	3.2063	2.15366	-1.05264	-0.574121	1	1	no	mXLOC_028664	6.17833	1.93659	-4.24174	-1.6737	1	1	no
mXLOC_028670	ENSMUSG00000097728	Antisense	chr4:155761177-155776161	+	mXLOC_028670	1.46059	0.846655	-0.613935	-0.786702	0.78235	0.922064	no	mXLOC_028670	0.0341338	0.0370477	0.0029139	0.118182	1	1	no	mXLOC_028670	4.24243	0	-4.24243	#NAME?	1	1	no	mXLOC_028670	0.259847	0.317758	0.057911	0.290266	1	1	no
mXLOC_028712		Antisense	chr4:8535579-8607778	-	mXLOC_028712	0	0	0	0	1	1	no	mXLOC_028712	0.0523356	0.283992	0.231656	2.43999	0.22735	0.501233	no	mXLOC_028712	0	0	0	0	1	1	no	mXLOC_028712	5.98724	1.23602	-4.75122	-2.2762	1	1	no
mXLOC_028714		Antisense	chr4:8690405-8868768	-	mXLOC_028714	0	0	0	0	1	1	no	mXLOC_028714	0.32096	1.79475	1.47379	2.48332	0.2429	0.518751	no	mXLOC_028714	79.7458	62.0033	-17.7425	-0.363063	0.81375	0.965686	no	mXLOC_028714	0	9.81729	9.81729	inf	1	1	no
mXLOC_028782		Antisense	chr4:32657086-32775244	-	mXLOC_028782	0	0	0	0	1	1	no	mXLOC_028782	0.0826891	0.370597	0.287908	2.16408	0.3734	0.655505	no	mXLOC_028782	1.85146	0	-1.85146	#NAME?	1	1	no	mXLOC_028782	0	1.98297	1.98297	inf	1	1	no
mXLOC_028783		Antisense	chr4:32657086-32775244	-	mXLOC_028783	0	0	0	0	1	1	no	mXLOC_028783	0.371096	0.534556	0.16346	0.526547	0.68655	0.873313	no	mXLOC_028783	1.30076	0.242656	-1.0581	-2.42238	1	1	no	mXLOC_028783	0.477157	2.65152	2.17436	2.47428	1	1	no
mXLOC_028842	ENSMUSG00000087142	Antisense	chr4:43496138-43513729	-	mXLOC_028842	0.722114	0.776389	0.054275	0.104554	0.919	0.963684	no	mXLOC_028842	2.01301	0.398886	-1.61412	-2.33531	0.0135	0.0703957	no	mXLOC_028842	2.13859	0	-2.13859	#NAME?	1	1	no	mXLOC_028842	3.58062	0	-3.58062	#NAME?	1	1	no
mXLOC_028847		Antisense	chr4:43955549-43979118	-	mXLOC_028847	0	0.125204	0.125204	inf	1	1	no	mXLOC_028847	0.0189386	0.143465	0.124526	2.9213	1	1	no	mXLOC_028847	0.393606	0.546734	0.153128	0.474085	1	1	no	mXLOC_028847	2.42345	2.46794	0.04449	0.0262482	1	1	no
mXLOC_028872		Antisense	chr4:46450412-46472662	-	mXLOC_028872	0.162742	0.105412	-0.05733	-0.626538	1	1	no	mXLOC_028872	5.59676	5.32881	-0.26795	-0.0707785	0.8122	0.928884	no	mXLOC_028872	0.636676	0.353995	-0.282681	-0.846829	1	1	no	mXLOC_028872	1.19089	0	-1.19089	#NAME?	1	1	no
mXLOC_028885	ENSMUSG00000087500	Antisense	chr4:47197486-47313167	-	mXLOC_028885	0	0	0	0	1	1	no	mXLOC_028885	0	0	0	0	1	1	no	mXLOC_028885	0	0	0	0	1	1	no	mXLOC_028885	15.3649	0	-15.3649	#NAME?	1	1	no
mXLOC_028899		Antisense	chr4:49632005-49656993	-	mXLOC_028899	0	0	0	0	1	1	no	mXLOC_028899	1.02188	1.18024	0.15836	0.207855	0.8832	0.959839	no	mXLOC_028899	8.57658	14.8228	6.24622	0.789346	0.75255	0.956046	no	mXLOC_028899	0	0	0	0	1	1	no
mXLOC_028922		Antisense	chr4:55349957-55392237	-	mXLOC_028922	0.0531847	0.0115182	-0.0416665	-2.2071	1	1	no	mXLOC_028922	0.221415	0.279317	0.057902	0.335152	0.78325	0.91563	no	mXLOC_028922	0	0	0	0	1	1	no	mXLOC_028922	0	1.33367	1.33367	inf	1	1	no
mXLOC_028939		Antisense	chr4:58995061-59041903	-	mXLOC_028939	0	0	0	0	1	1	no	mXLOC_028939	0.253021	0.301718	0.048697	0.253946	0.87835	0.957366	no	mXLOC_028939	1.27052	4.91759	3.64707	1.95254	1	1	no	mXLOC_028939	0	0	0	0	1	1	no
mXLOC_028958		Antisense	chr4:63544719-63550750	-	mXLOC_028958	0	0	0	0	1	1	no	mXLOC_028958	0.214591	0.405547	0.190956	0.91828	0.4977	0.757739	no	mXLOC_028958	11.6465	25.1699	13.5234	1.1118	0.70825	0.952331	no	mXLOC_028958	16.1558	21.6033	5.4475	0.419201	0.59465	0.820708	no
mXLOC_029044		Antisense	chr4:98923336-98935566	-	mXLOC_029044	0.213207	0.0769895	-0.136217	-1.46952	1	1	no	mXLOC_029044	0.165813	0.0453116	-0.120501	-1.87161	1	1	no	mXLOC_029044	3.57148	2.55481	-1.01667	-0.483306	1	1	no	mXLOC_029044	6.68698	1.22562	-5.46136	-2.44784	0.394	0.698411	no
mXLOC_029053		Antisense	chr4:101419173-101466996	-	mXLOC_029053	0	0	0	0	1	1	no	mXLOC_029053	0.0641028	0.081522	0.0174192	0.346803	1	1	no	mXLOC_029053	0	3.87807	3.87807	inf	1	1	no	mXLOC_029053	0	0	0	0	1	1	no
mXLOC_029063		Antisense	chr4:102087542-102607275	-	mXLOC_029063	0	0	0	0	1	1	no	mXLOC_029063	0	0.317631	0.317631	inf	0.0714	0.242604	no	mXLOC_029063	0	0	0	0	1	1	no	mXLOC_029063	6.63263	8.29788	1.66525	0.323162	0.85605	0.941352	no
mXLOC_029071		Antisense	chr4:106315052-106441326	-	mXLOC_029071	0.141351	0.138455	-0.002896	-0.0298664	1	1	no	mXLOC_029071	0.0291837	0.0184653	-0.0107184	-0.660344	1	1	no	mXLOC_029071	0.263813	0	-0.263813	#NAME?	1	1	no	mXLOC_029071	0.217325	1.19483	0.977505	2.45889	1	1	no
mXLOC_029216		Antisense	chr4:126103235-126141095	-	mXLOC_029216	0	0	0	0	1	1	no	mXLOC_029216	0.0269836	0.253631	0.226647	3.23257	0.02445	0.11139	no	mXLOC_029216	0.97103	0.0030793	-0.967951	-8.30077	1	1	no	mXLOC_029216	3.89581	6.67906	2.78325	0.777719	1	1	no
mXLOC_029269		Antisense	chr4:129810009-129850040	-	mXLOC_029269	0	0	0	0	1	1	no	mXLOC_029269	0.131073	0.119725	-0.011348	-0.130654	1	1	no	mXLOC_029269	1.80027	5.14022	3.33995	1.51361	1	1	no	mXLOC_029269	0	8.12348	8.12348	inf	0.2425	0.583192	no
mXLOC_029270		Antisense	chr4:129810009-129850040	-	mXLOC_029270	0	0	0	0	1	1	no	mXLOC_029270	0.0882987	0.0551421	-0.0331566	-0.679237	1	1	no	mXLOC_029270	0	5.27572	5.27572	inf	1	1	no	mXLOC_029270	0	0	0	0	1	1	no
mXLOC_029309		Antisense	chr4:132562840-132582698	-	mXLOC_029309	0.441781	0.275491	-0.16629	-0.681324	1	1	no	mXLOC_029309	0	0.254272	0.254272	inf	1	1	no	mXLOC_029309	0	0	0	0	1	1	no	mXLOC_029309	4.47586	1.75088	-2.72498	-1.35408	1	1	no
mXLOC_029310		Antisense	chr4:132562840-132582698	-	mXLOC_029310	0.00609896	0.0170922	0.0109932	1.48671	1	1	no	mXLOC_029310	0	0.0112284	0.0112284	inf	1	1	no	mXLOC_029310	8.08671	6.62715	-1.45956	-0.287164	0.79135	0.963044	no	mXLOC_029310	12.05	9.14466	-2.90534	-0.398028	0.59025	0.818005	no
mXLOC_029375		Antisense	chr4:135855728-135870207	-	mXLOC_029375	0	0.0505649	0.0505649	inf	1	1	no	mXLOC_029375	0.338614	0.251197	-0.087417	-0.430822	0.6977	0.878732	no	mXLOC_029375	0	0	0	0	1	1	no	mXLOC_029375	1.13128	0.418145	-0.713135	-1.43588	1	1	no
mXLOC_029385	ENSMUSG00000098155	Antisense	chr4:136310896-136359515	-	mXLOC_029385	0	0	0	0	1	1	no	mXLOC_029385	0.0440951	0.23211	0.188015	2.39612	1	1	no	mXLOC_029385	0	1.35257	1.35257	inf	1	1	no	mXLOC_029385	8.83007	1.28826	-7.54181	-2.777	0.4806	0.759857	no
mXLOC_029386	ENSMUSG00000098155	Antisense	chr4:136310896-136359515	-	mXLOC_029386	0	0	0	0	1	1	no	mXLOC_029386	0.821436	0.450063	-0.371373	-0.868021	0.53765	0.785094	no	mXLOC_029386	5.751	8.06299	2.31199	0.487502	0.71025	0.952777	no	mXLOC_029386	0.658632	18.7305	18.0719	4.82977	0.2523	0.584173	no
mXLOC_029402	ENSMUSG00000085823	Antisense	chr4:137862137-137965229	-	mXLOC_029402	0.0787813	0.312338	0.233557	1.98718	1	1	no	mXLOC_029402	0.00187995	0.0386904	0.0368105	4.36321	1	1	no	mXLOC_029402	0.193137	0.474934	0.281797	1.2981	1	1	no	mXLOC_029402	0.993158	1.5623	0.569142	0.653576	1	1	no
mXLOC_029415		Antisense	chr4:138958721-138969141	-	mXLOC_029415	0.00487798	0.00337287	-0.00150511	-0.532307	1	1	no	mXLOC_029415	0.0213301	0.021443	0.0001129	0.00761301	1	1	no	mXLOC_029415	0.198457	0.44975	0.251293	1.18029	1	1	no	mXLOC_029415	11.6422	17.775	6.1328	0.610492	0.01635	0.145242	no
mXLOC_029437		Antisense	chr4:140986818-141007667	-	mXLOC_029437	0	0	0	0	1	1	no	mXLOC_029437	0.325881	0	-0.325881	#NAME?	0.096	0.295844	no	mXLOC_029437	5.41422	0	-5.41422	#NAME?	1	1	no	mXLOC_029437	0	6.502	6.502	inf	1	1	no
mXLOC_029472		Antisense	chr4:144851488-144928281	-	mXLOC_029472	0.465382	0.131352	-0.33403	-1.82498	1	1	no	mXLOC_029472	0.0537247	0.0764422	0.0227175	0.508783	1	1	no	mXLOC_029472	0.557624	0	-0.557624	#NAME?	1	1	no	mXLOC_029472	4.26891	1.82355	-2.44536	-1.22711	1	1	no
mXLOC_029491		Antisense	chr4:147492416-147516145	-	mXLOC_029491	0	0	0	0	1	1	no	mXLOC_029491	0	0	0	0	1	1	no	mXLOC_029491	0.27529	0.521745	0.246455	0.922395	1	1	no	mXLOC_029491	5.5047	2.01142	-3.49328	-1.45245	1	1	no
mXLOC_029503		Antisense	chr4:147940854-147947316	-	mXLOC_029503	0	0	0	0	1	1	no	mXLOC_029503	0.132012	0.0213941	-0.110618	-2.62539	1	1	no	mXLOC_029503	13.5626	4.57089	-8.99171	-1.56909	0.5836	0.935352	no	mXLOC_029503	6.39978	6.87214	0.47236	0.102735	0.93715	0.972052	no
mXLOC_029541		Antisense	chr4:150236720-150248879	-	mXLOC_029541	0	0	0	0	1	1	no	mXLOC_029541	1.32334	1.96471	0.64137	0.570133	0.6324	0.844085	no	mXLOC_029541	118.914	45.9868	-72.9272	-1.37062	0.34825	0.879435	no	mXLOC_029541	15.832	10.31	-5.522	-0.618797	0.2639	0.595505	no
mXLOC_029556		Antisense	chr4:152039294-152061619	-	mXLOC_029556	0	0	0	0	1	1	no	mXLOC_029556	0.125375	0.0288704	-0.0965046	-2.11859	1	1	no	mXLOC_029556	0	0	0	0	1	1	no	mXLOC_029556	1.45008	0.0200003	-1.43008	-6.17997	1	1	no
mXLOC_029563		Antisense	chr4:152325668-152334077	-	mXLOC_029563	0	0.115	0.115	inf	1	1	no	mXLOC_029563	0.675734	0.82415	0.148416	0.286451	0.8154	0.930189	no	mXLOC_029563	0	0	0	0	1	1	no	mXLOC_029563	0	2.20327	2.20327	inf	1	1	no
mXLOC_029577	ENSMUSG00000087437	Antisense	chr4:154837458-154899135	-	mXLOC_029577	10.9715	7.7219	-3.2496	-0.506728	0.33115	0.66733	no	mXLOC_029577	0.274524	0.30332	0.028796	0.143909	0.9113	0.968752	no	mXLOC_029577	0.00246595	0.00206501	-0.00040094	-0.255999	1	1	no	mXLOC_029577	0.827453	0.00159862	-0.825854	-9.01571	1	1	no
mXLOC_029603		Antisense	chr4:155831209-155833130	-	mXLOC_029603	0	0	0	0	1	1	no	mXLOC_029603	0.165989	0.137686	-0.028303	-0.269703	1	1	no	mXLOC_029603	2.79818	0	-2.79818	#NAME?	1	1	no	mXLOC_029603	2.95461	5.05366	2.09905	0.774362	1	1	no
mXLOC_030595		Antisense	chr5:23838943-23844229	+	mXLOC_030595	0	0	0	0	1	1	no	mXLOC_030595	0.199217	0.563075	0.363858	1.49899	0.40745	0.684032	no	mXLOC_030595	0	5.18578	5.18578	inf	1	1	no	mXLOC_030595	53.7282	15.7917	-37.9365	-1.76651	0.45615	0.739474	no
mXLOC_030695	ENSMUSG00000085166	Antisense	chr5:34638531-34660193	+	mXLOC_030695	0	0	0	0	1	1	no	mXLOC_030695	1.27968	1.7103	0.43062	0.418463	0.7468	0.900739	no	mXLOC_030695	57.1274	18.3961	-38.7313	-1.63478	0.5683	0.933346	no	mXLOC_030695	10.4756	53.4698	42.9942	2.35169	0.34625	0.664132	no
mXLOC_030714		Antisense	chr5:36794866-36797701	+	mXLOC_030714	0	0.0191199	0.0191199	inf	1	1	no	mXLOC_030714	0.811967	0.97804	0.166073	0.268472	0.84195	0.941439	no	mXLOC_030714	3.90979	3.07363	-0.83616	-0.347148	1	1	no	mXLOC_030714	40.1957	40.8342	0.6385	0.0227382	0.9578	0.980423	no
mXLOC_030868		Antisense	chr5:86012023-86065721	+	mXLOC_030868	0	0	0	0	1	1	no	mXLOC_030868	0.203899	0.108823	-0.095076	-0.905873	1	1	no	mXLOC_030868	2.01724	1.77642	-0.24082	-0.183414	1	1	no	mXLOC_030868	0	0	0	0	1	1	no
mXLOC_030869		Antisense	chr5:86012023-86065721	+	mXLOC_030869	0	0	0	0	1	1	no	mXLOC_030869	0.453781	0.174379	-0.279402	-1.37977	0.46495	0.731003	no	mXLOC_030869	2.68257	15.5576	12.875	2.53593	0.53265	0.924132	no	mXLOC_030869	0	4.55839	4.55839	inf	1	1	no
mXLOC_030872	ENSMUSG00000089851	Antisense	chr5:86705185-86837141	+	mXLOC_030872	0.976191	1.23842	0.262229	0.343266	0.65795	0.873944	no	mXLOC_030872	4.52345	6.69147	2.16802	0.564901	0.0975	0.298897	no	mXLOC_030872	1.26944	0.689471	-0.579969	-0.880627	1	1	no	mXLOC_030872	3.58337	2.2448	-1.33857	-0.674731	1	1	no
mXLOC_031019		Antisense	chr5:108433230-108434463	+	mXLOC_031019	0	0	0	0	1	1	no	mXLOC_031019	0.144914	0.477611	0.332697	1.72064	0.36775	0.650735	no	mXLOC_031019	35.4954	0	-35.4954	#NAME?	0.16195	0.832379	no	mXLOC_031019	0	0	0	0	1	1	no
mXLOC_031037		Antisense	chr5:110648417-110653417	+	mXLOC_031037	0	0	0	0	1	1	no	mXLOC_031037	0.173693	0	-0.173693	#NAME?	1	1	no	mXLOC_031037	0	0	0	0	1	1	no	mXLOC_031037	0	7.38762	7.38762	inf	1	1	no
mXLOC_031063		Antisense	chr5:113818465-113832717	+	mXLOC_031063	0	0	0	0	1	1	no	mXLOC_031063	0.0102047	0.00701074	-0.00319396	-0.541597	1	1	no	mXLOC_031063	2.20797	0	-2.20797	#NAME?	1	1	no	mXLOC_031063	3.75707	3.806	0.04893	0.0186698	1	1	no
mXLOC_031064	ENSMUSG00000090458	Antisense	chr5:113842380-113909140	+	mXLOC_031064	0	0	0	0	1	1	no	mXLOC_031064	0.150019	0.0975427	-0.0524763	-0.621042	1	1	no	mXLOC_031064	0.0243734	0.18319	0.158817	2.90996	1	1	no	mXLOC_031064	7.42021	8.59494	1.17473	0.212027	0.82795	0.930121	no
mXLOC_031066		Antisense	chr5:113936534-113993894	+	mXLOC_031066	2.17416	0.219018	-1.95514	-3.31134	0.1002	0.401196	no	mXLOC_031066	0.0135173	0.0062574	-0.0072599	-1.11117	1	1	no	mXLOC_031066	6.29768	3.09126	-3.20642	-1.02662	0.56265	0.929952	no	mXLOC_031066	1.79047	1.94796	0.15749	0.121624	1	1	no
mXLOC_031092		Antisense	chr5:115345616-115348990	+	mXLOC_031092	0	0	0	0	1	1	no	mXLOC_031092	0.420508	0.385573	-0.034935	-0.12513	0.93785	0.977879	no	mXLOC_031092	0	34.4174	34.4174	inf	0.1753	0.832379	no	mXLOC_031092	0	0	0	0	1	1	no
mXLOC_031103	ENSMUSG00000086047	Antisense	chr5:117091002-117118723	+	mXLOC_031103	0	0	0	0	1	1	no	mXLOC_031103	0.363338	0.245864	-0.117474	-0.56345	0.74615	0.900531	no	mXLOC_031103	15.2785	13.9835	-1.295	-0.127786	0.7955	0.963134	no	mXLOC_031103	78.4855	0.00501116	-78.4805	-13.935	0.2561	0.587571	no
mXLOC_031106		Antisense	chr5:117282649-117287655	+	mXLOC_031106	0.605442	0.440785	-0.164657	-0.457915	0.83685	0.938738	no	mXLOC_031106	0.253063	0.208886	-0.044177	-0.276781	0.8403	0.94071	no	mXLOC_031106	3.3292	4.10699	0.77779	0.302907	1	1	no	mXLOC_031106	21.3847	8.80611	-12.5786	-1.28	0.0936	0.389797	no
mXLOC_031107		Antisense	chr5:117282649-117287655	+	mXLOC_031107	1.04728	1.3366	0.28932	0.351912	0.86395	0.946385	no	mXLOC_031107	0.20508	0.125288	-0.079792	-0.710945	1	1	no	mXLOC_031107	0	0	0	0	1	1	no	mXLOC_031107	0	0.0142248	0.0142248	inf	1	1	no
mXLOC_031210		Antisense	chr5:124345371-124363082	+	mXLOC_031210	0.0581264	0	-0.0581264	#NAME?	1	1	no	mXLOC_031210	0.208713	0.211883	0.00317	0.0217469	1	1	no	mXLOC_031210	2.39596	0	-2.39596	#NAME?	1	1	no	mXLOC_031210	0.940332	2.91434	1.97401	1.63193	1	1	no
mXLOC_031225	ENSMUSG00000105604	Antisense	chr5:125016150-125179904	+	mXLOC_031225	0	0	0	0	1	1	no	mXLOC_031225	0.589057	0.367224	-0.221833	-0.681747	0.6936	0.876516	no	mXLOC_031225	0	5.94892	5.94892	inf	1	1	no	mXLOC_031225	13.4268	11.1469	-2.2799	-0.268469	0.82245	0.927868	no
mXLOC_031285		Antisense	chr5:134619720-134639490	+	mXLOC_031285	0.332349	0.0208888	-0.31146	-3.9919	1	1	no	mXLOC_031285	0.210114	0.245654	0.03554	0.225451	1	1	no	mXLOC_031285	3.25693	1.073	-2.18393	-1.60186	1	1	no	mXLOC_031285	0	0	0	0	1	1	no
mXLOC_031302		Antisense	chr5:135747219-135778385	+	mXLOC_031302	0	0	0	0	1	1	no	mXLOC_031302	0	0	0	0	1	1	no	mXLOC_031302	0	0	0	0	1	1	no	mXLOC_031302	1.17236	1.15798	-0.01438	-0.0178061	1	1	no
mXLOC_031305		Antisense	chr5:135908317-135934663	+	mXLOC_031305	0.00614639	0.0135842	0.00743781	1.14411	1	1	no	mXLOC_031305	0.230444	0.724413	0.493969	1.6524	0.19205	0.453922	no	mXLOC_031305	5.96267	5.12255	-0.84012	-0.219096	0.775	0.960152	no	mXLOC_031305	11.4955	3.72462	-7.77088	-1.6259	0.0779	0.353394	no
mXLOC_031321		Antisense	chr5:137034961-137048375	+	mXLOC_031321	0.0509516	0.0705962	0.0196446	0.470464	1	1	no	mXLOC_031321	0.646281	0.954099	0.307818	0.561978	0.48965	0.751584	no	mXLOC_031321	3.44826	0.767076	-2.68118	-2.16843	1	1	no	mXLOC_031321	0	0.00236142	0.00236142	inf	1	1	no
mXLOC_031327	ENSMUSG00000105851	Antisense	chr5:137483019-137540718	+	mXLOC_031327	0.668174	0.293101	-0.375073	-1.18882	0.46975	0.773284	no	mXLOC_031327	1.18377	0.781274	-0.402496	-0.599489	0.47495	0.739075	no	mXLOC_031327	3.06747	1.72079	-1.34668	-0.833977	1	1	no	mXLOC_031327	2.9561	3.10235	0.14625	0.0696654	1	1	no
mXLOC_031330		Antisense	chr5:137596644-137601084	+	mXLOC_031330	0	0	0	0	1	1	no	mXLOC_031330	0.141649	0.0380314	-0.103618	-1.89706	1	1	no	mXLOC_031330	0	4.77807	4.77807	inf	1	1	no	mXLOC_031330	0	0	0	0	1	1	no
mXLOC_031390	ENSMUSG00000089889	Antisense	chr5:143316487-143332715	+	mXLOC_031390	0.248707	0.10524	-0.143467	-1.24076	1	1	no	mXLOC_031390	0.193476	0.40883	0.215354	1.07935	0.3607	0.643914	no	mXLOC_031390	0.0107574	0.274146	0.263389	4.67154	1	1	no	mXLOC_031390	1.41998	3.59116	2.17118	1.33858	1	1	no
mXLOC_031418		Antisense	chr5:145183697-145192062	+	mXLOC_031418	0	0	0	0	1	1	no	mXLOC_031418	0.459527	0.643968	0.184441	0.486838	0.7061	0.882658	no	mXLOC_031418	1.1753	0	-1.1753	#NAME?	1	1	no	mXLOC_031418	0	0	0	0	1	1	no
mXLOC_031470	ENSMUSG00000105534	Antisense	chr5:3270318-3531029	-	mXLOC_031470	0.102393	0.195806	0.093413	0.935313	1	1	no	mXLOC_031470	0.886534	1.83475	0.948216	1.04934	0.3826	0.664191	no	mXLOC_031470	0.92601	1.54623	0.62022	0.739655	1	1	no	mXLOC_031470	0.717391	1.82154	1.10415	1.34433	1	1	no
mXLOC_031504	ENSMUSG00000104982	Antisense	chr5:11136751-11193590	-	mXLOC_031504	0	0	0	0	1	1	no	mXLOC_031504	0	0	0	0	1	1	no	mXLOC_031504	0	0	0	0	1	1	no	mXLOC_031504	1.45259	0.506423	-0.946167	-1.52021	1	1	no
mXLOC_031505	ENSMUSG00000104982	Antisense	chr5:11136751-11193590	-	mXLOC_031505	0	0	0	0	1	1	no	mXLOC_031505	0	0	0	0	1	1	no	mXLOC_031505	0	0	0	0	1	1	no	mXLOC_031505	0.910749	5.45679	4.54604	2.58293	1	1	no
mXLOC_031574	ENSMUSG00000097275	Antisense	chr5:24668616-24710448	-	mXLOC_031574	0	0	0	0	1	1	no	mXLOC_031574	0	0	0	0	1	1	no	mXLOC_031574	0	0	0	0	1	1	no	mXLOC_031574	3.4498	0	-3.4498	#NAME?	1	1	no
mXLOC_031576	ENSMUSG00000097275	Antisense	chr5:24668616-24710448	-	mXLOC_031576	0	0	0	0	1	1	no	mXLOC_031576	0	0.130984	0.130984	inf	1	1	no	mXLOC_031576	44.9892	0	-44.9892	#NAME?	0.24245	0.832379	no	mXLOC_031576	7.23455	0	-7.23455	#NAME?	0.24555	0.583408	no
mXLOC_031590		Antisense	chr5:29434663-29457843	-	mXLOC_031590	0	0	0	0	1	1	no	mXLOC_031590	0.131632	0	-0.131632	#NAME?	1	1	no	mXLOC_031590	8.27624	1.84736	-6.42888	-2.16351	0.5253	0.921335	no	mXLOC_031590	10.3777	7.93117	-2.44653	-0.387881	0.83445	0.931947	no
mXLOC_031609		Antisense	chr5:31054749-31078564	-	mXLOC_031609	0	0	0	0	1	1	no	mXLOC_031609	0.403371	0	-0.403371	#NAME?	1	1	no	mXLOC_031609	10.5191	12.8372	2.3181	0.287322	1	1	no	mXLOC_031609	0	0	0	0	1	1	no
mXLOC_031610		Antisense	chr5:31054749-31078564	-	mXLOC_031610	0	0	0	0	1	1	no	mXLOC_031610	0.104852	0.0113956	-0.0934564	-3.20181	1	1	no	mXLOC_031610	0.118532	1.14272	1.02419	3.26914	1	1	no	mXLOC_031610	1.16619	0.30172	-0.86447	-1.95051	1	1	no
mXLOC_031623		Antisense	chr5:32134622-32157893	-	mXLOC_031623	0	0	0	0	1	1	no	mXLOC_031623	0.0222291	0.266481	0.244252	3.58351	0.20835	0.477363	no	mXLOC_031623	0.384023	1.15397	0.769947	1.58734	1	1	no	mXLOC_031623	6.59303	0.594294	-5.99874	-3.47169	1	1	no
mXLOC_031731	ENSMUSG00000106807	Antisense	chr5:53466151-53658413	-	mXLOC_031731	0.0476518	0.369065	0.321413	2.95327	1	1	no	mXLOC_031731	2.04363	4.40325	2.35962	1.10744	0.25565	0.533719	no	mXLOC_031731	0.157681	0.449917	0.292236	1.51265	1	1	no	mXLOC_031731	0.0447418	0.265851	0.221109	2.57092	1	1	no
mXLOC_031733	ENSMUSG00000106807	Antisense	chr5:53466151-53658413	-	mXLOC_031733	0	0	0	0	1	1	no	mXLOC_031733	0.127104	0.470142	0.343038	1.88709	0.40625	0.683272	no	mXLOC_031733	20.0698	11.097	-8.9728	-0.854849	0.76965	0.957808	no	mXLOC_031733	0	3.41793	3.41793	inf	1	1	no
mXLOC_031772	ENSMUSG00000107319	Antisense	chr5:67259970-67292030	-	mXLOC_031772	0	0	0	0	1	1	no	mXLOC_031772	0.0724146	0.236488	0.164073	1.70741	1	1	no	mXLOC_031772	0	0	0	0	1	1	no	mXLOC_031772	0.673538	3.12549	2.45195	2.21425	1	1	no
mXLOC_031804		Antisense	chr5:76140236-76165172	-	mXLOC_031804	0.00250099	0	-0.00250099	#NAME?	1	1	no	mXLOC_031804	0.00343865	0.0212686	0.01783	2.62881	1	1	no	mXLOC_031804	1.67288	0	-1.67288	#NAME?	1	1	no	mXLOC_031804	0.136308	0.502903	0.366595	1.88341	1	1	no
mXLOC_031853		Antisense	chr5:88565011-88651426	-	mXLOC_031853	0.0385285	0.025225	-0.0133035	-0.611069	1	1	no	mXLOC_031853	0.0134803	0.0176339	0.0041536	0.387494	1	1	no	mXLOC_031853	6.41882	4.06782	-2.351	-0.658053	0.7489	0.95579	no	mXLOC_031853	4.95245	0	-4.95245	#NAME?	1	1	no
mXLOC_031955		Antisense	chr5:103692353-103855322	-	mXLOC_031955	0.150768	0	-0.150768	#NAME?	1	1	no	mXLOC_031955	0	0.159586	0.159586	inf	1	1	no	mXLOC_031955	0	0	0	0	1	1	no	mXLOC_031955	0	1.0592	1.0592	inf	1	1	no
mXLOC_031962		Antisense	chr5:104435000-104441242	-	mXLOC_031962	0	0	0	0	1	1	no	mXLOC_031962	4.55264	0	-4.55264	0	1	1	no	mXLOC_031962	9.44569	5.37671	-4.06898	-0.812931	0.7187	0.953598	no	mXLOC_031962	0	0	0	0	1	1	no
mXLOC_031990	ENSMUSG00000085900	Antisense	chr5:107437891-107688010	-	mXLOC_031990	0.993982	0.00429818	-0.989684	-7.85335	0.1428	0.489196	no	mXLOC_031990	2.93619	2.18024	-0.75595	-0.429459	0.54705	0.790989	no	mXLOC_031990	6.8994	3.29204	-3.60736	-1.06749	0.63815	0.944194	no	mXLOC_031990	2.31161	2.66904	0.35743	0.207424	1	1	no
mXLOC_032000		Antisense	chr5:108387218-108432397	-	mXLOC_032000	0.186869	0.157663	-0.029206	-0.245185	1	1	no	mXLOC_032000	0.0935643	0.291112	0.197548	1.63754	0.00105	0.00854533	yes	mXLOC_032000	1.15461	4.8962	3.74159	2.08426	1	1	no	mXLOC_032000	0	0	0	0	1	1	no
mXLOC_032064	ENSMUSG00000092183	Antisense	chr5:114727397-114806214	-	mXLOC_032064	1.39564	0.58189	-0.81375	-1.2621	0.2746	0.61342	no	mXLOC_032064	0.839265	0.572036	-0.267229	-0.55302	0.64925	0.85367	no	mXLOC_032064	1.41817	0.843034	-0.575136	-0.750362	1	1	no	mXLOC_032064	5.44589	5.25196	-0.19393	-0.0523121	1	1	no
mXLOC_032065	ENSMUSG00000092183	Antisense	chr5:114727397-114806214	-	mXLOC_032065	1.04389	1.05312	0.00923	0.0127096	0.9932	0.995715	no	mXLOC_032065	0.302919	0.491236	0.188317	0.697482	0.48735	0.750147	no	mXLOC_032065	0.981798	0	-0.981798	#NAME?	1	1	no	mXLOC_032065	0.404987	0	-0.404987	#NAME?	1	1	no
mXLOC_032066	ENSMUSG00000092183	Antisense	chr5:114727397-114806214	-	mXLOC_032066	0.118719	0.449732	0.331013	1.92151	1	1	no	mXLOC_032066	0.251204	0.448577	0.197373	0.836497	0.4744	0.738767	no	mXLOC_032066	0.0501833	0.124592	0.0744087	1.31193	1	1	no	mXLOC_032066	2.51827	1.32639	-1.19188	-0.924923	1	1	no
mXLOC_032070		Antisense	chr5:114890553-114913167	-	mXLOC_032070	0	0.0659676	0.0659676	inf	1	1	no	mXLOC_032070	0.0190683	0.156943	0.137875	3.04099	1	1	no	mXLOC_032070	0.771077	6.08535	5.31427	2.98039	0.3273	0.871195	no	mXLOC_032070	0	0	0	0	1	1	no
mXLOC_032071	ENSMUSG00000087477	Antisense	chr5:114917273-114937984	-	mXLOC_032071	0	11.3001	11.3001	inf	0.1786	0.546013	no	mXLOC_032071	1.59224	15.5355	13.9433	3.28644	0.04645	0.180581	no	mXLOC_032071	3.57997	21.3668	17.7868	2.57735	0.3332	0.874695	no	mXLOC_032071	0	2.8855	2.8855	inf	1	1	no
mXLOC_032072	ENSMUSG00000087477	Antisense	chr5:114917273-114937984	-	mXLOC_032072	0	0	0	0	1	1	no	mXLOC_032072	0.0406459	1.3976	1.35695	5.1037	0.01065	0.0582616	no	mXLOC_032072	0.365574	29.7557	29.3901	6.34686	0.2236	0.832379	no	mXLOC_032072	7.43e-05	0	-7.43e-05	#NAME?	1	1	no
mXLOC_032084		Antisense	chr5:115559427-115563727	-	mXLOC_032084	0	0.113422	0.113422	inf	1	1	no	mXLOC_032084	1.19745	2.00795	0.8105	0.745756	0.52495	0.776948	no	mXLOC_032084	0.0272701	37.4502	37.4229	10.4234	0.4133	0.896376	no	mXLOC_032084	0	0	0	0	1	1	no
mXLOC_032104	ENSMUSG00000086165	Antisense	chr5:120476525-120503641	-	mXLOC_032104	0.0851484	0.0884287	0.0032803	0.0545359	1	1	no	mXLOC_032104	0.115679	0.049199	-0.06648	-1.23343	1	1	no	mXLOC_032104	0.144867	0	-0.144867	#NAME?	1	1	no	mXLOC_032104	0.725639	1.14216	0.416521	0.654439	1	1	no
mXLOC_032105	ENSMUSG00000086165	Antisense	chr5:120476525-120503641	-	mXLOC_032105	0.275797	0.70514	0.429343	1.3543	0.62835	0.860611	no	mXLOC_032105	0.306198	0.226978	-0.07922	-0.431913	0.846	0.943052	no	mXLOC_032105	0.000629853	0.000657446	2.7593e-05	0.0618573	1	1	no	mXLOC_032105	0.000714531	1.90034	1.89963	11.377	1	1	no
mXLOC_032127		Antisense	chr5:121660562-121687314	-	mXLOC_032127	0	0	0	0	1	1	no	mXLOC_032127	0.10859	0.273535	0.164945	1.33283	1	1	no	mXLOC_032127	8.89823	0	-8.89823	#NAME?	1	1	no	mXLOC_032127	0	0	0	0	1	1	no
mXLOC_032162		Antisense	chr5:123907174-123969895	-	mXLOC_032162	0	0	0	0	1	1	no	mXLOC_032162	0.700805	1.49708	0.796275	1.09506	0.4775	0.741296	no	mXLOC_032162	0	0	0	0	1	1	no	mXLOC_032162	0	5.03142	5.03142	inf	1	1	no
mXLOC_032173	ENSMUSG00000085433	Antisense	chr5:124109019-124118197	-	mXLOC_032173	0.021093	0.0263042	0.0052112	0.318531	1	1	no	mXLOC_032173	3.19752	4.30543	1.10791	0.429204	0.16715	0.416786	no	mXLOC_032173	0.194808	0.0492216	-0.145586	-1.98469	1	1	no	mXLOC_032173	0	0	0	0	1	1	no
mXLOC_032178		Antisense	chr5:124439839-124462344	-	mXLOC_032178	0.0340937	0.0206685	-0.0134252	-0.722073	1	1	no	mXLOC_032178	0.131452	0.162159	0.030707	0.302873	1	1	no	mXLOC_032178	3.74256	0	-3.74256	#NAME?	1	1	no	mXLOC_032178	0	0	0	0	1	1	no
mXLOC_032200		Antisense	chr5:129020068-129024331	-	mXLOC_032200	0	0	0	0	1	1	no	mXLOC_032200	1.15307	1.49194	0.33887	0.371713	0.73485	0.896685	no	mXLOC_032200	0	0	0	0	1	1	no	mXLOC_032200	0	1.01678	1.01678	inf	1	1	no
mXLOC_032205		Antisense	chr5:129715433-129722615	-	mXLOC_032205	0	0	0	0	1	1	no	mXLOC_032205	0.133431	0.27659	0.143159	1.05166	0.51325	0.768245	no	mXLOC_032205	0	0.892934	0.892934	inf	1	1	no	mXLOC_032205	4.76456	10.6789	5.91434	1.16435	0.499	0.768417	no
mXLOC_032263	ENSMUSG00000105349	Antisense	chr5:136116630-136141800	-	mXLOC_032263	0.0295308	0.0599462	0.0304154	1.02145	1	1	no	mXLOC_032263	0.0260165	0.0106155	-0.015401	-1.29325	1	1	no	mXLOC_032263	0.105104	0.0289735	-0.0761305	-1.85902	1	1	no	mXLOC_032263	1.00015	0.405566	-0.594584	-1.30221	1	1	no
mXLOC_032288		Antisense	chr5:137745606-137768466	-	mXLOC_032288	0	0	0	0	1	1	no	mXLOC_032288	0.234011	0	-0.234011	#NAME?	1	1	no	mXLOC_032288	0	0	0	0	1	1	no	mXLOC_032288	8.56559	0	-8.56559	#NAME?	0.22775	0.573325	no
mXLOC_032331	ENSMUSG00000105699	Antisense	chr5:140605705-140618686	-	mXLOC_032331	0.082915	0.0964231	0.0135081	0.217747	1	1	no	mXLOC_032331	0.417511	0.0509152	-0.366596	-3.03565	0.1664	0.415662	no	mXLOC_032331	0.272328	0.105374	-0.166954	-1.36983	1	1	no	mXLOC_032331	1.09528	0.321922	-0.773358	-1.76652	1	1	no
mXLOC_033362		Antisense	chr6:8630473-8778488	+	mXLOC_033362	0	0	0	0	1	1	no	mXLOC_033362	0.206308	0.0649538	-0.141354	-1.66731	1	1	no	mXLOC_033362	0	5.63852	5.63852	inf	1	1	no	mXLOC_033362	2.44153	0	-2.44153	#NAME?	1	1	no
mXLOC_033365		Antisense	chr6:11900291-11907497	+	mXLOC_033365	0	0	0	0	1	1	no	mXLOC_033365	0.338491	0.231002	-0.107489	-0.551215	0.71735	0.888393	no	mXLOC_033365	0	4.01494	4.01494	inf	1	1	no	mXLOC_033365	0	0	0	0	1	1	no
mXLOC_033401		Antisense	chr6:22306438-22356243	+	mXLOC_033401	0.0398683	0	-0.0398683	#NAME?	1	1	no	mXLOC_033401	0.191684	0.0543493	-0.137335	-1.8184	1	1	no	mXLOC_033401	3.27409	0	-3.27409	#NAME?	1	1	no	mXLOC_033401	0	0.0253985	0.0253985	inf	1	1	no
mXLOC_033417		Antisense	chr6:29200431-29216364	+	mXLOC_033417	0	0	0	0	1	1	no	mXLOC_033417	0.0445451	0.112896	0.0683509	1.34166	1	1	no	mXLOC_033417	0	0	0	0	1	1	no	mXLOC_033417	0.587524	1.25874	0.671216	1.09926	1	1	no
mXLOC_033432		Antisense	chr6:30473245-30509800	+	mXLOC_033432	0	0	0	0	1	1	no	mXLOC_033432	0.124816	0.246195	0.121379	0.979998	1	1	no	mXLOC_033432	0	0	0	0	1	1	no	mXLOC_033432	1.29624	0	-1.29624	#NAME?	1	1	no
mXLOC_033440	ENSMUSG00000086675	Antisense	chr6:32144267-32588192	+	mXLOC_033440	0	0	0	0	1	1	no	mXLOC_033440	0	0	0	0	1	1	no	mXLOC_033440	0	0	0	0	1	1	no	mXLOC_033440	1.81472	2.88204	1.06732	0.667344	1	1	no
mXLOC_033445	ENSMUSG00000086762	Antisense	chr6:34290264-34324249	+	mXLOC_033445	0.065265	0.025638	-0.039627	-1.34802	1	1	no	mXLOC_033445	0.281702	0.262923	-0.018779	-0.0995271	0.94325	0.979337	no	mXLOC_033445	0.00142854	0	-0.00142854	#NAME?	1	1	no	mXLOC_033445	0.432138	1.27945	0.847312	1.56596	1	1	no
mXLOC_033491	ENSMUSG00000068601	Antisense	chr6:39397801-39421294	+	mXLOC_033491	0	0	0	0	1	1	no	mXLOC_033491	0.151502	0.197411	0.045909	0.381868	1	1	no	mXLOC_033491	6.94427	0	-6.94427	#NAME?	0.2183	0.832379	no	mXLOC_033491	12.6964	14.7902	2.0938	0.220232	0.86035	0.942924	no
mXLOC_033496		Antisense	chr6:39801689-39810988	+	mXLOC_033496	0	0	0	0	1	1	no	mXLOC_033496	0.0780859	0.196111	0.118025	1.32853	1	1	no	mXLOC_033496	0.000493656	0	-0.000493656	#NAME?	1	1	no	mXLOC_033496	4.62036	2.80038	-1.81998	-0.722384	1	1	no
mXLOC_033550	ENSMUSG00000097138	Antisense	chr6:47530138-47636936	+	mXLOC_033550	0	0	0	0	1	1	no	mXLOC_033550	1.67994	0.894229	-0.785711	-0.909695	0.5123	0.768	no	mXLOC_033550	0	0	0	0	1	1	no	mXLOC_033550	0	6.57082	6.57082	inf	1	1	no
mXLOC_033598		Antisense	chr6:50562562-50566585	+	mXLOC_033598	0.0636071	0.0742486	0.0106415	0.223175	1	1	no	mXLOC_033598	0.27266	0.578194	0.305534	1.08445	0.4102	0.68651	no	mXLOC_033598	0	1.19456	1.19456	inf	1	1	no	mXLOC_033598	0	0	0	0	1	1	no
mXLOC_033606	ENSMUSG00000087658	Antisense	chr6:52155589-52221854	+	mXLOC_033606	0.753411	0.946511	0.1931	0.329183	0.54155	0.815802	no	mXLOC_033606	2.8582	1.49447	-1.36373	-0.935472	0.16775	0.417808	no	mXLOC_033606	0.21664	0.23849	0.02185	0.13863	1	1	no	mXLOC_033606	2.02841	2.13233	0.10392	0.0720846	1	1	no
mXLOC_033608	ENSMUSG00000087658	Antisense	chr6:52155589-52221854	+	mXLOC_033608	0.547565	0.355958	-0.191607	-0.621322	1	1	no	mXLOC_033608	0.363328	0.103936	-0.259392	-1.80558	0.18325	0.441583	no	mXLOC_033608	1.06428	0	-1.06428	#NAME?	1	1	no	mXLOC_033608	0.898904	0.443689	-0.455215	-1.01862	1	1	no
mXLOC_033609	ENSMUSG00000087658	Antisense	chr6:52155589-52221854	+	mXLOC_033609	0	0	0	0	1	1	no	mXLOC_033609	0	0	0	0	1	1	no	mXLOC_033609	1.00789	0	-1.00789	#NAME?	1	1	no	mXLOC_033609	3.91781	0	-3.91781	#NAME?	1	1	no
mXLOC_033698		Antisense	chr6:70765719-70792232	+	mXLOC_033698	0	0	0	0	1	1	no	mXLOC_033698	0.1745	0.135255	-0.039245	-0.367545	1	1	no	mXLOC_033698	0	0	0	0	1	1	no	mXLOC_033698	0	1.52521	1.52521	inf	1	1	no
mXLOC_033722		Antisense	chr6:72318677-72345812	+	mXLOC_033722	0	0	0	0	1	1	no	mXLOC_033722	0.0802832	0.134824	0.0545408	0.747908	1	1	no	mXLOC_033722	1.50512	0	-1.50512	#NAME?	1	1	no	mXLOC_033722	0	0	0	0	1	1	no
mXLOC_033725		Antisense	chr6:72385157-72391038	+	mXLOC_033725	0	0	0	0	1	1	no	mXLOC_033725	0.163925	0.439387	0.275462	1.42246	0.33	0.613501	no	mXLOC_033725	0.105302	0	-0.105302	#NAME?	1	1	no	mXLOC_033725	45.6884	16.6541	-29.0343	-1.45595	0.0496	0.28139	no
mXLOC_033731		Antisense	chr6:72957330-72958748	+	mXLOC_033731	0	0	0	0	1	1	no	mXLOC_033731	0.382	0.635059	0.253059	0.733318	0.6232	0.838845	no	mXLOC_033731	65.3122	200.162	134.85	1.61574	0.57225	0.934462	no	mXLOC_033731	848.873	917.185	68.312	0.111663	0.63805	0.842431	no
mXLOC_033743	ENSMUSG00000090293	Antisense	chr6:82724990-82774513	+	mXLOC_033743	0	0	0	0	1	1	no	mXLOC_033743	0	0.171371	0.171371	inf	1	1	no	mXLOC_033743	8.50905	37.3926	28.8835	2.13568	0.53125	0.923602	no	mXLOC_033743	0.823967	1.12133	0.297363	0.444555	1	1	no
mXLOC_033760		Antisense	chr6:83768881-83775816	+	mXLOC_033760	0	0	0	0	1	1	no	mXLOC_033760	0.224215	0	-0.224215	#NAME?	1	1	no	mXLOC_033760	0	0	0	0	1	1	no	mXLOC_033760	1.81666	0	-1.81666	#NAME?	1	1	no
mXLOC_033782	ENSMUSG00000107230	Antisense	chr6:85942228-86001926	+	mXLOC_033782	0	0	0	0	1	1	no	mXLOC_033782	0.0337875	0.31682	0.283033	3.2291	0.2325	0.506915	no	mXLOC_033782	0	0	0	0	1	1	no	mXLOC_033782	9.80716	23.3276	13.5204	1.25013	0.68015	0.864495	no
mXLOC_033791	ENSMUSG00000097048	Antisense	chr6:86524472-86589321	+	mXLOC_033791	1.38571	2.05536	0.66965	0.568762	0.74475	0.90776	no	mXLOC_033791	0.392227	0.949257	0.55703	1.27511	0.12735	0.353429	no	mXLOC_033791	23.0022	17.9359	-5.0663	-0.358923	0.82435	0.967915	no	mXLOC_033791	6.71027	4.53786	-2.17241	-0.564358	1	1	no
mXLOC_033815	ENSMUSG00000107659	Antisense	chr6:88502562-88518905	+	mXLOC_033815	0.031403	0.0110308	-0.0203722	-1.50936	1	1	no	mXLOC_033815	0.103619	0.187561	0.083942	0.856063	1	1	no	mXLOC_033815	0	0	0	0	1	1	no	mXLOC_033815	6.13174	13.119	6.98726	1.09729	0.2937	0.621511	no
mXLOC_033817		Antisense	chr6:88883454-88898780	+	mXLOC_033817	0	0	0	0	1	1	no	mXLOC_033817	0.105168	0.0243113	-0.0808567	-2.113	1	1	no	mXLOC_033817	0.300289	3.01148	2.71119	3.32605	1	1	no	mXLOC_033817	0	2.0768	2.0768	inf	1	1	no
mXLOC_033845		Antisense	chr6:95473008-95718863	+	mXLOC_033845	0	0	0	0	1	1	no	mXLOC_033845	0.070256	0.0449644	-0.0252916	-0.64384	1	1	no	mXLOC_033845	0.0811134	0	-0.0811134	#NAME?	1	1	no	mXLOC_033845	1.50844	1.09794	-0.4105	-0.458254	1	1	no
mXLOC_033877	ENSMUSG00000097579	Antisense	chr6:112615579-112704668	+	mXLOC_033877	0.144359	0	-0.144359	#NAME?	1	1	no	mXLOC_033877	0.0678893	0.0648733	-0.003016	-0.0655592	1	1	no	mXLOC_033877	0	0	0	0	1	1	no	mXLOC_033877	1.02529	0.90098	-0.12431	-0.186465	1	1	no
mXLOC_033911	ENSMUSG00000107429	Antisense	chr6:115810728-115853374	+	mXLOC_033911	0.505074	0.0660959	-0.438978	-2.93386	1	1	no	mXLOC_033911	11.1213	19.4629	8.3416	0.807396	0.0103	0.0567586	no	mXLOC_033911	0.337871	0	-0.337871	#NAME?	1	1	no	mXLOC_033911	0.384441	0.963656	0.579215	1.32576	1	1	no
mXLOC_033930		Antisense	chr6:118383380-118419512	+	mXLOC_033930	0	0	0	0	1	1	no	mXLOC_033930	1.14695	1.31678	0.16983	0.199204	0.9103	0.968554	no	mXLOC_033930	0	6.35177	6.35177	inf	0.2365	0.832379	no	mXLOC_033930	0	35.9505	35.9505	inf	0.1734	0.523514	no
mXLOC_033931		Antisense	chr6:118383380-118419512	+	mXLOC_033931	0	0	0	0	1	1	no	mXLOC_033931	0.0700996	0.476479	0.406379	2.76493	0.3454	0.629889	no	mXLOC_033931	5.41405	2.4195	-2.99455	-1.162	1	1	no	mXLOC_033931	24.7538	19.7447	-5.0091	-0.326186	0.84815	0.937789	no
mXLOC_033975		Antisense	chr6:122846262-122856280	+	mXLOC_033975	0.0278788	0.0168326	-0.0110462	-0.727906	1	1	no	mXLOC_033975	0.0285587	0.12145	0.0928913	2.08835	1	1	no	mXLOC_033975	16.5448	25.7242	9.1794	0.636743	0.7944	0.963134	no	mXLOC_033975	1.32258	0.101248	-1.22133	-3.70739	1	1	no
mXLOC_033987		Antisense	chr6:123279798-123289988	+	mXLOC_033987	0.0325148	0.0272898	-0.005225	-0.252734	1	1	no	mXLOC_033987	0.0390045	0.470657	0.431652	3.59296	0.01445	0.0743074	no	mXLOC_033987	0.143396	5.40068	5.25728	5.23506	1	1	no	mXLOC_033987	0.199015	1.9758	1.77679	3.31148	1	1	no
mXLOC_033998		Antisense	chr6:124739182-124756524	+	mXLOC_033998	0	0	0	0	1	1	no	mXLOC_033998	0.211547	0.0672093	-0.144338	-1.65425	1	1	no	mXLOC_033998	34.0464	16.9539	-17.0925	-1.00589	0.70565	0.952018	no	mXLOC_033998	0	7.16563	7.16563	inf	0.2092	0.55771	no
mXLOC_034021	ENSMUSG00000101191	Antisense	chr6:125460257-125509135	+	mXLOC_034021	0.0162954	0	-0.0162954	#NAME?	1	1	no	mXLOC_034021	0.508627	1.34685	0.838223	1.40491	0.2536	0.530951	no	mXLOC_034021	0.660742	0	-0.660742	#NAME?	1	1	no	mXLOC_034021	0	0	0	0	1	1	no
mXLOC_034022	ENSMUSG00000101191	Antisense	chr6:125460257-125509135	+	mXLOC_034022	0.0713566	0.260188	0.188831	1.86644	1	1	no	mXLOC_034022	1.87324	3.57925	1.70601	0.934118	0.26375	0.543156	no	mXLOC_034022	0.343987	0	-0.343987	#NAME?	1	1	no	mXLOC_034022	0	0	0	0	1	1	no
mXLOC_034042	ENSMUSG00000097253	Antisense	chr6:128356003-128424933	+	mXLOC_034042	0.222261	0.0836706	-0.13859	-1.40946	1	1	no	mXLOC_034042	15.9637	5.48188	-10.4818	-1.54205	5e-05	0.000580752	yes	mXLOC_034042	0.00110283	0.000453424	-0.000649406	-1.28228	1	1	no	mXLOC_034042	0.0066178	0	-0.0066178	#NAME?	1	1	no
mXLOC_034081	ENSMUSG00000108196	Antisense	chr6:134715467-134792748	+	mXLOC_034081	0	0	0	0	1	1	no	mXLOC_034081	0	0.279811	0.279811	inf	1	1	no	mXLOC_034081	11.9263	20.4978	8.5715	0.78132	0.7129	0.95323	no	mXLOC_034081	9.98184	4.18216	-5.79968	-1.25506	0.58765	0.816327	no
mXLOC_034171	ENSMUSG00000085355	Antisense	chr6:148921034-148947618	+	mXLOC_034171	0.0558214	0	-0.0558214	#NAME?	1	1	no	mXLOC_034171	0.182698	0.047726	-0.134972	-1.93661	1	1	no	mXLOC_034171	0.130526	0	-0.130526	#NAME?	1	1	no	mXLOC_034171	4.08591	1.63522	-2.45069	-1.32117	1	1	no
mXLOC_034213		Antisense	chr6:11907793-12081205	-	mXLOC_034213	0	0	0	0	1	1	no	mXLOC_034213	0.129117	0.286922	0.157805	1.15199	0.4888	0.751088	no	mXLOC_034213	0	1.01806	1.01806	inf	1	1	no	mXLOC_034213	0	0	0	0	1	1	no
mXLOC_034261		Antisense	chr6:29271298-29276274	-	mXLOC_034261	0.025116	0	-0.025116	#NAME?	1	1	no	mXLOC_034261	0.0181144	0.218014	0.1999	3.58922	1	1	no	mXLOC_034261	7.8817	2.12335	-5.75835	-1.89216	0.3921	0.892661	no	mXLOC_034261	0.000105804	1.15987	1.15976	13.4203	1	1	no
mXLOC_034263		Antisense	chr6:29467717-29470518	-	mXLOC_034263	0	0	0	0	1	1	no	mXLOC_034263	0.140109	0.175982	0.035873	0.328878	1	1	no	mXLOC_034263	0	0	0	0	1	1	no	mXLOC_034263	14.7417	0	-14.7417	#NAME?	0.18395	0.534278	no
mXLOC_034332	ENSMUSG00000086582	Antisense	chr6:39573867-39725463	-	mXLOC_034332	0.850848	0.716967	-0.133881	-0.246995	0.66415	0.876823	no	mXLOC_034332	1.04929	1.09246	0.04317	0.0581688	0.87005	0.953516	no	mXLOC_034332	1.9501	1.46285	-0.48725	-0.414767	1	1	no	mXLOC_034332	1.17873	2.21057	1.03184	0.907182	1	1	no
mXLOC_034428		Antisense	chr6:65525312-65638179	-	mXLOC_034428	0	0	0	0	1	1	no	mXLOC_034428	0.0969872	0.370451	0.273464	1.93342	0.1592	0.404722	no	mXLOC_034428	0	1.55241	1.55241	inf	1	1	no	mXLOC_034428	0.498329	0.676205	0.177876	0.440361	1	1	no
mXLOC_034510	ENSMUSG00000107406	Antisense	chr6:71543191-71582720	-	mXLOC_034510	0	0	0	0	1	1	no	mXLOC_034510	0.205993	0.170173	-0.03582	-0.275594	1	1	no	mXLOC_034510	0	0	0	0	1	1	no	mXLOC_034510	0	3.71248	3.71248	inf	1	1	no
mXLOC_034521	ENSMUSG00000108435	Antisense	chr6:72345893-72353162	-	mXLOC_034521	0.128956	0.0908309	-0.0381251	-0.505626	1	1	no	mXLOC_034521	0.322216	0.222015	-0.100201	-0.537373	0.7272	0.892739	no	mXLOC_034521	2.2096	0	-2.2096	#NAME?	1	1	no	mXLOC_034521	2.48393	1.66737	-0.81656	-0.575054	1	1	no
mXLOC_034527		Antisense	chr6:72544272-72562987	-	mXLOC_034527	0	0	0	0	1	1	no	mXLOC_034527	1.18192	2.14979	0.96787	0.863071	0.3726	0.65471	no	mXLOC_034527	156.241	103.739	-52.502	-0.590816	0.48035	0.915686	no	mXLOC_034527	0	0	0	0	1	1	no
mXLOC_034557		Antisense	chr6:83114731-83118901	-	mXLOC_034557	0.0819894	0.221358	0.139369	1.43287	1	1	no	mXLOC_034557	0.103587	0.108271	0.004684	0.0638078	1	1	no	mXLOC_034557	1.29856	0.522912	-0.775648	-1.31228	1	1	no	mXLOC_034557	0.112664	1.54916	1.4365	3.78139	1	1	no
mXLOC_034586		Antisense	chr6:86365635-86370092	-	mXLOC_034586	0	0.0182791	0.0182791	inf	1	1	no	mXLOC_034586	0.144059	0.0757531	-0.0683059	-0.927285	1	1	no	mXLOC_034586	2.64099	2.82941	0.18842	0.099421	1	1	no	mXLOC_034586	2.57393	0	-2.57393	#NAME?	1	1	no
mXLOC_034587	ENSMUSG00000107509	Antisense	chr6:86371303-86379328	-	mXLOC_034587	0	0	0	0	1	1	no	mXLOC_034587	0.316682	0.596004	0.279322	0.91229	0.5354	0.783759	no	mXLOC_034587	0	0	0	0	1	1	no	mXLOC_034587	0.00246968	2.21414	2.21167	9.80821	1	1	no
mXLOC_034625	ENSMUSG00000097763	Antisense	chr6:87887813-87936639	-	mXLOC_034625	0.023221	0	-0.023221	#NAME?	1	1	no	mXLOC_034625	0.128999	0.164547	0.035548	0.351144	1	1	no	mXLOC_034625	2.00627	3.88528	1.87901	0.953504	1	1	no	mXLOC_034625	0	2.0398	2.0398	inf	1	1	no
mXLOC_034631		Antisense	chr6:88465382-88497599	-	mXLOC_034631	0	0	0	0	1	1	no	mXLOC_034631	0.0915933	0.184677	0.0930837	1.01169	1	1	no	mXLOC_034631	0.239748	0	-0.239748	#NAME?	1	1	no	mXLOC_034631	2.59093	2.19508	-0.39585	-0.239201	1	1	no
mXLOC_034637		Antisense	chr6:88900714-88912241	-	mXLOC_034637	1.67764	0.116839	-1.5608	-3.84384	0.1751	0.540398	no	mXLOC_034637	0.598223	0.0813338	-0.516889	-2.87876	0.0574	0.209312	no	mXLOC_034637	2.00143	0	-2.00143	#NAME?	1	1	no	mXLOC_034637	0.492397	0	-0.492397	#NAME?	1	1	no
mXLOC_034664		Antisense	chr6:97210302-97233325	-	mXLOC_034664	0.161949	1.14376	0.981811	2.82018	0.29675	0.635989	no	mXLOC_034664	0.320473	0.538241	0.217768	0.748049	0.49625	0.756514	no	mXLOC_034664	0	0.780487	0.780487	inf	1	1	no	mXLOC_034664	0.844599	0.949876	0.105277	0.169472	1	1	no
mXLOC_034709	ENSMUSG00000090194	Antisense	chr6:113237767-113281392	-	mXLOC_034709	0	0	0	0	1	1	no	mXLOC_034709	0	0	0	0	1	1	no	mXLOC_034709	25.241	129.479	104.238	2.35888	0.46525	0.910061	no	mXLOC_034709	7.95671	8.62234	0.66563	0.115908	0.6338	0.840822	no
mXLOC_034711	ENSMUSG00000085012	Antisense	chr6:113306733-113326747	-	mXLOC_034711	0	0	0	0	1	1	no	mXLOC_034711	0.0704765	0.154427	0.0839505	1.13171	1	1	no	mXLOC_034711	0	1.0165	1.0165	inf	1	1	no	mXLOC_034711	0	0	0	0	1	1	no
mXLOC_034714		Antisense	chr6:113378108-113414787	-	mXLOC_034714	0	0.0393825	0.0393825	inf	1	1	no	mXLOC_034714	0.215008	0.342929	0.127921	0.673521	0.5909	0.818401	no	mXLOC_034714	0	7.30643	7.30643	inf	0.24955	0.832379	no	mXLOC_034714	0	0	0	0	1	1	no
mXLOC_034726		Antisense	chr6:114356262-114483296	-	mXLOC_034726	0.173667	0	-0.173667	#NAME?	1	1	no	mXLOC_034726	0	0	0	0	1	1	no	mXLOC_034726	0	0	0	0	1	1	no	mXLOC_034726	1.01796	2.93833	1.92037	1.52931	1	1	no
mXLOC_034800		Antisense	chr6:123229834-123262029	-	mXLOC_034800	0.423965	2.9725	2.54854	2.80966	0.2239	0.580326	no	mXLOC_034800	0.353115	0.962685	0.60957	1.44693	0.0046	0.0293699	yes	mXLOC_034800	0.0484131	2.85483	2.80642	5.88186	1	1	no	mXLOC_034800	2.26407	0.181078	-2.08299	-3.64424	1	1	no
mXLOC_034820		Antisense	chr6:124829520-124833701	-	mXLOC_034820	0	0	0	0	1	1	no	mXLOC_034820	0.34363	0.109148	-0.234482	-1.65457	0.33755	0.621671	no	mXLOC_034820	0.460341	6.0214	5.56106	3.70932	0.36805	0.885559	no	mXLOC_034820	1.05978	2.66018	1.6004	1.32777	1	1	no
mXLOC_034828	ENSMUSG00000108034	Antisense	chr6:125006701-125063267	-	mXLOC_034828	0	0	0	0	1	1	no	mXLOC_034828	0.136295	0.406522	0.270227	1.5766	0.39965	0.678008	no	mXLOC_034828	0	4.70627	4.70627	inf	1	1	no	mXLOC_034828	6.15283	6.61703	0.4642	0.104933	1	1	no
mXLOC_034829	ENSMUSG00000108034	Antisense	chr6:125006701-125063267	-	mXLOC_034829	0	0	0	0	1	1	no	mXLOC_034829	0.0424298	0.136726	0.0942962	1.68814	1	1	no	mXLOC_034829	0	0	0	0	1	1	no	mXLOC_034829	0	1.31037	1.31037	inf	1	1	no
mXLOC_034832		Antisense	chr6:125131846-125144753	-	mXLOC_034832	0.0251825	0	-0.0251825	#NAME?	1	1	no	mXLOC_034832	0.143753	0.211413	0.06766	0.556476	1	1	no	mXLOC_034832	0.211632	0.136642	-0.07499	-0.631158	1	1	no	mXLOC_034832	2.63842	0	-2.63842	#NAME?	1	1	no
mXLOC_034878		Antisense	chr6:129342690-129365303	-	mXLOC_034878	0.0166182	0	-0.0166182	#NAME?	1	1	no	mXLOC_034878	0.102603	0.273801	0.171198	1.41606	0.3528	0.636656	no	mXLOC_034878	0.00111217	0	-0.00111217	#NAME?	1	1	no	mXLOC_034878	1.19735	0.00321869	-1.19413	-8.53916	1	1	no
mXLOC_034917	ENSMUSG00000107767	Antisense	chr6:134308950-134438741	-	mXLOC_034917	0	0	0	0	1	1	no	mXLOC_034917	0	0	0	0	1	1	no	mXLOC_034917	0	3.26e-05	3.26e-05	inf	1	1	no	mXLOC_034917	11.9536	11.3737	-0.5799	-0.0717494	0.9228	0.966555	no
mXLOC_034952		Antisense	chr6:137735077-137751955	-	mXLOC_034952	0.01453	0	-0.01453	#NAME?	1	1	no	mXLOC_034952	0.150481	0.189161	0.03868	0.330029	1	1	no	mXLOC_034952	0	1.63248	1.63248	inf	1	1	no	mXLOC_034952	0	0	0	0	1	1	no
mXLOC_034963		Antisense	chr6:142387143-142405052	-	mXLOC_034963	0	0	0	0	1	1	no	mXLOC_034963	0.192248	0	-0.192248	#NAME?	1	1	no	mXLOC_034963	0	0	0	0	1	1	no	mXLOC_034963	0	2.9486	2.9486	inf	1	1	no
mXLOC_034969	ENSMUSG00000107802	Antisense	chr6:143166839-143232307	-	mXLOC_034969	0.00306008	0.00408117	0.00102109	0.415412	1	1	no	mXLOC_034969	0.0397725	0.183692	0.14392	2.20745	1	1	no	mXLOC_034969	0.131702	0.292865	0.161163	1.15295	1	1	no	mXLOC_034969	5.47725	16.2703	10.793	1.57072	0.07775	0.353326	no
mXLOC_035993		Antisense	chr7:4660514-4685195	+	mXLOC_035993	0	0	0	0	1	1	no	mXLOC_035993	0	0	0	0	1	1	no	mXLOC_035993	0	54.4969	54.4969	inf	0.2468	0.832379	no	mXLOC_035993	0	0	0	0	1	1	no
mXLOC_036043		Antisense	chr7:13031502-13038370	+	mXLOC_036043	0.0640495	0	-0.0640495	#NAME?	1	1	no	mXLOC_036043	0.193552	0.411394	0.217842	1.0878	0.4163	0.691807	no	mXLOC_036043	17.6959	38.8276	21.1317	1.13367	0.7457	0.95579	no	mXLOC_036043	0	0	0	0	1	1	no
mXLOC_036044		Antisense	chr7:13031502-13038370	+	mXLOC_036044	0.534719	0.222063	-0.312656	-1.26781	1	1	no	mXLOC_036044	0.266331	0.352526	0.086195	0.404512	0.75515	0.904282	no	mXLOC_036044	0	1.05735	1.05735	inf	1	1	no	mXLOC_036044	0	1.15038	1.15038	inf	1	1	no
mXLOC_036059	ENSMUSG00000109984	Antisense	chr7:15970671-16048173	+	mXLOC_036059	0	0	0	0	1	1	no	mXLOC_036059	0	0.00492508	0.00492508	inf	1	1	no	mXLOC_036059	3.73749	1.80632	-1.93117	-1.04902	1	1	no	mXLOC_036059	4.48107	4.43614	-0.04493	-0.0145364	1	1	no
mXLOC_036117		Antisense	chr7:19630409-19665036	+	mXLOC_036117	0	0	0	0	1	1	no	mXLOC_036117	0.0801515	0.110559	0.0304075	0.464018	1	1	no	mXLOC_036117	1.18459	1.57836	0.39377	0.414038	1	1	no	mXLOC_036117	0	0.508353	0.508353	inf	1	1	no
mXLOC_036120	ENSMUSG00000087206	Antisense	chr7:19808453-19822813	+	mXLOC_036120	0	0	0	0	1	1	no	mXLOC_036120	0	0.19391	0.19391	inf	1	1	no	mXLOC_036120	1.68755	10.7252	9.03765	2.66801	0.53405	0.924658	no	mXLOC_036120	56.995	91.9631	34.9681	0.690221	0.34545	0.663215	no
mXLOC_036159		Antisense	chr7:25242560-25250912	+	mXLOC_036159	0	0	0	0	1	1	no	mXLOC_036159	0.083432	0	-0.083432	#NAME?	1	1	no	mXLOC_036159	0	0.464335	0.464335	inf	1	1	no	mXLOC_036159	1.14428	2.09776	0.95348	0.87441	1	1	no
mXLOC_036180		Antisense	chr7:25710269-25756215	+	mXLOC_036180	0.319222	0.25857	-0.060652	-0.304005	1	1	no	mXLOC_036180	0.150336	0.901225	0.750889	2.5837	0.0169	0.0843116	no	mXLOC_036180	0.228098	0.218989	-0.009109	-0.058795	1	1	no	mXLOC_036180	1.33432	1.21406	-0.12026	-0.136273	1	1	no
mXLOC_036218	ENSMUSG00000109168	Antisense	chr7:28314880-28339053	+	mXLOC_036218	0	0	0	0	1	1	no	mXLOC_036218	0	0.261081	0.261081	inf	1	1	no	mXLOC_036218	0	0	0	0	1	1	no	mXLOC_036218	38.2674	64.5965	26.3291	0.75534	0.7256	0.887342	no
mXLOC_036220	ENSMUSG00000109168	Antisense	chr7:28314880-28339053	+	mXLOC_036220	0	0	0	0	1	1	no	mXLOC_036220	0.504207	0.289462	-0.214745	-0.800645	0.58235	0.813558	no	mXLOC_036220	0	10.3981	10.3981	inf	0.21725	0.832379	no	mXLOC_036220	1.84576	0	-1.84576	#NAME?	1	1	no
mXLOC_036222	ENSMUSG00000109455	Antisense	chr7:28372994-28598217	+	mXLOC_036222	0.318587	0.269343	-0.049244	-0.242245	1	1	no	mXLOC_036222	0.370437	0.700679	0.330242	0.919526	0.3095	0.592324	no	mXLOC_036222	1.89439	3.1566	1.26221	0.736636	1	1	no	mXLOC_036222	2.35999	3.82407	1.46408	0.696328	1	1	no
mXLOC_036223	ENSMUSG00000109455	Antisense	chr7:28372994-28598217	+	mXLOC_036223	0.423998	0.274805	-0.149193	-0.62565	1	1	no	mXLOC_036223	0.0826549	0.140421	0.0577661	0.764584	1	1	no	mXLOC_036223	0.786968	1.92185	1.13488	1.28812	1	1	no	mXLOC_036223	2.43436	1.55171	-0.88265	-0.649687	1	1	no
mXLOC_036281		Antisense	chr7:30616860-30626184	+	mXLOC_036281	0	0	0	0	1	1	no	mXLOC_036281	0.459614	1.03285	0.573236	1.16813	0.40035	0.678629	no	mXLOC_036281	0	0	0	0	1	1	no	mXLOC_036281	0	0	0	0	1	1	no
mXLOC_036289	ENSMUSG00000098146	Antisense	chr7:30727700-30756141	+	mXLOC_036289	1.91477	0.949522	-0.965248	-1.0119	0.43795	0.750835	no	mXLOC_036289	1.19271	0.51139	-0.68132	-1.22174	0.165	0.413416	no	mXLOC_036289	1.1798	0	-1.1798	#NAME?	1	1	no	mXLOC_036289	8.24237	1.79899	-6.44338	-2.19588	0.03635	0.236417	no
mXLOC_036295	ENSMUSG00000101029	Antisense	chr7:30865371-30886446	+	mXLOC_036295	0	0	0	0	1	1	no	mXLOC_036295	0	0	0	0	1	1	no	mXLOC_036295	0.047175	0	-0.047175	#NAME?	1	1	no	mXLOC_036295	1.21654	0.418968	-0.797572	-1.53787	1	1	no
mXLOC_036300		Antisense	chr7:31032721-31042481	+	mXLOC_036300	0.0460419	0	-0.0460419	#NAME?	1	1	no	mXLOC_036300	1.15567	1.39138	0.23571	0.267792	0.77455	0.912458	no	mXLOC_036300	0	0	0	0	1	1	no	mXLOC_036300	0	0	0	0	1	1	no
mXLOC_036324		Antisense	chr7:35641936-35647580	+	mXLOC_036324	0	0.133278	0.133278	inf	1	1	no	mXLOC_036324	0.329467	0.749091	0.419624	1.185	0.46935	0.7343	no	mXLOC_036324	0	20.2624	20.2624	inf	0.17815	0.832379	no	mXLOC_036324	0	3.41358	3.41358	inf	1	1	no
mXLOC_036461		Antisense	chr7:64376526-64392320	+	mXLOC_036461	0	0	0	0	1	1	no	mXLOC_036461	0.101975	0.071034	-0.030941	-0.521628	1	1	no	mXLOC_036461	0.0418109	0	-0.0418109	#NAME?	1	1	no	mXLOC_036461	0	2.63888	2.63888	inf	1	1	no
mXLOC_036462		Antisense	chr7:64376526-64392320	+	mXLOC_036462	0	0	0	0	1	1	no	mXLOC_036462	0.145199	0.257755	0.112556	0.827968	0.6097	0.831054	no	mXLOC_036462	0	0	0	0	1	1	no	mXLOC_036462	1.36094	0.40147	-0.95947	-1.76124	1	1	no
mXLOC_036506	ENSMUSG00000039133	Antisense	chr7:79660195-79715737	+	mXLOC_036506	0.0816516	0	-0.0816516	#NAME?	1	1	no	mXLOC_036506	4.49765	1.56195	-2.9357	-1.52582	5e-05	0.000580752	yes	mXLOC_036506	0.132774	0.0842184	-0.0485556	-0.656769	1	1	no	mXLOC_036506	0.134202	1.47e-06	-0.134201	-16.4781	1	1	no
mXLOC_036519	ENSMUSG00000108436	Antisense	chr7:80388584-80406577	+	mXLOC_036519	0.554148	1.22379	0.669642	1.14301	0.4295	0.745579	no	mXLOC_036519	0.289938	0.316138	0.0262	0.12481	0.90035	0.964633	no	mXLOC_036519	2.55518	11.9633	9.40812	2.22712	0.54595	0.927516	no	mXLOC_036519	0.421481	0	-0.421481	#NAME?	1	1	no
mXLOC_036523	ENSMUSG00000108321	Antisense	chr7:80711582-80825974	+	mXLOC_036523	0	0	0	0	1	1	no	mXLOC_036523	0.120091	0.270655	0.150564	1.17233	0.36545	0.648622	no	mXLOC_036523	0	0	0	0	1	1	no	mXLOC_036523	0.0362242	7.02406	6.98784	7.59921	0.371	0.680449	no
mXLOC_036532		Antisense	chr7:81342698-81345339	+	mXLOC_036532	0	0	0	0	1	1	no	mXLOC_036532	1.41136	2.69337	1.28201	0.932321	0.446	0.716798	no	mXLOC_036532	0	0	0	0	1	1	no	mXLOC_036532	0.00153885	8.17042	8.16888	12.3743	0.33765	0.658747	no
mXLOC_036567	ENSMUSG00000098066	Antisense	chr7:92637207-92669934	+	mXLOC_036567	1.06245	1.89717	0.83472	0.83646	0.40715	0.729609	no	mXLOC_036567	0.41231	0.56988	0.15757	0.466928	0.62845	0.84145	no	mXLOC_036567	0.36536	0.695729	0.330369	0.929205	1	1	no	mXLOC_036567	1.28589	2.94025	1.65436	1.19317	1	1	no
mXLOC_036714		Antisense	chr7:111066150-111122695	+	mXLOC_036714	0.00894431	0.0136082	0.00466389	0.605433	1	1	no	mXLOC_036714	0.367246	0.847102	0.479856	1.20579	0.32985	0.613395	no	mXLOC_036714	0	0	0	0	1	1	no	mXLOC_036714	1.40498	0	-1.40498	#NAME?	1	1	no
mXLOC_036736	ENSMUSG00000110248	Antisense	chr7:114046711-114117946	+	mXLOC_036736	0	0	0	0	1	1	no	mXLOC_036736	0.193633	0.127456	-0.066177	-0.60333	1	1	no	mXLOC_036736	1.24425	12.1019	10.8576	3.28189	1	1	no	mXLOC_036736	0	7.9103	7.9103	inf	0.19495	0.546289	no
mXLOC_036754		Antisense	chr7:118104283-118116291	+	mXLOC_036754	0.0923329	0	-0.0923329	#NAME?	1	1	no	mXLOC_036754	1.11102	1.48653	0.37551	0.420059	0.7399	0.898988	no	mXLOC_036754	0	0.00164416	0.00164416	inf	1	1	no	mXLOC_036754	0	5.41582	5.41582	inf	1	1	no
mXLOC_036762		Antisense	chr7:119715052-119720809	+	mXLOC_036762	0	0	0	0	1	1	no	mXLOC_036762	0.0402068	0.273812	0.233605	2.76768	1	1	no	mXLOC_036762	0	0	0	0	1	1	no	mXLOC_036762	2.38007	0	-2.38007	#NAME?	1	1	no
mXLOC_036834	ENSMUSG00000108617	Antisense	chr7:127022113-127042471	+	mXLOC_036834	0.490241	0.100467	-0.389774	-2.28677	1	1	no	mXLOC_036834	0.185079	0.0651295	-0.11995	-1.50676	1	1	no	mXLOC_036834	2.81146	3.54795	0.73649	0.335665	1	1	no	mXLOC_036834	0	0	0	0	1	1	no
mXLOC_036835	ENSMUSG00000108617	Antisense	chr7:127022113-127042471	+	mXLOC_036835	1.41802	0	-1.41802	#NAME?	1	1	no	mXLOC_036835	0.406706	0	-0.406706	#NAME?	1	1	no	mXLOC_036835	6.33687	17.5711	11.2342	1.47136	0.63885	0.944194	no	mXLOC_036835	0	4.03619	4.03619	inf	1	1	no
mXLOC_036960		Antisense	chr7:141429743-141437892	+	mXLOC_036960	0	0	0	0	1	1	no	mXLOC_036960	0.0346922	0.153573	0.118881	2.14624	1	1	no	mXLOC_036960	0	1.37797	1.37797	inf	1	1	no	mXLOC_036960	0.537219	5.36984	4.83262	3.3213	1	1	no
mXLOC_036972		Antisense	chr7:142325836-142388038	+	mXLOC_036972	0.0154099	0	-0.0154099	#NAME?	1	1	no	mXLOC_036972	0.794087	1.52467	0.730583	0.941124	0.4493	0.718907	no	mXLOC_036972	2587.71	2063.41	-524.3	-0.32664	0.85755	0.972492	no	mXLOC_036972	11.9504	4.26421	-7.68619	-1.48671	0.72875	0.888739	no
mXLOC_037002	ENSMUSG00000109251	Antisense	chr7:143607658-143685872	+	mXLOC_037002	0.141806	0.170625	0.028819	0.266912	1	1	no	mXLOC_037002	0.491544	0.169431	-0.322113	-1.53662	0.1723	0.424535	no	mXLOC_037002	4.30571	0.40511	-3.9006	-3.40987	1	1	no	mXLOC_037002	1.12661	1.5581	0.43149	0.467802	1	1	no
mXLOC_037015		Antisense	chr7:3289044-3331099	-	mXLOC_037015	0	0.0159693	0.0159693	inf	1	1	no	mXLOC_037015	0.0513933	0.319865	0.268472	2.63781	0.06555	0.228944	no	mXLOC_037015	0	0	0	0	1	1	no	mXLOC_037015	3.54388	0	-3.54388	#NAME?	1	1	no
mXLOC_037048		Antisense	chr7:5080107-5098209	-	mXLOC_037048	0	0	0	0	1	1	no	mXLOC_037048	0	0.0265513	0.0265513	inf	1	1	no	mXLOC_037048	4.39576	0	-4.39576	#NAME?	1	1	no	mXLOC_037048	9.42359	4.39139	-5.0322	-1.1016	0.6554	0.852532	no
mXLOC_037090		Antisense	chr7:12922228-12926777	-	mXLOC_037090	0	0	0	0	1	1	no	mXLOC_037090	1.64821	2.74349	1.09528	0.735109	0.5191	0.772491	no	mXLOC_037090	0	0	0	0	1	1	no	mXLOC_037090	0	0	0	0	1	1	no
mXLOC_037113	ENSMUSG00000109647	Antisense	chr7:16399569-16437698	-	mXLOC_037113	0	0	0	0	1	1	no	mXLOC_037113	0.184875	0.228346	0.043471	0.304668	1	1	no	mXLOC_037113	1.57972	0	-1.57972	#NAME?	1	1	no	mXLOC_037113	0	0	0	0	1	1	no
mXLOC_037122		Antisense	chr7:16904772-16911490	-	mXLOC_037122	0.237629	0.0904284	-0.147201	-1.39386	1	1	no	mXLOC_037122	0.604122	0.2718	-0.332322	-1.1523	0.1079	0.319035	no	mXLOC_037122	2.27626	1.47957	-0.79669	-0.621488	1	1	no	mXLOC_037122	0	0.533216	0.533216	inf	1	1	no
mXLOC_037125		Antisense	chr7:18838884-18863520	-	mXLOC_037125	0	0	0	0	1	1	no	mXLOC_037125	0	0	0	0	1	1	no	mXLOC_037125	0	41.1244	41.1244	inf	0.18805	0.832379	no	mXLOC_037125	0	0	0	0	1	1	no
mXLOC_037129		Antisense	chr7:19024346-19054621	-	mXLOC_037129	0	0	0	0	1	1	no	mXLOC_037129	0.0811937	0.365375	0.284181	2.16994	0.304	0.587	no	mXLOC_037129	5.63923	0.586536	-5.05269	-3.26521	1	1	no	mXLOC_037129	3.85747	0.230674	-3.6268	-4.06373	1	1	no
mXLOC_037134		Antisense	chr7:19149721-19153542	-	mXLOC_037134	0	0	0	0	1	1	no	mXLOC_037134	0.265843	0.545414	0.279571	1.03678	0.50095	0.759643	no	mXLOC_037134	1.10623	0	-1.10623	#NAME?	1	1	no	mXLOC_037134	4.37177	12.9697	8.59793	1.56885	0.4891	0.764524	no
mXLOC_037145	ENSMUSG00000040705	Antisense	chr7:19404775-19422841	-	mXLOC_037145	0	0	0	0	1	1	no	mXLOC_037145	0.135519	0.0295415	-0.105978	-2.19768	1	1	no	mXLOC_037145	0	0	0	0	1	1	no	mXLOC_037145	0	1.0381	1.0381	inf	1	1	no
mXLOC_037165	ENSMUSG00000109214	Antisense	chr7:19852002-19871438	-	mXLOC_037165	0.875995	0.957997	0.082002	0.129099	0.874	0.948646	no	mXLOC_037165	0.626692	0.939036	0.312344	0.583424	0.18975	0.450341	no	mXLOC_037165	2.73548	0.57104	-2.16444	-2.26013	1	1	no	mXLOC_037165	3.73731	3.5096	-0.22771	-0.0906926	1	1	no
mXLOC_037177		Antisense	chr7:24347189-24395226	-	mXLOC_037177	1.37435	0	-1.37435	#NAME?	0.15165	0.503071	no	mXLOC_037177	0.515253	0.201356	-0.313897	-1.35554	0.2888	0.571158	no	mXLOC_037177	0	0	0	0	1	1	no	mXLOC_037177	0	0	0	0	1	1	no
mXLOC_037184		Antisense	chr7:24460090-24475968	-	mXLOC_037184	0	0	0	0	1	1	no	mXLOC_037184	0.0523152	1.79651	1.74419	5.10182	0.0113	0.0610959	no	mXLOC_037184	0	0	0	0	1	1	no	mXLOC_037184	0	0	0	0	1	1	no
mXLOC_037191		Antisense	chr7:24884370-24889852	-	mXLOC_037191	0	0	0	0	1	1	no	mXLOC_037191	1.84572	2.33641	0.49069	0.340113	0.74325	0.900117	no	mXLOC_037191	0	0	0	0	1	1	no	mXLOC_037191	0	0	0	0	1	1	no
mXLOC_037204		Antisense	chr7:25267703-25294159	-	mXLOC_037204	0	1.15092	1.15092	inf	1	1	no	mXLOC_037204	0	0.611211	0.611211	inf	1	1	no	mXLOC_037204	3.22352	0	-3.22352	#NAME?	1	1	no	mXLOC_037204	0	14.0162	14.0162	inf	1	1	no
mXLOC_037234		Antisense	chr7:27591551-27641175	-	mXLOC_037234	0	0	0	0	1	1	no	mXLOC_037234	0.127715	0.569352	0.441637	2.15639	0.3557	0.639485	no	mXLOC_037234	3.68768	0	-3.68768	#NAME?	1	1	no	mXLOC_037234	1.57649	5.70542	4.12893	1.85562	1	1	no
mXLOC_037251		Antisense	chr7:28350266-28353155	-	mXLOC_037251	0.0359169	0.0414514	0.0055345	0.206759	1	1	no	mXLOC_037251	0.908704	1.19236	0.283656	0.391936	0.76415	0.908813	no	mXLOC_037251	21.3553	5.16686	-16.1884	-2.04724	0.23035	0.832379	no	mXLOC_037251	0	0.00485047	0.00485047	inf	1	1	no
mXLOC_037260	ENSMUSG00000109420	Antisense	chr7:28808540-28822280	-	mXLOC_037260	0	0	0	0	1	1	no	mXLOC_037260	0.231067	0.307163	0.076096	0.410691	0.76345	0.908624	no	mXLOC_037260	0	11.8519	11.8519	inf	0.2298	0.832379	no	mXLOC_037260	0	0	0	0	1	1	no
mXLOC_037262	ENSMUSG00000109307	Antisense	chr7:28881421-28962414	-	mXLOC_037262	7.80558	2.25512	-5.55046	-1.7913	0.28765	0.626878	no	mXLOC_037262	0.993728	0.28453	-0.709198	-1.80427	0.49145	0.753252	no	mXLOC_037262	36.1222	27.4126	-8.7096	-0.398045	0.77665	0.96065	no	mXLOC_037262	21.8103	17.3072	-4.5031	-0.33364	0.53845	0.789427	no
mXLOC_037460		Antisense	chr7:46841474-46855630	-	mXLOC_037460	0.0444583	0.0598559	0.0153976	0.429041	1	1	no	mXLOC_037460	1.872	3.10659	1.23459	0.730752	0.53655	0.784442	no	mXLOC_037460	0	0	0	0	1	1	no	mXLOC_037460	0	0	0	0	1	1	no
mXLOC_037488		Antisense	chr7:55794153-55831677	-	mXLOC_037488	0	0	0	0	1	1	no	mXLOC_037488	0.242553	0.950257	0.707704	1.97002	0.36245	0.645554	no	mXLOC_037488	0	32.9485	32.9485	inf	0.2246	0.832379	no	mXLOC_037488	0	0	0	0	1	1	no
mXLOC_037514		Antisense	chr7:66079633-66089490	-	mXLOC_037514	0	0	0	0	1	1	no	mXLOC_037514	0.27866	0	-0.27866	#NAME?	1	1	no	mXLOC_037514	1.74	0	-1.74	#NAME?	1	1	no	mXLOC_037514	0	0	0	0	1	1	no
mXLOC_037537		Antisense	chr7:78895853-78920556	-	mXLOC_037537	0.0157994	0.0345479	0.0187485	1.12873	1	1	no	mXLOC_037537	0.0884481	0.131763	0.0433149	0.575046	1	1	no	mXLOC_037537	0	0.549466	0.549466	inf	1	1	no	mXLOC_037537	0.873759	1.97197	1.09821	1.17433	1	1	no
mXLOC_037643		Antisense	chr7:97434732-97463720	-	mXLOC_037643	0	0	0	0	1	1	no	mXLOC_037643	0	0	0	0	1	1	no	mXLOC_037643	0	0	0	0	1	1	no	mXLOC_037643	0.31754	1.26238	0.94484	1.99114	1	1	no
mXLOC_037749		Antisense	chr7:109519084-109522371	-	mXLOC_037749	0.315199	0	-0.315199	#NAME?	1	1	no	mXLOC_037749	2.55981	3.59085	1.03104	0.488285	0.69715	0.878396	no	mXLOC_037749	0	0	0	0	1	1	no	mXLOC_037749	0	0	0	0	1	1	no
mXLOC_037765	ENSMUSG00000109799	Antisense	chr7:110221683-110284741	-	mXLOC_037765	0	0	0	0	1	1	no	mXLOC_037765	0.136793	0.14606	0.009267	0.0945624	1	1	no	mXLOC_037765	1.13387	0	-1.13387	#NAME?	1	1	no	mXLOC_037765	0	0	0	0	1	1	no
mXLOC_037766	ENSMUSG00000109799	Antisense	chr7:110221683-110284741	-	mXLOC_037766	0	0	0	0	1	1	no	mXLOC_037766	0.0331658	0.150671	0.117505	2.18364	1	1	no	mXLOC_037766	0.705223	0	-0.705223	#NAME?	1	1	no	mXLOC_037766	2.53907	22.5942	20.0551	3.15358	0.5507	0.795703	no
mXLOC_037772		Antisense	chr7:111028747-111056401	-	mXLOC_037772	0	0	0	0	1	1	no	mXLOC_037772	0.179685	0.263208	0.083523	0.550733	0.6973	0.878396	no	mXLOC_037772	0	0	0	0	1	1	no	mXLOC_037772	0	3.59062	3.59062	inf	1	1	no
mXLOC_037786	ENSMUSG00000084984	Antisense	chr7:113513675-113571520	-	mXLOC_037786	0	0	0	0	1	1	no	mXLOC_037786	0.538885	0.370902	-0.167983	-0.53894	0.76865	0.910243	no	mXLOC_037786	0	0	0	0	1	1	no	mXLOC_037786	13.2187	26.2749	13.0562	0.991102	0.667	0.858897	no
mXLOC_037881	ENSMUSG00000066175	Antisense	chr7:126648542-126676432	-	mXLOC_037881	0.748877	0.606342	-0.142535	-0.304598	0.8539	0.94304	no	mXLOC_037881	0	0.00356564	0.00356564	inf	1	1	no	mXLOC_037881	0.827408	0	-0.827408	#NAME?	1	1	no	mXLOC_037881	2.35765	0	-2.35765	#NAME?	1	1	no
mXLOC_037922	ENSMUSG00000097751	Antisense	chr7:127967456-127985701	-	mXLOC_037922	0.192133	0	-0.192133	#NAME?	1	1	no	mXLOC_037922	0.581542	0.866912	0.28537	0.576001	0.5533	0.79523	no	mXLOC_037922	10.8275	27.7617	16.9342	1.35839	0.7202	0.953598	no	mXLOC_037922	0	0	0	0	1	1	no
mXLOC_037936	ENSMUSG00000108720	Antisense	chr7:128744178-128784992	-	mXLOC_037936	0	0	0	0	1	1	no	mXLOC_037936	0.261972	0.239977	-0.021995	-0.126516	1	1	no	mXLOC_037936	0	0.0346088	0.0346088	inf	1	1	no	mXLOC_037936	5.38529	1.9416	-3.44369	-1.47178	1	1	no
mXLOC_037971		Antisense	chr7:137437543-137468594	-	mXLOC_037971	0	0	0	0	1	1	no	mXLOC_037971	0.370159	0.478615	0.108456	0.370723	0.76985	0.910773	no	mXLOC_037971	1.31638	0	-1.31638	#NAME?	1	1	no	mXLOC_037971	1.5337	2.71094	1.17724	0.821778	1	1	no
mXLOC_037985	ENSMUSG00000099590	Antisense	chr7:140807448-140898644	-	mXLOC_037985	0.770789	0.713094	-0.057695	-0.112244	0.95585	0.978595	no	mXLOC_037985	0.777999	1.26203	0.484031	0.69791	0.6232	0.838845	no	mXLOC_037985	0.543765	0.859982	0.316217	0.661322	1	1	no	mXLOC_037985	0.358266	1.34944	0.991174	1.91325	1	1	no
mXLOC_038009		Antisense	chr7:141447348-141451585	-	mXLOC_038009	0.139488	0.091095	-0.048393	-0.614698	1	1	no	mXLOC_038009	0.700671	1.40951	0.708839	1.00839	0.43125	0.7051	no	mXLOC_038009	0	0	0	0	1	1	no	mXLOC_038009	0	0	0	0	1	1	no
mXLOC_038019	ENSMUSG00000043795	Antisense	chr7:142441807-142516100	-	mXLOC_038019	0	0	0	0	1	1	no	mXLOC_038019	0.0511599	0.343149	0.291989	2.74575	0.2257	0.499389	no	mXLOC_038019	0	2.44766	2.44766	inf	1	1	no	mXLOC_038019	0	0	0	0	1	1	no
mXLOC_038957	ENSMUSG00000091443	Antisense	chr8:13060913-13151519	+	mXLOC_038957	1.61332	1.56059	-0.05273	-0.0479469	0.971	0.98523	no	mXLOC_038957	1.22808	1.00278	-0.2253	-0.292392	0.7865	0.916993	no	mXLOC_038957	0.797976	2.10177	1.30379	1.39719	1	1	no	mXLOC_038957	0.817734	0.572917	-0.244817	-0.513305	1	1	no
mXLOC_039009	ENSMUSG00000054822	Antisense	chr8:22787312-22809537	+	mXLOC_039009	0.0123957	0.118154	0.105758	3.25275	1	1	no	mXLOC_039009	0	0.153044	0.153044	inf	1	1	no	mXLOC_039009	0	0	0	0	1	1	no	mXLOC_039009	0	1.19139	1.19139	inf	1	1	no
mXLOC_039035		Antisense	chr8:25998721-26015650	+	mXLOC_039035	0	0	0	0	1	1	no	mXLOC_039035	0.0982536	0.155431	0.0571774	0.661692	1	1	no	mXLOC_039035	0	0	0	0	1	1	no	mXLOC_039035	0	5.40021	5.40021	inf	1	1	no
mXLOC_039036		Antisense	chr8:25998721-26015650	+	mXLOC_039036	0	0	0	0	1	1	no	mXLOC_039036	0.150124	0.401507	0.251383	1.41927	0.4568	0.724366	no	mXLOC_039036	1.97928	7.87772	5.89844	1.9928	0.5657	0.932007	no	mXLOC_039036	0	0	0	0	1	1	no
mXLOC_039120	ENSMUSG00000110270	Antisense	chr8:46552012-46617212	+	mXLOC_039120	0.438985	0.178473	-0.260512	-1.29846	1	1	no	mXLOC_039120	0.5	0.172424	-0.327576	-1.53597	0.13305	0.362466	no	mXLOC_039120	0	0.755551	0.755551	inf	1	1	no	mXLOC_039120	1.02744	1.48179	0.45435	0.528292	1	1	no
mXLOC_039150		Antisense	chr8:57482699-57487908	+	mXLOC_039150	0	0	0	0	1	1	no	mXLOC_039150	0.18219	0.629359	0.447169	1.78844	0.16945	0.420456	no	mXLOC_039150	1.98412	15.4578	13.4737	2.96177	0.5004	0.917969	no	mXLOC_039150	0.00255308	0	-0.00255308	#NAME?	1	1	no
mXLOC_039168		Antisense	chr8:64718117-64733792	+	mXLOC_039168	0.0153619	0	-0.0153619	#NAME?	1	1	no	mXLOC_039168	0.0332347	0.130296	0.0970613	1.97103	1	1	no	mXLOC_039168	1.01278	0	-1.01278	#NAME?	1	1	no	mXLOC_039168	0	0	0	0	1	1	no
mXLOC_039187	ENSMUSG00000089995	Antisense	chr8:69037710-69113726	+	mXLOC_039187	6.31827	52.2268	45.9085	3.04719	0.13495	0.474046	no	mXLOC_039187	45.2735	85.5901	40.3166	0.918775	0.00935	0.0523874	no	mXLOC_039187	190.313	77.5278	-112.785	-1.29559	0.04715	0.599969	no	mXLOC_039187	49.3743	53.1546	3.7803	0.106434	0.65025	0.849552	no
mXLOC_039200		Antisense	chr8:69907066-69996385	+	mXLOC_039200	0	0	0	0	1	1	no	mXLOC_039200	0.173358	0	-0.173358	#NAME?	1	1	no	mXLOC_039200	2.47987	0	-2.47987	#NAME?	1	1	no	mXLOC_039200	0	6.76603	6.76603	inf	1	1	no
mXLOC_039219		Antisense	chr8:70597489-70608872	+	mXLOC_039219	0.965034	3.18772	2.22269	1.72387	0.54865	0.820476	no	mXLOC_039219	0.180016	0.312414	0.132398	0.795333	1	1	no	mXLOC_039219	0	0	0	0	1	1	no	mXLOC_039219	0	0	0	0	1	1	no
mXLOC_039231		Antisense	chr8:70868151-70873935	+	mXLOC_039231	0	0	0	0	1	1	no	mXLOC_039231	1.51144	0.0832127	-1.42823	-4.18298	0.01995	0.0953994	no	mXLOC_039231	0	0	0	0	1	1	no	mXLOC_039231	0	0.623201	0.623201	inf	1	1	no
mXLOC_039232		Antisense	chr8:70894721-70897486	+	mXLOC_039232	0	0.0851908	0.0851908	inf	1	1	no	mXLOC_039232	1.75587	3.33731	1.58144	0.926497	0.45075	0.720005	no	mXLOC_039232	0.00110045	0	-0.00110045	#NAME?	1	1	no	mXLOC_039232	0	0	0	0	1	1	no
mXLOC_039251		Antisense	chr8:71559193-71566601	+	mXLOC_039251	0.693248	0.476103	-0.217145	-0.542097	0.39965	0.724534	no	mXLOC_039251	0.0858676	0.0878855	0.0020179	0.0335116	1	1	no	mXLOC_039251	1.83623	0.249688	-1.58654	-2.87855	1	1	no	mXLOC_039251	7.13836	1.73929	-5.39907	-2.03709	0.33115	0.654788	no
mXLOC_039298		Antisense	chr8:78804003-78821175	+	mXLOC_039298	0	0	0	0	1	1	no	mXLOC_039298	0.190394	0.175834	-0.01456	-0.114777	1	1	no	mXLOC_039298	0.000976214	5.43519	5.43421	12.4428	0.3534	0.880751	no	mXLOC_039298	3.89787	0.00486938	-3.893	-9.64473	1	1	no
mXLOC_039301	ENSMUSG00000097174	Antisense	chr8:79263597-79309936	+	mXLOC_039301	1.83376	1.54756	-0.2862	-0.244808	0.90235	0.958315	no	mXLOC_039301	1.81576	1.03237	-0.78339	-0.814612	0.53445	0.783107	no	mXLOC_039301	5.29713	0	-5.29713	#NAME?	1	1	no	mXLOC_039301	0	1.15119	1.15119	inf	1	1	no
mXLOC_039312	ENSMUSG00000037982	Antisense	chr8:80979308-81061195	+	mXLOC_039312	0.175612	1.70165	1.52604	3.27647	0.36025	0.692963	no	mXLOC_039312	0	0.0232691	0.0232691	inf	1	1	no	mXLOC_039312	4.83499	2.71475	-2.12024	-0.832695	1	1	no	mXLOC_039312	0	0	0	0	1	1	no
mXLOC_039350	ENSMUSG00000097193	Antisense	chr8:84663853-84699867	+	mXLOC_039350	0.430854	0.772878	0.342024	0.843041	0.6461	0.867915	no	mXLOC_039350	21.2401	24.2507	3.0106	0.191234	0.5583	0.798105	no	mXLOC_039350	0.708418	1.89197	1.18355	1.41722	1	1	no	mXLOC_039350	2.74419	2.87915	0.13496	0.0692629	1	1	no
mXLOC_039386		Antisense	chr8:88619800-88636166	+	mXLOC_039386	0	0	0	0	1	1	no	mXLOC_039386	0.0330174	0.288206	0.255189	3.1258	0.164	0.412005	no	mXLOC_039386	0	0	0	0	1	1	no	mXLOC_039386	13.4921	0.656042	-12.8361	-4.36218	0.3252	0.649204	no
mXLOC_039443		Antisense	chr8:104226684-104248570	+	mXLOC_039443	1.13915	1.41847	0.27932	0.316372	0.61475	0.854359	no	mXLOC_039443	0.248355	0.510555	0.2622	1.03966	0.1344	0.364376	no	mXLOC_039443	2.14827	2.55457	0.4063	0.249903	1	1	no	mXLOC_039443	0.395088	0.340802	-0.054286	-0.213241	1	1	no
mXLOC_039450	ENSMUSG00000110652	Antisense	chr8:104628064-104636513	+	mXLOC_039450	0	0.252127	0.252127	inf	1	1	no	mXLOC_039450	0.101388	2.89e-06	-0.101385	-15.1008	1	1	no	mXLOC_039450	0	0	0	0	1	1	no	mXLOC_039450	2.10212	1.33014	-0.77198	-0.66026	1	1	no
mXLOC_039476	ENSMUSG00000087436	Antisense	chr8:105932002-105966144	+	mXLOC_039476	0	0	0	0	1	1	no	mXLOC_039476	0.0220568	0.240461	0.218404	3.44651	1	1	no	mXLOC_039476	0.362802	1.88429	1.52149	2.37677	1	1	no	mXLOC_039476	0.0534102	0	-0.0534102	#NAME?	1	1	no
mXLOC_039479	ENSMUSG00000110457	Antisense	chr8:105973096-106138716	+	mXLOC_039479	2.34175	1.27537	-1.06638	-0.876677	0.5131	0.799512	no	mXLOC_039479	2.45756	4.92027	2.46271	1.00151	0.042	0.167828	no	mXLOC_039479	0.0016906	0.371818	0.370127	7.78091	1	1	no	mXLOC_039479	0.0415603	1.80574	1.76418	5.44124	1	1	no
mXLOC_039498		Antisense	chr8:107580344-107588466	+	mXLOC_039498	0	0	0	0	1	1	no	mXLOC_039498	0.533998	0.836735	0.302737	0.647936	0.6538	0.856624	no	mXLOC_039498	4.69964	5.9713	1.27166	0.345496	1	1	no	mXLOC_039498	0	0	0	0	1	1	no
mXLOC_039545		Antisense	chr8:116981809-116993537	+	mXLOC_039545	0	0	0	0	1	1	no	mXLOC_039545	0.155846	0.13546	-0.020386	-0.202257	1	1	no	mXLOC_039545	3.90923	0.369666	-3.53956	-3.40259	1	1	no	mXLOC_039545	0.0355793	0	-0.0355793	#NAME?	1	1	no
mXLOC_039555		Antisense	chr8:119508148-119558835	+	mXLOC_039555	0	0	0	0	1	1	no	mXLOC_039555	0.100148	0.0639736	-0.0361744	-0.646584	1	1	no	mXLOC_039555	6.19205	5.17236	-1.01969	-0.259593	0.6517	0.946142	no	mXLOC_039555	0	0	0	0	1	1	no
mXLOC_039557		Antisense	chr8:119809146-119840598	+	mXLOC_039557	0.0641157	0	-0.0641157	#NAME?	1	1	no	mXLOC_039557	0.120094	0.266528	0.146434	1.15012	0.41215	0.688116	no	mXLOC_039557	10.8533	8.97176	-1.88154	-0.274667	0.86765	0.973027	no	mXLOC_039557	11.9447	2.63064	-9.31406	-2.18288	0.5302	0.784501	no
mXLOC_039663		Antisense	chr8:3500435-3547087	-	mXLOC_039663	0.0765344	0.03661	-0.0399244	-1.06387	1	1	no	mXLOC_039663	0.886188	0.517026	-0.369162	-0.777377	0.7054	0.882389	no	mXLOC_039663	0.430378	0.358119	-0.072259	-0.265166	1	1	no	mXLOC_039663	1.33507	0	-1.33507	#NAME?	1	1	no
mXLOC_039715		Antisense	chr8:13338747-13378448	-	mXLOC_039715	0	0	0	0	1	1	no	mXLOC_039715	0.198047	0.136873	-0.061174	-0.533009	1	1	no	mXLOC_039715	2.36906	1.51325	-0.85581	-0.646667	1	1	no	mXLOC_039715	1.38747	0.0346977	-1.35277	-5.32147	1	1	no
mXLOC_039756		Antisense	chr8:22192781-22220874	-	mXLOC_039756	0	0	0	0	1	1	no	mXLOC_039756	0.0821229	0.22988	0.147757	1.48503	1	1	no	mXLOC_039756	0	0	0	0	1	1	no	mXLOC_039756	0	3.59762	3.59762	inf	1	1	no
mXLOC_039785		Antisense	chr8:25785287-25803975	-	mXLOC_039785	0.049364	0.109952	0.060588	1.15534	1	1	no	mXLOC_039785	0.0365451	0.138904	0.102359	1.92634	1	1	no	mXLOC_039785	0	4.04536	4.04536	inf	1	1	no	mXLOC_039785	0	2.07505	2.07505	inf	1	1	no
mXLOC_039817		Antisense	chr8:34807085-34823788	-	mXLOC_039817	0.145431	0.138198	-0.007233	-0.0735933	1	1	no	mXLOC_039817	0.0639762	0.213197	0.149221	1.73658	1	1	no	mXLOC_039817	2.06979	11.3311	9.26131	2.45274	0.57525	0.934462	no	mXLOC_039817	0.518274	0.978591	0.460317	0.916991	1	1	no
mXLOC_039822	ENSMUSG00000097357	Antisense	chr8:35582434-35679482	-	mXLOC_039822	0.479294	0	-0.479294	#NAME?	1	1	no	mXLOC_039822	0	0	0	0	1	1	no	mXLOC_039822	0	0	0	0	1	1	no	mXLOC_039822	0	1.19649	1.19649	inf	1	1	no
mXLOC_039874	ENSMUSG00000109751	Antisense	chr8:46739714-46847544	-	mXLOC_039874	0	0	0	0	1	1	no	mXLOC_039874	0	0	0	0	1	1	no	mXLOC_039874	5.74386	0	-5.74386	#NAME?	0.20895	0.832379	no	mXLOC_039874	0	0	0	0	1	1	no
mXLOC_039900		Antisense	chr8:57488053-57515999	-	mXLOC_039900	0	0	0	0	1	1	no	mXLOC_039900	0	0.267667	0.267667	inf	1	1	no	mXLOC_039900	0.00640386	16.2808	16.2744	11.3119	0.43765	0.903324	no	mXLOC_039900	2.68322	0	-2.68322	#NAME?	1	1	no
mXLOC_039932		Antisense	chr8:68880373-68914437	-	mXLOC_039932	0.0114429	0.0191647	0.0077218	0.744005	1	1	no	mXLOC_039932	0.683056	1.21713	0.534074	0.833413	0.47895	0.742577	no	mXLOC_039932	0	0	0	0	1	1	no	mXLOC_039932	2.33159	1.0624	-1.26919	-1.13399	1	1	no
mXLOC_039981	ENSMUSG00000080058	Antisense	chr8:70665859-70700839	-	mXLOC_039981	0.918868	0.418591	-0.500277	-1.13432	0.5209	0.803661	no	mXLOC_039981	0.44541	0.135222	-0.310188	-1.71981	0.24875	0.525128	no	mXLOC_039981	0.542348	0.136362	-0.405986	-1.99178	1	1	no	mXLOC_039981	1.19269	0	-1.19269	#NAME?	1	1	no
mXLOC_040021		Antisense	chr8:72161199-72183953	-	mXLOC_040021	0.0248525	0	-0.0248525	#NAME?	1	1	no	mXLOC_040021	0.183953	0.169109	-0.014844	-0.121381	1	1	no	mXLOC_040021	0	4.77194	4.77194	inf	1	1	no	mXLOC_040021	0	0	0	0	1	1	no
mXLOC_040039		Antisense	chr8:75093251-75100593	-	mXLOC_040039	0	0	0	0	1	1	no	mXLOC_040039	0.114562	0.134353	0.019791	0.229893	1	1	no	mXLOC_040039	0	5.17789	5.17789	inf	1	1	no	mXLOC_040039	0	0	0	0	1	1	no
mXLOC_040089		Antisense	chr8:83997264-84000415	-	mXLOC_040089	0	0	0	0	1	1	no	mXLOC_040089	0.381865	0	-0.381865	#NAME?	0.08755	0.278349	no	mXLOC_040089	16.1576	6.54637	-9.61123	-1.30345	0.6288	0.944194	no	mXLOC_040089	7.11273	0.00657142	-7.10616	-10.08	0.39005	0.694882	no
mXLOC_040090		Antisense	chr8:83997264-84000415	-	mXLOC_040090	0.0985446	0.0977107	-0.0008339	-0.0122602	1	1	no	mXLOC_040090	0.106599	0	-0.106599	#NAME?	1	1	no	mXLOC_040090	3.81539	0.00112145	-3.81427	-11.7322	1	1	no	mXLOC_040090	2.88754	0.911087	-1.97645	-1.66418	1	1	no
mXLOC_040113		Antisense	chr8:85026793-85030367	-	mXLOC_040113	0.0578898	0	-0.0578898	#NAME?	1	1	no	mXLOC_040113	0.561054	0.61551	0.054456	0.133643	0.923	0.973273	no	mXLOC_040113	0	0	0	0	1	1	no	mXLOC_040113	1.2957	0.00122404	-1.29448	-10.0479	1	1	no
mXLOC_040145	ENSMUSG00000109669	Antisense	chr8:92827290-92919279	-	mXLOC_040145	0.429979	0.902854	0.472875	1.07022	0.6473	0.868443	no	mXLOC_040145	0.488476	0.963894	0.475418	0.980588	0.30215	0.585129	no	mXLOC_040145	0.119047	1.54814	1.42909	3.70094	1	1	no	mXLOC_040145	0	0.000328121	0.000328121	inf	1	1	no
mXLOC_040149	ENSMUSG00000110588	Antisense	chr8:94170747-94173596	-	mXLOC_040149	0	0.0694881	0.0694881	inf	1	1	no	mXLOC_040149	0.226779	2.40577	2.17899	3.40714	0.0578	0.210393	no	mXLOC_040149	0.580897	3.98685	3.40595	2.77889	1	1	no	mXLOC_040149	0	0.233799	0.233799	inf	1	1	no
mXLOC_040150		Antisense	chr8:94179003-94180414	-	mXLOC_040150	0	0.0996684	0.0996684	inf	1	1	no	mXLOC_040150	0.600891	1.75679	1.1559	1.54777	0.22895	0.502997	no	mXLOC_040150	24.2808	29.7317	5.4509	0.292183	0.7804	0.961449	no	mXLOC_040150	0	0	0	0	1	1	no
mXLOC_040160		Antisense	chr8:94745504-94751699	-	mXLOC_040160	0	0	0	0	1	1	no	mXLOC_040160	0	0.487705	0.487705	inf	0.07835	0.258436	no	mXLOC_040160	1.21603	0	-1.21603	#NAME?	1	1	no	mXLOC_040160	15.2907	462.429	447.138	4.91851	0.0015	0.0274912	yes
mXLOC_040241		Antisense	chr8:107150587-107187472	-	mXLOC_040241	0	0	0	0	1	1	no	mXLOC_040241	0.0813021	0.107381	0.0260789	0.401373	1	1	no	mXLOC_040241	0	1.52898	1.52898	inf	1	1	no	mXLOC_040241	0	0	0	0	1	1	no
mXLOC_040287		Antisense	chr8:111940679-111957987	-	mXLOC_040287	0.0310886	0.102756	0.0716674	1.72477	1	1	no	mXLOC_040287	0.0610303	0.161774	0.100744	1.40639	1	1	no	mXLOC_040287	0	0.693174	0.693174	inf	1	1	no	mXLOC_040287	4.2815	3.28923	-0.99227	-0.380367	1	1	no
mXLOC_040320		Antisense	chr8:119344412-119348935	-	mXLOC_040320	0	0	0	0	1	1	no	mXLOC_040320	0.152798	0.145251	-0.007547	-0.0730838	1	1	no	mXLOC_040320	0	5.59631	5.59631	inf	0.23505	0.832379	no	mXLOC_040320	0	7.81477	7.81477	inf	0.18555	0.535952	no
mXLOC_040392	ENSMUSG00000110706	Antisense	chr8:124793091-124906164	-	mXLOC_040392	1.11127	0.523713	-0.587557	-1.08536	0.51805	0.801781	no	mXLOC_040392	4.67154	3.4185	-1.25304	-0.450537	0.24835	0.524787	no	mXLOC_040392	1.76415	2.88572	1.12157	0.709957	1	1	no	mXLOC_040392	1.29142	1.5082	0.21678	0.223866	1	1	no
mXLOC_040419		Antisense	chr8:128685653-128733200	-	mXLOC_040419	0	0	0	0	1	1	no	mXLOC_040419	3.45086	4.16494	0.71408	0.271341	0.82585	0.934599	no	mXLOC_040419	5.01976	0	-5.01976	#NAME?	1	1	no	mXLOC_040419	0	0	0	0	1	1	no
mXLOC_041173		Antisense	chr9:7845561-7873264	+	mXLOC_041173	0	0	0	0	1	1	no	mXLOC_041173	0.0314572	0.169922	0.138465	2.43341	1	1	no	mXLOC_041173	12.6612	6.46413	-6.19707	-0.969884	0.7271	0.953867	no	mXLOC_041173	3.89849	15.7039	11.8054	2.01013	0.51555	0.777499	no
mXLOC_041229		Antisense	chr9:21133220-21149982	+	mXLOC_041229	0	0	0	0	1	1	no	mXLOC_041229	0.24207	0.332105	0.090035	0.456217	0.7118	0.885507	no	mXLOC_041229	7.60512	2.79895	-4.80617	-1.44208	0.58635	0.935653	no	mXLOC_041229	15.6184	25.1737	9.5553	0.688673	0.1797	0.530288	no
mXLOC_041233	ENSMUSG00000097439	Antisense	chr9:21225156-21239761	+	mXLOC_041233	1.36553	0.424094	-0.941436	-1.687	0.4717	0.774632	no	mXLOC_041233	1.28601	1.4471	0.16109	0.170263	0.89455	0.962742	no	mXLOC_041233	0.216681	0.444374	0.227693	1.0362	1	1	no	mXLOC_041233	0.516411	3.98518	3.46877	2.94805	1	1	no
mXLOC_041250		Antisense	chr9:21755433-21760480	+	mXLOC_041250	0	0	0	0	1	1	no	mXLOC_041250	0.0995686	0.0176413	-0.0819273	-2.49674	1	1	no	mXLOC_041250	0	0	0	0	1	1	no	mXLOC_041250	1.68524	0	-1.68524	#NAME?	1	1	no
mXLOC_041255	ENSMUSG00000096981	Antisense	chr9:22015004-22086365	+	mXLOC_041255	0.58603	0.0726429	-0.513387	-3.01208	0.04805	0.252884	no	mXLOC_041255	1.5597	1.31621	-0.24349	-0.244879	0.8367	0.938829	no	mXLOC_041255	1.73518	0.780181	-0.954999	-1.15321	1	1	no	mXLOC_041255	2.64925	0	-2.64925	#NAME?	1	1	no
mXLOC_041404		Antisense	chr9:48468473-48480722	+	mXLOC_041404	0	0	0	0	1	1	no	mXLOC_041404	0.259033	0.361104	0.102071	0.479279	0.7219	0.890103	no	mXLOC_041404	0	0	0	0	1	1	no	mXLOC_041404	0	1.77525	1.77525	inf	1	1	no
mXLOC_041420	ENSMUSG00000111654	Antisense	chr9:50528766-50581858	+	mXLOC_041420	1.59666	12.7524	11.1557	2.99764	5e-05	0.00103772	yes	mXLOC_041420	8.97185	48.7437	39.7719	2.44174	5e-05	0.000580752	yes	mXLOC_041420	9.61039	45.5324	35.922	2.24422	0.1467	0.824811	no	mXLOC_041420	6.7265	14.8813	8.1548	1.14558	0.06095	0.313439	no
mXLOC_041424		Antisense	chr9:50626407-50660353	+	mXLOC_041424	0	0	0	0	1	1	no	mXLOC_041424	0.131705	0.0713899	-0.0603151	-0.883517	1	1	no	mXLOC_041424	0.873974	4.41166	3.53769	2.33566	1	1	no	mXLOC_041424	0.00347654	1.80319	1.79971	9.01869	1	1	no
mXLOC_041494	ENSMUSG00000085753	Antisense	chr9:58028676-58153996	+	mXLOC_041494	0	0	0	0	1	1	no	mXLOC_041494	0	0.0277894	0.0277894	inf	1	1	no	mXLOC_041494	0.407238	0.687388	0.28015	0.755253	1	1	no	mXLOC_041494	0	1.00276	1.00276	inf	1	1	no
mXLOC_041516		Antisense	chr9:61913270-61914609	+	mXLOC_041516	0	0	0	0	1	1	no	mXLOC_041516	2.91761	4.53594	1.61833	0.636616	0.58695	0.816554	no	mXLOC_041516	43.1425	23.0994	-20.0431	-0.901251	0.7518	0.95579	no	mXLOC_041516	11.2704	72.8707	61.6003	2.6928	0.27315	0.603414	no
mXLOC_041518		Antisense	chr9:61915904-61948014	+	mXLOC_041518	0	0	0	0	1	1	no	mXLOC_041518	0.345178	0.189942	-0.155236	-0.861782	0.56305	0.801698	no	mXLOC_041518	0	0	0	0	1	1	no	mXLOC_041518	1.68381	0	-1.68381	#NAME?	1	1	no
mXLOC_041533		Antisense	chr9:63646766-63758227	+	mXLOC_041533	0.262431	0.351814	0.089383	0.422877	1	1	no	mXLOC_041533	0.667452	0.7961	0.128648	0.254286	0.7622	0.908152	no	mXLOC_041533	1.27369	0	-1.27369	#NAME?	1	1	no	mXLOC_041533	6.75672	14.3387	7.58198	1.08552	0.1563	0.503557	no
mXLOC_041556		Antisense	chr9:65552697-65580122	+	mXLOC_041556	0	0	0	0	1	1	no	mXLOC_041556	0.0726883	0.45029	0.377602	2.63106	0.0588	0.21283	no	mXLOC_041556	13.809	43.4504	29.6414	1.65376	0.5737	0.934462	no	mXLOC_041556	7.33245	3.28534	-4.04711	-1.15825	0.3026	0.629246	no
mXLOC_041566		Antisense	chr9:66088122-66126587	+	mXLOC_041566	0	0	0	0	1	1	no	mXLOC_041566	0.12274	0.177986	0.055246	0.536156	1	1	no	mXLOC_041566	21.616	9.35761	-12.2584	-1.20789	0.62105	0.944194	no	mXLOC_041566	53.0119	26.8847	-26.1272	-0.979532	0.7035	0.876548	no
mXLOC_041643		Antisense	chr9:79768244-79793507	+	mXLOC_041643	0	0	0	0	1	1	no	mXLOC_041643	0.121585	0.158156	0.036571	0.379389	1	1	no	mXLOC_041643	0	1.34818	1.34818	inf	1	1	no	mXLOC_041643	0	0	0	0	1	1	no
mXLOC_041649	ENSMUSG00000097466	Antisense	chr9:81625046-81647026	+	mXLOC_041649	0	0	0	0	1	1	no	mXLOC_041649	0.391227	0.113636	-0.277591	-1.78358	0.25565	0.533719	no	mXLOC_041649	0	0	0	0	1	1	no	mXLOC_041649	0	4.91986	4.91986	inf	1	1	no
mXLOC_041703	ENSMUSG00000101037	Antisense	chr9:95456698-95513585	+	mXLOC_041703	0	0	0	0	1	1	no	mXLOC_041703	0.164939	0	-0.164939	#NAME?	1	1	no	mXLOC_041703	0	0	0	0	1	1	no	mXLOC_041703	2.83558	0	-2.83558	#NAME?	1	1	no
mXLOC_041712		Antisense	chr9:96470886-96478679	+	mXLOC_041712	0	0	0	0	1	1	no	mXLOC_041712	0.130121	0.0643502	-0.0657708	-1.01584	1	1	no	mXLOC_041712	4.12848	3.33379	-0.79469	-0.308447	1	1	no	mXLOC_041712	15.5521	8.27984	-7.27226	-0.909438	0.30585	0.632737	no
mXLOC_041728		Antisense	chr9:99036625-99175998	+	mXLOC_041728	0	0.692042	0.692042	inf	1	1	no	mXLOC_041728	0.0389371	0	-0.0389371	#NAME?	1	1	no	mXLOC_041728	8.85999	2.67992	-6.18007	-1.72512	0.5453	0.927516	no	mXLOC_041728	0	0	0	0	1	1	no
mXLOC_041747		Antisense	chr9:103188031-103230444	+	mXLOC_041747	0	0	0	0	1	1	no	mXLOC_041747	0.164681	0.92971	0.765029	2.49711	1	1	no	mXLOC_041747	0	0	0	0	1	1	no	mXLOC_041747	9.23144	0	-9.23144	#NAME?	1	1	no
mXLOC_041750		Antisense	chr9:103353085-103365840	+	mXLOC_041750	0.139621	0.0963542	-0.0432668	-0.535096	1	1	no	mXLOC_041750	0.182307	0.235582	0.053275	0.369862	1	1	no	mXLOC_041750	4.3005	5.676	1.3755	0.40037	1	1	no	mXLOC_041750	1.75305	1.18174	-0.57131	-0.568955	1	1	no
mXLOC_041794	ENSMUSG00000102899	Antisense	chr9:107740370-107771021	+	mXLOC_041794	0	0	0	0	1	1	no	mXLOC_041794	0.300738	0.0829493	-0.217789	-1.85821	0.3686	0.65154	no	mXLOC_041794	0	2.02649	2.02649	inf	1	1	no	mXLOC_041794	0	0	0	0	1	1	no
mXLOC_041857		Antisense	chr9:111051835-111072033	+	mXLOC_041857	0	0.0862064	0.0862064	inf	1	1	no	mXLOC_041857	0.0100673	0.0689849	0.0589176	2.7766	1	1	no	mXLOC_041857	0	1.53252	1.53252	inf	1	1	no	mXLOC_041857	0	2.5588	2.5588	inf	1	1	no
mXLOC_041864		Antisense	chr9:113651743-113708396	+	mXLOC_041864	0.364571	0.895688	0.531117	1.2968	0.6024	0.848503	no	mXLOC_041864	0.167681	0.262316	0.094635	0.645581	0.61215	0.832631	no	mXLOC_041864	31.1116	35.9137	4.8021	0.207081	0.9256	0.982899	no	mXLOC_041864	1.23728	0	-1.23728	#NAME?	1	1	no
mXLOC_041956		Antisense	chr9:124422592-124424984	+	mXLOC_041956	1.30709	0.964392	-0.342698	-0.438671	0.51565	0.800843	no	mXLOC_041956	0.923382	1.04281	0.119428	0.175475	0.7341	0.896396	no	mXLOC_041956	1.66851	0.568994	-1.09952	-1.55207	1	1	no	mXLOC_041956	1.17936	1.24612	0.06676	0.0794376	1	1	no
mXLOC_041957	ENSMUSG00000097312	Antisense	chr9:3000003-3038317	-	mXLOC_041957	0.564018	0	-0.564018	#NAME?	1	1	no	mXLOC_041957	0	0	0	0	1	1	no	mXLOC_041957	0	0	0	0	1	1	no	mXLOC_041957	9.1916	46.1858	36.9942	2.32906	0.27195	0.603252	no
mXLOC_041959	ENSMUSG00000097312	Antisense	chr9:3000003-3038317	-	mXLOC_041959	0	0	0	0	1	1	no	mXLOC_041959	0	0	0	0	1	1	no	mXLOC_041959	0	1.62096	1.62096	inf	1	1	no	mXLOC_041959	4.81751	8.97137	4.15386	0.897042	1	1	no
mXLOC_041960	ENSMUSG00000097312	Antisense	chr9:3000003-3038317	-	mXLOC_041960	0	0	0	0	1	1	no	mXLOC_041960	0	0	0	0	1	1	no	mXLOC_041960	0	0	0	0	1	1	no	mXLOC_041960	0	2.73605	2.73605	inf	1	1	no
mXLOC_042003		Antisense	chr9:13827715-13854987	-	mXLOC_042003	0	0	0	0	1	1	no	mXLOC_042003	0.269237	0	-0.269237	#NAME?	1	1	no	mXLOC_042003	42.5641	40.04	-2.5241	-0.088197	0.9423	0.986031	no	mXLOC_042003	13.9327	28.0935	14.1608	1.01176	0.53845	0.789427	no
mXLOC_042038		Antisense	chr9:20652066-20667183	-	mXLOC_042038	0	0	0	0	1	1	no	mXLOC_042038	0.129421	0.333908	0.204487	1.36738	0.30925	0.592103	no	mXLOC_042038	4.5999	1.36189	-3.23801	-1.75599	1	1	no	mXLOC_042038	3.31635	9.15848	5.84213	1.46551	0.15075	0.496179	no
mXLOC_042156		Antisense	chr9:40800259-40810087	-	mXLOC_042156	0	0.124048	0.124048	inf	1	1	no	mXLOC_042156	1.99612	4.47016	2.47404	1.16313	0.32895	0.612541	no	mXLOC_042156	0	0	0	0	1	1	no	mXLOC_042156	0	0	0	0	1	1	no
mXLOC_042180	ENSMUSG00000110740	Antisense	chr9:44326018-44344228	-	mXLOC_042180	0.0116927	0	-0.0116927	#NAME?	1	1	no	mXLOC_042180	0.163468	0.0555402	-0.107928	-1.55741	1	1	no	mXLOC_042180	2.12316	0.616839	-1.50632	-1.78325	1	1	no	mXLOC_042180	0.283626	0	-0.283626	#NAME?	1	1	no
mXLOC_042206		Antisense	chr9:45399668-45410278	-	mXLOC_042206	0	0.226888	0.226888	inf	1	1	no	mXLOC_042206	1.87421	2.3443	0.47009	0.322875	0.7227	0.890444	no	mXLOC_042206	0	0.636785	0.636785	inf	1	1	no	mXLOC_042206	0.722819	0	-0.722819	#NAME?	1	1	no
mXLOC_042217		Antisense	chr9:46273063-46282716	-	mXLOC_042217	0	0	0	0	1	1	no	mXLOC_042217	0.103965	0.1108	0.006835	0.091865	1	1	no	mXLOC_042217	11.6553	6.38888	-5.26642	-0.867354	0.73785	0.955004	no	mXLOC_042217	0	1.67108	1.67108	inf	1	1	no
mXLOC_042228		Antisense	chr9:49055513-49078822	-	mXLOC_042228	0	0	0	0	1	1	no	mXLOC_042228	0.158289	0.103423	-0.054866	-0.614009	1	1	no	mXLOC_042228	0.686813	2.10428	1.41747	1.61533	1	1	no	mXLOC_042228	0	0	0	0	1	1	no
mXLOC_042234	ENSMUSG00000101304	Antisense	chr9:50488786-50507823	-	mXLOC_042234	0	0	0	0	1	1	no	mXLOC_042234	0.684241	1.16984	0.485599	0.773741	0.2718	0.551899	no	mXLOC_042234	0	0	0	0	1	1	no	mXLOC_042234	0	0	0	0	1	1	no
mXLOC_042282		Antisense	chr9:54863666-54912530	-	mXLOC_042282	0	0	0	0	1	1	no	mXLOC_042282	0.0508233	0.205559	0.154736	2.01599	1	1	no	mXLOC_042282	1.91887	0	-1.91887	#NAME?	1	1	no	mXLOC_042282	6.56632	12.181	5.61468	0.891475	0.64585	0.846195	no
mXLOC_042317	ENSMUSG00000097445	Antisense	chr9:57521188-57555742	-	mXLOC_042317	0.0182853	0	-0.0182853	#NAME?	1	1	no	mXLOC_042317	0.623049	0.683913	0.060864	0.134468	0.91025	0.968554	no	mXLOC_042317	0	0	0	0	1	1	no	mXLOC_042317	0	2.27441	2.27441	inf	1	1	no
mXLOC_042318	ENSMUSG00000097445	Antisense	chr9:57521188-57555742	-	mXLOC_042318	0.170952	0.918164	0.747212	2.42516	0.1891	0.557078	no	mXLOC_042318	1.06186	0.826392	-0.235468	-0.361699	0.67885	0.869762	no	mXLOC_042318	2.0051	1.23502	-0.77008	-0.69914	1	1	no	mXLOC_042318	5.02524	4.22968	-0.79556	-0.248644	1	1	no
mXLOC_042350		Antisense	chr9:62341292-62378812	-	mXLOC_042350	0.577842	0.767599	0.189757	0.409677	0.8711	0.947977	no	mXLOC_042350	2.37489	2.31027	-0.06462	-0.0397982	0.97425	0.989276	no	mXLOC_042350	1.29391	0.460579	-0.833331	-1.49021	1	1	no	mXLOC_042350	0.682984	1.05296	0.369976	0.624521	1	1	no
mXLOC_042366		Antisense	chr9:64179273-64183132	-	mXLOC_042366	0	0.141655	0.141655	inf	1	1	no	mXLOC_042366	0.268553	0.0827873	-0.185766	-1.69772	0.3689	0.651853	no	mXLOC_042366	10.9876	17.9227	6.9351	0.70592	0.77045	0.958225	no	mXLOC_042366	8.08799	0.625561	-7.46243	-3.69256	0.3359	0.65742	no
mXLOC_042397		Antisense	chr9:66945988-66949532	-	mXLOC_042397	0.0520373	0	-0.0520373	#NAME?	1	1	no	mXLOC_042397	0.776537	0.911701	0.135164	0.231506	0.857	0.94787	no	mXLOC_042397	2.26116	0	-2.26116	#NAME?	1	1	no	mXLOC_042397	0	0	0	0	1	1	no
mXLOC_042405		Antisense	chr9:67840320-67997742	-	mXLOC_042405	0	0	0	0	1	1	no	mXLOC_042405	0.284863	0.176987	-0.107876	-0.686624	1	1	no	mXLOC_042405	0.725142	0	-0.725142	#NAME?	1	1	no	mXLOC_042405	1.4024	0	-1.4024	#NAME?	1	1	no
mXLOC_042406	ENSMUSG00000086648	Antisense	chr9:68653785-69388246	-	mXLOC_042406	0	0	0	0	1	1	no	mXLOC_042406	0	0	0	0	1	1	no	mXLOC_042406	0	0	0	0	1	1	no	mXLOC_042406	5.10689	0	-5.10689	#NAME?	1	1	no
mXLOC_042410		Antisense	chr9:70012510-70022866	-	mXLOC_042410	0	0	0	0	1	1	no	mXLOC_042410	0.222346	0.0725778	-0.149768	-1.61521	1	1	no	mXLOC_042410	22.1312	29.4702	7.339	0.413172	0.8077	0.964239	no	mXLOC_042410	11.8375	16.157	4.3195	0.448798	0.80645	0.922663	no
mXLOC_042414		Antisense	chr9:70207334-70400330	-	mXLOC_042414	0	0	0	0	1	1	no	mXLOC_042414	0.0430166	0.276884	0.233867	2.68632	0.0719	0.243675	no	mXLOC_042414	0	0	0	0	1	1	no	mXLOC_042414	1.57316	0	-1.57316	#NAME?	1	1	no
mXLOC_042417		Antisense	chr9:70542178-70592239	-	mXLOC_042417	0.10387	0.149035	0.045165	0.520874	1	1	no	mXLOC_042417	0.385747	0.233055	-0.152692	-0.726981	0.5765	0.809799	no	mXLOC_042417	0.435629	0	-0.435629	#NAME?	1	1	no	mXLOC_042417	0	1.09192	1.09192	inf	1	1	no
mXLOC_042440		Antisense	chr9:73100583-73123360	-	mXLOC_042440	0.0208065	0.0142455	-0.006561	-0.546521	1	1	no	mXLOC_042440	0.107857	0.148559	0.040702	0.461913	1	1	no	mXLOC_042440	0.804578	1.38107	0.576492	0.779478	1	1	no	mXLOC_042440	1.1879	0.363406	-0.824494	-1.70876	1	1	no
mXLOC_042500		Antisense	chr9:87021997-87078292	-	mXLOC_042500	0	0	0	0	1	1	no	mXLOC_042500	0.244432	0.357727	0.113295	0.549426	0.76375	0.908624	no	mXLOC_042500	68.8767	14.9551	-53.9216	-2.20338	0.3488	0.879435	no	mXLOC_042500	4.37678	0	-4.37678	#NAME?	1	1	no
mXLOC_042502		Antisense	chr9:87021997-87078292	-	mXLOC_042502	0	0	0	0	1	1	no	mXLOC_042502	0.186241	0.215697	0.029456	0.211841	1	1	no	mXLOC_042502	18.6061	4.38775	-14.2183	-2.08422	0.56145	0.929877	no	mXLOC_042502	0	0.512446	0.512446	inf	1	1	no
mXLOC_042563		Antisense	chr9:98986370-99002045	-	mXLOC_042563	0	0	0	0	1	1	no	mXLOC_042563	0.360528	0.353885	-0.006643	-0.0268313	0.9675	0.986825	no	mXLOC_042563	0	1.30755	1.30755	inf	1	1	no	mXLOC_042563	0	0	0	0	1	1	no
mXLOC_042567		Antisense	chr9:99575680-99585089	-	mXLOC_042567	0	0	0	0	1	1	no	mXLOC_042567	0.441703	0.535744	0.094041	0.278467	0.86595	0.951828	no	mXLOC_042567	1.50386	5.23962	3.73576	1.80079	1	1	no	mXLOC_042567	6.73975	3.65548	-3.08427	-0.882634	1	1	no
mXLOC_042579		Antisense	chr9:103305213-103350461	-	mXLOC_042579	0	0	0	0	1	1	no	mXLOC_042579	0.105735	0.0763955	-0.0293395	-0.468891	1	1	no	mXLOC_042579	0	0	0	0	1	1	no	mXLOC_042579	0	1.08328	1.08328	inf	1	1	no
mXLOC_042580		Antisense	chr9:103305213-103350461	-	mXLOC_042580	0	0	0	0	1	1	no	mXLOC_042580	0.373954	0.0540191	-0.319935	-2.79132	0.22415	0.497376	no	mXLOC_042580	0	0	0	0	1	1	no	mXLOC_042580	0	1.64918	1.64918	inf	1	1	no
mXLOC_042598	ENSMUSG00000100039	Antisense	chr9:106440050-106453090	-	mXLOC_042598	0.648299	0.497572	-0.150727	-0.381755	0.7944	0.926112	no	mXLOC_042598	0.400322	0.25826	-0.142062	-0.632334	0.59605	0.82144	no	mXLOC_042598	1.5631	1.34632	-0.21678	-0.215389	1	1	no	mXLOC_042598	0	0.000346316	0.000346316	inf	1	1	no
mXLOC_042610	ENSMUSG00000102144	Antisense	chr9:107327083-107353986	-	mXLOC_042610	0.383739	0.382335	-0.001404	-0.00528835	1	1	no	mXLOC_042610	0.293706	0.445666	0.15196	0.60159	0.4009	0.678994	no	mXLOC_042610	0.228581	0.596174	0.367593	1.38303	1	1	no	mXLOC_042610	2.41879	1.41333	-1.00546	-0.775185	1	1	no
mXLOC_042630		Antisense	chr9:108338902-108340344	-	mXLOC_042630	0.0915578	0.0664617	-0.0250961	-0.46216	1	1	no	mXLOC_042630	0.444383	0.425169	-0.019214	-0.0637673	0.95945	0.984063	no	mXLOC_042630	0	0	0	0	1	1	no	mXLOC_042630	14.1628	12.188	-1.9748	-0.216647	0.86805	0.947122	no
mXLOC_042633		Antisense	chr9:108490601-108502360	-	mXLOC_042633	0	0	0	0	1	1	no	mXLOC_042633	0.187191	0.244466	0.057275	0.385124	1	1	no	mXLOC_042633	0	0	0	0	1	1	no	mXLOC_042633	0	4.10633	4.10633	inf	1	1	no
mXLOC_042635		Antisense	chr9:108490601-108502360	-	mXLOC_042635	0	0	0	0	1	1	no	mXLOC_042635	0	0.598146	0.598146	inf	1	1	no	mXLOC_042635	25.4761	3.76609	-21.71	-2.758	0.47875	0.915343	no	mXLOC_042635	92.491	76.4491	-16.0419	-0.274814	0.86415	0.944739	no
mXLOC_042728		Antisense	chr9:120127643-120132369	-	mXLOC_042728	0	0	0	0	1	1	no	mXLOC_042728	1.87479	2.91714	1.04235	0.637829	0.59575	0.821283	no	mXLOC_042728	0	0	0	0	1	1	no	mXLOC_042728	0	0	0	0	1	1	no
mXLOC_042730	ENSMUSG00000111828	Antisense	chr9:120490531-120495336	-	mXLOC_042730	0	0.334665	0.334665	inf	1	1	no	mXLOC_042730	0.0766057	0.0631402	-0.0134655	-0.278894	1	1	no	mXLOC_042730	0	0	0	0	1	1	no	mXLOC_042730	1.58356	0	-1.58356	#NAME?	1	1	no
mXLOC_042731	ENSMUSG00000111828	Antisense	chr9:120490531-120495336	-	mXLOC_042731	0	0	0	0	1	1	no	mXLOC_042731	0.21746	0.0408983	-0.176562	-2.41064	1	1	no	mXLOC_042731	2.03767	0.00195327	-2.03572	-10.0268	1	1	no	mXLOC_042731	6.82171	21.3576	14.5359	1.64655	0.31505	0.640716	no
mXLOC_042732		Antisense	chr9:120571441-120574654	-	mXLOC_042732	0	0	0	0	1	1	no	mXLOC_042732	1.63722	2.49211	0.85489	0.606122	0.6196	0.836943	no	mXLOC_042732	0	8.25437	8.25437	inf	0.24325	0.832379	no	mXLOC_042732	0	0	0	0	1	1	no
mXLOC_043600		Antisense	chrX:7959259-7978071	+	mXLOC_043600	0	0	0	0	1	1	no	mXLOC_043600	0.037768	0	-0.037768	#NAME?	1	1	no	mXLOC_043600	0	0	0	0	1	1	no	mXLOC_043600	0	1.15831	1.15831	inf	1	1	no
mXLOC_043609		Antisense	chrX:9435121-9516670	+	mXLOC_043609	0.0111173	0.0300555	0.0189382	1.43483	1	1	no	mXLOC_043609	0.256091	0.849335	0.593244	1.72968	0.11025	0.323736	no	mXLOC_043609	16.0246	88.7531	72.7285	2.46951	0.5974	0.938238	no	mXLOC_043609	0	0.545235	0.545235	inf	1	1	no
mXLOC_043610		Antisense	chrX:9435121-9516670	+	mXLOC_043610	0	0.126092	0.126092	inf	1	1	no	mXLOC_043610	0.00976376	0.196442	0.186678	4.33052	1	1	no	mXLOC_043610	0	2.5186	2.5186	inf	1	1	no	mXLOC_043610	0	1.20296	1.20296	inf	1	1	no
mXLOC_043700		Antisense	chrX:48171961-48208878	+	mXLOC_043700	0.0199244	0	-0.0199244	#NAME?	1	1	no	mXLOC_043700	0.00993387	0.0322679	0.022334	1.69967	1	1	no	mXLOC_043700	4.14141	0.774256	-3.36715	-2.41924	1	1	no	mXLOC_043700	1.53214	1.15932	-0.37282	-0.402273	1	1	no
mXLOC_043713		Antisense	chrX:51003911-51018774	+	mXLOC_043713	0	0	0	0	1	1	no	mXLOC_043713	0.0175991	0.177294	0.159695	3.33257	1	1	no	mXLOC_043713	0.00024235	3.91681	3.91657	13.9803	1	1	no	mXLOC_043713	0.000183197	0.000326639	0.000143442	0.834296	1	1	no
mXLOC_043723		Antisense	chrX:53777117-53797745	+	mXLOC_043723	0	0	0	0	1	1	no	mXLOC_043723	0.171067	0.0346603	-0.136407	-2.3032	1	1	no	mXLOC_043723	1.24359	0	-1.24359	#NAME?	1	1	no	mXLOC_043723	0	0.00134423	0.00134423	inf	1	1	no
mXLOC_043781		Antisense	chrX:74223418-74249874	+	mXLOC_043781	0.0048604	0.00347721	-0.00138319	-0.483145	1	1	no	mXLOC_043781	0.128216	0.266609	0.138393	1.05614	0.25175	0.528461	no	mXLOC_043781	0	0	0	0	1	1	no	mXLOC_043781	3.43394	3.70053	0.26659	0.107868	1	1	no
mXLOC_043793		Antisense	chrX:74351275-74353658	+	mXLOC_043793	0	0	0	0	1	1	no	mXLOC_043793	0.141583	0.0718986	-0.0696844	-0.977612	1	1	no	mXLOC_043793	28.1565	5.3739	-22.7826	-2.38942	0.23125	0.832379	no	mXLOC_043793	13.7306	8.65594	-5.07466	-0.665631	0.5542	0.797621	no
mXLOC_043856		Antisense	chrX:95935237-95956968	+	mXLOC_043856	0	0	0	0	1	1	no	mXLOC_043856	0.740383	0.506041	-0.234342	-0.549017	0.7145	0.886983	no	mXLOC_043856	5.59577	4.92224	-0.67353	-0.185023	1	1	no	mXLOC_043856	17.7049	2.87323	-14.8317	-2.6234	0.3242	0.648828	no
mXLOC_043925		Antisense	chrX:109004533-109013486	+	mXLOC_043925	0	0	0	0	1	1	no	mXLOC_043925	0.550016	0.450306	-0.09971	-0.288567	0.886	0.960431	no	mXLOC_043925	1.84156	0.457884	-1.38368	-2.00788	1	1	no	mXLOC_043925	2.36566	4.32891	1.96325	0.871759	1	1	no
mXLOC_043983		Antisense	chrX:136857713-136868755	+	mXLOC_043983	0	0	0	0	1	1	no	mXLOC_043983	0	0	0	0	1	1	no	mXLOC_043983	0	0	0	0	1	1	no	mXLOC_043983	0	4.2509	4.2509	inf	1	1	no
mXLOC_043992		Antisense	chrX:140948398-140956729	+	mXLOC_043992	0	0	0	0	1	1	no	mXLOC_043992	0.200085	0.606514	0.406429	1.59993	1	1	no	mXLOC_043992	0	0	0	0	1	1	no	mXLOC_043992	0	30.4311	30.4311	inf	0.18175	0.532243	no
mXLOC_044033		Antisense	chrX:152336839-152342471	+	mXLOC_044033	0	0	0	0	1	1	no	mXLOC_044033	0.223819	0	-0.223819	#NAME?	1	1	no	mXLOC_044033	8.09312	2.41284	-5.68028	-1.74596	0.54785	0.927516	no	mXLOC_044033	10.4518	1.89487	-8.55693	-2.46358	0.4497	0.736368	no
mXLOC_044048		Antisense	chrX:155323868-155340754	+	mXLOC_044048	0.198527	0	-0.198527	#NAME?	1	1	no	mXLOC_044048	0.127549	0.179482	0.051933	0.49278	1	1	no	mXLOC_044048	4.20181	0	-4.20181	#NAME?	1	1	no	mXLOC_044048	0	6.99e-05	6.99e-05	inf	1	1	no
mXLOC_044049	ENSMUSG00000084932	Antisense	chrX:155569337-156345887	+	mXLOC_044049	0.769873	0	-0.769873	#NAME?	1	1	no	mXLOC_044049	0	0	0	0	1	1	no	mXLOC_044049	0	0	0	0	1	1	no	mXLOC_044049	3.91757	0	-3.91757	#NAME?	1	1	no
mXLOC_044050	ENSMUSG00000084932	Antisense	chrX:155569337-156345887	+	mXLOC_044050	0.744222	0	-0.744222	#NAME?	0.204	0.567754	no	mXLOC_044050	0.242046	0.11888	-0.123166	-1.02577	1	1	no	mXLOC_044050	0	0	0	0	1	1	no	mXLOC_044050	7.10518	4.19669	-2.90849	-0.759618	0.6791	0.86403	no
mXLOC_044083		Antisense	chrX:163935229-164028118	+	mXLOC_044083	0.540776	0.234336	-0.30644	-1.20645	1	1	no	mXLOC_044083	0.331361	0.290153	-0.041208	-0.191593	0.89455	0.962742	no	mXLOC_044083	0.906889	0.860438	-0.046451	-0.0758557	1	1	no	mXLOC_044083	1.87668	1.36773	-0.50895	-0.456395	1	1	no
mXLOC_044105		Antisense	chrX:167207091-167209315	+	mXLOC_044105	0.042716	0	-0.042716	#NAME?	1	1	no	mXLOC_044105	2.89012	4.18007	1.28995	0.532397	0.6711	0.866349	no	mXLOC_044105	0.203682	100.181	99.9773	8.94207	0.38365	0.890691	no	mXLOC_044105	0	0	0	0	1	1	no
mXLOC_044109		Antisense	chrX:168651266-168673909	+	mXLOC_044109	0	0	0	0	1	1	no	mXLOC_044109	0.49182	0.809615	0.317795	0.719106	1	1	no	mXLOC_044109	0	0	0	0	1	1	no	mXLOC_044109	13.3472	132.415	119.068	3.31046	0.30645	0.633141	no
mXLOC_044110		Antisense	chrX:168651266-168673909	+	mXLOC_044110	0	0	0	0	1	1	no	mXLOC_044110	0.233133	0.117353	-0.11578	-0.990307	1	1	no	mXLOC_044110	0	0	0	0	1	1	no	mXLOC_044110	8.2245	0	-8.2245	#NAME?	1	1	no
mXLOC_044135		Antisense	chrX:7841048-7876655	-	mXLOC_044135	0	0	0	0	1	1	no	mXLOC_044135	0.0894579	0.16222	0.0727621	0.85867	1	1	no	mXLOC_044135	0	1.10354	1.10354	inf	1	1	no	mXLOC_044135	0	0	0	0	1	1	no
mXLOC_044174		Antisense	chrX:13041832-13183511	-	mXLOC_044174	0	0	0	0	1	1	no	mXLOC_044174	0.124521	0.120502	-0.004019	-0.0473371	1	1	no	mXLOC_044174	11.6786	7.26765	-4.41095	-0.684301	0.75605	0.956046	no	mXLOC_044174	5.68489	8.79272	3.10783	0.629177	0.40655	0.70581	no
mXLOC_044225		Antisense	chrX:36795594-36798809	-	mXLOC_044225	0	0	0	0	1	1	no	mXLOC_044225	0.70821	1.0788	0.37059	0.607178	0.6193	0.836752	no	mXLOC_044225	0	1.08859	1.08859	inf	1	1	no	mXLOC_044225	0.0029836	3.87153	3.86855	10.3416	1	1	no
mXLOC_044244		Antisense	chrX:42059678-42113615	-	mXLOC_044244	0	0	0	0	1	1	no	mXLOC_044244	0.0258654	0.0537	0.0278346	1.0539	1	1	no	mXLOC_044244	0	0	0	0	1	1	no	mXLOC_044244	0.000356671	2.74761	2.74725	12.9113	1	1	no
mXLOC_044257	ENSMUSG00000097197	Antisense	chrX:48256853-48285426	-	mXLOC_044257	0	0	0	0	1	1	no	mXLOC_044257	0	0.536603	0.536603	inf	1	1	no	mXLOC_044257	0	0	0	0	1	1	no	mXLOC_044257	41.7961	0	-41.7961	#NAME?	0.2153	0.563464	no
mXLOC_044411		Antisense	chrX:100494290-100516125	-	mXLOC_044411	0	0	0	0	1	1	no	mXLOC_044411	0.441617	0.235275	-0.206342	-0.908447	0.65085	0.854795	no	mXLOC_044411	7.01382	5.52672	-1.4871	-0.343775	0.7217	0.953757	no	mXLOC_044411	3.55343	29.457	25.9036	3.05133	0.293	0.620871	no
mXLOC_044419		Antisense	chrX:101273983-101325963	-	mXLOC_044419	0	0	0	0	1	1	no	mXLOC_044419	0.445497	0.365766	-0.079731	-0.284496	0.8458	0.943036	no	mXLOC_044419	7.29209	27.333	20.0409	1.90624	0.62045	0.944194	no	mXLOC_044419	14.1518	21.79	7.6382	0.622685	0.69045	0.870279	no
mXLOC_044458		Antisense	chrX:106015665-106022450	-	mXLOC_044458	0	0	0	0	1	1	no	mXLOC_044458	0.365606	0.488209	0.122603	0.417212	0.76695	0.909706	no	mXLOC_044458	0.0569857	16.7315	16.6745	8.19775	0.46445	0.910017	no	mXLOC_044458	0	0	0	0	1	1	no
mXLOC_044459		Antisense	chrX:106187099-106203732	-	mXLOC_044459	0.0150492	0	-0.0150492	#NAME?	1	1	no	mXLOC_044459	0.904022	2.19679	1.29277	1.28096	0.29265	0.57481	no	mXLOC_044459	0	0.983557	0.983557	inf	1	1	no	mXLOC_044459	0.312664	2.66971	2.35705	3.094	1	1	no
mXLOC_044515		Antisense	chrX:134601170-134607060	-	mXLOC_044515	0	0	0	0	1	1	no	mXLOC_044515	0.170906	0.287634	0.116728	0.75103	0.56755	0.804057	no	mXLOC_044515	0	0	0	0	1	1	no	mXLOC_044515	7.86917	2.65715	-5.21202	-1.56633	0.44965	0.736368	no
mXLOC_044526		Antisense	chrX:136270231-136272041	-	mXLOC_044526	0	0	0	0	1	1	no	mXLOC_044526	0.253148	0.216063	-0.037085	-0.228526	0.8859	0.960362	no	mXLOC_044526	0.000337771	0	-0.000337771	#NAME?	1	1	no	mXLOC_044526	0.00209604	4.53441	4.53231	11.079	1	1	no
mXLOC_044539		Antisense	chrX:140342262-140435467	-	mXLOC_044539	0	0	0	0	1	1	no	mXLOC_044539	0	0	0	0	1	1	no	mXLOC_044539	0	0	0	0	1	1	no	mXLOC_044539	1.26746	0	-1.26746	#NAME?	1	1	no
mXLOC_044540		Antisense	chrX:140456579-140476184	-	mXLOC_044540	0	0	0	0	1	1	no	mXLOC_044540	0.119334	0.112126	-0.007208	-0.0898837	1	1	no	mXLOC_044540	1.9886	0.621783	-1.36682	-1.67727	1	1	no	mXLOC_044540	0	0	0	0	1	1	no
mXLOC_044594		Antisense	chrX:152233019-152279213	-	mXLOC_044594	0	0	0	0	1	1	no	mXLOC_044594	0	1.07443	1.07443	inf	1	1	no	mXLOC_044594	10.3782	0	-10.3782	#NAME?	0.2511	0.832379	no	mXLOC_044594	0	0	0	0	1	1	no
mXLOC_044595		Antisense	chrX:152233019-152279213	-	mXLOC_044595	0	0	0	0	1	1	no	mXLOC_044595	0.347621	0.263798	-0.083823	-0.398086	1	1	no	mXLOC_044595	0	23.4949	23.4949	inf	0.2293	0.832379	no	mXLOC_044595	0	0	0	0	1	1	no
mXLOC_044625		Antisense	chrX:159627226-159978069	-	mXLOC_044625	0	0	0	0	1	1	no	mXLOC_044625	0.0562334	0.243975	0.187742	2.11723	1	1	no	mXLOC_044625	0	0	0	0	1	1	no	mXLOC_044625	0	1.58342	1.58342	inf	1	1	no
mXLOC_000079		LincRNA	chr1:24261889-24616197	+	mXLOC_000079	0.00712272	0.00667583	-0.00044689	-0.093482	1	1	no	mXLOC_000079	2.26243	1.12596	-1.13647	-1.00671	0.2114	0.481468	no	mXLOC_000079	0.272015	0	-0.272015	#NAME?	1	1	no	mXLOC_000079	0.302361	0.884248	0.581887	1.54818	1	1	no
mXLOC_000099		LincRNA	chr1:34477166-34489859	+	mXLOC_000099	0.0897811	0.0591134	-0.0306677	-0.602928	1	1	no	mXLOC_000099	0.0750874	0.0274459	-0.0476415	-1.45198	1	1	no	mXLOC_000099	0.453489	0.450103	-0.003386	-0.0108129	1	1	no	mXLOC_000099	2.16809	2.3655	0.19741	0.12572	1	1	no
mXLOC_000105		LincRNA	chr1:36139459-36244720	+	mXLOC_000105	0	0	0	0	1	1	no	mXLOC_000105	0.113928	0.214533	0.100605	0.913079	1	1	no	mXLOC_000105	0	0	0	0	1	1	no	mXLOC_000105	18.7826	10.8137	-7.9689	-0.796541	0.6223	0.834725	no
mXLOC_000114		LincRNA	chr1:36792138-36943666	+	mXLOC_000114	0	0	0	0	1	1	no	mXLOC_000114	0.0280203	0.192118	0.164098	2.77745	1	1	no	mXLOC_000114	12.968	16.4818	3.5138	0.345916	0.86525	0.973027	no	mXLOC_000114	2.17699	11.2238	9.04681	2.36615	0.532	0.78545	no
mXLOC_000115		LincRNA	chr1:36792138-36943666	+	mXLOC_000115	0	0	0	0	1	1	no	mXLOC_000115	0.0705229	0.25655	0.186027	1.86308	0.2953	0.577711	no	mXLOC_000115	40.6094	14.3469	-26.2625	-1.50107	0.60865	0.943087	no	mXLOC_000115	16.4767	25.9078	9.4311	0.652955	0.65495	0.852125	no
mXLOC_000134		LincRNA	chr1:39782189-39785427	+	mXLOC_000134	0	0.156354	0.156354	inf	1	1	no	mXLOC_000134	0	0	0	0	1	1	no	mXLOC_000134	0.754073	0	-0.754073	#NAME?	1	1	no	mXLOC_000134	3.72841	0	-3.72841	#NAME?	1	1	no
mXLOC_000166		LincRNA	chr1:45857174-45873391	+	mXLOC_000166	7.87392	8.27802	0.4041	0.072204	0.8626	0.945833	no	mXLOC_000166	0.0250811	0.0548097	0.0297286	1.12783	1	1	no	mXLOC_000166	159.437	73.2387	-86.1983	-1.12231	0.0874	0.738703	no	mXLOC_000166	82.3123	151.968	69.6557	0.884588	0.01805	0.153253	no
mXLOC_000196		LincRNA	chr1:53050685-53051733	+	mXLOC_000196	0	0	0	0	1	1	no	mXLOC_000196	0	0	0	0	1	1	no	mXLOC_000196	0	0	0	0	1	1	no	mXLOC_000196	0	20.1892	20.1892	inf	1	1	no
mXLOC_000288	ENSMUSG00000097272	LincRNA	chr1:64029429-64122282	+	mXLOC_000288	0	0.0182947	0.0182947	inf	1	1	no	mXLOC_000288	0.517445	1.65524	1.13779	1.67756	0.1903	0.451403	no	mXLOC_000288	3.65489	19.9549	16.3	2.44884	0.62115	0.944194	no	mXLOC_000288	4.07756	1.01159	-3.06597	-2.01109	1	1	no
mXLOC_000309		LincRNA	chr1:71784195-71784747	+	mXLOC_000309	0	0	0	0	1	1	no	mXLOC_000309	0	0	0	0	1	1	no	mXLOC_000309	1.68845	3.6733	1.98485	1.12138	1	1	no	mXLOC_000309	0	0	0	0	1	1	no
mXLOC_000366		LincRNA	chr1:80427622-80434832	+	mXLOC_000366	0	0	0	0	1	1	no	mXLOC_000366	0	0	0	0	1	1	no	mXLOC_000366	0	0	0	0	1	1	no	mXLOC_000366	1.22131	2.19402	0.97271	0.84514	1	1	no
mXLOC_000391		LincRNA	chr1:84954773-84957738	+	mXLOC_000391	0	0	0	0	1	1	no	mXLOC_000391	0.0485918	1.00739	0.958798	4.37376	5e-05	0.000580752	yes	mXLOC_000391	0	0	0	0	1	1	no	mXLOC_000391	0	1.92947	1.92947	inf	1	1	no
mXLOC_000509		LincRNA	chr1:95587210-95679707	+	mXLOC_000509	0.210272	0.0392192	-0.171053	-2.42262	1	1	no	mXLOC_000509	0.490784	0.117107	-0.373677	-2.06726	0.40115	0.679243	no	mXLOC_000509	2.73796	0.817416	-1.92054	-1.74396	1	1	no	mXLOC_000509	7.37621	2.36936	-5.00685	-1.63838	0.03575	0.234964	no
mXLOC_000516	ENSMUSG00000100182	LincRNA	chr1:98131455-98144655	+	mXLOC_000516	0.145415	0	-0.145415	#NAME?	1	1	no	mXLOC_000516	0.0413498	0.16371	0.12236	1.98519	1	1	no	mXLOC_000516	0	0	0	0	1	1	no	mXLOC_000516	0	1.26176	1.26176	inf	1	1	no
mXLOC_000518	ENSMUSG00000100711	LincRNA	chr1:98173448-98190814	+	mXLOC_000518	0	0	0	0	1	1	no	mXLOC_000518	0	0	0	0	1	1	no	mXLOC_000518	0	0	0	0	1	1	no	mXLOC_000518	1.00023	2.49136	1.49113	1.31661	1	1	no
mXLOC_000520	ENSMUSG00000100009	LincRNA	chr1:98589488-98607889	+	mXLOC_000520	0.297111	0	-0.297111	#NAME?	1	1	no	mXLOC_000520	0.0429936	0.0637187	0.0207251	0.567594	1	1	no	mXLOC_000520	0	0	0	0	1	1	no	mXLOC_000520	1.21043	1.6606	0.45017	0.456184	1	1	no
mXLOC_000534		LincRNA	chr1:105971450-105972733	+	mXLOC_000534	0	0.753793	0.753793	inf	5e-05	0.00103772	yes	mXLOC_000534	0.189596	0.2278	0.038204	0.26484	1	1	no	mXLOC_000534	1.63269	0	-1.63269	#NAME?	1	1	no	mXLOC_000534	0	0	0	0	1	1	no
mXLOC_000541		LincRNA	chr1:106797482-106822994	+	mXLOC_000541	0.420477	0.116816	-0.303661	-1.84778	1	1	no	mXLOC_000541	0.140443	0.0990172	-0.0414258	-0.504229	1	1	no	mXLOC_000541	0	0	0	0	1	1	no	mXLOC_000541	1.12184	0	-1.12184	#NAME?	1	1	no
mXLOC_000561		LincRNA	chr1:119438638-119439647	+	mXLOC_000561	0	0.379174	0.379174	inf	1	1	no	mXLOC_000561	0	0	0	0	1	1	no	mXLOC_000561	0	4.30891	4.30891	inf	1	1	no	mXLOC_000561	0	2.51631	2.51631	inf	1	1	no
mXLOC_000586		LincRNA	chr1:128798052-128799916	+	mXLOC_000586	0	0	0	0	1	1	no	mXLOC_000586	0	0	0	0	1	1	no	mXLOC_000586	0	0	0	0	1	1	no	mXLOC_000586	0	28.7607	28.7607	inf	0.02175	0.169346	no
mXLOC_000594	ENSMUSG00000102027	LincRNA	chr1:131253431-131539872	+	mXLOC_000594	0	0.00436749	0.00436749	inf	1	1	no	mXLOC_000594	0.195071	2.31365	2.11858	3.5681	0.0003	0.00290015	yes	mXLOC_000594	0.663803	2.58003	1.91623	1.95856	1	1	no	mXLOC_000594	0.0808764	0.423562	0.342686	2.38878	1	1	no
mXLOC_000595	ENSMUSG00000102027	LincRNA	chr1:131253431-131539872	+	mXLOC_000595	0.29896	0.446183	0.147223	0.577683	1	1	no	mXLOC_000595	1.11941	4.00975	2.89034	1.84077	0.1612	0.407843	no	mXLOC_000595	0.361314	1.25047	0.889156	1.79115	1	1	no	mXLOC_000595	0	0	0	0	1	1	no
mXLOC_000638	ENSMUSG00000085311	LincRNA	chr1:135146823-135156320	+	mXLOC_000638	21.274	21.4537	0.1797	0.0121351	0.9693	0.984609	no	mXLOC_000638	16.9724	21.6295	4.6571	0.349811	0.14085	0.375008	no	mXLOC_000638	24.3808	14.9867	-9.3941	-0.702063	0.73035	0.954355	no	mXLOC_000638	11.2513	29.5407	18.2894	1.39261	0.23425	0.57899	no
mXLOC_000645	ENSMUSG00000054412	LincRNA	chr1:135434398-135752232	+	mXLOC_000645	0.100701	0.0502378	-0.0504632	-1.00324	1	1	no	mXLOC_000645	0.0443606	0.24071	0.196349	2.43994	1	1	no	mXLOC_000645	1.52857	3.71268	2.18411	1.28028	1	1	no	mXLOC_000645	0.0505916	0	-0.0505916	#NAME?	1	1	no
mXLOC_000646	ENSMUSG00000054412	LincRNA	chr1:135434398-135752232	+	mXLOC_000646	0.517899	0.271545	-0.246354	-0.931482	1	1	no	mXLOC_000646	0.392881	0.161963	-0.230918	-1.27843	0.4064	0.683312	no	mXLOC_000646	0	0	0	0	1	1	no	mXLOC_000646	5.29451	2.36418	-2.93033	-1.16316	1	1	no
mXLOC_000659	ENSMUSG00000097113	LincRNA	chr1:136670768-136690804	+	mXLOC_000659	0	3.11403	3.11403	inf	0.1222	0.448273	no	mXLOC_000659	0.517524	0.423708	-0.093816	-0.288553	0.69895	0.879425	no	mXLOC_000659	0.00159	9.29415	9.29256	12.5131	0.4767	0.915343	no	mXLOC_000659	0	0.0021763	0.0021763	inf	1	1	no
mXLOC_000681		LincRNA	chr1:144292169-144344272	+	mXLOC_000681	0.025158	0.117269	0.092111	2.22074	1	1	no	mXLOC_000681	0.00508638	0.00784753	0.00276115	0.6256	1	1	no	mXLOC_000681	0	0	0	0	1	1	no	mXLOC_000681	0.65553	3.41077	2.75524	2.37936	1	1	no
mXLOC_000712		LincRNA	chr1:153349271-153387406	+	mXLOC_000712	0	0.358097	0.358097	inf	1	1	no	mXLOC_000712	0.202622	1.71525	1.51263	3.08155	5e-05	0.000580752	yes	mXLOC_000712	0	0	0	0	1	1	no	mXLOC_000712	0	0	0	0	1	1	no
mXLOC_000767		LincRNA	chr1:160832960-160833445	+	mXLOC_000767	0	0	0	0	1	1	no	mXLOC_000767	0	0	0	0	1	1	no	mXLOC_000767	0	0	0	0	1	1	no	mXLOC_000767	2.36378	0	-2.36378	#NAME?	1	1	no
mXLOC_000779		LincRNA	chr1:162670724-162740556	+	mXLOC_000779	0	0	0	0	1	1	no	mXLOC_000779	0.0738483	0.140651	0.0668027	0.929478	1	1	no	mXLOC_000779	0.872092	4.53615	3.66406	2.37892	1	1	no	mXLOC_000779	0	0.112802	0.112802	inf	1	1	no
mXLOC_000780		LincRNA	chr1:162670724-162740556	+	mXLOC_000780	0	0	0	0	1	1	no	mXLOC_000780	0.173137	0.330381	0.157244	0.932217	0.4922	0.753614	no	mXLOC_000780	10.4731	12.286	1.8129	0.230327	0.87485	0.975296	no	mXLOC_000780	2.51559	8.6192	6.10361	1.77666	0.53365	0.786621	no
mXLOC_000813		LincRNA	chr1:166339370-166344077	+	mXLOC_000813	0	0	0	0	1	1	no	mXLOC_000813	0	0	0	0	1	1	no	mXLOC_000813	5.20357	0	-5.20357	#NAME?	1	1	no	mXLOC_000813	0	0	0	0	1	1	no
mXLOC_000835		LincRNA	chr1:170941520-170950176	+	mXLOC_000835	0	0.520222	0.520222	inf	1	1	no	mXLOC_000835	0.0532096	0.40862	0.35541	2.941	5e-05	0.000580752	yes	mXLOC_000835	2.75198	19.1859	16.4339	2.8015	0.00015	0.0213241	yes	mXLOC_000835	0.38318	0.736971	0.353791	0.943585	1	1	no
mXLOC_000889		LincRNA	chr1:173723248-173942672	+	mXLOC_000889	0	0	0	0	1	1	no	mXLOC_000889	0.0265659	0.398565	0.371999	3.90717	0.001	0.00822205	yes	mXLOC_000889	10.246	7.63385	-2.61215	-0.424579	0.79095	0.963044	no	mXLOC_000889	0.870585	3.04198	2.17139	1.80495	1	1	no
mXLOC_000892		LincRNA	chr1:173723248-173942672	+	mXLOC_000892	0	0.039099	0.039099	inf	1	1	no	mXLOC_000892	0.0223755	0.619855	0.59748	4.79194	0.0368	0.152664	no	mXLOC_000892	0.806076	15.1668	14.3607	4.23386	0.3854	0.89205	no	mXLOC_000892	0.543895	0	-0.543895	#NAME?	1	1	no
[truncated: 834 more rows]
