# Supplementary material for: Catalog of Differentially Expressed Long Non-Coding RNA following Activation of Human and Mouse Innate Immune Response
Source: Front Immunol. 2017 Aug 29;8:1038. doi: 10.3389/fimmu.2017.01038 (PMC5581803; doi:10.3389/fimmu.2017.01038)
Supplement: Table S9 — Differentially expressed long non-coding RNA expression across four mouse cell types. [file table_9.xlsx]

## Sheet: Sheet1
Gene ID	LncRNA class	Gencode m23 overlap	locus	Strand	Gene ID	Bone marrow derived macrophages (PRJEB11889) - Control (FPKM)	Bone marrow derived macrophages (PRJEB11889) - LPS (FPKM)	Absolute Change (FPKM)	log2(fold_change)	p_value	q_value	significant	Gene ID	RAW macrophages- Control (FPKM)	RAW macrophages- LPS (FPKM)	Absolute Change (FPKM)	log2(fold_change)	p_value	q_value	significant	Gene ID	Peritoneal Macrophages (SRP038980) - Control (FPKM)	Peritoneal Macrophages (SRP038980) (SRP038980) - LPS (FPKM)	Absolute Change (FPKM)	log2(fold_change)	p_value	q_value	significant	Gene ID	Splenic Dendritic Cells - Control (FPKM)	Splenic Dendritic Cells - LPS (FPKM)	Absolute Change	log2(fold_change)	p_value	q_value	significant
mXLOC_000117	Antisense-Downstream		chr1:37000535-37004359	+	mXLOC_000117	0	0	0	0	1	1	no	mXLOC_000117	0.116566	0.324754	0.208188	1.4782	0.0065	0.0390458	yes	mXLOC_000117	0	0	0	0	1	1	no	mXLOC_000117	0.612795	1.9971	1.3843	1.70443	1	1	no
mXLOC_000296	Antisense		chr1:65100388-65123214	+	mXLOC_000296	0.128834	0.0129188	-0.115915	-3.31797	1	1	no	mXLOC_000296	1.0867	0.267	-0.8197	-2.02504	0.0054	0.0334975	yes	mXLOC_000296	0	0	0	0	1	1	no	mXLOC_000296	0	0	0	0	1	1	no
mXLOC_000391	LincRNA		chr1:84954773-84957738	+	mXLOC_000391	0	0	0	0	1	1	no	mXLOC_000391	0.0485918	1.00739	0.958798	4.37376	5e-05	0.000580752	yes	mXLOC_000391	0	0	0	0	1	1	no	mXLOC_000391	0	1.92947	1.92947	inf	1	1	no
mXLOC_000534	LincRNA		chr1:105971450-105972733	+	mXLOC_000534	0	0.753793	0.753793	inf	5e-05	0.00103772	yes	mXLOC_000534	0.189596	0.2278	0.038204	0.26484	1	1	no	mXLOC_000534	1.63269	0	-1.63269	#NAME?	1	1	no	mXLOC_000534	0	0	0	0	1	1	no
mXLOC_000594	LincRNA	ENSMUSG00000102027	chr1:131253431-131539872	+	mXLOC_000594	0	0.00436749	0.00436749	inf	1	1	no	mXLOC_000594	0.195071	2.31365	2.11858	3.5681	0.0003	0.00290015	yes	mXLOC_000594	0.663803	2.58003	1.91623	1.95856	1	1	no	mXLOC_000594	0.0808764	0.423562	0.342686	2.38878	1	1	no
mXLOC_000712	LincRNA		chr1:153349271-153387406	+	mXLOC_000712	0	0.358097	0.358097	inf	1	1	no	mXLOC_000712	0.202622	1.71525	1.51263	3.08155	5e-05	0.000580752	yes	mXLOC_000712	0	0	0	0	1	1	no	mXLOC_000712	0	0	0	0	1	1	no
mXLOC_000758	Antisense-Upstream		chr1:159379849-159382016	+	mXLOC_000758	0	0	0	0	1	1	no	mXLOC_000758	2.45268	5.38034	2.92766	1.13333	0.00015	0.00157901	yes	mXLOC_000758	0	0	0	0	1	1	no	mXLOC_000758	0	0	0	0	1	1	no
mXLOC_000759	Antisense-Upstream		chr1:159382166-159387477	+	mXLOC_000759	0.0109086	0.00547672	-0.00543188	-0.994081	1	1	no	mXLOC_000759	2.58185	5.85498	3.27313	1.18126	5e-05	0.000580752	yes	mXLOC_000759	0	0	0	0	1	1	no	mXLOC_000759	0	0	0	0	1	1	no
mXLOC_000835	LincRNA		chr1:170941520-170950176	+	mXLOC_000835	0	0.520222	0.520222	inf	1	1	no	mXLOC_000835	0.0532096	0.40862	0.35541	2.941	5e-05	0.000580752	yes	mXLOC_000835	2.75198	19.1859	16.4339	2.8015	0.00015	0.0213241	yes	mXLOC_000835	0.38318	0.736971	0.353791	0.943585	1	1	no
mXLOC_000889	LincRNA		chr1:173723248-173942672	+	mXLOC_000889	0	0	0	0	1	1	no	mXLOC_000889	0.0265659	0.398565	0.371999	3.90717	0.001	0.00822205	yes	mXLOC_000889	10.246	7.63385	-2.61215	-0.424579	0.79095	0.963044	no	mXLOC_000889	0.870585	3.04198	2.17139	1.80495	1	1	no
mXLOC_000895	Antisense		chr1:173962560-174006753	+	mXLOC_000895	0.0279671	0.0152898	-0.0126773	-0.871167	1	1	no	mXLOC_000895	0.0790954	1.48018	1.40108	4.22604	0.00765	0.0446239	yes	mXLOC_000895	0.364731	0	-0.364731	#NAME?	1	1	no	mXLOC_000895	0.0182881	0	-0.0182881	#NAME?	1	1	no
mXLOC_000914	LincRNA		chr1:177635626-177675249	+	mXLOC_000914	0.116006	1.16534	1.04933	3.32848	5e-05	0.00103772	yes	mXLOC_000914	0.66396	0.895352	0.231392	0.431358	0.22895	0.502997	no	mXLOC_000914	0.456871	0.11716	-0.339711	-1.96331	1	1	no	mXLOC_000914	13.5805	11.8389	-1.7416	-0.198007	0.5917	0.818919	no
mXLOC_001008	Antisense-Upstream	ENSMUSG00000097845	chr1:191005822-191086474	+	mXLOC_001008	1.29222	0.318245	-0.973975	-2.02164	0.6379	0.863532	no	mXLOC_001008	10.1019	3.19303	-6.90887	-1.66163	5e-05	0.000580752	yes	mXLOC_001008	1.20007	0.407287	-0.792783	-1.559	1	1	no	mXLOC_001008	0.697286	0.433646	-0.26364	-0.685234	1	1	no
mXLOC_001012	LincRNA	ENSMUSG00000103174	chr1:191266800-191293668	+	mXLOC_001012	1.17432	0.144441	-1.02988	-3.02328	0.0033	0.0363905	yes	mXLOC_001012	0.00611665	0.0031542	-0.00296245	-0.955468	1	1	no	mXLOC_001012	2.30121	0.199693	-2.10152	-3.52654	1	1	no	mXLOC_001012	1.92299	0.28495	-1.63804	-2.75457	1	1	no
mXLOC_001058	Antisense-Downstream		chr1:6441497-6445553	-	mXLOC_001058	0.0804905	1.10755	1.02706	3.78241	0.00385	0.0410273	yes	mXLOC_001058	0.10042	0.527304	0.426884	2.39259	5e-05	0.000580752	yes	mXLOC_001058	0	1.13459	1.13459	inf	1	1	no	mXLOC_001058	0	0.371513	0.371513	inf	1	1	no
mXLOC_001409	Antisense	ENSMUSG00000090246	chr1:85488176-85710037	-	mXLOC_001409	0.746919	7.52149	6.77457	3.33199	0.0096	0.082718	no	mXLOC_001409	4.24247	27.4003	23.1578	2.69122	0.00045	0.00413809	yes	mXLOC_001409	8.0827	91.3267	83.244	3.49813	0.0897	0.741751	no	mXLOC_001409	26.057	202.98	176.923	2.96159	0.003	0.0464553	yes
mXLOC_001674	LincRNA	ENSMUSG00000097754	chr1:150157111-150197619	-	mXLOC_001674	0.0225663	2.67105	2.64848	6.8871	0.00025	0.00430384	yes	mXLOC_001674	1.03784	8.2815	7.24366	2.99631	5e-05	0.000580752	yes	mXLOC_001674	0	12.9974	12.9974	inf	5e-05	0.0101377	yes	mXLOC_001674	0.135049	0	-0.135049	#NAME?	1	1	no
mXLOC_001680	LincRNA		chr1:151240067-151250950	-	mXLOC_001680	4.00746	0.120897	-3.88656	-5.05084	5e-05	0.00103772	yes	mXLOC_001680	3.85797	1.27848	-2.57949	-1.59341	5e-05	0.000580752	yes	mXLOC_001680	3.03883	0.468954	-2.56988	-2.696	1	1	no	mXLOC_001680	2.70681	0.654279	-2.05253	-2.04862	1	1	no
mXLOC_001884	Antisense-Downstream		chr1:174103433-174106881	-	mXLOC_001884	0	0.275171	0.275171	inf	1	1	no	mXLOC_001884	0	0	0	0	1	1	no	mXLOC_001884	0	0	0	0	1	1	no	mXLOC_001884	0	46.1231	46.1231	inf	5e-05	0.00176785	yes
mXLOC_001932	LincRNA		chr1:181253670-181257199	-	mXLOC_001932	1.37753	0.133272	-1.24426	-3.36964	0.00755	0.0690204	no	mXLOC_001932	0.350154	0.114828	-0.235326	-1.60851	0.0052	0.0324782	yes	mXLOC_001932	1.15434	0.264218	-0.890122	-2.12726	1	1	no	mXLOC_001932	0.179368	0.425732	0.246364	1.24702	1	1	no
mXLOC_001973	Antisense-Downstream	ENSMUSG00000103576	chr1:191005822-191086474	-	mXLOC_001973	32.8674	5.63778	-27.2296	-2.54346	5e-05	0.00103772	yes	mXLOC_001973	2.57334	1.6339	-0.93944	-0.655321	0.351	0.634579	no	mXLOC_001973	10.0692	0.626966	-9.44223	-4.00542	0.16185	0.832379	no	mXLOC_001973	5.94855	3.44578	-2.50277	-0.787706	1	1	no
mXLOC_003504	LincRNA		chr10:83344121-83352186	+	mXLOC_003504	0.917875	1.18232	0.264445	0.365253	0.43325	0.747989	no	mXLOC_003504	2.86176	5.09616	2.2344	0.832507	0.0011	0.00891378	yes	mXLOC_003504	2.04933	3.29388	1.24455	0.684637	1	1	no	mXLOC_003504	0	0	0	0	1	1	no
mXLOC_003581	LincRNA		chr10:96227821-96249560	+	mXLOC_003581	0	0	0	0	1	1	no	mXLOC_003581	0.102205	1.18033	1.07812	3.52965	5e-05	0.000580752	yes	mXLOC_003581	0	0	0	0	1	1	no	mXLOC_003581	0.269059	0	-0.269059	#NAME?	1	1	no
mXLOC_003584	LincRNA		chr10:96266612-96391789	+	mXLOC_003584	0.283295	0.346036	0.062741	0.288617	1	1	no	mXLOC_003584	4.5976	17.1071	12.5095	1.89565	5e-05	0.000580752	yes	mXLOC_003584	0	0.0452628	0.0452628	inf	1	1	no	mXLOC_003584	54.1731	27.8674	-26.3057	-0.958999	0.051	0.285824	no
mXLOC_003628	Antisense	ENSMUSG00000031294	chr10:116950499-116972609	+	mXLOC_003628	1.3836	7.38694	6.00334	2.41655	0.00045	0.00713608	yes	mXLOC_003628	2.03579	5.33311	3.29732	1.38939	5e-05	0.000580752	yes	mXLOC_003628	1.56707	15.683	14.1159	3.32306	0.0003	0.0350038	yes	mXLOC_003628	4.59246	10.5998	6.00734	1.2067	0.0532	0.289971	no
mXLOC_003645	LincRNA		chr10:117902801-117909945	+	mXLOC_003645	0.0348956	0	-0.0348956	#NAME?	1	1	no	mXLOC_003645	0.0114637	0.332142	0.320678	4.85665	0.0006	0.00528901	yes	mXLOC_003645	0.892687	0	-0.892687	#NAME?	1	1	no	mXLOC_003645	0.331088	6.38423	6.05314	4.26923	1	1	no
mXLOC_003797	LincRNA	ENSMUSG00000097378	chr10:12916647-12923111	-	mXLOC_003797	5.42062	20.6247	15.2041	1.92784	5e-05	0.00103772	yes	mXLOC_003797	0.230501	0.0799115	-0.150589	-1.5283	1	1	no	mXLOC_003797	0.305489	0	-0.305489	#NAME?	1	1	no	mXLOC_003797	5.16023	0.41874	-4.74149	-3.62331	1	1	no
mXLOC_003810	Antisense	ENSMUSG00000101014	chr10:13966074-14154446	-	mXLOC_003810	0.00959058	0.480154	0.470563	5.64574	1	1	no	mXLOC_003810	4.55152	7.62632	3.0748	0.744639	0.0025	0.0177045	yes	mXLOC_003810	0.149117	0.936732	0.787615	2.65119	1	1	no	mXLOC_003810	0.0360731	0.0761433	0.0400702	1.0778	1	1	no
mXLOC_003958	Antisense		chr10:51403247-51547700	-	mXLOC_003958	0.162438	0.10924	-0.053198	-0.572384	1	1	no	mXLOC_003958	0.0844117	1.28136	1.19695	3.92409	0.00635	0.0383192	yes	mXLOC_003958	0	0	0	0	1	1	no	mXLOC_003958	0	0	0	0	1	1	no
mXLOC_004028	LincRNA	ENSMUSG00000097134	chr10:66912195-66920388	-	mXLOC_004028	1.34118	3.02937	1.68819	1.17551	0.0106	0.0890337	no	mXLOC_004028	1.93715	8.47594	6.53879	2.12944	5e-05	0.000580752	yes	mXLOC_004028	0.832221	7.77797	6.94575	3.22435	0.0084	0.295145	no	mXLOC_004028	0.821716	0.434701	-0.387015	-0.918617	1	1	no
mXLOC_004309	LincRNA		chr10:96489631-96604893	-	mXLOC_004309	0	0.0189826	0.0189826	inf	1	1	no	mXLOC_004309	0.342835	0.167501	-0.175334	-1.03335	0.01355	0.0705728	no	mXLOC_004309	0	0.148015	0.148015	inf	1	1	no	mXLOC_004309	20.7455	8.12194	-12.6236	-1.35291	0.00085	0.0182596	yes
mXLOC_004371	LincRNA		chr10:117863705-117866790	-	mXLOC_004371	0.0130784	0.0216995	0.0086211	0.730476	1	1	no	mXLOC_004371	0.0986976	2.30974	2.21104	4.54857	5e-05	0.000580752	yes	mXLOC_004371	0	0	0	0	1	1	no	mXLOC_004371	0.963479	0.419987	-0.543492	-1.19791	1	1	no
mXLOC_005425	Antisense	ENSMUSG00000085240	chr11:33629338-34101151	+	mXLOC_005425	0.584275	3.00921	2.42494	2.36467	0.00395	0.0417941	yes	mXLOC_005425	0.232246	1.83527	1.60302	2.98227	0.0152	0.0772464	no	mXLOC_005425	0.286979	2.01223	1.72525	2.80977	1	1	no	mXLOC_005425	0.449015	0.61912	0.170105	0.463455	1	1	no
mXLOC_005623	LincRNA		chr11:63050967-63056214	+	mXLOC_005623	0.535325	0.123522	-0.411803	-2.11564	1	1	no	mXLOC_005623	0.301512	0.0384978	-0.263014	-2.96937	0.0018	0.013428	yes	mXLOC_005623	1.09899	0	-1.09899	#NAME?	1	1	no	mXLOC_005623	0	0	0	0	1	1	no
mXLOC_005821	LincRNA		chr11:83040981-83047469	+	mXLOC_005821	0.461323	4.873	4.41168	3.40096	5e-05	0.00103772	yes	mXLOC_005821	0.218344	5.01783	4.79949	4.52239	5e-05	0.000580752	yes	mXLOC_005821	1.07963	11.7691	10.6895	3.4464	0.2435	0.832379	no	mXLOC_005821	0.942724	2.85017	1.90745	1.59614	1	1	no
mXLOC_005837	Antisense		chr11:83572872-83578638	+	mXLOC_005837	0.00867315	0.105104	0.0964308	3.59911	1	1	no	mXLOC_005837	0.120122	2.80518	2.68506	4.54551	0.0022	0.015926	yes	mXLOC_005837	0	0	0	0	1	1	no	mXLOC_005837	0	0	0	0	1	1	no
mXLOC_005874	Antisense		chr11:86768838-86816395	+	mXLOC_005874	0	0.00730257	0.00730257	inf	1	1	no	mXLOC_005874	0.0450251	0.619101	0.574076	3.78137	0.00225	0.0162036	yes	mXLOC_005874	1.52814	2.34053	0.81239	0.615064	1	1	no	mXLOC_005874	15.7494	29.0785	13.3291	0.884653	0.00625	0.0793553	no
mXLOC_005885	Antisense-Downstream	ENSMUSG00000084796	chr11:87755448-87759937	+	mXLOC_005885	5.02408	5.1627	0.13862	0.0392653	0.8874	0.952743	no	mXLOC_005885	0.8012	1.57472	0.77352	0.974858	0.00045	0.00413809	yes	mXLOC_005885	12.884	11.6194	-1.2646	-0.149046	0.79155	0.963134	no	mXLOC_005885	50.5175	53.9293	3.4118	0.0942841	0.6931	0.872399	no
mXLOC_006133	LincRNA	ENSMUSG00000099630	chr11:109340222-109401392	+	mXLOC_006133	9.03916	21.2807	12.2415	1.23528	0.5068	0.796207	no	mXLOC_006133	16.6789	23.3176	6.6387	0.483399	0.13905	0.372017	no	mXLOC_006133	5.13077	13.4925	8.36173	1.39491	0.56335	0.929952	no	mXLOC_006133	0.744955	10.0155	9.27055	3.74894	0.00095	0.0196959	yes
mXLOC_006214	Antisense-Downstream		chr11:117976195-117982968	+	mXLOC_006214	0.0575127	5.61941	5.5619	6.6104	0.0075	0.0687369	no	mXLOC_006214	0	0.409851	0.409851	inf	5e-05	0.000580752	yes	mXLOC_006214	0	3.32339	3.32339	inf	1	1	no	mXLOC_006214	0.138965	0.665196	0.526231	2.25906	1	1	no
mXLOC_006281	LincRNA	ENSMUSG00000085126	chr11:121756346-121810323	+	mXLOC_006281	0.316205	0.288733	-0.027472	-0.131122	1	1	no	mXLOC_006281	0.0510325	1.02662	0.975588	4.33034	0.00035	0.00332028	yes	mXLOC_006281	1.05405	1.60727	0.55322	0.608672	1	1	no	mXLOC_006281	0	0	0	0	1	1	no
mXLOC_006535	Antisense	ENSMUSG00000085784	chr11:44617316-45155925	-	mXLOC_006535	0	0	0	0	1	1	no	mXLOC_006535	0	0	0	0	1	1	no	mXLOC_006535	0	0	0	0	1	1	no	mXLOC_006535	23.2681	7.45045	-15.8177	-1.64296	0.00045	0.0112554	yes
mXLOC_006617	Antisense		chr11:55097974-55113029	-	mXLOC_006617	0	0	0	0	1	1	no	mXLOC_006617	0.0201439	0.0412727	0.0211288	1.03484	1	1	no	mXLOC_006617	50.9155	73.6776	22.7621	0.533119	0.74195	0.955645	no	mXLOC_006617	47.2074	7.9868	-39.2206	-2.56332	0.00285	0.0447996	yes
mXLOC_006921	Antisense	ENSMUSG00000111713	chr11:83063440-83071246	-	mXLOC_006921	0	0.056466	0.056466	inf	1	1	no	mXLOC_006921	0.0495911	1.17718	1.12759	4.56911	0.0187	0.0909708	no	mXLOC_006921	32.6	716.943	684.343	4.45891	0.1238	0.794994	no	mXLOC_006921	12.9678	70.2782	57.3104	2.43814	0.00025	0.00684265	yes
mXLOC_007227	LincRNA	ENSMUSG00000086481	chr11:106971827-106973167	-	mXLOC_007227	0.0430259	0.57688	0.533854	3.74499	1	1	no	mXLOC_007227	0.644093	1.78741	1.14332	1.47253	0.0017	0.0128454	yes	mXLOC_007227	0.56516	0	-0.56516	#NAME?	1	1	no	mXLOC_007227	1.03265	2.65306	1.62041	1.36131	1	1	no
mXLOC_007335	LincRNA		chr11:117933400-117941577	-	mXLOC_007335	0	1.36122	1.36122	inf	5e-05	0.00103772	yes	mXLOC_007335	0.0551409	0.827947	0.772806	3.90834	5e-05	0.000580752	yes	mXLOC_007335	0	0.238859	0.238859	inf	1	1	no	mXLOC_007335	0	0	0	0	1	1	no
mXLOC_008395	LincRNA		chr12:17481963-17531556	+	mXLOC_008395	0	0	0	0	1	1	no	mXLOC_008395	0.56066	2.93248	2.37182	2.38692	5e-05	0.000580752	yes	mXLOC_008395	0	0	0	0	1	1	no	mXLOC_008395	0	1.23842	1.23842	inf	1	1	no
mXLOC_008715	LincRNA		chr12:85524163-85525518	+	mXLOC_008715	0	0.244147	0.244147	inf	1	1	no	mXLOC_008715	0	0.10864	0.10864	inf	1	1	no	mXLOC_008715	0	11.7838	11.7838	inf	0.00015	0.0213241	yes	mXLOC_008715	0	5.41666	5.41666	inf	1	1	no
mXLOC_008768	LincRNA		chr12:99643011-99647216	+	mXLOC_008768	1.85988	0.521787	-1.33809	-1.83368	0.00025	0.00430384	yes	mXLOC_008768	0.318173	0.408641	0.090468	0.361023	0.26955	0.549443	no	mXLOC_008768	12.8971	8.35765	-4.53945	-0.625878	0.27155	0.844104	no	mXLOC_008768	41.2414	96.6631	55.4217	1.22887	5e-05	0.00176785	yes
mXLOC_008916	Antisense	ENSMUSG00000073242	chr12:3806006-3914443	-	mXLOC_008916	0.600372	0.0197551	-0.580617	-4.92556	0.0535	0.270284	no	mXLOC_008916	0.284892	0.0221998	-0.262692	-3.6818	0.00765	0.0446239	yes	mXLOC_008916	2.25079	0.790593	-1.4602	-1.50943	1	1	no	mXLOC_008916	1.10253	0.891718	-0.210812	-0.306153	1	1	no
mXLOC_009034	Antisense	ENSMUSG00000090582	chr12:40201202-40248504	-	mXLOC_009034	4.79846	39.0793	34.2808	3.02576	5e-05	0.00103772	yes	mXLOC_009034	53.5012	95.2713	41.7701	0.83247	5e-05	0.000580752	yes	mXLOC_009034	31.9532	44.6356	12.6824	0.482235	0.39875	0.892661	no	mXLOC_009034	45.785	60.8365	15.0515	0.410063	0.2466	0.583408	no
mXLOC_009199	Antisense-Upstream		chr12:80930729-80938777	-	mXLOC_009199	0.737722	0	-0.737722	#NAME?	0.0012	0.0164019	yes	mXLOC_009199	0.170047	0.0971803	-0.0728667	-0.807199	1	1	no	mXLOC_009199	0	1.46897	1.46897	inf	1	1	no	mXLOC_009199	0	0	0	0	1	1	no
mXLOC_009331	LincRNA	ENSMUSG00000100975	chr12:104925500-105010590	-	mXLOC_009331	7.56101	0.71238	-6.84863	-3.40786	5e-05	0.00103772	yes	mXLOC_009331	11.1129	11.1881	0.0752	0.00973184	0.9582	0.983915	no	mXLOC_009331	2.58695	1.53463	-1.05232	-0.753361	1	1	no	mXLOC_009331	2.06303	3.41128	1.34825	0.72555	1	1	no
mXLOC_009513	Antisense-Upstream		chr12:116398812-116405228	-	mXLOC_009513	0.392804	0.126611	-0.266193	-1.63341	1	1	no	mXLOC_009513	1.58141	0.432334	-1.14908	-1.871	5e-05	0.000580752	yes	mXLOC_009513	0.496622	0.173657	-0.322965	-1.5159	1	1	no	mXLOC_009513	2.32589	2.37857	0.05268	0.0323095	1	1	no
mXLOC_009516	LincRNA		chr12:119105155-119107772	-	mXLOC_009516	0	1.85024	1.85024	inf	5e-05	0.00103772	yes	mXLOC_009516	0	0.2534	0.2534	inf	5e-05	0.000580752	yes	mXLOC_009516	0	1.98729	1.98729	inf	1	1	no	mXLOC_009516	0	0.777207	0.777207	inf	1	1	no
mXLOC_010095	LincRNA		chr13:5886789-6014156	+	mXLOC_010095	3.0642	1.00464	-2.05956	-1.60883	0.0508	0.262719	no	mXLOC_010095	0.306787	1.17934	0.872553	1.94267	0.0001	0.00109502	yes	mXLOC_010095	4.31341	6.25859	1.94518	0.537011	1	1	no	mXLOC_010095	0	0	0	0	1	1	no
mXLOC_010107	LincRNA	ENSMUSG00000097859	chr13:9276527-9668928	+	mXLOC_010107	0.809708	0.669572	-0.140136	-0.274162	0.6967	0.891535	no	mXLOC_010107	5.19196	7.92045	2.72849	0.609305	0.0004	0.00373291	yes	mXLOC_010107	1.42058	0.881983	-0.538597	-0.687661	1	1	no	mXLOC_010107	0.43513	0.47804	0.04291	0.135683	1	1	no
mXLOC_010237	LincRNA		chr13:37581085-37589301	+	mXLOC_010237	0.556984	0.141224	-0.41576	-1.97965	1	1	no	mXLOC_010237	0	0	0	0	1	1	no	mXLOC_010237	31.4575	0	-31.4575	#NAME?	5e-05	0.0101377	yes	mXLOC_010237	15.4324	2.45735	-12.975	-2.65079	0.2611	0.592615	no
mXLOC_010328	LincRNA		chr13:55184446-55189725	+	mXLOC_010328	0.140155	57.8809	57.7407	8.68992	5e-05	0.00103772	yes	mXLOC_010328	0.429464	7.92584	7.49638	4.20595	5e-05	0.000580752	yes	mXLOC_010328	2.15704	206.19	204.033	6.57877	5e-05	0.0101377	yes	mXLOC_010328	0.089288	2.85734	2.76805	5.00007	1	1	no
mXLOC_010557	LincRNA	ENSMUSG00000110235	chr13:97559077-97584066	+	mXLOC_010557	2.37875	0	-2.37875	#NAME?	5e-05	0.00103772	yes	mXLOC_010557	0.900683	0.160819	-0.739864	-2.48558	0.0008	0.006776	yes	mXLOC_010557	1.49308	0	-1.49308	#NAME?	1	1	no	mXLOC_010557	1.03032	0	-1.03032	#NAME?	1	1	no
mXLOC_010598	LincRNA	ENSMUSG00000090329	chr13:102657830-103334497	+	mXLOC_010598	4.44443	0.399253	-4.04518	-3.47662	0.00445	0.04599	yes	mXLOC_010598	1.90232	1.80943	-0.09289	-0.0722267	0.8394	0.940021	no	mXLOC_010598	6.83162	7.87024	1.03862	0.20418	0.88365	0.975959	no	mXLOC_010598	0.608825	1.27333	0.664505	1.0645	1	1	no
mXLOC_010726	Antisense-Downstream	ENSMUSG00000097715	chr13:12609805-12650434	-	mXLOC_010726	12.2352	2.83551	-9.39969	-2.10936	5e-05	0.00103772	yes	mXLOC_010726	6.07024	4.06717	-2.00307	-0.577726	0.00145	0.0112825	yes	mXLOC_010726	46.1644	27.4416	-18.7228	-0.750417	0.2814	0.846783	no	mXLOC_010726	21.8084	25.3991	3.5907	0.219899	0.3796	0.685246	no
mXLOC_010945	LincRNA		chr13:52554354-52573317	-	mXLOC_010945	0.731792	0.680742	-0.05105	-0.104326	0.8646	0.946797	no	mXLOC_010945	0.0190633	0.0170554	-0.0020079	-0.160575	1	1	no	mXLOC_010945	13.6297	5.21347	-8.41623	-1.38644	0.17365	0.832379	no	mXLOC_010945	17.1559	4.06859	-13.0873	-2.07611	0.00035	0.00911973	yes
mXLOC_011011	LincRNA		chr13:62199778-62200456	-	mXLOC_011011	0.462925	2.73944	2.27651	2.56503	0.1891	0.557078	no	mXLOC_011011	0.379944	1.63064	1.2507	2.10157	0.03295	0.140513	no	mXLOC_011011	648.004	1088.66	440.656	0.748484	0.22915	0.832379	no	mXLOC_011011	712.081	1308.56	596.479	0.877867	0.00065	0.0148856	yes
mXLOC_011023	LincRNA	ENSMUSG00000074863	chr13:62638409-62726689	-	mXLOC_011023	0.61155	0.42516	-0.18639	-0.524464	0.2702	0.608364	no	mXLOC_011023	1.23726	0.530475	-0.706785	-1.22179	0.0001	0.00109502	yes	mXLOC_011023	1.8014	0.832583	-0.968817	-1.11346	1	1	no	mXLOC_011023	5.05508	2.07092	-2.98416	-1.28746	1	1	no
mXLOC_011069	LincRNA		chr13:68214641-68237798	-	mXLOC_011069	0	0.151197	0.151197	inf	1	1	no	mXLOC_011069	0.0820479	2.70394	2.62189	5.04246	0.00215	0.015637	yes	mXLOC_011069	0	0.925302	0.925302	inf	1	1	no	mXLOC_011069	0	0	0	0	1	1	no
mXLOC_012471	LincRNA		chr14:102987397-103034023	+	mXLOC_012471	0.0990055	4.83617	4.73716	5.61021	0.00065	0.00970062	yes	mXLOC_012471	0.294252	3.05339	2.75914	3.37529	5e-05	0.000580752	yes	mXLOC_012471	3.89338	21.2696	17.3762	2.4497	0.0037	0.196402	no	mXLOC_012471	0.638235	0.104202	-0.534033	-2.6147	1	1	no
mXLOC_013014	Antisense-Downstream		chr14:102987397-103034023	-	mXLOC_013014	0	0.656265	0.656265	inf	0.1614	0.51937	no	mXLOC_013014	0.214865	7.06608	6.85121	5.03941	5e-05	0.000580752	yes	mXLOC_013014	0.440244	1.21871	0.778466	1.46898	1	1	no	mXLOC_013014	0	0	0	0	1	1	no
mXLOC_013015	Antisense		chr14:103041138-103058580	-	mXLOC_013015	0.0307845	2.84506	2.81428	6.53011	0.0916	0.380468	no	mXLOC_013015	0.280207	7.8494	7.56919	4.80802	0.0005	0.00453158	yes	mXLOC_013015	0.703246	11.3495	10.6463	4.01246	0.0691	0.686449	no	mXLOC_013015	0.0845122	1.06585	0.981338	3.65671	1	1	no
mXLOC_013722	LincRNA	ENSMUSG00000110018	chr15:5496165-5610519	+	mXLOC_013722	0.638187	0.10825	-0.529937	-2.55961	5e-05	0.00103772	yes	mXLOC_013722	0.160324	0.151893	-0.008431	-0.0779428	1	1	no	mXLOC_013722	1.49507	0.09509	-1.39998	-3.97477	1	1	no	mXLOC_013722	24.8261	48.4211	23.595	0.963781	0.0198	0.162048	no
mXLOC_013744	LincRNA		chr15:8512126-8543180	+	mXLOC_013744	3.17823	4.5937	1.41547	0.531433	0.6133	0.853842	no	mXLOC_013744	1.80185	6.90954	5.10769	1.93911	5e-05	0.000580752	yes	mXLOC_013744	22.0736	2.70017	-19.3734	-3.0312	0.04425	0.589668	no	mXLOC_013744	0	0	0	0	1	1	no
mXLOC_013776	Antisense		chr15:25357325-25413806	+	mXLOC_013776	0	0	0	0	1	1	no	mXLOC_013776	2.76545	11.2687	8.50325	2.02673	0.00225	0.0162036	yes	mXLOC_013776	3.46728	0.889775	-2.5775	-1.96229	1	1	no	mXLOC_013776	36.5611	36.812	0.2509	0.00986538	0.99095	0.995707	no
mXLOC_013842	LincRNA		chr15:39962563-39967036	+	mXLOC_013842	0.613845	0.105143	-0.508702	-2.54552	0.0024	0.0283536	yes	mXLOC_013842	1.51346	0.302049	-1.21141	-2.32499	5e-05	0.000580752	yes	mXLOC_013842	12.3568	2.16431	-10.1925	-2.51332	0.00075	0.0635342	no	mXLOC_013842	0.255571	0	-0.255571	#NAME?	1	1	no
mXLOC_014053	LincRNA		chr15:80030723-80044987	+	mXLOC_014053	0	0.154922	0.154922	inf	1	1	no	mXLOC_014053	0.130781	5.91268	5.7819	5.49859	5e-05	0.000580752	yes	mXLOC_014053	0	0	0	0	1	1	no	mXLOC_014053	0.27837	0.553617	0.275247	0.991886	1	1	no
mXLOC_014172	LincRNA		chr15:89767464-89768906	+	mXLOC_014172	7.8527	42.3639	34.5112	2.43157	5e-05	0.00103772	yes	mXLOC_014172	13.7542	11.9138	-1.8404	-0.207245	0.3275	0.611264	no	mXLOC_014172	0	0	0	0	1	1	no	mXLOC_014172	0	0	0	0	1	1	no
mXLOC_014487	Antisense	ENSMUSG00000090464	chr15:66670752-66850721	-	mXLOC_014487	2.41784	24.6747	22.2569	3.35124	5e-05	0.00103772	yes	mXLOC_014487	1.93956	0.78358	-1.15598	-1.30758	0.0103	0.0567586	no	mXLOC_014487	2.3039	10.1676	7.8637	2.14183	0.2541	0.832518	no	mXLOC_014487	6.25426	2.6259	-3.62836	-1.25203	1	1	no
mXLOC_015496	LincRNA		chr16:3754294-3764987	+	mXLOC_015496	0.673287	2.54755	1.87426	1.91982	5e-05	0.00103772	yes	mXLOC_015496	0.0683007	0.147682	0.0793813	1.11253	1	1	no	mXLOC_015496	0.078365	0.42162	0.343255	2.42766	1	1	no	mXLOC_015496	0.606828	0.415585	-0.191243	-0.546146	1	1	no
mXLOC_015498	LincRNA		chr16:3775965-3782537	+	mXLOC_015498	0.245563	1.67437	1.42881	2.76945	5e-05	0.00103772	yes	mXLOC_015498	0.103546	0.265226	0.16168	1.35696	0.00025	0.00248223	yes	mXLOC_015498	0	0.669482	0.669482	inf	1	1	no	mXLOC_015498	1.37654	1.37425	-0.00229	-0.002395	1	1	no
mXLOC_015687	LincRNA	ENSMUSG00000096960	chr16:25007778-25075169	+	mXLOC_015687	5.17919	6.11184	0.93265	0.23888	0.5161	0.800965	no	mXLOC_015687	1.84616	5.13297	3.28681	1.47527	5e-05	0.000580752	yes	mXLOC_015687	2.31829	6.01227	3.69398	1.37485	0.1867	0.832379	no	mXLOC_015687	0.092624	0	-0.092624	#NAME?	1	1	no
mXLOC_015776	Antisense	ENSMUSG00000087568	chr16:38297753-38342143	+	mXLOC_015776	0	0	0	0	1	1	no	mXLOC_015776	0.310713	1.29805	0.987337	2.06269	0.00055	0.00490891	yes	mXLOC_015776	0	0	0	0	1	1	no	mXLOC_015776	0	0	0	0	1	1	no
mXLOC_015954	LincRNA	ENSMUSG00000085903	chr16:95831117-95933811	+	mXLOC_015954	0	0.0983851	0.0983851	inf	1	1	no	mXLOC_015954	0.365153	1.61348	1.24833	2.1436	5e-05	0.000580752	yes	mXLOC_015954	0	0	0	0	1	1	no	mXLOC_015954	0	0	0	0	1	1	no
mXLOC_016140	LincRNA		chr16:25007778-25075169	-	mXLOC_016140	0.545817	9.51839	8.97257	4.12423	0.0006	0.00907196	yes	mXLOC_016140	0.974959	7.20904	6.23408	2.88639	5e-05	0.000580752	yes	mXLOC_016140	3.00614	14.1058	11.0997	2.23031	0.0278	0.51018	no	mXLOC_016140	0.110518	0.558864	0.448346	2.33821	1	1	no
mXLOC_016206	LincRNA		chr16:36579978-36598349	-	mXLOC_016206	0.104992	0.147949	0.042957	0.494815	1	1	no	mXLOC_016206	0	0.0859885	0.0859885	inf	1	1	no	mXLOC_016206	0	14.7781	14.7781	inf	0.00135	0.0943322	no	mXLOC_016206	0	13.8979	13.8979	inf	0.0005	0.0122363	yes
mXLOC_016270	Antisense-Downstream		chr16:49918396-49975096	-	mXLOC_016270	0.041538	0.330033	0.288495	2.99011	1	1	no	mXLOC_016270	0.00684101	0.106451	0.09961	3.95983	1	1	no	mXLOC_016270	0.0386456	0.340173	0.301527	3.13789	1	1	no	mXLOC_016270	55.9033	26.3005	-29.6028	-1.08784	5e-05	0.00176785	yes
mXLOC_016374	LincRNA		chr16:91365072-91367170	-	mXLOC_016374	0.369338	5.25682	4.88748	3.83118	0.0024	0.0283536	yes	mXLOC_016374	0.178679	0.0493062	-0.129373	-1.85753	1	1	no	mXLOC_016374	9.78089	4.57407	-5.20682	-1.09649	0.2745	0.845045	no	mXLOC_016374	3.73245	0	-3.73245	#NAME?	1	1	no
mXLOC_016394	LincRNA		chr16:93127581-93142305	-	mXLOC_016394	0.0622005	3.09627	3.03407	5.63746	5e-05	0.00103772	yes	mXLOC_016394	0.0235043	0.0302802	0.0067759	0.365449	1	1	no	mXLOC_016394	0.119705	10.9113	10.7916	6.5102	0.2498	0.832379	no	mXLOC_016394	0.0292882	0.156014	0.126726	2.41328	1	1	no
mXLOC_016426	LincRNA		chr16:98043159-98082470	-	mXLOC_016426	0.28755	0.293506	0.005956	0.0295762	1	1	no	mXLOC_016426	2.25664	1.4599	-0.79674	-0.628308	0.0024	0.0171296	yes	mXLOC_016426	0.73518	0.646322	-0.088858	-0.185846	1	1	no	mXLOC_016426	0.760914	0.801031	0.040117	0.0741251	1	1	no
mXLOC_016989	LincRNA		chr17:13023536-13040247	+	mXLOC_016989	0.0504015	0.755675	0.705273	3.90623	5e-05	0.00103772	yes	mXLOC_016989	0.0685094	0.576011	0.507502	3.07172	5e-05	0.000580752	yes	mXLOC_016989	0.0732867	1.58079	1.5075	4.43095	1	1	no	mXLOC_016989	0.0845343	0.137756	0.0532217	0.704507	1	1	no
mXLOC_016998	LincRNA	ENSMUSG00000090211	chr17:13482552-13906150	+	mXLOC_016998	3.5821	2.71689	-0.86521	-0.398853	0.29025	0.629351	no	mXLOC_016998	16.5578	9.73159	-6.82621	-0.766761	5e-05	0.000580752	yes	mXLOC_016998	2.64462	1.87249	-0.77213	-0.4981	1	1	no	mXLOC_016998	1.04477	1.37952	0.33475	0.400989	1	1	no
mXLOC_017058	LincRNA		chr17:21474237-21478122	+	mXLOC_017058	0.0616892	0.139608	0.0779188	1.1783	1	1	no	mXLOC_017058	0.133255	0.885345	0.75209	2.73205	5e-05	0.000580752	yes	mXLOC_017058	0.996966	0.780966	-0.216	-0.352285	1	1	no	mXLOC_017058	2.49468	2.63472	0.14004	0.0787962	1	1	no
mXLOC_017319	Antisense		chr17:35199351-35202035	+	mXLOC_017319	0	0.0200481	0.0200481	inf	1	1	no	mXLOC_017319	0.0943286	7.89189	7.79756	6.38653	0.0023	0.0165141	yes	mXLOC_017319	0	0	0	0	1	1	no	mXLOC_017319	0	0	0	0	1	1	no
mXLOC_017328	LincRNA		chr17:35478209-35483302	+	mXLOC_017328	0.320227	0.589292	0.269065	0.879888	1	1	no	mXLOC_017328	0.174347	2.90082	2.72647	4.05643	5e-05	0.000580752	yes	mXLOC_017328	0.0655142	0.100912	0.0353978	0.623219	1	1	no	mXLOC_017328	0	0.226237	0.226237	inf	1	1	no
mXLOC_017332	LincRNA		chr17:35813764-35814503	+	mXLOC_017332	0.0412415	1.41777	1.37653	5.10338	0.227	0.582172	no	mXLOC_017332	0.0539542	0.401446	0.347492	2.8954	0.00225	0.0162036	yes	mXLOC_017332	0	0	0	0	1	1	no	mXLOC_017332	0.657956	2.66122	2.00326	2.01602	1	1	no
mXLOC_017375	LincRNA	ENSMUSG00000098178	chr17:39842994-39848830	+	mXLOC_017375	1752.04	725.42	-1026.62	-1.27215	0.2075	0.569569	no	mXLOC_017375	166.61	283.01	116.4	0.764379	0.00035	0.00332028	yes	mXLOC_017375	605.553	1077.68	472.127	0.831608	0.76385	0.956568	no	mXLOC_017375	382.166	340.677	-41.489	-0.165793	0.88975	0.954938	no
mXLOC_017381	LincRNA		chr17:42889902-42895087	+	mXLOC_017381	0.043237	0.596812	0.553575	3.78694	0.0218	0.149792	no	mXLOC_017381	0.128233	2.44906	2.32083	4.25538	5e-05	0.000580752	yes	mXLOC_017381	0	1.74567	1.74567	inf	1	1	no	mXLOC_017381	0.111629	0.444327	0.332698	1.99291	1	1	no
mXLOC_018089	LincRNA		chr17:35772449-35780687	-	mXLOC_018089	0.00723098	0.149446	0.142215	4.36929	1	1	no	mXLOC_018089	0.287629	2.77371	2.48608	3.26954	5e-05	0.000580752	yes	mXLOC_018089	0.0901178	0	-0.0901178	#NAME?	1	1	no	mXLOC_018089	0.238666	0	-0.238666	#NAME?	1	1	no
mXLOC_019327	LincRNA		chr18:39636328-39655825	+	mXLOC_019327	0.0692425	0	-0.0692425	#NAME?	1	1	no	mXLOC_019327	0.880561	0.277043	-0.603518	-1.66831	0.00845	0.0481937	yes	mXLOC_019327	1.70059	0	-1.70059	#NAME?	1	1	no	mXLOC_019327	0	0	0	0	1	1	no
mXLOC_019531	LincRNA		chr18:89835526-89841490	+	mXLOC_019531	0.00803319	0.304588	0.296555	5.24474	1	1	no	mXLOC_019531	0.210556	6.59918	6.38862	4.97001	5e-05	0.000580752	yes	mXLOC_019531	0	0.083377	0.083377	inf	1	1	no	mXLOC_019531	2.03e-06	0	-2.03e-06	#NAME?	1	1	no
mXLOC_019840	Antisense		chr18:65430639-65483464	-	mXLOC_019840	0	0	0	0	1	1	no	mXLOC_019840	0.0142928	0.420509	0.406216	4.87878	0.00695	0.0412608	yes	mXLOC_019840	0	10.296	10.296	inf	0.14225	0.824437	no	mXLOC_019840	4.64242	1.82369	-2.81873	-1.34802	1	1	no
mXLOC_019920	LincRNA		chr18:82808861-82815375	-	mXLOC_019920	0.00704957	0.00738253	0.00033296	0.0665799	1	1	no	mXLOC_019920	0	0	0	0	1	1	no	mXLOC_019920	0.0629838	0	-0.0629838	#NAME?	1	1	no	mXLOC_019920	7.96728	0.960337	-7.00694	-3.05247	0.00025	0.00684265	yes
mXLOC_020534	LincRNA		chr19:7864387-8257453	+	mXLOC_020534	6.64343	13.7436	7.10017	1.04876	0.0022	0.0265351	yes	mXLOC_020534	44.6856	71.0918	26.4062	0.669873	5e-05	0.000580752	yes	mXLOC_020534	14.2378	6.88051	-7.35729	-1.04914	0.27715	0.845045	no	mXLOC_020534	291.404	330.038	38.634	0.17961	0.4693	0.75102	no
mXLOC_020591	LincRNA	ENSMUSG00000103126	chr19:11465249-11532705	+	mXLOC_020591	2.90799	23.5408	20.6328	3.01707	5e-05	0.00103772	yes	mXLOC_020591	0.464442	2.05954	1.5951	2.14875	0.0008	0.006776	yes	mXLOC_020591	0.928524	5.67754	4.74902	2.61225	0.0897	0.741751	no	mXLOC_020591	3.06694	8.18162	5.11468	1.41559	0.04795	0.275156	no
mXLOC_021098	Antisense-Upstream		chr19:12517804-12524014	-	mXLOC_021098	0	0.904806	0.904806	inf	5e-05	0.00103772	yes	mXLOC_021098	0	0	0	0	1	1	no	mXLOC_021098	0	2.03856	2.03856	inf	1	1	no	mXLOC_021098	0	0	0	0	1	1	no
mXLOC_021204	Antisense		chr19:34550496-34578610	-	mXLOC_021204	0	0	0	0	1	1	no	mXLOC_021204	0.0482523	2.79049	2.74224	5.85378	0.00055	0.00490891	yes	mXLOC_021204	0.299032	37.3094	37.0104	6.9631	0.1139	0.778207	no	mXLOC_021204	0.62374	47.4444	46.8207	6.24915	0.03015	0.211763	no
mXLOC_021888	LincRNA		chr1_GL456210_random:219-163050	+	mXLOC_021888	0	0.0387186	0.0387186	inf	1	1	no	mXLOC_021888	2.46963	27.8453	25.3757	3.49506	5e-05	0.000580752	yes	mXLOC_021888	0	0.241487	0.241487	inf	1	1	no	mXLOC_021888	1.27871	0.817609	-0.461101	-0.645204	1	1	no
mXLOC_021891	LincRNA		chr1_GL456210_random:219-163050	+	mXLOC_021891	0.0320372	0.0226393	-0.0093979	-0.500919	1	1	no	mXLOC_021891	0.619196	4.93315	4.31395	2.99404	0.00145	0.0112825	yes	mXLOC_021891	0.250365	0	-0.250365	#NAME?	1	1	no	mXLOC_021891	1.52024	1.93137	0.41113	0.345323	1	1	no
mXLOC_021898	LincRNA		chr1_GL456210_random:219-163050	-	mXLOC_021898	0.0145699	0.0110315	-0.0035384	-0.40137	1	1	no	mXLOC_021898	0.494863	2.83108	2.33622	2.51625	0.0001	0.00109502	yes	mXLOC_021898	0	0	0	0	1	1	no	mXLOC_021898	0.26021	0.710383	0.450173	1.44892	1	1	no
mXLOC_021917	LincRNA		chr1_GL456211_random:23365-231202	+	mXLOC_021917	0.122335	1.0456	0.923265	3.09543	5e-05	0.00103772	yes	mXLOC_021917	13.7306	124.989	111.258	3.18634	5e-05	0.000580752	yes	mXLOC_021917	0.537099	0.465846	-0.071253	-0.205335	1	1	no	mXLOC_021917	0.262726	3.7297	3.46697	3.82743	1	1	no
mXLOC_021926	LincRNA		chr1_GL456211_random:23365-231202	-	mXLOC_021926	0	0	0	0	1	1	no	mXLOC_021926	0.329752	3.07116	2.74141	3.21933	0.00105	0.00854533	yes	mXLOC_021926	0	0	0	0	1	1	no	mXLOC_021926	0	0	0	0	1	1	no
mXLOC_021934	LincRNA		chr1_GL456211_random:23365-231202	-	mXLOC_021934	0.09202	0	-0.09202	#NAME?	1	1	no	mXLOC_021934	10.6821	116.812	106.13	3.45092	0.00295	0.0203669	yes	mXLOC_021934	0	0	0	0	1	1	no	mXLOC_021934	0	0	0	0	1	1	no
mXLOC_021943	LincRNA		chr1_GL456212_random:52-18031	+	mXLOC_021943	0.166138	0	-0.166138	#NAME?	1	1	no	mXLOC_021943	3.26981	23.2667	19.9969	2.83099	5e-05	0.000580752	yes	mXLOC_021943	0	0	0	0	1	1	no	mXLOC_021943	0	0	0	0	1	1	no
mXLOC_021954	LincRNA		chr1_GL456212_random:151036-153289	+	mXLOC_021954	0	0	0	0	1	1	no	mXLOC_021954	15.7166	84.6435	68.9269	2.42911	5e-05	0.000580752	yes	mXLOC_021954	0	0	0	0	1	1	no	mXLOC_021954	6.04506	0	-6.04506	#NAME?	1	1	no
mXLOC_021958	LincRNA		chr1_GL456212_random:21212-90130	-	mXLOC_021958	0.165214	0.243406	0.078192	0.559025	1	1	no	mXLOC_021958	0.243671	4.58889	4.34522	4.23514	5e-05	0.000580752	yes	mXLOC_021958	0	0	0	0	1	1	no	mXLOC_021958	0.783176	0.339852	-0.443324	-1.20443	1	1	no
mXLOC_021962	LincRNA		chr1_GL456212_random:128561-150604	-	mXLOC_021962	0	0	0	0	1	1	no	mXLOC_021962	16.6808	128.023	111.342	2.94013	5e-05	0.000580752	yes	mXLOC_021962	0	0.451242	0.451242	inf	1	1	no	mXLOC_021962	0	1.236	1.236	inf	1	1	no
mXLOC_021972	LincRNA		chr1_GL456221_random:35462-125576	+	mXLOC_021972	0.248001	1.86844	1.62044	2.91342	0.00015	0.00276447	yes	mXLOC_021972	2.15042	20.6968	18.5464	3.26671	5e-05	0.000580752	yes	mXLOC_021972	0	0	0	0	1	1	no	mXLOC_021972	0.808308	0.390896	-0.417412	-1.04812	1	1	no
mXLOC_021976	LincRNA		chr1_GL456221_random:162338-184511	+	mXLOC_021976	0.0038796	0.0442706	0.040391	3.51237	1	1	no	mXLOC_021976	0.285666	3.60936	3.32369	3.65935	5e-05	0.000580752	yes	mXLOC_021976	0	0.41446	0.41446	inf	1	1	no	mXLOC_021976	0.314701	3.3387	3.024	3.40724	1	1	no
mXLOC_021983	LincRNA		chr1_GL456221_random:35462-125576	-	mXLOC_021983	0.416295	0.41533	-0.000965	-0.00334717	1	1	no	mXLOC_021983	0.760897	5.13172	4.37082	2.75367	0.0002	0.00204421	yes	mXLOC_021983	0	0	0	0	1	1	no	mXLOC_021983	0	0.1929	0.1929	inf	1	1	no
mXLOC_021984	LincRNA		chr1_GL456221_random:35462-125576	-	mXLOC_021984	0.00816464	0.189545	0.18138	4.53701	1	1	no	mXLOC_021984	0.300715	4.12561	3.8249	3.77814	0.00645	0.038825	yes	mXLOC_021984	0	0	0	0	1	1	no	mXLOC_021984	1.37577	4.16708	2.79131	1.5988	1	1	no
mXLOC_022205	LincRNA		chr2:30889470-30933113	+	mXLOC_022205	0.0779601	2.994	2.91604	5.2632	5e-05	0.00103772	yes	mXLOC_022205	0.0349246	0.612287	0.577362	4.13189	5e-05	0.000580752	yes	mXLOC_022205	0.510308	4.58826	4.07795	3.16851	1	1	no	mXLOC_022205	0	0.525276	0.525276	inf	1	1	no
mXLOC_022251	LincRNA	ENSMUSG00000085087	chr2:33133416-33371486	+	mXLOC_022251	21.3662	1.5768	-19.7894	-3.76026	5e-05	0.00103772	yes	mXLOC_022251	2.37608	0.273474	-2.10261	-3.11911	0.03775	0.15553	no	mXLOC_022251	0.387369	4.05e-05	-0.387328	-13.2217	1	1	no	mXLOC_022251	0	0	0	0	1	1	no
mXLOC_022289	LincRNA		chr2:43195678-43196798	+	mXLOC_022289	0.691207	1.70886	1.01765	1.30584	0.07645	0.341679	no	mXLOC_022289	0.117927	0.524996	0.407069	2.15441	0.0064	0.0385592	yes	mXLOC_022289	1.73951	0	-1.73951	#NAME?	1	1	no	mXLOC_022289	3.52145	5.42321	1.90176	0.622975	1	1	no
mXLOC_022411	LincRNA		chr2:75638102-75642906	+	mXLOC_022411	2.86952	21.6597	18.7902	2.91614	5e-05	0.00103772	yes	mXLOC_022411	0.69488	9.46648	8.7716	3.76799	5e-05	0.000580752	yes	mXLOC_022411	16.4608	31.5939	15.1331	0.94061	0.14565	0.824811	no	mXLOC_022411	3.35499	5.02119	1.6662	0.581722	1	1	no
mXLOC_022437	LincRNA	ENSMUSG00000054510	chr2:78237546-78303629	+	mXLOC_022437	6.23012	0.157208	-6.07291	-5.30851	0.00095	0.0135171	yes	mXLOC_022437	0.027623	0.088322	0.060699	1.6769	1	1	no	mXLOC_022437	3.15961	5.51e-05	-3.15955	-15.8086	1	1	no	mXLOC_022437	0	0	0	0	1	1	no
mXLOC_022686	LincRNA		chr2:122572176-122584984	+	mXLOC_022686	0	5.43699	5.43699	inf	5e-05	0.00103772	yes	mXLOC_022686	0	0	0	0	1	1	no	mXLOC_022686	0	1.34557	1.34557	inf	1	1	no	mXLOC_022686	0	0	0	0	1	1	no
mXLOC_022712	Antisense		chr2:126593658-126619299	+	mXLOC_022712	0.117529	2.69637	2.57884	4.51993	0.00375	0.0401813	yes	mXLOC_022712	0.127401	6.41809	6.29069	5.65469	5e-05	0.000580752	yes	mXLOC_022712	1.45954	12.9561	11.4966	3.15004	0.01735	0.419931	no	mXLOC_022712	0	7.54946	7.54946	inf	5e-05	0.00176785	yes
mXLOC_023001	LincRNA		chr2:164523485-164532910	+	mXLOC_023001	0.0206913	0.0321704	0.0114791	0.636706	1	1	no	mXLOC_023001	1.28266	2.20634	0.92368	0.782518	0.00035	0.00332028	yes	mXLOC_023001	0.0430028	0	-0.0430028	#NAME?	1	1	no	mXLOC_023001	0	0	0	0	1	1	no
mXLOC_023027	LincRNA	ENSMUSG00000085129	chr2:166447450-166459232	+	mXLOC_023027	6.5339	0.0907633	-6.44314	-6.16969	0.001	0.0141018	yes	mXLOC_023027	0.0891324	0.0446239	-0.0445085	-0.998133	1	1	no	mXLOC_023027	2.32888	0.262765	-2.06611	-3.14779	1	1	no	mXLOC_023027	0.446639	0	-0.446639	#NAME?	1	1	no
mXLOC_023055	LincRNA	ENSMUSG00000084797	chr2:167777466-167783496	+	mXLOC_023055	0.3917	0.427734	0.036034	0.126965	1	1	no	mXLOC_023055	1.03136	0.256669	-0.774691	-2.00657	5e-05	0.000580752	yes	mXLOC_023055	0.0886458	0	-0.0886458	#NAME?	1	1	no	mXLOC_023055	1.33986	0.293629	-1.04623	-2.19001	1	1	no
mXLOC_023156	Antisense		chr2:181227539-181242039	+	mXLOC_023156	0	0	0	0	1	1	no	mXLOC_023156	0.0151657	0.170389	0.155223	3.48994	1	1	no	mXLOC_023156	0.239022	7.82267	7.58365	5.03245	0.48095	0.915982	no	mXLOC_023156	8.9781	66.097	57.1189	2.8801	0.0012	0.0234752	yes
mXLOC_023197	Antisense-Upstream	ENSMUSG00000087485	chr2:6188464-6321611	-	mXLOC_023197	0.0482062	0	-0.0482062	#NAME?	1	1	no	mXLOC_023197	2.02455	0.908412	-1.11614	-1.15619	0.00155	0.0119409	yes	mXLOC_023197	2.79794	0.314943	-2.483	-3.1512	1	1	no	mXLOC_023197	0.431756	0	-0.431756	#NAME?	1	1	no
mXLOC_023251	Antisense-Upstream		chr2:22744017-22762273	-	mXLOC_023251	3577.43	736.595	-2840.84	-2.27998	5e-05	0.00103772	yes	mXLOC_023251	7.45799	9.95201	2.49402	0.416201	0.22595	0.499481	no	mXLOC_023251	208.546	64.3736	-144.172	-1.69582	0.02445	0.488526	no	mXLOC_023251	81.6796	273.067	191.387	1.74121	0.00015	0.00457738	yes
mXLOC_023751	LincRNA	ENSMUSG00000086462	chr2:116848098-116944643	-	mXLOC_023751	0.0132734	0.343252	0.329979	4.69266	1	1	no	mXLOC_023751	4.00041	15.0607	11.0603	1.91257	5e-05	0.000580752	yes	mXLOC_023751	0.388706	0.0804452	-0.308261	-2.2726	1	1	no	mXLOC_023751	5.43047	6.60394	1.17347	0.282249	1	1	no
mXLOC_023780	Antisense-Upstream		chr2:119312548-119319890	-	mXLOC_023780	0	0	0	0	1	1	no	mXLOC_023780	0.0491761	0.0723279	0.0231518	0.556594	1	1	no	mXLOC_023780	0	0.0316261	0.0316261	inf	1	1	no	mXLOC_023780	0	8.37154	8.37154	inf	5e-05	0.00176785	yes
mXLOC_023806	Antisense	ENSMUSG00000087704	chr2:121289599-121355396	-	mXLOC_023806	1.15658	0.0594066	-1.09717	-4.2831	0.01395	0.108872	no	mXLOC_023806	5.1942	1.78854	-3.40566	-1.53812	5e-05	0.000580752	yes	mXLOC_023806	2.75604	0.642989	-2.11305	-2.09973	1	1	no	mXLOC_023806	1.78038	0.9185	-0.86188	-0.954836	1	1	no
mXLOC_023866	Antisense-Upstream	ENSMUSG00000086879	chr2:128189986-128457378	-	mXLOC_023866	0.0386071	1.50751	1.4689	5.28715	0.0049	0.0493329	yes	mXLOC_023866	0.523669	3.57419	3.05052	2.77089	5e-05	0.000580752	yes	mXLOC_023866	0.829116	14.8637	14.0346	4.16408	0.0086	0.298778	no	mXLOC_023866	0.570864	3.72285	3.15199	2.70519	1	1	no
mXLOC_023926	Antisense-Downstream		chr2:131417966-131443656	-	mXLOC_023926	0.0198445	0.640126	0.620282	5.01154	0.2457	0.588013	no	mXLOC_023926	0.255529	1.53369	1.27816	2.58544	5e-05	0.000580752	yes	mXLOC_023926	0	0	0	0	1	1	no	mXLOC_023926	7.93148	5.21741	-2.71407	-0.604257	0.4614	0.7446	no
mXLOC_024036	Antisense		chr2:153065954-153084450	-	mXLOC_024036	0.0281088	0.406265	0.378156	3.85333	1	1	no	mXLOC_024036	0.469211	1.23021	0.760999	1.39059	0.0004	0.00373291	yes	mXLOC_024036	0	0	0	0	1	1	no	mXLOC_024036	0	0	0	0	1	1	no
mXLOC_024109	Antisense	ENSMUSG00000087445	chr2:157540166-157571274	-	mXLOC_024109	0.534403	1.04155	0.507147	0.962729	0.2356	0.585213	no	mXLOC_024109	0.445365	6.78282	6.33746	3.92883	5e-05	0.000580752	yes	mXLOC_024109	0.500357	0.764888	0.264531	0.612292	1	1	no	mXLOC_024109	2.15189	1.40101	-0.75088	-0.619142	1	1	no
mXLOC_024196	Antisense-Upstream		chr2:167768882-167776010	-	mXLOC_024196	0.0992	0.757654	0.658454	2.93313	0.0013	0.0175698	yes	mXLOC_024196	0.377502	0.374512	-0.00299	-0.0114736	0.9812	0.991642	no	mXLOC_024196	1.0531	2.70792	1.65482	1.36254	1	1	no	mXLOC_024196	0.687494	0.347076	-0.340418	-0.986097	1	1	no
mXLOC_024291	LincRNA	ENSMUSG00000084843	chr2:180370490-180474867	-	mXLOC_024291	3.45141	0.285328	-3.16608	-3.59649	5e-05	0.00103772	yes	mXLOC_024291	17.1219	8.83091	-8.29099	-0.955206	0.09005	0.283768	no	mXLOC_024291	0.356891	0	-0.356891	#NAME?	1	1	no	mXLOC_024291	0.880226	0.201466	-0.67876	-2.12734	1	1	no
mXLOC_025536	Antisense	ENSMUSG00000085953	chr3:31202857-31316891	+	mXLOC_025536	0.0567564	0.00614773	-0.0506087	-3.20666	1	1	no	mXLOC_025536	2.03424	0.294439	-1.7398	-2.78845	5e-05	0.000580752	yes	mXLOC_025536	0	0	0	0	1	1	no	mXLOC_025536	0	0	0	0	1	1	no
mXLOC_025590	LincRNA		chr3:51195981-51209421	+	mXLOC_025590	0	0.0894173	0.0894173	inf	1	1	no	mXLOC_025590	0.523964	1.28694	0.762976	1.29641	0.0001	0.00109502	yes	mXLOC_025590	0	0.13918	0.13918	inf	1	1	no	mXLOC_025590	0	0	0	0	1	1	no
mXLOC_025949	LincRNA	ENSMUSG00000106227	chr3:100692293-100700488	+	mXLOC_025949	0.376199	0.739436	0.363237	0.974931	0.1344	0.473163	no	mXLOC_025949	0.0590972	0.275667	0.21657	2.22176	5e-05	0.000580752	yes	mXLOC_025949	0.421391	1.36763	0.946239	1.69845	1	1	no	mXLOC_025949	0	0.652725	0.652725	inf	1	1	no
mXLOC_026002	Antisense-Downstream	ENSMUSG00000050179	chr3:106934381-107098401	+	mXLOC_026002	1.57553	7.48124	5.90571	2.24744	5e-05	0.00103772	yes	mXLOC_026002	0.62161	1.14446	0.52285	0.88058	0.00055	0.00490891	yes	mXLOC_026002	1.79679	9.9518	8.15501	2.46954	0.00165	0.109716	no	mXLOC_026002	3.71742	2.52279	-1.19463	-0.55928	1	1	no
mXLOC_026055	Antisense-Upstream	ENSMUSG00000105339	chr3:116562972-116712936	+	mXLOC_026055	0.296584	0.797745	0.501161	1.42749	0.3684	0.699927	no	mXLOC_026055	2.25174	6.71027	4.45853	1.57533	0.0063	0.0380958	yes	mXLOC_026055	0.19196	1.34345	1.15149	2.80706	1	1	no	mXLOC_026055	1.32111	1.57906	0.25795	0.257319	1	1	no
mXLOC_026381	LincRNA		chr3:52840363-52856438	-	mXLOC_026381	0	0.10933	0.10933	inf	1	1	no	mXLOC_026381	0	0	0	0	1	1	no	mXLOC_026381	0	14.573	14.573	inf	5e-05	0.0101377	yes	mXLOC_026381	0	0.803251	0.803251	inf	1	1	no
mXLOC_026441	Antisense-Upstream		chr3:65923735-65931536	-	mXLOC_026441	0.187581	0.430597	0.243016	1.19882	1	1	no	mXLOC_026441	0.273584	3.04795	2.77437	3.47778	5e-05	0.000580752	yes	mXLOC_026441	0.106848	0.322933	0.216085	1.59568	1	1	no	mXLOC_026441	0	0	0	0	1	1	no
mXLOC_026617	LincRNA		chr3:93698914-93717476	-	mXLOC_026617	0	0	0	0	1	1	no	mXLOC_026617	3.35145	0.869582	-2.48187	-1.94639	5e-05	0.000580752	yes	mXLOC_026617	0	0	0	0	1	1	no	mXLOC_026617	0	0	0	0	1	1	no
mXLOC_026947	Antisense-Downstream		chr3:151763908-151764437	-	mXLOC_026947	0	0	0	0	1	1	no	mXLOC_026947	0.459762	2.51058	2.05082	2.44906	0.0002	0.00204421	yes	mXLOC_026947	0	0	0	0	1	1	no	mXLOC_026947	0	0	0	0	1	1	no
mXLOC_027741	LincRNA		chr4:8392626-8398033	+	mXLOC_027741	0	0.122884	0.122884	inf	1	1	no	mXLOC_027741	0.0262311	2.00058	1.97435	6.253	5e-05	0.000580752	yes	mXLOC_027741	0	1.33205	1.33205	inf	1	1	no	mXLOC_027741	0	0	0	0	1	1	no
mXLOC_028025	LincRNA		chr4:63871049-63879493	+	mXLOC_028025	0.00486428	0.0371184	0.0322541	2.93184	1	1	no	mXLOC_028025	0.644335	8.79697	8.15264	3.77112	5e-05	0.000580752	yes	mXLOC_028025	0	0	0	0	1	1	no	mXLOC_028025	0	0	0	0	1	1	no
mXLOC_028067	Antisense-Downstream		chr4:86710948-86744599	+	mXLOC_028067	11.4509	1.28028	-10.1706	-3.16093	0.00075	0.0109923	yes	mXLOC_028067	0.0198062	0.00304797	-0.0167582	-2.70003	1	1	no	mXLOC_028067	14.8651	11.8187	-3.0464	-0.330857	0.75235	0.956046	no	mXLOC_028067	0	0.363142	0.363142	inf	1	1	no
mXLOC_028425	Antisense-Upstream		chr4:134129787-134187120	+	mXLOC_028425	2.59589	6.22603	3.63014	1.26208	0.0039	0.0414034	yes	mXLOC_028425	0.00357538	0.00245089	-0.00112449	-0.54479	1	1	no	mXLOC_028425	0.550439	0.874259	0.32382	0.667477	1	1	no	mXLOC_028425	29.5976	14.8049	-14.7927	-0.999401	0.00955	0.103109	no
mXLOC_028543	Antisense		chr4:145267131-145315164	+	mXLOC_028543	0.0333105	6.96033	6.92702	7.70703	0.0037	0.0397801	yes	mXLOC_028543	0.00235584	2.51504	2.51268	10.0601	0.0008	0.006776	yes	mXLOC_028543	0.289115	37.2983	37.0092	7.01132	0.0295	0.517315	no	mXLOC_028543	0.0704648	0.586078	0.515613	3.05612	1	1	no
mXLOC_028612	LincRNA	ENSMUSG00000086665	chr4:150046970-150077184	+	mXLOC_028612	0.583433	0.186003	-0.39743	-1.64925	5e-05	0.00103772	yes	mXLOC_028612	0.155136	0.294703	0.139567	0.925731	0.00545	0.0337601	yes	mXLOC_028612	1.84528	1.11658	-0.7287	-0.724754	1	1	no	mXLOC_028612	1.4387	1.6251	0.1864	0.175756	1	1	no
mXLOC_028709	LincRNA	ENSMUSG00000085295	chr4:6351456-6357549	-	mXLOC_028709	3.03226	4.36065	1.32839	0.524147	0.1551	0.508591	no	mXLOC_028709	1.21504	13.8685	12.6535	3.51274	5e-05	0.000580752	yes	mXLOC_028709	40.6281	39.6216	-1.0065	-0.0361919	0.96245	0.989903	no	mXLOC_028709	1.11953	1.26497	0.14544	0.176204	1	1	no
mXLOC_029021	Antisense-Upstream	ENSMUSG00000087659	chr4:89235686-89273454	-	mXLOC_029021	0	0.0335303	0.0335303	inf	1	1	no	mXLOC_029021	4.87493	16.3309	11.456	1.74415	5e-05	0.000580752	yes	mXLOC_029021	0	0	0	0	1	1	no	mXLOC_029021	0.976897	1.41989	0.442993	0.5395	1	1	no
mXLOC_029096	Antisense-Upstream	ENSMUSG00000085873	chr4:109402272-109406576	-	mXLOC_029096	0.0217296	0.0102865	-0.0114431	-1.07891	1	1	no	mXLOC_029096	2.22635	0.139877	-2.08647	-3.99245	5e-05	0.000580752	yes	mXLOC_029096	0	0	0	0	1	1	no	mXLOC_029096	0.325406	0.158468	-0.166938	-1.03805	1	1	no
mXLOC_030495	LincRNA		chr4_GL456216_random:14848-36282	+	mXLOC_030495	9.26559	11.1423	1.87671	0.266092	0.3786	0.709046	no	mXLOC_030495	8.79048	13.9983	5.20782	0.671233	0.0006	0.00528901	yes	mXLOC_030495	14.6398	12.0784	-2.5614	-0.277475	0.6134	0.943716	no	mXLOC_030495	18.527	28.2336	9.7066	0.60778	0.0223	0.171806	no
mXLOC_030772	LincRNA		chr5:53375995-53407462	+	mXLOC_030772	0.0485798	1.78933	1.74075	5.20292	0.006	0.0579665	no	mXLOC_030772	0.233676	0.980189	0.746513	2.06855	5e-05	0.000580752	yes	mXLOC_030772	0.0668398	1.67349	1.60665	4.64601	1	1	no	mXLOC_030772	0	0	0	0	1	1	no
mXLOC_030843	LincRNA	ENSMUSG00000053656	chr5:74092136-74095406	+	mXLOC_030843	118.503	238.567	120.064	1.00947	0.0006	0.00907196	yes	mXLOC_030843	3.34921	3.69504	0.34583	0.14177	0.6858	0.873012	no	mXLOC_030843	1.0602	1.28388	0.22368	0.276175	1	1	no	mXLOC_030843	0.0460866	1.88613	1.84004	5.35494	1	1	no
mXLOC_031297	Antisense-Downstream		chr5:135623649-135628955	+	mXLOC_031297	0.0918436	1.06252	0.970676	3.53216	0.001	0.0141018	yes	mXLOC_031297	0.245536	2.48348	2.23794	3.33836	5e-05	0.000580752	yes	mXLOC_031297	0	0.248321	0.248321	inf	1	1	no	mXLOC_031297	0	0	0	0	1	1	no
mXLOC_031458	LincRNA	ENSMUSG00000106674	chr5:149641570-149648863	+	mXLOC_031458	0	0	0	0	1	1	no	mXLOC_031458	4.93217	2.86042	-2.07175	-0.785996	0.0023	0.0165141	yes	mXLOC_031458	0	0	0	0	1	1	no	mXLOC_031458	0	0.295747	0.295747	inf	1	1	no
mXLOC_031601	Antisense-Upstream		chr5:30226140-30232427	-	mXLOC_031601	0.0826126	0.0814445	-0.0011681	-0.020545	1	1	no	mXLOC_031601	1.75281	1.04884	-0.70397	-0.740879	0.00395	0.0259284	yes	mXLOC_031601	2.47197	2.07521	-0.39676	-0.252404	1	1	no	mXLOC_031601	0.997112	0.920875	-0.076237	-0.114751	1	1	no
mXLOC_031674	Antisense-Downstream		chr5:36697542-36713400	-	mXLOC_031674	1.17903	0.535091	-0.643939	-1.13975	0.02315	0.15623	no	mXLOC_031674	2.01622	0.366183	-1.65004	-2.46102	5e-05	0.000580752	yes	mXLOC_031674	0.0701014	0.0898668	0.0197654	0.358345	1	1	no	mXLOC_031674	1.0271	0.234072	-0.793028	-2.13354	1	1	no
mXLOC_032000	Antisense		chr5:108387218-108432397	-	mXLOC_032000	0.186869	0.157663	-0.029206	-0.245185	1	1	no	mXLOC_032000	0.0935643	0.291112	0.197548	1.63754	0.00105	0.00854533	yes	mXLOC_032000	1.15461	4.8962	3.74159	2.08426	1	1	no	mXLOC_032000	0	0	0	0	1	1	no
mXLOC_033337	LincRNA		chr6:5317413-5327302	+	mXLOC_033337	0	0	0	0	1	1	no	mXLOC_033337	14.1573	4.34202	-9.81528	-1.70511	5e-05	0.000580752	yes	mXLOC_033337	0	0	0	0	1	1	no	mXLOC_033337	0	0	0	0	1	1	no
mXLOC_033339	LincRNA		chr6:5332002-5339100	+	mXLOC_033339	0	0	0	0	1	1	no	mXLOC_033339	1.48853	0.473506	-1.01502	-1.65243	5e-05	0.000580752	yes	mXLOC_033339	0	0	0	0	1	1	no	mXLOC_033339	0	0	0	0	1	1	no
mXLOC_034042	Antisense	ENSMUSG00000097253	chr6:128356003-128424933	+	mXLOC_034042	0.222261	0.0836706	-0.13859	-1.40946	1	1	no	mXLOC_034042	15.9637	5.48188	-10.4818	-1.54205	5e-05	0.000580752	yes	mXLOC_034042	0.00110283	0.000453424	-0.000649406	-1.28228	1	1	no	mXLOC_034042	0.0066178	0	-0.0066178	#NAME?	1	1	no
mXLOC_034070	Antisense-Downstream		chr6:131166103-131266456	+	mXLOC_034070	0	0.523527	0.523527	inf	1	1	no	mXLOC_034070	0.00906064	1.08749	1.07843	6.90718	0.0076	0.0444205	yes	mXLOC_034070	0.581371	1.16399	0.582619	1.00155	1	1	no	mXLOC_034070	0	0	0	0	1	1	no
mXLOC_034095	LincRNA		chr6:136463590-136473276	+	mXLOC_034095	1.16184	0.214506	-0.947334	-2.43732	0.00235	0.0278929	yes	mXLOC_034095	0.361378	0.330957	-0.030421	-0.126863	0.73985	0.898968	no	mXLOC_034095	1.61013	0.928515	-0.681615	-0.794181	1	1	no	mXLOC_034095	5.48121	3.12984	-2.35137	-0.808405	1	1	no
mXLOC_034235	Antisense-Upstream	ENSMUSG00000106874	chr6:18842747-18848524	-	mXLOC_034235	0.482639	6.68166	6.19902	3.79119	5e-05	0.00103772	yes	mXLOC_034235	0.299215	12.4051	12.1059	5.37361	5e-05	0.000580752	yes	mXLOC_034235	0.730134	2.59651	1.86638	1.83034	1	1	no	mXLOC_034235	0.595891	0.600144	0.004253	0.0102601	1	1	no
mXLOC_034321	Antisense-Upstream	ENSMUSG00000100121	chr6:38687491-39084807	-	mXLOC_034321	12.2583	7.90282	-4.35548	-0.633318	0.07265	0.330881	no	mXLOC_034321	7.69213	16.8751	9.18297	1.13344	5e-05	0.000580752	yes	mXLOC_034321	12.4798	17.0937	4.6139	0.453866	0.63765	0.944194	no	mXLOC_034321	5.74051	4.69966	-1.04085	-0.288621	1	1	no
mXLOC_034340	Antisense-Upstream		chr6:41196238-41202045	-	mXLOC_034340	0	0.153158	0.153158	inf	1	1	no	mXLOC_034340	0.0365008	1.84679	1.81029	5.66094	5e-05	0.000580752	yes	mXLOC_034340	0.108899	1.45372	1.34482	3.73868	1	1	no	mXLOC_034340	7.31681	9.38916	2.07235	0.359781	0.258	0.590086	no
mXLOC_034730	LincRNA		chr6:115310284-115317110	-	mXLOC_034730	4.15567	0	-4.15567	#NAME?	5e-05	0.00103772	yes	mXLOC_034730	0	0	0	0	1	1	no	mXLOC_034730	20.8494	30.6103	9.7609	0.554009	0.64235	0.944194	no	mXLOC_034730	4.52384	0	-4.52384	#NAME?	1	1	no
mXLOC_034800	Antisense		chr6:123229834-123262029	-	mXLOC_034800	0.423965	2.9725	2.54854	2.80966	0.2239	0.580326	no	mXLOC_034800	0.353115	0.962685	0.60957	1.44693	0.0046	0.0293699	yes	mXLOC_034800	0.0484131	2.85483	2.80642	5.88186	1	1	no	mXLOC_034800	2.26407	0.181078	-2.08299	-3.64424	1	1	no
mXLOC_034837	Antisense-Downstream		chr6:125248995-125254453	-	mXLOC_034837	2.1127	0.187567	-1.92513	-3.49361	5e-05	0.00103772	yes	mXLOC_034837	1.97106	0.308877	-1.66218	-2.67387	5e-05	0.000580752	yes	mXLOC_034837	4.65481	0	-4.65481	#NAME?	1	1	no	mXLOC_034837	2.41829	0	-2.41829	#NAME?	1	1	no
mXLOC_034875	LincRNA	ENSMUSG00000097354	chr6:129202910-129238767	-	mXLOC_034875	0.959526	2.1037	1.14417	1.13254	0.0043	0.0447317	yes	mXLOC_034875	0.0259212	0.470291	0.44437	4.18135	5e-05	0.000580752	yes	mXLOC_034875	0.930393	1.68848	0.758087	0.859813	1	1	no	mXLOC_034875	10.3294	6.62788	-3.70152	-0.640133	0.1954	0.546568	no
mXLOC_035968	LincRNA	ENSMUSG00000107956	chr7:3107555-3144992	+	mXLOC_035968	0	0	0	0	1	1	no	mXLOC_035968	3.76033	0.969818	-2.79051	-1.95507	0.0001	0.00109502	yes	mXLOC_035968	0	0.0612823	0.0612823	inf	1	1	no	mXLOC_035968	0	0	0	0	1	1	no
mXLOC_036506	Antisense	ENSMUSG00000039133	chr7:79660195-79715737	+	mXLOC_036506	0.0816516	0	-0.0816516	#NAME?	1	1	no	mXLOC_036506	4.49765	1.56195	-2.9357	-1.52582	5e-05	0.000580752	yes	mXLOC_036506	0.132774	0.0842184	-0.0485556	-0.656769	1	1	no	mXLOC_036506	0.134202	1.47e-06	-0.134201	-16.4781	1	1	no
mXLOC_036629	LincRNA	ENSMUSG00000108866	chr7:100675087-100680231	+	mXLOC_036629	0	0	0	0	1	1	no	mXLOC_036629	2.86513	4.27675	1.41162	0.577915	0.0078	0.0452589	yes	mXLOC_036629	0.107949	0	-0.107949	#NAME?	1	1	no	mXLOC_036629	0	0	0	0	1	1	no
mXLOC_036708	LincRNA		chr7:110166449-110167887	+	mXLOC_036708	0.174251	0.19139	0.017139	0.13535	1	1	no	mXLOC_036708	0.255724	1.13115	0.875426	2.14512	0.00065	0.00565798	yes	mXLOC_036708	1.32803	0	-1.32803	#NAME?	1	1	no	mXLOC_036708	4.80824	4.95409	0.14585	0.0431092	1	1	no
mXLOC_037532	Antisense-Upstream	ENSMUSG00000097415	chr7:75768771-75782203	-	mXLOC_037532	19.9587	1.44718	-18.5115	-3.7857	5e-05	0.00103772	yes	mXLOC_037532	6.89567	3.01904	-3.87663	-1.1916	5e-05	0.000580752	yes	mXLOC_037532	15.3502	6.52838	-8.82182	-1.23346	0.0523	0.621961	no	mXLOC_037532	12.8521	10.8595	-1.9926	-0.243046	0.45255	0.738661	no
mXLOC_037965	Antisense-Upstream	ENSMUSG00000097471	chr7:135537480-135688057	-	mXLOC_037965	5.18779	9.84135	4.65356	0.923737	0.15345	0.505864	no	mXLOC_037965	2.2028	8.86382	6.66102	2.00859	5e-05	0.000580752	yes	mXLOC_037965	7.25282	4.84433	-2.40849	-0.582245	0.70115	0.950988	no	mXLOC_037965	1.49247	1.78887	0.2964	0.261344	1	1	no
mXLOC_038975	Antisense-Downstream		chr8:15036798-15041136	+	mXLOC_038975	0	0	0	0	1	1	no	mXLOC_038975	8.71943	3.01213	-5.7073	-1.53345	5e-05	0.000580752	yes	mXLOC_038975	0	0	0	0	1	1	no	mXLOC_038975	0	0	0	0	1	1	no
mXLOC_038977	LincRNA		chr8:15466046-15520126	+	mXLOC_038977	0.787985	0	-0.787985	#NAME?	1	1	no	mXLOC_038977	159.285	514.97	355.685	1.69288	5e-05	0.000580752	yes	mXLOC_038977	0	0	0	0	1	1	no	mXLOC_038977	0	0	0	0	1	1	no
mXLOC_039068	LincRNA		chr8:33713744-33715368	+	mXLOC_039068	0	0	0	0	1	1	no	mXLOC_039068	0.0577294	1.62612	1.56839	4.81598	0.0001	0.00109502	yes	mXLOC_039068	0	0	0	0	1	1	no	mXLOC_039068	0	0	0	0	1	1	no
mXLOC_039093	LincRNA	ENSMUSG00000109704	chr8:36156009-36161698	+	mXLOC_039093	0.00900465	0.00964708	0.00064243	0.0994218	1	1	no	mXLOC_039093	5.07432	12.9437	7.86938	1.35097	5e-05	0.000580752	yes	mXLOC_039093	0	0.182042	0.182042	inf	1	1	no	mXLOC_039093	0	0	0	0	1	1	no
mXLOC_039278	LincRNA		chr8:72548461-72557511	+	mXLOC_039278	1.33083	0.825994	-0.504836	-0.688125	0.2063	0.568506	no	mXLOC_039278	0.548647	0.213982	-0.334665	-1.35839	0.0059	0.0360569	yes	mXLOC_039278	0.882424	0.197191	-0.685233	-2.16188	1	1	no	mXLOC_039278	2.72918	2.01307	-0.71611	-0.439067	1	1	no
mXLOC_039585	LincRNA	ENSMUSG00000089742	chr8:119910359-124345738	+	mXLOC_039585	0.200117	0.291097	0.09098	0.540662	1	1	no	mXLOC_039585	0.113389	0.576863	0.463474	2.34694	0.0046	0.0293699	yes	mXLOC_039585	0.434656	0.799511	0.364855	0.879244	1	1	no	mXLOC_039585	2.74246	1.95767	-0.78479	-0.486333	1	1	no
mXLOC_039652	LincRNA		chr8:128158999-128252396	+	mXLOC_039652	4.04108	0.655974	-3.38511	-2.62303	0.0021	0.0256711	yes	mXLOC_039652	0.62086	0.745157	0.124297	0.263276	0.56725	0.803777	no	mXLOC_039652	8.96763	5.53612	-3.43151	-0.695851	0.4196	0.898275	no	mXLOC_039652	0	0.911143	0.911143	inf	1	1	no
mXLOC_039816	LincRNA		chr8:34686572-34689905	-	mXLOC_039816	1.48988	0.448307	-1.04157	-1.73264	0.00205	0.0252058	yes	mXLOC_039816	0.004078	0.00288879	-0.00118921	-0.497396	1	1	no	mXLOC_039816	0.721523	0.647072	-0.074451	-0.157119	1	1	no	mXLOC_039816	0	0	0	0	1	1	no
mXLOC_039871	Antisense-Upstream	ENSMUSG00000097534	chr8:46668794-46739625	-	mXLOC_039871	0.302607	1.08141	0.778803	1.8374	0.00165	0.0212787	yes	mXLOC_039871	1.43151	1.69594	0.26443	0.244546	0.3976	0.676356	no	mXLOC_039871	0.748103	1.41181	0.663707	0.916242	1	1	no	mXLOC_039871	1.67876	2.26719	0.58843	0.43351	1	1	no
mXLOC_039890	LincRNA		chr8:54363092-54412353	-	mXLOC_039890	0.0230438	0.64803	0.624986	4.81361	0.2162	0.575871	no	mXLOC_039890	0.0147499	3.27452	3.25977	7.79443	5e-05	0.000580752	yes	mXLOC_039890	0	0.716622	0.716622	inf	1	1	no	mXLOC_039890	0	0	0	0	1	1	no
mXLOC_040160	Antisense		chr8:94745504-94751699	-	mXLOC_040160	0	0	0	0	1	1	no	mXLOC_040160	0	0.487705	0.487705	inf	0.07835	0.258436	no	mXLOC_040160	1.21603	0	-1.21603	#NAME?	1	1	no	mXLOC_040160	15.2907	462.429	447.138	4.91851	0.0015	0.0274912	yes
mXLOC_040383	LincRNA	ENSMUSG00000089776	chr8:119910359-124345738	-	mXLOC_040383	1.05739	0	-1.05739	#NAME?	0.0016	0.0208033	yes	mXLOC_040383	0.590522	0.174455	-0.416067	-1.75914	0.14475	0.38162	no	mXLOC_040383	0.855995	0	-0.855995	#NAME?	1	1	no	mXLOC_040383	0	0	0	0	1	1	no
mXLOC_041383	LincRNA	ENSMUSG00000091659	chr9:45172725-45269183	+	mXLOC_041383	0.670079	0.881356	0.211277	0.395393	0.80785	0.92973	no	mXLOC_041383	0.0420988	1.96047	1.91837	5.54128	0.00275	0.0191716	yes	mXLOC_041383	0.716333	3.80025	3.08392	2.40739	1	1	no	mXLOC_041383	1.24439	1.8688	0.62441	0.586671	1	1	no
mXLOC_041420	Antisense	ENSMUSG00000111654	chr9:50528766-50581858	+	mXLOC_041420	1.59666	12.7524	11.1557	2.99764	5e-05	0.00103772	yes	mXLOC_041420	8.97185	48.7437	39.7719	2.44174	5e-05	0.000580752	yes	mXLOC_041420	9.61039	45.5324	35.922	2.24422	0.1467	0.824811	no	mXLOC_041420	6.7265	14.8813	8.1548	1.14558	0.06095	0.313439	no
mXLOC_041948	Antisense-Downstream	ENSMUSG00000091172	chr9:123529715-123864474	+	mXLOC_041948	0.462227	3.19412	2.73189	2.78874	0.18475	0.552941	no	mXLOC_041948	0.034007	4.42445	4.39044	7.02352	0.00075	0.0064184	yes	mXLOC_041948	0	0	0	0	1	1	no	mXLOC_041948	2.55564	4.13606	1.58042	0.69457	1	1	no
mXLOC_041949	LincRNA		chr9:123923110-123929617	+	mXLOC_041949	2.65432	7.86182	5.2075	1.56652	5e-05	0.00103772	yes	mXLOC_041949	0.178558	1.02787	0.849312	2.5252	5e-05	0.000580752	yes	mXLOC_041949	1.62845	1.84744	0.21899	0.182033	1	1	no	mXLOC_041949	0.923321	0.933579	0.010258	0.0159394	1	1	no
mXLOC_042529	Antisense-Upstream		chr9:94469469-94513154	-	mXLOC_042529	0.1024	0.427743	0.325343	2.06253	1	1	no	mXLOC_042529	0.0307155	1.54519	1.51447	5.65267	5e-05	0.000580752	yes	mXLOC_042529	0	1.29193	1.29193	inf	1	1	no	mXLOC_042529	0	0	0	0	1	1	no
mXLOC_043550	LincRNA		chrUn_GL456372:29-28664	+	mXLOC_043550	0.0204763	0.250986	0.23051	3.61558	1	1	no	mXLOC_043550	0.0689311	0.948552	0.879621	3.7825	5e-05	0.000580752	yes	mXLOC_043550	0	2.30845	2.30845	inf	1	1	no	mXLOC_043550	2.46054	15.8719	13.4114	2.68943	0.0045	0.0629647	no
mXLOC_043551	LincRNA		chrUn_GL456372:29-28664	-	mXLOC_043551	0	0.161677	0.161677	inf	1	1	no	mXLOC_043551	0.0905114	1.87252	1.78201	4.37074	5e-05	0.000580752	yes	mXLOC_043551	0	0.189377	0.189377	inf	1	1	no	mXLOC_043551	1.00081	22.981	21.9802	4.5212	0.0001	0.00325875	yes
mXLOC_043559	LincRNA		chrUn_GL456382:14177-14752	-	mXLOC_043559	0.195631	0	-0.195631	#NAME?	1	1	no	mXLOC_043559	10.1155	39.7576	29.6421	1.97467	5e-05	0.000580752	yes	mXLOC_043559	0	0	0	0	1	1	no	mXLOC_043559	0	1.31451	1.31451	inf	1	1	no
mXLOC_043567	LincRNA		chrUn_JH584304:4904-62051	-	mXLOC_043567	8.7185	5.23702	-3.48148	-0.735333	0.01075	0.0899656	no	mXLOC_043567	9.62192	5.26596	-4.35596	-0.869627	5e-05	0.000580752	yes	mXLOC_043567	21.7256	17.0553	-4.6703	-0.349172	0.64875	0.946142	no	mXLOC_043567	71.9211	33.7274	-38.1937	-1.09249	0.00075	0.0166561	yes
mXLOC_044198	LincRNA	ENSMUSG00000097497	chrX:19202742-19237875	-	mXLOC_044198	1.33779	0.979453	-0.358337	-0.449806	0.5724	0.833344	no	mXLOC_044198	0.170478	0.457884	0.287406	1.42539	0.0081	0.0466103	yes	mXLOC_044198	0	0	0	0	1	1	no	mXLOC_044198	0	0	0	0	1	1	no
mXLOC_044243	LincRNA		chrX:42030601-42034958	-	mXLOC_044243	0	0	0	0	1	1	no	mXLOC_044243	3.54518	9.99512	6.44994	1.49536	5e-05	0.000580752	yes	mXLOC_044243	1.32754	0	-1.32754	#NAME?	1	1	no	mXLOC_044243	0	0	0	0	1	1	no
mXLOC_045198	LincRNA		chrX_GL456233_random:159624-334389	+	mXLOC_045198	7.49746	2.61984	-4.87762	-1.51693	5e-05	0.00103772	yes	mXLOC_045198	7.23187	6.79778	-0.43409	-0.0893049	0.65435	0.856834	no	mXLOC_045198	7.9479	8.18049	0.23259	0.0416148	0.9559	0.989523	no	mXLOC_045198	2.90314	2.05657	-0.84657	-0.497376	1	1	no
mXLOC_045201	LincRNA		chrX_GL456233_random:105141-106339	-	mXLOC_045201	1.64044	0	-1.64044	#NAME?	5e-05	0.00103772	yes	mXLOC_045201	0	0	0	0	1	1	no	mXLOC_045201	0.899955	0	-0.899955	#NAME?	1	1	no	mXLOC_045201	0	0	0	0	1	1	no
mXLOC_045258	LincRNA		chrY:43918796-43923895	-	mXLOC_045258	0.0472554	0.0661373	0.0188819	0.484986	1	1	no	mXLOC_045258	0.086082	2.11278	2.0267	4.61729	5e-05	0.000580752	yes	mXLOC_045258	0	0.671267	0.671267	inf	1	1	no	mXLOC_045258	0	0.167421	0.167421	inf	1	1	no
