# Supplementary material for: Catalog of Differentially Expressed Long Non-Coding RNA following Activation of Human and Mouse Innate Immune Response
Source: Front Immunol. 2017 Aug 29;8:1038. doi: 10.3389/fimmu.2017.01038 (PMC5581803; doi:10.3389/fimmu.2017.01038)
Supplement: Table S10 — Syntenic long non-coding RNAs between humans and mouse. [file table_10.xlsx]

## Sheet: Sheet 1
			Blastn (human against mouse)
Human LncRNA	Mouse LncRNA	LncRNA class	Query cover	E value	Identity	Bone marrow derived macrophages (PRJEB11889) - Control (FPKM)	Bone marrow derived macrophages (PRJEB11889) - LPS (FPKM)	Absolute Change (FPKM)	log2(fold_change)	p_value	significant	RAW macrophages- Control (FPKM)	RAW macrophages- LPS (FPKM)	Absolute Change (FPKM)	log2(fold_change)	p_value	significant	Peritoneal Macrophages (SRP038980) - Control (FPKM)	Peritoneal Macrophages (SRP038980) (SRP038980) - LPS (FPKM)	Absolute Change (FPKM)	log2(fold_change)	p_value	significant	Splenic Dendritic Cells - Control (FPKM)	Splenic Dendritic Cells - LPS (FPKM)	Absolute Change	log2(fold_change)	p_value	significant
hXLOC_035423	mXLOC_000659	lincRNA	0	0.043	0.83	0	3.11403	3.11403	inf	0.1222	no	0.517524	0.423708	-0.093816	-0.288553	0.69895	no	0.00159	9.29415	9.29256	12.5131	0.4767	no	0	0.0021763	0.0021763	inf	1	no
hXLOC_049633	mXLOC_010093	lincRNA	0.05	1000000000	0.89	0	0.296435	0.296435	inf	1	no	0	0.148694	0.148694	inf	1	no	0	0.680512	0.680512	inf	1	no	2.26364	2.45541	0.19177	0.117316	1	no
hXLOC_102534	mXLOC_000079	lincRNA	0.01	0.22	1	0.00712272	0.00667583	-0.00044689	-0.093482	1	no	2.26243	1.12596	-1.13647	-1.00671	0.2114	no	0.272015	0	-0.272015	#NAME?	1	no	0.302361	0.884248	0.581887	1.54818	1	no
hXLOC_146347	mXLOC_036811	Antisense	0.04	0.34	0.94	0.00383874	0.116601	0.112762	4.9248	1	no	0.00553656	0.112711	0.107174	4.34749	1	no	0	3.80011	3.80011	inf	1	no	0	0.409844	0.409844	inf	1	no
hXLOC_159035	mXLOC_007027	Antisense	0.15	0	0.84	0.782168	1.09643	0.314262	0.487258	0.57335	no	0.0942552	0.0469591	-0.0472961	-1.00517	1	no	1.96073	0.315701	-1.64503	-2.63476	1	no	1.68863	0.486926	-1.2017	-1.79408	1	no
hXLOC_223889	ENSMUSG00000099413	lincRNA	0.04	1.2	1	0.00903303	0	-0.00903303	#NAME?	1	no	0	0	0	0	1	no	0	0	0	0	1	no	1.05487	1.60907	0.5542	0.609161	1	no
hXLOC_246791	mXLOC_014053	lincRNA	0.01	0.41	1	0	0.154922	0.154922	inf	1	no	0.130781	5.91268	5.7819	5.49859	5e-05	yes	0	0	0	0	1	no	0.27837	0.553617	0.275247	0.991886	1	no
hXLOC_294994	mXLOC_026339	Antisense	0	2.5	1	0	0	0	0	1	no	0	0	0	0	1	no	0	0	0	0	1	no	0.355768	1.11279	0.757022	1.64517	1	no
hXLOC_297137	mXLOC_026499	Antisense	0.08	1	1	0.549833	2.035	1.48517	1.88796	0.10535	no	0.119659	0.521882	0.402223	2.12479	0.0769	no	2.24041	4.13912	1.89871	0.885566	1	no	1.92819	0	-1.92819	#NAME?	1	no
hXLOC_308662	mXLOC_039168	lincRNA	0.13	40000000000000	0.71	0.0153619	0	-0.0153619	#NAME?	1	no	0.0332347	0.130296	0.0970613	1.97103	1	no	1.01278	0	-1.01278	#NAME?	1	no	0	0	0	0	1	no
hXLOC_314209	mXLOC_039871	lincRNA	0	0.44	0.81	0.302607	1.08141	0.778803	1.8374	0.00165	yes	1.43151	1.69594	0.26443	0.244546	0.3976	no	0.748103	1.41181	0.663707	0.916242	1	no	1.67876	2.26719	0.58843	0.43351	1	no
hXLOC_367599	ENSMUSG00000097742	lincRNA	0.09	0.067	1	0	0.0376882	0.0376882	inf	1	no	0	0	0	0	1	no	0	0	0	0	1	no	2.76151	5.90894	3.14743	1.09744	1	no
hXLOC_367599	mXLOC_003168	lincRNA				0.0209943	0.181463	0.160469	3.11161	1	no	0.000903946	0.00135211	0.000448164	0.580903	1	no	0	0	0	0	1	no	8.25293	9.63593	1.383	0.223517	0.4872	no
hXLOC_373694	mXLOC_009405	Antisense	0	0.87	0.87	2.35308	1.02289	-1.33019	-1.2019	0.07555	no	3.0629	2.05956	-1.00334	-0.572566	0.19615	no	2.42126	2.70063	0.27937	0.157539	1	no	5.53633	3.22892	-2.30741	-0.777879	1	no
hXLOC_376116	ENSMUSG00000097180	lincRNA	0.11	0.032	0.89	0.118392	1.41928	1.30089	3.58351	0.45505	no	1.85595	2.40303	0.54708	0.372695	0.2862	no	31.3864	4.34653	-27.0399	-2.8522	0.0221	yes	14.8918	14.1563	-0.7355	-0.0730733	0.9135	no
hXLOC_389755	mXLOC_031595	Antisense_Upstream	0.03	0.013	1	0	0	0	0	1	no	0	0	0	0	1	no	0	0	0	0	1	no	1.22725	17.1475	15.9202	3.8045	0.12255	no
hXLOC_405581	mXLOC_025443	Antisense	0.3	8e+117	0.69	0.0997667	9.11887	9.0191	6.51415	0.0141	yes	0	0.106357	0.106357	inf	1	no	0.0588318	2.16065	2.10182	5.19873	1	no	3.01444	7.30352	4.28908	1.2767	0.0489	yes
hXLOC_421412	ENSMUSG00000093387	lincRNA	0.53	3e+43	0.8	1.91832	6.73677	4.81845	1.81221	0.3031	no	0	0	0	0	1	no	0	0.165921	0.165921	inf	1	no	0	0.824765	0.824765	inf	1	no
hXLOC_446038	ENSMUSG00000087403	lincRNA	0.08	0.007	0.94	0.632251	0.367114	-0.265137	-0.784269	0.48945	no	0.104922	0.08411	-0.020812	-0.318968	1	no	5.40207	4.24497	-1.1571	-0.347758	1	no	5.08935	12.1533	7.06395	1.2558	0.2058	no
hXLOC_447261	ENSMUSG00000078122	Antisense	0.24	3e+48	0.81	1.2078	0.0263504	-1.18145	-5.51842	0.2616	no	0.082745	0.058979	-0.023766	-0.488471	1	no	0.543771	0	-0.543771	#NAME?	1	no	7.87706	3.71503	-4.16203	-1.08428	0.11285	no
hXLOC_455493	mXLOC_044198	lincRNA	0.19	1e+35	0.81	1.33779	0.979453	-0.358337	-0.449806	0.5724	no	0.170478	0.457884	0.287406	1.42539	0.0081	yes	0	0	0	0	1	no	0	0	0	0	1	no
